# Supplementary material for: AnnoTree: visualization and exploration of a functionally annotated microbial tree of life
Source: Nucleic Acids Res. 2019 Apr 9;47(9):4442–8. doi: 10.1093/nar/gkz246 (PMC6511854; doi:10.1093/nar/gkz246)
Supplement: Supplementary Data [file gkz246_supplemental_files.zip]

Archive with 6 entries (6 files):
- Supplement.pdf
- Suppl_File_1_lineage_specific_classification_metrics.xlsx
- Suppl_File_2_KEGG_Pfam_homoplasy_metrics.xlsx
- Suppl_File_3_KEGG_pathway_homoplasy.xlsx
- Suppl_File_4_Homoplasic_KEGG_taxon_enrichment.xlsx
- Suppl_File_5_Homoplasic_Pfam_taxon_enrichment.xlsx
