# Supplementary material for: AnnoTree: visualization and exploration of a functionally annotated microbial tree of life
Source: Nucleic Acids Res. 2019 Apr 9;47(9):4442–8. doi: 10.1093/nar/gkz246 (PMC6511854; doi:10.1093/nar/gkz246)
Supplement: Supplementary Data [file gkz246_supplemental_files.zip › Suppl_File_1_lineage_specific_classification_metrics.xlsx]

## Sheet: KEGG
Lineage-specific classification metrics of highest-scoring nodes for each KO identifier
KO identifier	definition	lineage	node_index	n_present_tips.node	n_present_tips.phylo	precision	sensitivity	f1_score
K17815	EXO5; exonuclease V [EC:3.1.-.-]	d__Bacteria;p__Myxococcota;c__UBA1671;o__UBA1671;f__UBA1671;g__UBA1671;s__UBA1671 sp1	7677	2	2	1	1	1
K06353	phrC; phosphatase RapC regulator	d__Bacteria;p__Firmicutes;c__Bacilli;o__Bacillales;f__Bacillaceae;g__Bacillus	14465	35	35	1	1	1
K16463	CEP170; centrosomal protein CEP170	d__Bacteria;p__Spirochaetes;c__Spirochaetia;o__Treponematales;f__Treponemataceae;g__Treponema_D;s__Treponema_D sp2	12264	5	5	1	1	1
K00753	E2.4.1.214; glycoprotein 3-alpha-L-fucosyltransferase [EC:2.4.1.214]	d__Bacteria;p__Proteobacteria;c__Alphaproteobacteria;o__Rhizobiales;f__Rhizobiaceae;g__Mesorhizobium;s__Mesorhizobium sp1	5410	2	2	1	1	1
K20312	TCA17; TRAPP-associated protein TCA17	d__Bacteria;p__Dependentiae;c__Babeliae;o__Babeliales;f__UBA12409;g__UBA12409;s__UBA12409 sp1	8830	5	5	1	1	1
K05747	WAS; Wiskott-Aldrich syndrome protein	d__Bacteria;p__Proteobacteria;c__Gammaproteobacteria;o__Betaproteobacteriales;f__Burkholderiaceae;g__Burkholderia;s__Burkholderia gladioli	3756	2	2	1	1	1
K14494	DELLA; DELLA protein	d__Bacteria;p__Myxococcota;c__Polyangia;o__Polyangiales;f__Polyangiaceae;g__Sorangium	7646	6	6	1	1	1
K04954	HCN1; hyperpolarization activated cyclic nucleotide-gated potassium channel 1	d__Bacteria;p__Spirochaetes;c__Leptospirae;o__Leptospirales;f__Leptospiraceae;g__Leptospira_A;s__Leptospira_A biflexa	12480	2	2	1	1	1
K04956	HCN3; hyperpolarization activated cyclic nucleotide-gated potassium channel 3	d__Bacteria;p__Spirochaetes;c__Leptospirae;o__Leptospirales;f__Leptonemataceae;g__UBA3465	12482	2	2	1	1	1
K04952	CNGB1; cyclic nucleotide gated channel beta 1	d__Bacteria;p__Spirochaetes;c__Leptospirae;o__Leptospirales;f__Leptospiraceae;g__Leptospira;s__Leptospira mayottensis	12455	2	2	1	1	1
K06437	yknT; sigma-E controlled sporulation protein	d__Bacteria;p__Firmicutes;c__Bacilli;o__Bacillales;f__Bacillaceae;g__Bacillus	14462	73	73	1	1	1
K04420	MAP3K2, MEKK2; mitogen-activated protein kinase kinase kinase 2 [EC:2.7.11.25]	d__Bacteria;p__Proteobacteria;c__Gammaproteobacteria;o__Legionellales;f__Legionellaceae;g__Tatlockia;s__Tatlockia jamestowniensis	2833	2	2	1	1	1
K04725	XIAP, BIRC4; E3 ubiquitin-protein ligase XIAP [EC:2.3.2.27]	d__Bacteria;p__Proteobacteria;c__Gammaproteobacteria;o__Pseudomonadales;f__Endozoicomonadaceae;g__Endozoicomonas;s__Endozoicomonas ascidiicola	2001	2	2	1	1	1
K19237	kgp; gingipain K [EC:3.4.22.47]	d__Bacteria;p__Bacteroidetes;c__Bacteroidia;o__Bacteroidales;f__Porphyromonadaceae;g__Porphyromonas;s__Porphyromonas gingivalis	9341	2	2	1	1	1
K09552	SPG7; spastic paraplegia 7 [EC:3.4.24.-]	d__Bacteria;p__Omnitrophica;c__koll11;o__GIF10;f__UBA6249;g__UBA5776;s__UBA5776 sp1	12508	2	2	1	1	1
K06865	K06865; ATPase	d__Bacteria;p__Patescibacteria;c__Gracilibacteria;o__Absconditabacterales;f__X112	22995	7	7	1	1	1
K11046	sagA; streptolysin S associated protein	d__Bacteria;p__Firmicutes;c__Bacilli;o__Lactobacillales;f__Streptococcaceae;g__Streptococcus;s__Streptococcus pyogenes	13492	2	2	1	1	1
K17307	FBLN1_2; fibulin 1/2	d__Bacteria;p__Patescibacteria;c__Gracilibacteria;o__Absconditabacterales;f__X112;g__UBA5124;s__UBA5124 sp2	22998	2	2	1	1	1
K06352	phrA; phosphatase RapA inhibitor	d__Bacteria;p__Firmicutes;c__Bacilli;o__Bacillales;f__Bacillaceae;g__Bacillus	14465	35	35	1	1	1
K12809	espG2; T3SS secreted effector EspG-like protein	d__Bacteria;p__Proteobacteria;c__Gammaproteobacteria;o__Enterobacterales;f__Enterobacteriaceae;g__Escherichia;s__Escherichia albertii	74	2	2	1	1	1
K20117&K20116	PTS-Glc1-EIIB, ptsG, glcA, glcB; PTS system, glucose-specific IIB component [EC:2.7.1.199] & PTS-Glc1-EIIA, ptsG, glcA, glcB; PTS system, glucose-specific IIA component [EC:2.7.1.199]	d__Bacteria;p__Firmicutes_A;c__Clostridia;o__Lachnospirales;f__Lachnospiraceae;g__Coprococcus	16552	4	4	1	1	1
K13338	PEX1; peroxin-1	d__Bacteria;p__Bacteroidetes;c__Bacteroidia;o__Flavobacteriales;f__Flavobacteriaceae;g__Flavobacterium;s__Flavobacterium psychrophilum_A	10369	2	2	1	1	1
K12314	ACTC1; actin, alpha cardiac muscle	d__Bacteria;p__Spirochaetes;c__Leptospirae;o__Leptospirales;f__Leptonemataceae;g__UBA3465	12482	2	2	1	1	1
K08952	csmI; chlorosome envelope protein I	d__Bacteria;p__Bacteroidetes;c__Chlorobia;o__Chlorobiales	11373	22	22	1	1	1
K19007	AGPAT5; lysophosphatidiate acyltransferase [EC:2.3.1.51]	d__Bacteria;p__Myxococcota;c__XYA12-FULL-58-9;o__XYA12-FULL-58-9;f__XYA12-FULL-58-9;g__XYA12-FULL-58-9;s__XYA12-FULL-58-9 sp1	7634	2	2	1	1	1
K01057&K00851	PGLS, pgl, devB; 6-phosphogluconolactonase [EC:3.1.1.31] & E2.7.1.12, gntK, idnK; gluconokinase [EC:2.7.1.12]	d__Bacteria;p__Proteobacteria;c__Alphaproteobacteria;o__Rhizobiales;f__Xanthobacteraceae;g__Bradyrhizobium	5649	6	6	1	1	1
K12695	RG; raucaffricine beta-D-glucosidase / vomilenine glucosyltransferase [EC:3.2.1.125 2.4.1.219]	d__Bacteria;p__Proteobacteria;c__Gammaproteobacteria;o__Pseudomonadales;f__Halieaceae;g__Luminiphilus	2105	2	2	1	1	1
K10923	tcpN, toxT; AraC family transcriptional regulator, TCP pilus virulence regulatory protein	d__Bacteria;p__Proteobacteria;c__Gammaproteobacteria;o__Enterobacterales;f__Vibrionaceae;g__Vibrio;s__Vibrio cholerae	886	2	2	1	1	1
K07158	K07158; uncharacterized protein	d__Bacteria;p__Firmicutes;c__Bacilli;o__Mycoplasmatales;f__Ureaplasmataceae;g__Mycoplasma_C	15336	4	4	1	1	1
K21121	NAA60; N-alpha-acetyltransferase 60 [EC:2.3.1.259]	d__Bacteria;p__Firmicutes;c__Bacilli;o__Bacillales;f__Bacillaceae_G;g__Bacillus_A;s__Bacillus_A weihenstephanensis_A	14416	2	2	1	1	1
K16060	BIRC2_3; baculoviral IAP repeat-containing protein 2/3	d__Bacteria;p__Proteobacteria;c__Gammaproteobacteria;o__Pseudomonadales;f__Endozoicomonadaceae;g__Endozoicomonas;s__Endozoicomonas ascidiicola	2001	2	2	1	1	1
K07580	K07580; Zn-ribbon RNA-binding protein	d__Bacteria;p__Firmicutes;c__Bacilli_A;o__Paenibacillales;f__Paenibacillaceae;g__Paenibacillus_G;s__Paenibacillus_G napthalenovorans	15765	2	2	1	1	1
K10963	tcpR; toxin coregulated pilus biosynthesis protein R	d__Bacteria;p__Proteobacteria;c__Gammaproteobacteria;o__Enterobacterales;f__Vibrionaceae;g__Vibrio;s__Vibrio cholerae	886	2	2	1	1	1
K18268	NPHS2; podocin	d__Bacteria;p__Patescibacteria;c__Paceibacteria;o__UBA9983;f__Lloydbacteraceae;g__UBA6899;s__UBA6899 sp1	22033	2	2	1	1	1
K11010	ympA; superantigen YpmA	d__Bacteria;p__Proteobacteria;c__Gammaproteobacteria;o__Enterobacterales;f__Enterobacteriaceae;g__Yersinia	537	3	3	1	1	1
K15480	sidM, drrA; effector protein DrrA/SidM	d__Bacteria;p__Proteobacteria;c__Gammaproteobacteria;o__Legionellales;f__Legionellaceae;g__Legionella;s__Legionella pneumophila	2815	2	2	1	1	1
K12220	icmR; intracellular multiplication protein IcmR	d__Bacteria;p__Proteobacteria;c__Gammaproteobacteria;o__Legionellales;f__Legionellaceae;g__Legionella	2813	5	5	1	1	1
K08275	ltuB; late transcription unit B protein	d__Bacteria;p__Verrucomicrobia;c__Chlamydiia;o__Chlamydiales;f__Chlamydiaceae	12035	22	22	1	1	1
K20389	phrH; phosphatase RapH regulator	d__Bacteria;p__Firmicutes;c__Bacilli;o__Bacillales;f__Bacillaceae;g__Bacillus	14467	22	22	1	1	1
K02384	flbC; flagellar protein FlbC	d__Bacteria;p__Spirochaetes;c__Spirochaetia;o__Borreliales;f__Borreliaceae	12386	35	35	1	1	1
K08605	gelE; coccolysin [EC:3.4.24.30]	d__Bacteria;p__Firmicutes;c__Bacilli;o__Lactobacillales;f__Enterococcaceae;g__Enterococcus;s__Enterococcus faecalis	13673	2	2	1	1	1
K11207	TDPX; glutathione peroxidase-type tryparedoxin peroxidase [EC:1.11.1.-]	d__Bacteria;p__Firmicutes;c__Bacilli;o__Mycoplasmatales;f__Ureaplasmataceae;g__Ureaplasma	15345	5	5	1	1	1
K07497&K07498	K07497; putative transposase & K07498; putative transposase	d__Bacteria;p__Actinobacteria;c__Actinobacteria;o__Corynebacteriales;f__Corynebacteriaceae;g__Corynebacterium;s__Corynebacterium glutamicum	19182	2	2	1	1	1
K15566	trm10; tRNA (adenine9-N1/guanine9-N1)-methyltransferase [EC:2.1.1.218 2.1.1.221]	d__Bacteria;p__Aquificae;c__Desulfurobacteriia;o__Desulfurobacteriales;f__Desulfurobacteriaceae	8810	4	4	1	1	1
K09377	CSRP; cysteine and glycine-rich protein	d__Bacteria;p__Cyanobacteria;c__Oxyphotobacteria;o__Nostocales;f__Phormidiaceae;g__Planktothrix;s__Planktothrix sp1	12944	2	2	1	1	1
K13749	SLC24A1, NCKX1; solute carrier family 24 (sodium/potassium/calcium exchanger), member 1	d__Bacteria;p__Patescibacteria;c__Microgenomatia;o__Roizmanbacterales;f__GWC2-37-13;g__UBA1450;s__UBA1450 sp1	23449	2	2	1	1	1
K01378	CYM; chymosin [EC:3.4.23.4]	d__Bacteria;p__Proteobacteria;c__Gammaproteobacteria;o__Pseudomonadales;f__Endozoicomonadaceae;g__Endozoicomonas	1998	5	5	1	1	1
K01112	PHPT1; phosphohistidine phosphatase [EC:3.9.1.3]	d__Bacteria;p__Patescibacteria;c__Paceibacteria;o__Yanofskybacterales;f__GWA2-44-9;g__2-01-FULL-43-22;s__2-01-FULL-43-22 sp1	22349	2	2	1	1	1
K16712	epsE; EPS I polysaccharide export inner membrane protein EpsE	d__Bacteria;p__Proteobacteria;c__Gammaproteobacteria;o__Betaproteobacteriales;f__Burkholderiaceae;g__Ralstonia	3945	6	6	1	1	1
K16713	epsF; EPS I polysaccharide export inner membrane protein EpsF	d__Bacteria;p__Proteobacteria;c__Gammaproteobacteria;o__Betaproteobacteriales;f__Burkholderiaceae;g__Ralstonia	3945	6	6	1	1	1
K17605	PPP2R4, PTPA; serine/threonine-protein phosphatase 2A activator	d__Bacteria;p__Actinobacteria;c__Actinobacteria;o__Streptomycetales;f__Streptomycetaceae;g__Streptomyces;s__Streptomyces hydroscopicus	20187	2	2	1	1	1
K00796&K01633&K00950	folP; dihydropteroate synthase [EC:2.5.1.15] & folB; 7,8-dihydroneopterin aldolase/epimerase/oxygenase [EC:4.1.2.25 5.1.99.8 1.13.11.81] & folK; 2-amino-4-hydroxy-6-hydroxymethyldihydropteridine diphosphokinase [EC:2.7.6.3]	d__Bacteria;p__Actinobacteria;c__Actinobacteria;o__Actinomycetales;f__Microbacteriaceae;g__Tropheryma;s__Tropheryma whipplei	20573	2	2	1	1	1
K10343	SPSB1_4, SSB1, SSB4; SPRY domain-containing SOCS box protein 1/4	d__Bacteria;p__Proteobacteria;c__Gammaproteobacteria;o__Pseudomonadales;f__Endozoicomonadaceae;g__Endozoicomonas;s__Endozoicomonas elysicola	2000	2	2	1	1	1
K10344	SPSB2, SSB2; SPRY domain-containing SOCS box protein 2	d__Bacteria;p__Proteobacteria;c__Gammaproteobacteria;o__Pseudomonadales;f__Endozoicomonadaceae;g__Endozoicomonas;s__Endozoicomonas elysicola	2000	2	2	1	1	1
K15848	sabA; outer membrane protein SabA	d__Bacteria;p__Epsilonbacterota;c__Campylobacteria;o__Campylobacterales;f__Helicobacteraceae;g__Helicobacter	8688	54	54	1	1	1
K09487	HSP90B, TRA1; heat shock protein 90kDa beta	d__Bacteria;p__Chloroflexi;c__Anaerolineae;o__SG8-19;f__UBA4811;g__UBA4811;s__UBA4811 sp1	23759	2	2	1	1	1
K12082	ptlG; type IV secretion system protein PtlG	d__Bacteria;p__Proteobacteria;c__Gammaproteobacteria;o__Betaproteobacteriales;f__Burkholderiaceae;g__Bordetella	4436	11	11	1	1	1
K12084	ptlD; type IV secretion system protein PtlD	d__Bacteria;p__Proteobacteria;c__Gammaproteobacteria;o__Betaproteobacteriales;f__Burkholderiaceae;g__Bordetella	4436	11	11	1	1	1
K16883	sta; heat-stable enterotoxin STa/STI	d__Bacteria;p__Proteobacteria;c__Gammaproteobacteria;o__Enterobacterales;f__Enterobacteriaceae;g__Escherichia;s__Escherichia coli_A	69	2	2	1	1	1
K14203	flr, flipr; FPRL1 inhibitory protein	d__Bacteria;p__Firmicutes;c__Bacilli;o__Staphylococcales;f__Staphylococcaceae;g__Staphylococcus	14212	7	7	1	1	1
K13739	sopD; secreted effector protein SopD	d__Bacteria;p__Proteobacteria;c__Gammaproteobacteria;o__Enterobacterales;f__Enterobacteriaceae;g__Salmonella	75	10	10	1	1	1
K13563	btrH; ribostamycin:4-(gamma-L-glutamylamino)-(S)-2-hydroxybutanoyl-[BtrI acyl-carrier protein] 4-(gamma-L-glutamylamino)-(S)-2-hydroxybutanoate transferase [EC:2.3.2.19]	d__Bacteria;p__Firmicutes;c__Bacilli_A;o__Paenibacillales;f__Paenibacillaceae;g__Paenibacillus_F;s__Paenibacillus_F chitinolyticus	15751	2	2	1	1	1
K17211	CURS3; curcumin/demethoxycurcumin synthase [EC:2.3.1.217 2.3.1.219]	d__Bacteria;p__Proteobacteria;c__Alphaproteobacteria;o__Sphingomonadales;f__Sphingomonadaceae;g__Sphingopyxis;s__Sphingopyxis sp3	6773	2	2	1	1	1
K18886	GAMT2; gibberellin A4 carboxyl methyltransferase [EC:2.1.1.276]	d__Bacteria;p__Proteobacteria;c__Alphaproteobacteria;o__Rhizobiales;f__Stappiaceae;g__Labrenzia;s__Labrenzia sp1	5500	2	2	1	1	1
K21274	hexs-a; hexaprenyl-diphosphate synthase small subunit [EC:2.5.1.83]	d__Bacteria;p__Firmicutes;c__Bacilli;o__Staphylococcales;f__Staphylococcaceae;g__Macrococcus	14273	5	5	1	1	1
K11275	H1_5; histone H1/5	d__Bacteria;p__Myxococcota;c__Myxococcia;o__Myxococcales;f__Myxococcaceae;g__Myxococcus	7616	2	2	1	1	1
K20717	YDA; mitogen-activated protein kinase kinase kinase YODA [EC:2.7.11.25]	d__Bacteria;p__Proteobacteria;c__Gammaproteobacteria;o__Legionellales;f__Legionellaceae;g__Tatlockia;s__Tatlockia jamestowniensis	2833	2	2	1	1	1
K07805	pagD; putative membrane protein PagD	d__Bacteria;p__Proteobacteria;c__Gammaproteobacteria;o__Enterobacterales;f__Enterobacteriaceae;g__Salmonella	75	10	10	1	1	1
K11028	vacA; vacuolating cytotoxin	d__Bacteria;p__Epsilonbacterota;c__Campylobacteria;o__Campylobacterales;f__Helicobacteraceae;g__Helicobacter	8688	54	54	1	1	1
K18150	armR; antirepressor for MexR	d__Bacteria;p__Proteobacteria;c__Gammaproteobacteria;o__Pseudomonadales;f__Pseudomonadaceae;g__Pseudomonas;s__Pseudomonas aeruginosa_A	1886	2	2	1	1	1
K02527&K03439	kdtA, waaA; 3-deoxy-D-manno-octulosonic-acid transferase [EC:2.4.99.12 2.4.99.13 2.4.99.14 2.4.99.15] & trmB, METTL1, TRM8; tRNA (guanine-N7-)-methyltransferase [EC:2.1.1.33]	d__Bacteria;p__Fusobacteria;c__Fusobacteriia;o__Fusobacteriales;f__Fusobacteriaceae;g__Fusobacterium	17963	20	20	1	1	1
K08943	pscD; photosystem P840 reaction center protein PscD	d__Bacteria;p__Bacteroidetes;c__Chlorobia;o__Chlorobiales	11373	22	22	1	1	1
K08945	csmA; chlorosome envelope protein A	d__Bacteria;p__Bacteroidetes;c__Chlorobia;o__Chlorobiales	11373	22	22	1	1	1
K08949	csmE; chlorosome envelope protein E	d__Bacteria;p__Bacteroidetes;c__Chlorobia;o__Chlorobiales;f__Chlorobiaceae	11374	20	20	1	1	1
K02489	hk1; two-component system, glycerol uptake and utilization sensor kinase [EC:2.7.13.3]	d__Bacteria;p__Spirochaetes;c__Spirochaetia;o__Borreliales;f__Borreliaceae	12386	35	35	1	1	1
K14428	SLC12A8, CCC9; solute carrier family 12 (potassium/chloride transporters), member 8	d__Bacteria;p__Omnitrophica;c__koll11;o__UBA10015;f__kpj58rc;g__UBA12451;s__UBA12451 sp1	12521	6	6	1	1	1
K05764	TMSB4; thymosin, beta 4	d__Bacteria;p__Cyanobacteria;c__Oxyphotobacteria;o__Nostocales;f__Desertifilaceae;g__Roseofilum;s__Roseofilum reptotaenium	13013	3	3	1	1	1
K08754	FABP5; fatty acid-binding protein 5, epidermal	d__Bacteria;p__Cyanobacteria;c__Oxyphotobacteria;o__Nostocales;f__Phormidiaceae;g__Planktothrix;s__Planktothrix sp1	12943	3	3	1	1	1
K15630	VTC2; GDP-D-glucose phosphorylase [EC:2.7.7.78]	d__Bacteria;p__Proteobacteria;c__Gammaproteobacteria;o__Betaproteobacteriales;f__Sulfuricellaceae;g__Sulfuricella;s__Sulfuricella denitrificans	4606	2	2	1	1	1
K15843	hopC, alpA; outer membrane protein HopC/AlpA	d__Bacteria;p__Epsilonbacterota;c__Campylobacteria;o__Campylobacterales;f__Helicobacteraceae;g__Helicobacter	8688	54	54	1	1	1
K15844	hopB, alpB; outer membrane protein HopB/AlpB	d__Bacteria;p__Epsilonbacterota;c__Campylobacteria;o__Campylobacterales;f__Helicobacteraceae;g__Helicobacter	8688	54	54	1	1	1
K10919	tcpH; toxin coregulated pilus biosynthesis protein H	d__Bacteria;p__Proteobacteria;c__Gammaproteobacteria;o__Enterobacterales;f__Vibrionaceae;g__Vibrio;s__Vibrio cholerae	886	2	2	1	1	1
K19004	K19004; processive 1,2-diacylglycerol beta-glycosyltransferase [EC:2.4.1.315 2.4.1.-]	d__Bacteria;p__Firmicutes;c__Bacilli;o__Mycoplasmatales;f__Ureaplasmataceae;g__Mycoplasma_C	15336	4	4	1	1	1
K18861	K18861; 4-hydroxybutyrate---CoA ligase (AMP-forming) [EC:6.2.1.40]	d__Bacteria;p__Desulfobacterota;c__BSN033;o__UBA8473;f__UBA8473;g__UBA8473;s__UBA8473 sp1	8091	2	2	1	1	1
K11025	ptxC; pertussis toxin subunit 3	d__Bacteria;p__Proteobacteria;c__Gammaproteobacteria;o__Betaproteobacteriales;f__Burkholderiaceae;g__Bordetella	4436	11	11	1	1	1
K08265	hdrE; heterodisulfide reductase subunit E [EC:1.8.98.1]	d__Bacteria;p__Desulfobacterota;c__Syntrophia;o__Syntrophales;f__UBA2210;g__UBA2210;s__UBA2210 sp1	8080	2	2	1	1	1
K08719	K08719, porB; outer membrane protein B	d__Bacteria;p__Verrucomicrobia;c__Chlamydiia;o__Chlamydiales;f__Chlamydiaceae	12035	22	22	1	1	1
K12681	prn; pertactin	d__Bacteria;p__Proteobacteria;c__Gammaproteobacteria;o__Betaproteobacteriales;f__Burkholderiaceae;g__Bordetella	4436	11	11	1	1	1
K11027	ptxE; pertussis toxin subunit 5	d__Bacteria;p__Proteobacteria;c__Gammaproteobacteria;o__Betaproteobacteriales;f__Burkholderiaceae;g__Bordetella	4436	11	11	1	1	1
K11026	ptxD; pertussis toxin subunit 4	d__Bacteria;p__Proteobacteria;c__Gammaproteobacteria;o__Betaproteobacteriales;f__Burkholderiaceae;g__Bordetella	4436	11	11	1	1	1
K18561	FRD; FAD-dependent fumarate reductase [EC:1.3.8.-]	d__Bacteria;p__Dependentiae;c__Babeliae;o__Babeliales;f__UBA12409;g__UBA12409;s__UBA12409 sp1	8830	5	5	1	1	1
K17533	MAP3K19, YSK4; mitogen-activated protein kinase kinase kinase 19 [EC:2.7.11.25]	d__Bacteria;p__Proteobacteria;c__Gammaproteobacteria;o__Legionellales;f__Legionellaceae;g__Tatlockia;s__Tatlockia jamestowniensis	2833	2	2	1	1	1
K13032	PH; prunasin beta-glucosidase [EC:3.2.1.118]	d__Bacteria;p__Proteobacteria;c__Gammaproteobacteria;o__Pseudomonadales;f__Pseudomonadaceae;g__Pseudomonas_L;s__Pseudomonas_L hussainii	1977	2	2	1	1	1
K11061	entC; probable enterotoxin C	d__Bacteria;p__Firmicutes_A;c__Clostridia;o__Clostridiales;f__Clostridiaceae;g__Clostridium_P;s__Clostridium_P perfringens	17838	2	2	1	1	1
K19094	parD2; antitoxin ParD2	d__Bacteria;p__Actinobacteria;c__Actinobacteria;o__Corynebacteriales;f__Corynebacteriaceae;g__Mycobacterium;s__Mycobacterium tuberculosis	18639	2	2	1	1	1
K20593	genD1, gtmI, gntE; cobalamin-dependent radical SAM methyltransferase [EC:2.1.1.-]	d__Bacteria;p__Actinobacteria;c__Actinobacteria;o__Corynebacteriales;f__Micromonosporaceae;g__Micromonospora	19477	3	3	1	1	1
K20592	genN; SAM-dependent 3''-N-methyltransferase [EC:2.1.1.-]	d__Bacteria;p__Actinobacteria;c__Actinobacteria;o__Corynebacteriales;f__Micromonosporaceae;g__Micromonospora	19477	3	3	1	1	1
K10935	tcpF; toxin coregulated pilus biosynthesis protein F	d__Bacteria;p__Proteobacteria;c__Gammaproteobacteria;o__Enterobacterales;f__Vibrionaceae;g__Vibrio;s__Vibrio cholerae	886	2	2	1	1	1
K08833	MAP4K5, KHS1; mitogen-activated protein kinase kinase kinase kinase 5 [EC:2.7.11.1]	d__Bacteria;p__Verrucomicrobia;c__Verrucomicrobiae;o__Verrucomicrobiales;f__Verrucomicrobiaceae;g__Verrucomicrobium;s__Verrucomicrobium spinosum	11778	2	2	1	1	1
K18955	whiB1_2_3_4; WhiB family transcriptional regulator, redox-sensing transcriptional regulator	d__Bacteria;p__Actinobacteria	18503	3015	3041	0.996694	0.99145	0.994065
K12210	icmF; intracellular multiplication protein IcmF	d__Bacteria;p__Proteobacteria;c__Gammaproteobacteria;o__Legionellales;f__Legionellaceae	2769	81	81	0.987805	1	0.993865
K12215	icmM, dotJ; intracellular multiplication protein IcmM	d__Bacteria;p__Proteobacteria;c__Gammaproteobacteria;o__Legionellales;f__Legionellaceae	2771	76	76	0.987013	1	0.993464
K15845	hopZ; outer membrane protein HopZ	d__Bacteria;p__Epsilonbacterota;c__Campylobacteria;o__Campylobacterales;f__Helicobacteraceae;g__Helicobacter	8688	53	53	0.981481	1	0.990654
K15847	babA; outer membrane protein BabA	d__Bacteria;p__Epsilonbacterota;c__Campylobacteria;o__Campylobacterales;f__Helicobacteraceae;g__Helicobacter	8688	53	53	0.981481	1	0.990654
K02382	flbA; flagellar protein FlbA	d__Bacteria;p__Spirochaetes;c__Spirochaetia;o__Borreliales;f__Borreliaceae	12386	34	34	0.971429	1	0.985507
K02634	petA; apocytochrome f	d__Bacteria;p__Cyanobacteria;c__Oxyphotobacteria	12814	351	352	0.969613	0.997159	0.983193
K09987	K09987; uncharacterized protein	d__Bacteria;p__Proteobacteria;c__Alphaproteobacteria	5009	2466	2466	0.965544	1	0.98247
K02692	psaD; photosystem I subunit II	d__Bacteria;p__Cyanobacteria;c__Oxyphotobacteria	12814	351	353	0.969613	0.994334	0.981818
K02704	psbB; photosystem II CP47 chlorophyll apoprotein	d__Bacteria;p__Cyanobacteria;c__Oxyphotobacteria	12814	350	351	0.966851	0.997151	0.981767
K08903	psb28; photosystem II 13kDa protein	d__Bacteria;p__Cyanobacteria;c__Oxyphotobacteria	12814	349	349	0.964088	1	0.981716
K16919	ytrC_D; acetoin utilization transport system permease protein	d__Bacteria;p__Firmicutes;c__Bacilli;o__Bacillales;f__Bacillaceae	14461	80	80	0.963855	1	0.981595
K07268	oapA; opacity associated protein	d__Bacteria;p__Proteobacteria;c__Gammaproteobacteria;o__Enterobacterales;f__Pasteurellaceae	684	106	106	0.963636	1	0.981481
K13630	marB; multiple antibiotic resistance protein MarB	d__Bacteria;p__Proteobacteria;c__Gammaproteobacteria;o__Enterobacterales;f__Enterobacteriaceae	46	211	214	0.976852	0.985981	0.981395
K02698	psaK; photosystem I subunit X	d__Bacteria;p__Cyanobacteria;c__Oxyphotobacteria	12815	348	350	0.966667	0.994286	0.980282
K06180	rluD; 23S rRNA pseudouridine1911/1915/1917 synthase [EC:5.4.99.23]	d__Bacteria	1	23004	23004	0.961063	1	0.980145
K00687	pbp2B, penA; penicillin-binding protein 2B	d__Bacteria;p__Firmicutes;c__Bacilli;o__Lactobacillales	13287	850	860	0.971429	0.988372	0.979827
K11609&K09458	kas; beta-ketoacyl ACP synthase [EC:2.3.1.-] & fabF; 3-oxoacyl-[acyl-carrier-protein] synthase II [EC:2.3.1.179]	d__Bacteria;p__Actinobacteria;c__Actinobacteria;o__Corynebacteriales;f__Corynebacteriaceae;g__Mycobacterium	18521	286	286	0.959732	1	0.979452
K02716	psbO; photosystem II oxygen-evolving enhancer protein 1	d__Bacteria;p__Cyanobacteria;c__Oxyphotobacteria	12814	347	347	0.958564	1	0.978843
K00630	ATS1; glycerol-3-phosphate O-acyltransferase [EC:2.3.1.15]	d__Bacteria;p__Verrucomicrobia;c__Chlamydiia	12010	46	47	0.978723	0.978723	0.978723
K03686	dnaJ; molecular chaperone DnaJ	d__Bacteria	1	22907	22907	0.95701	1	0.978033
K08954	csmX; chlorosome envelope protein X	d__Bacteria;p__Bacteroidetes;c__Chlorobia;o__Chlorobiales	11373	22	23	1	0.956522	0.977778
K02699	psaL; photosystem I subunit XI	d__Bacteria;p__Cyanobacteria;c__Oxyphotobacteria	12814	351	356	0.969613	0.985955	0.977716
K01462	PDF, def; peptide deformylase [EC:3.5.1.88]	d__Bacteria	1	22892	22892	0.956384	1	0.977706
K02838	frr, MRRF, RRF; ribosome recycling factor	d__Bacteria	1	22889	22889	0.956258	1	0.97764
K08902	psb27; photosystem II Psb27 protein	d__Bacteria;p__Cyanobacteria;c__Oxyphotobacteria	12815	344	344	0.955556	1	0.977273
K01265	map; methionyl aminopeptidase [EC:3.4.11.18]	d__Bacteria	1	22857	22857	0.954921	1	0.976941
K08274	ltuA; late transcription unit A protein	d__Bacteria;p__Verrucomicrobia;c__Chlamydiia;o__Chlamydiales;f__Chlamydiaceae	12035	21	21	0.954545	1	0.976744
K02356	efp; elongation factor P	d__Bacteria	1	22845	22845	0.95442	1	0.976679
K02956	RP-S15, MRPS15, rpsO; small subunit ribosomal protein S15	d__Bacteria	1	22836	22836	0.954044	1	0.976482
K03438	mraW, rsmH; 16S rRNA (cytosine1402-N4)-methyltransferase [EC:2.1.1.199]	d__Bacteria	1	22823	22823	0.953501	1	0.976197
K01885&K09698	EARS, gltX; glutamyl-tRNA synthetase [EC:6.1.1.17] & gltX; nondiscriminating glutamyl-tRNA synthetase [EC:6.1.1.24]	d__Bacteria;p__Spirochaetes;c__Leptospirae	12442	41	42	0.97619	0.97619	0.97619
K01056	PTH1, pth, spoVC; peptidyl-tRNA hydrolase, PTH1 family [EC:3.1.1.29]	d__Bacteria	1	22819	22819	0.953334	1	0.97611
K00059	fabG; 3-oxoacyl-[acyl-carrier protein] reductase [EC:1.1.1.100]	d__Bacteria	1	22812	22812	0.953041	1	0.975956
K03424	tatD; TatD DNase family protein [EC:3.1.21.-]	d__Bacteria	1	22795	22795	0.952331	1	0.975584
K10922	toxS; transmembrane regulatory protein ToxS	d__Bacteria;p__Proteobacteria;c__Gammaproteobacteria;o__Enterobacterales;f__Vibrionaceae	794	236	236	0.951613	1	0.975207
K02871	RP-L13, MRPL13, rplM; large subunit ribosomal protein L13	d__Bacteria	1	22774	22774	0.951454	1	0.975123
K21474	ripB; peptidoglycan DL-endopeptidase RipB [EC:3.4.-.-]	d__Bacteria;p__Actinobacteria;c__Actinobacteria;o__Corynebacteriales;f__Corynebacteriaceae;g__Mycobacterium	18520	313	328	0.996815	0.954268	0.975078
K12547	plyA; polysaccharidase protein	d__Bacteria;p__Proteobacteria;c__Alphaproteobacteria;o__Rhizobiales;f__Rhizobiaceae;g__Rhizobium	5039	39	41	1	0.95122	0.975
K12548	rap; autoaggregation protein RapA/B/C	d__Bacteria;p__Proteobacteria;c__Alphaproteobacteria;o__Rhizobiales;f__Rhizobiaceae;g__Rhizobium	5039	39	41	1	0.95122	0.975
K02357	tsf, TSFM; elongation factor Ts	d__Bacteria	1	22751	22751	0.950493	1	0.974618
K02887	RP-L20, MRPL20, rplT; large subunit ribosomal protein L20	d__Bacteria	1	22750	22750	0.950451	1	0.974596
K02621&K02469	parC; topoisomerase IV subunit A [EC:5.6.2.2] & gyrA; DNA gyrase subunit A [EC:5.6.2.2]	d__Bacteria;p__Firmicutes_A;c__Clostridia;o__Clostridiales;f__Clostridiaceae	17692	171	172	0.955307	0.994186	0.974359
K08951	csmH; chlorosome envelope protein H	d__Bacteria;p__Bacteroidetes;c__Chlorobia;o__Chlorobiales;f__Chlorobiaceae	11374	19	19	0.95	1	0.974359
K08947	csmC; chlorosome envelope protein C	d__Bacteria;p__Bacteroidetes;c__Chlorobia;o__Chlorobiales;f__Chlorobiaceae	11374	19	19	0.95	1	0.974359
K02314	dnaB; replicative DNA helicase [EC:3.6.4.12]	d__Bacteria	1	22734	22734	0.949783	1	0.974245
K01409	KAE1, tsaD, QRI7; N6-L-threonylcarbamoyladenine synthase [EC:2.3.1.234]	d__Bacteria	1	22734	22734	0.949783	1	0.974245
K00939	adk, AK; adenylate kinase [EC:2.7.4.3]	d__Bacteria	1	22721	22721	0.94924	1	0.973959
K02986	RP-S4, rpsD; small subunit ribosomal protein S4	d__Bacteria	1	22701	22701	0.948404	1	0.973519
K03100	lepB; signal peptidase I [EC:3.4.21.89]	d__Bacteria	1	22697	22697	0.948237	1	0.973431
K03040	rpoA; DNA-directed RNA polymerase subunit alpha [EC:2.7.7.6]	d__Bacteria	1	22689	22689	0.947903	1	0.973255
K05382	cpeS; phycoerythrin-associated linker protein	d__Bacteria;p__Cyanobacteria;c__Oxyphotobacteria	12814	344	345	0.950276	0.997101	0.973126
K02694	psaF; photosystem I subunit III	d__Bacteria;p__Cyanobacteria;c__Oxyphotobacteria	12814	343	343	0.947514	1	0.97305
K19432	slrA; anti-repressor of SlrR	d__Bacteria;p__Firmicutes;c__Bacilli;o__Bacillales;f__Bacillaceae;g__Bacillus	14463	72	76	1	0.947368	0.972973
K02972	sra; stationary-phase-induced ribosome-associated protein	d__Bacteria;p__Proteobacteria;c__Gammaproteobacteria;o__Enterobacterales;f__Enterobacteriaceae	48	180	180	0.947368	1	0.972973
K03657	uvrD, pcrA; DNA helicase II / ATP-dependent DNA helicase PcrA [EC:3.6.4.12]	d__Bacteria	1	22673	22673	0.947234	1	0.972902
K03600	sspB; stringent starvation protein B	d__Bacteria;p__Proteobacteria;c__Gammaproteobacteria	22	4703	4742	0.954343	0.991776	0.972699
K00554	trmD; tRNA (guanine37-N1)-methyltransferase [EC:2.1.1.228]	d__Bacteria	1	22658	22658	0.946608	1	0.972572
K02952	RP-S13, rpsM; small subunit ribosomal protein S13	d__Bacteria	1	22635	22635	0.945647	1	0.972064
K14159	rnhA-dnaQ; ribonuclease HI / DNA polymerase III subunit epsilon [EC:3.1.26.4 2.7.7.7]	d__Bacteria;p__Proteobacteria;c__Gammaproteobacteria;o__Pseudomonadales;f__Moraxellaceae	2504	226	228	0.953586	0.991228	0.972043
K02899	RP-L27, MRPL27, rpmA; large subunit ribosomal protein L27	d__Bacteria	1	22629	22629	0.945396	1	0.971932
K02518	infA; translation initiation factor IF-1	d__Bacteria	1	22626	22626	0.945271	1	0.971865
K02713&K02707	psbL; photosystem II PsbL protein & psbE; photosystem II cytochrome b559 subunit alpha	d__Bacteria;p__Cyanobacteria;c__Oxyphotobacteria	12814	342	342	0.944751	1	0.971591
K02693	psaE; photosystem I subunit IV	d__Bacteria;p__Cyanobacteria;c__Oxyphotobacteria	12814	342	342	0.944751	1	0.971591
K05584	ndhM; NAD(P)H-quinone oxidoreductase subunit M [EC:7.1.1.2]	d__Bacteria;p__Cyanobacteria;c__Oxyphotobacteria	12814	342	342	0.944751	1	0.971591
K02707	psbE; photosystem II cytochrome b559 subunit alpha	d__Bacteria;p__Cyanobacteria;c__Oxyphotobacteria	12814	342	342	0.944751	1	0.971591
K19032	PSRP3; 30S ribosomal protein 3	d__Bacteria;p__Cyanobacteria;c__Oxyphotobacteria	12815	341	342	0.947222	0.997076	0.97151
K02996	RP-S9, MRPS9, rpsI; small subunit ribosomal protein S9	d__Bacteria	1	22609	22609	0.94456	1	0.97149
K01947	birA-coaX; biotin---[acetyl-CoA-carboxylase] ligase / type III pantothenate kinase [EC:6.3.4.15 2.7.1.33]	d__Bacteria;p__Proteobacteria;c__Gammaproteobacteria;o__Betaproteobacteriales;f__Neisseriaceae	4825	68	71	0.985507	0.957746	0.971429
K12551	sgtA; monofunctional glycosyltransferase [EC:2.4.1.129]	d__Bacteria;p__Firmicutes;c__Bacilli;o__Staphylococcales;f__Staphylococcaceae;g__Staphylococcus	14196	68	69	0.957746	0.985507	0.971429
K02503	HINT1, hinT, hit; histidine triad (HIT) family protein	d__Bacteria	1	22598	22598	0.944101	1	0.971247
K01892	HARS, hisS; histidyl-tRNA synthetase [EC:6.1.1.21]	d__Bacteria	1	22590	22590	0.943767	1	0.97107
K01889	FARSA, pheS; phenylalanyl-tRNA synthetase alpha chain [EC:6.1.1.20]	d__Bacteria	1	22585	22585	0.943558	1	0.970959
K02344	holD; DNA polymerase III subunit psi [EC:2.7.7.7]	d__Bacteria;p__Proteobacteria;c__Gammaproteobacteria;o__Enterobacterales	32	1017	1031	0.955827	0.986421	0.970883
K03764	metJ; MetJ family transcriptional regulator, methionine regulon repressor	d__Bacteria;p__Proteobacteria;c__Gammaproteobacteria;o__Enterobacterales	31	1289	1300	0.95059	0.991538	0.970633
K02994	RP-S8, rpsH; small subunit ribosomal protein S8	d__Bacteria	1	22564	22564	0.94268	1	0.970495
K02285	cpcB; phycocyanin beta chain	d__Bacteria;p__Cyanobacteria;c__Oxyphotobacteria	12814	343	345	0.947514	0.994203	0.970297
K03664	smpB; SsrA-binding protein	d__Bacteria	1	22555	22555	0.942304	1	0.970295
K02691	psaC; photosystem I subunit VII	d__Bacteria;p__Cyanobacteria;c__Oxyphotobacteria	12814	341	341	0.941989	1	0.970128
K02600	nusA; transcription termination/antitermination protein NusA	d__Bacteria	1	22544	22544	0.941845	1	0.970052
K03089	rpoH; RNA polymerase sigma-32 factor	d__Bacteria	15	7904	7936	0.945228	0.995968	0.969935
K15846	hpaA; neuraminyllactose-binding hemagglutinin	d__Bacteria;p__Epsilonbacterota;c__Campylobacteria;o__Campylobacterales;f__Helicobacteraceae	8687	64	68	1	0.941176	0.969697
K02933	RP-L6, MRPL6, rplF; large subunit ribosomal protein L6	d__Bacteria	1	22524	22524	0.941009	1	0.969608
K01867	WARS, trpS; tryptophanyl-tRNA synthetase [EC:6.1.1.2]	d__Bacteria	1	22522	22522	0.940926	1	0.969564
K02835	prfA, MTRF1, MRF1; peptide chain release factor 1	d__Bacteria	1	22505	22505	0.940216	1	0.969187
K01990	ABC-2.A; ABC-2 type transport system ATP-binding protein	d__Bacteria	1	22491	22491	0.939631	1	0.968876
K03586	ftsL; cell division protein FtsL	d__Bacteria;p__Proteobacteria;c__Gammaproteobacteria	22	4632	4634	0.939935	0.999568	0.968835
K00604	MTFMT, fmt; methionyl-tRNA formyltransferase [EC:2.1.2.9]	d__Bacteria	1	22486	22486	0.939422	1	0.968765
K01887	RARS, argS; arginyl-tRNA synthetase [EC:6.1.1.19]	d__Bacteria	1	22485	22485	0.93938	1	0.968743
K02637	petD; cytochrome b6-f complex subunit 4	d__Bacteria;p__Cyanobacteria;c__Oxyphotobacteria	12814	356	373	0.983425	0.954424	0.968707
K06187	recR; recombination protein RecR	d__Bacteria	1	22476	22476	0.939004	1	0.968543
K01874	MARS, metG; methionyl-tRNA synthetase [EC:6.1.1.10]	d__Bacteria	1	22472	22472	0.938837	1	0.968454
K09899	K09899; uncharacterized protein	d__Bacteria;p__Proteobacteria;c__Gammaproteobacteria;o__Enterobacterales	30	1299	1299	0.938584	1	0.968319
K02520	infC, MTIF3; translation initiation factor IF-3	d__Bacteria	1	22455	22455	0.938127	1	0.968076
K02881	RP-L18, MRPL18, rplR; large subunit ribosomal protein L18	d__Bacteria	1	22450	22450	0.937918	1	0.967964
K02078	acpP; acyl carrier protein	d__Bacteria	2	20874	21329	0.957435	0.978668	0.967935
K01803	TPI, tpiA; triosephosphate isomerase (TIM) [EC:5.3.1.1]	d__Bacteria	1	22443	22443	0.937625	1	0.967809
K02884	RP-L19, MRPL19, rplS; large subunit ribosomal protein L19	d__Bacteria	1	22443	22443	0.937625	1	0.967809
K03588	ftsW, spoVE; cell division protein FtsW	d__Bacteria	1	22442	22442	0.937584	1	0.967786
K12105	cag20; cag pathogenicity island protein 20	d__Bacteria;p__Epsilonbacterota;c__Campylobacteria;o__Campylobacterales;f__Helicobacteraceae;g__Helicobacter	8691	45	45	0.9375	1	0.967742
K12099	cag14; cag pathogenicity island protein 14	d__Bacteria;p__Epsilonbacterota;c__Campylobacteria;o__Campylobacterales;f__Helicobacteraceae;g__Helicobacter	8691	45	45	0.9375	1	0.967742
K16654	K16654; spore-specific protein	d__Bacteria;p__Firmicutes;c__Bacilli;o__Bacillales;f__Bacillaceae_G;g__Bacillus_A	14318	105	105	0.9375	1	0.967742
K12103	cag18; cag pathogenicity island protein 18	d__Bacteria;p__Epsilonbacterota;c__Campylobacteria;o__Campylobacterales;f__Helicobacteraceae;g__Helicobacter	8691	45	45	0.9375	1	0.967742
K12107	cag22; cag pathogenicity island protein 22	d__Bacteria;p__Epsilonbacterota;c__Campylobacteria;o__Campylobacterales;f__Helicobacteraceae;g__Helicobacter	8691	45	45	0.9375	1	0.967742
K12106	cag21; cag pathogenicity island protein 21	d__Bacteria;p__Epsilonbacterota;c__Campylobacteria;o__Campylobacterales;f__Helicobacteraceae;g__Helicobacter	8691	45	45	0.9375	1	0.967742
K12089	cag4; cag pathogenicity island protein 4	d__Bacteria;p__Epsilonbacterota;c__Campylobacteria;o__Campylobacterales;f__Helicobacteraceae;g__Helicobacter	8691	45	45	0.9375	1	0.967742
K12110	cag25; cag pathogenicity island protein 25	d__Bacteria;p__Epsilonbacterota;c__Campylobacteria;o__Campylobacterales;f__Helicobacteraceae;g__Helicobacter	8691	45	45	0.9375	1	0.967742
K12102	cag17; cag pathogenicity island protein 17	d__Bacteria;p__Epsilonbacterota;c__Campylobacteria;o__Campylobacterales;f__Helicobacteraceae;g__Helicobacter	8691	45	45	0.9375	1	0.967742
K12095	cag10; cag pathogenicity island protein 10	d__Bacteria;p__Epsilonbacterota;c__Campylobacteria;o__Campylobacterales;f__Helicobacteraceae;g__Helicobacter	8691	45	45	0.9375	1	0.967742
K03076	secY; preprotein translocase subunit SecY	d__Bacteria	1	22436	22436	0.937333	1	0.967653
K02895	RP-L24, MRPL24, rplX; large subunit ribosomal protein L24	d__Bacteria	1	22432	22432	0.937166	1	0.967564
K00981	E2.7.7.41, CDS1, CDS2, cdsA; phosphatidate cytidylyltransferase [EC:2.7.7.41]	d__Bacteria	2	20682	20956	0.948629	0.986925	0.967398
K02709	psbH; photosystem II PsbH protein	d__Bacteria;p__Cyanobacteria;c__Oxyphotobacteria	12814	340	341	0.939227	0.997067	0.967283
K02874	RP-L14, MRPL14, rplN; large subunit ribosomal protein L14	d__Bacteria	1	22419	22419	0.936623	1	0.967274
K01000	mraY; phospho-N-acetylmuramoyl-pentapeptide-transferase [EC:2.7.8.13]	d__Bacteria	1	22417	22417	0.936539	1	0.96723
K05585	ndhN; NAD(P)H-quinone oxidoreductase subunit N [EC:7.1.1.2]	d__Bacteria;p__Cyanobacteria;c__Oxyphotobacteria	12814	339	339	0.936464	1	0.96719
K14518	pipX; PII interaction protein X	d__Bacteria;p__Cyanobacteria;c__Oxyphotobacteria	12814	339	339	0.936464	1	0.96719
K01760&K01739	metC; cysteine-S-conjugate beta-lyase [EC:4.4.1.13] & metB; cystathionine gamma-synthase [EC:2.5.1.48]	d__Bacteria;p__Proteobacteria;c__Gammaproteobacteria;o__Betaproteobacteriales	4823	103	108	0.980952	0.953704	0.967136
K02931	RP-L5, MRPL5, rplE; large subunit ribosomal protein L5	d__Bacteria	1	22406	22406	0.93608	1	0.966985
K06364	rapF; response regulator aspartate phosphatase F [EC:3.1.-.-]	d__Bacteria;p__Firmicutes;c__Bacilli;o__Bacillales;f__Bacillaceae;g__Bacillus	14462	73	78	1	0.935897	0.966887
K06942	ychF; ribosome-binding ATPase	d__Bacteria	1	22401	22401	0.935871	1	0.966873
K02355	fusA, GFM, EFG; elongation factor G	d__Bacteria	1	22400	22400	0.935829	1	0.966851
K02528	ksgA; 16S rRNA (adenine1518-N6/adenine1519-N6)-dimethyltransferase [EC:2.1.1.182]	d__Bacteria	1	22400	22400	0.935829	1	0.966851
K14254	oxyQ; aminotransferase	d__Bacteria;p__Actinobacteria	18503	2831	2832	0.935868	0.999647	0.966707
K06173	truA, PUS1; tRNA pseudouridine38-40 synthase [EC:5.4.99.12]	d__Bacteria	2	20646	20918	0.946977	0.986997	0.966573
K00791	miaA, TRIT1; tRNA dimethylallyltransferase [EC:2.5.1.75]	d__Bacteria	1	22387	22387	0.935286	1	0.966561
K18132	K18132, porA; major outer membrane protein P.IA	d__Bacteria;p__Proteobacteria;c__Gammaproteobacteria;o__Betaproteobacteriales	4823	101	104	0.961905	0.971154	0.966507
K03550	ruvA; holliday junction DNA helicase RuvA [EC:3.6.4.12]	d__Bacteria	1	22383	22383	0.935119	1	0.966472
K02836	prfB; peptide chain release factor 2	d__Bacteria	1	22364	22364	0.934325	1	0.966048
K02338	dnaN; DNA polymerase III subunit beta [EC:2.7.7.7]	d__Bacteria	1	22357	22357	0.934032	1	0.965891
K19229	sapD; cationic peptide transport system ATP-binding protein	d__Bacteria;p__Proteobacteria;c__Gammaproteobacteria;o__Enterobacterales	31	1279	1293	0.943215	0.989172	0.965647
K16101	vioG; nonribosomal peptide synthetase protein VioG	d__Bacteria;p__Actinobacteria;c__Actinobacteria;o__Streptomycetales;f__Streptomycetaceae;g__Streptomyces	19966	14	15	1	0.933333	0.965517
K16100	vioI; nonribosomal peptide synthetase protein VioI	d__Bacteria;p__Actinobacteria;c__Actinobacteria;o__Streptomycetales;f__Streptomycetaceae;g__Streptomyces	19966	14	15	1	0.933333	0.965517
K02469	gyrA; DNA gyrase subunit A [EC:5.6.2.2]	d__Bacteria	1	22338	22338	0.933239	1	0.965467
K02316	dnaG; DNA primase [EC:2.7.7.101]	d__Bacteria	1	22334	22334	0.933072	1	0.965377
K03685	rnc, DROSHA, RNT1; ribonuclease III [EC:3.1.26.3]	d__Bacteria	1	22334	22334	0.933072	1	0.965377
K01883	CARS, cysS; cysteinyl-tRNA synthetase [EC:6.1.1.16]	d__Bacteria	1	22327	22327	0.932779	1	0.965221
K09911	K09911; uncharacterized protein	d__Bacteria;p__Proteobacteria;c__Gammaproteobacteria;o__Enterobacterales	33	942	943	0.933598	0.99894	0.965164
K02470	gyrB; DNA gyrase subunit B [EC:5.6.2.2]	d__Bacteria	1	22321	22321	0.932528	1	0.965086
K00384	trxB, TRR; thioredoxin reductase (NADPH) [EC:1.8.1.9]	d__Bacteria	1	22312	22312	0.932152	1	0.964885
K03671	trxA; thioredoxin 1	d__Bacteria	1	22307	22307	0.931944	1	0.964773
K01872	AARS, alaS; alanyl-tRNA synthetase [EC:6.1.1.7]	d__Bacteria	1	22306	22306	0.931902	1	0.964751
K01881	PARS, proS; prolyl-tRNA synthetase [EC:6.1.1.15]	d__Bacteria	1	22299	22299	0.931609	1	0.964594
K15744	Z-ISO; zeta-carotene isomerase [EC:5.2.1.12]	d__Bacteria;p__Cyanobacteria;c__Oxyphotobacteria	12815	340	345	0.944444	0.985507	0.964539
K02961	RP-S17, MRPS17, rpsQ; small subunit ribosomal protein S17	d__Bacteria	1	22294	22294	0.9314	1	0.964482
K03553	recA; recombination protein RecA	d__Bacteria	1	22292	22292	0.931317	1	0.964437
K02909	RP-L31, rpmE; large subunit ribosomal protein L31	d__Bacteria	1	22286	22286	0.931066	1	0.964303
K02965	RP-S19, rpsS; small subunit ribosomal protein S19	d__Bacteria	1	22279	22279	0.930774	1	0.964146
K06186	bamE, smpA; outer membrane protein assembly factor BamE	d__Bacteria;p__Proteobacteria;c__Gammaproteobacteria	21	4673	4717	0.938919	0.990672	0.964102
K02988	RP-S5, MRPS5, rpsE; small subunit ribosomal protein S5	d__Bacteria	1	22262	22262	0.930064	1	0.963765
K01866	YARS, tyrS; tyrosyl-tRNA synthetase [EC:6.1.1.1]	d__Bacteria	1	22261	22261	0.930022	1	0.963742
K02003	ABC.CD.A; putative ABC transport system ATP-binding protein	d__Bacteria	1	22254	22254	0.929729	1	0.963585
K02878	RP-L16, MRPL16, rplP; large subunit ribosomal protein L16	d__Bacteria	1	22249	22249	0.92952	1	0.963473
K03625	nusB; transcription antitermination protein NusB	d__Bacteria	1	22249	22249	0.92952	1	0.963473
K03645	seqA; negative modulator of initiation of replication	d__Bacteria;p__Proteobacteria;c__Gammaproteobacteria;o__Enterobacterales	31	1268	1277	0.935103	0.992952	0.96316
K15474	enhC; enhanced entry protein EnhC	d__Bacteria;p__Proteobacteria;c__Gammaproteobacteria;o__Legionellales;f__Legionellaceae	2769	78	80	0.95122	0.975	0.962963
K02948	RP-S11, MRPS11, rpsK; small subunit ribosomal protein S11	d__Bacteria	1	22222	22222	0.928392	1	0.962867
K02244	comGB; competence protein ComGB	d__Bacteria;p__Firmicutes;c__Bacilli	13284	1716	1775	0.958659	0.966761	0.962693
K02337	dnaE; DNA polymerase III subunit alpha [EC:2.7.7.7]	d__Bacteria	1	22212	22212	0.927975	1	0.962642
K02834	rbfA; ribosome-binding factor A	d__Bacteria	2	20907	21638	0.958949	0.966217	0.962569
K09985	K09985; uncharacterized protein	d__Bacteria;p__Proteobacteria;c__Alphaproteobacteria	5009	2396	2425	0.938136	0.988041	0.962442
K19227	sapB; cationic peptide transport system permease protein	d__Bacteria;p__Proteobacteria;c__Gammaproteobacteria;o__Enterobacterales	31	1280	1304	0.943953	0.981595	0.962406
K00954	E2.7.7.3A, coaD, kdtB; pantetheine-phosphate adenylyltransferase [EC:2.7.7.3]	d__Bacteria	2	20477	20759	0.939226	0.986416	0.962242
K04078	groES, HSPE1; chaperonin GroES	d__Bacteria	1	22180	22180	0.926638	1	0.961922
K01875	SARS, serS; seryl-tRNA synthetase [EC:6.1.1.11]	d__Bacteria	1	22178	22178	0.926554	1	0.961877
K02967	RP-S2, MRPS2, rpsB; small subunit ribosomal protein S2	d__Bacteria	1	22176	22176	0.926471	1	0.961832
K00655	plsC; 1-acyl-sn-glycerol-3-phosphate acyltransferase [EC:2.3.1.51]	d__Bacteria	2	20631	21099	0.946289	0.977819	0.961796
K03703	uvrC; excinuclease ABC subunit C	d__Bacteria	1	22172	22172	0.926303	1	0.961742
K03798	ftsH, hflB; cell division protease FtsH [EC:3.4.24.-]	d__Bacteria	1	22170	22170	0.92622	1	0.961697
K07503	nucS; endonuclease [EC:3.1.-.-]	d__Bacteria;p__Actinobacteria	18502	2924	3035	0.959947	0.963427	0.961684
K12051	comB7; ComB7 competence protein	d__Bacteria;p__Epsilonbacterota;c__Campylobacteria;o__Campylobacterales;f__Helicobacteraceae;g__Helicobacter	8689	50	52	0.961538	0.961538	0.961538
K12225	icmX; intracellular multiplication protein IcmX	d__Bacteria;p__Proteobacteria;c__Gammaproteobacteria;o__Legionellales;f__Legionellaceae	2770	75	78	0.961538	0.961538	0.961538
K02926	RP-L4, MRPL4, rplD; large subunit ribosomal protein L4	d__Bacteria	1	22161	22161	0.925844	1	0.961494
K02563	murG; UDP-N-acetylglucosamine--N-acetylmuramyl-(pentapeptide) pyrophosphoryl-undecaprenol N-acetylglucosamine transferase [EC:2.4.1.227]	d__Bacteria	1	22158	22158	0.925719	1	0.961427
K02982	RP-S3, rpsC; small subunit ribosomal protein S3	d__Bacteria	1	22157	22157	0.925677	1	0.961404
K01876	aspS; aspartyl-tRNA synthetase [EC:6.1.1.12]	d__Bacteria	1	22149	22149	0.925343	1	0.961224
K07042	ybeY, yqfG; probable rRNA maturation factor	d__Bacteria	1	22147	22147	0.925259	1	0.961179
K01358	clpP, CLPP; ATP-dependent Clp protease, protease subunit [EC:3.4.21.92]	d__Bacteria	1	22143	22143	0.925092	1	0.961089
K02335	polA; DNA polymerase I [EC:2.7.7.7]	d__Bacteria	1	22139	22139	0.924925	1	0.960998
K02906	RP-L3, MRPL3, rplC; large subunit ribosomal protein L3	d__Bacteria	1	22133	22133	0.924674	1	0.960863
K02963	RP-S18, MRPS18, rpsR; small subunit ribosomal protein S18	d__Bacteria	1	22133	22133	0.924674	1	0.960863
K02876	RP-L15, MRPL15, rplO; large subunit ribosomal protein L15	d__Bacteria	1	22119	22119	0.924089	1	0.960547
K05839	hha; haemolysin expression modulating protein	d__Bacteria;p__Proteobacteria;c__Gammaproteobacteria;o__Enterobacterales;f__Enterobacteriaceae	37	572	574	0.927066	0.996516	0.960537
K00134	GAPDH, gapA; glyceraldehyde 3-phosphate dehydrogenase [EC:1.2.1.12]	d__Bacteria	1	22111	22111	0.923755	1	0.960367
K01491	folD; methylenetetrahydrofolate dehydrogenase (NADP+) / methenyltetrahydrofolate cyclohydrolase [EC:1.5.1.5 3.5.4.9]	d__Bacteria	1	22110	22110	0.923713	1	0.960344
K01783	rpe, RPE; ribulose-phosphate 3-epimerase [EC:5.1.3.1]	d__Bacteria	1	22101	22101	0.923337	1	0.960141
K02888	RP-L21, MRPL21, rplU; large subunit ribosomal protein L21	d__Bacteria	1	22099	22099	0.923254	1	0.960096
K01868	TARS, thrS; threonyl-tRNA synthetase [EC:6.1.1.3]	d__Bacteria	1	22092	22092	0.922961	1	0.959937
K02939	RP-L9, MRPL9, rplI; large subunit ribosomal protein L9	d__Bacteria	1	22092	22092	0.922961	1	0.959937
K00566	mnmA, trmU; tRNA-uridine 2-sulfurtransferase [EC:2.8.1.13]	d__Bacteria	1	22091	22091	0.922919	1	0.959915
K02313	dnaA; chromosomal replication initiator protein	d__Bacteria	1	22090	22090	0.922878	1	0.959892
K03531	ftsZ; cell division protein FtsZ	d__Bacteria	1	22086	22086	0.922711	1	0.959802
K02886	RP-L2, MRPL2, rplB; large subunit ribosomal protein L2	d__Bacteria	1	22085	22085	0.922669	1	0.959779
K03086	rpoD; RNA polymerase primary sigma factor	d__Bacteria	1	22072	22072	0.922126	1	0.959485
K06340	cotV; spore coat protein V	d__Bacteria;p__Firmicutes;c__Bacilli;o__Bacillales;f__Bacillaceae;g__Bacillus	14462	71	75	0.972603	0.946667	0.959459
K11386	embB; arabinosyltransferase B [EC:2.4.2.-]	d__Bacteria;p__Actinobacteria;c__Actinobacteria;o__Corynebacteriales	18515	828	834	0.928251	0.992806	0.959444
K00790	murA; UDP-N-acetylglucosamine 1-carboxyvinyltransferase [EC:2.5.1.7]	d__Bacteria	1	22068	22068	0.921959	1	0.959395
K03701	uvrA; excinuclease ABC subunit A	d__Bacteria	1	22064	22064	0.921791	1	0.959304
K00927	PGK, pgk; phosphoglycerate kinase [EC:2.7.2.3]	d__Bacteria	1	22064	22064	0.921791	1	0.959304
K03217	yidC, spoIIIJ, OXA1, ccfA; YidC/Oxa1 family membrane protein insertase	d__Bacteria	1	22061	22061	0.921666	1	0.959236
K03551	ruvB; holliday junction DNA helicase RuvB [EC:3.6.4.12]	d__Bacteria	1	22060	22060	0.921624	1	0.959214
K03346	dnaB; replication initiation and membrane attachment protein	d__Bacteria;p__Firmicutes	13281	2351	2351	0.921599	1	0.9592
K09146	K09146; uncharacterized protein	d__Bacteria;p__Actinobacteria;c__Actinobacteria;o__Corynebacteriales	18515	853	887	0.956278	0.961669	0.958966
K02946	RP-S10, MRPS10, rpsJ; small subunit ribosomal protein S10	d__Bacteria	1	22047	22047	0.921081	1	0.95892
K00615	E2.2.1.1, tktA, tktB; transketolase [EC:2.2.1.1]	d__Bacteria	1	22043	22043	0.920914	1	0.958829
K02867	RP-L11, MRPL11, rplK; large subunit ribosomal protein L11	d__Bacteria	1	22034	22034	0.920538	1	0.958625
K02705	psbC; photosystem II CP43 chlorophyll apoprotein	d__Bacteria;p__Cyanobacteria;c__Oxyphotobacteria	12814	335	337	0.925414	0.994065	0.958512
K01262	pepP; Xaa-Pro aminopeptidase [EC:3.4.11.9]	d__Bacteria	2	20715	21428	0.950142	0.966726	0.958362
K03633	mukF; chromosome partition protein MukF	d__Bacteria;p__Proteobacteria;c__Gammaproteobacteria;o__Enterobacterales	32	999	1021	0.93891	0.978452	0.958273
K03101	lspA; signal peptidase II [EC:3.4.23.36]	d__Bacteria	2	20620	21236	0.945785	0.970993	0.958223
K05371	pcyA; phycocyanobilin:ferredoxin oxidoreductase [EC:1.3.7.5]	d__Bacteria;p__Cyanobacteria;c__Oxyphotobacteria	12814	342	352	0.944751	0.971591	0.957983
K01890	FARSB, pheT; phenylalanyl-tRNA synthetase beta chain [EC:6.1.1.20]	d__Bacteria	1	22005	22005	0.919327	1	0.957968
K11033	nheA; non-hemolytic enterotoxin A	d__Bacteria;p__Firmicutes;c__Bacilli;o__Bacillales;f__Bacillaceae_G;g__Bacillus_A	14315	113	118	0.957627	0.957627	0.957627
K11387	embC; arabinosyltransferase C [EC:2.4.2.-]	d__Bacteria;p__Actinobacteria;c__Actinobacteria;o__Corynebacteriales	18515	833	848	0.933857	0.982311	0.957471
K03979	obgE, cgtA; GTPase [EC:3.6.5.-]	d__Bacteria	1	21982	21982	0.918366	1	0.957446
K03596	lepA; GTP-binding protein LepA	d__Bacteria	1	21979	21979	0.91824	1	0.957378
K01869	LARS, leuS; leucyl-tRNA synthetase [EC:6.1.1.4]	d__Bacteria	1	21969	21969	0.917823	1	0.957151
K06427	sspJ; small acid-soluble spore protein J (minor)	d__Bacteria;p__Firmicutes;c__Bacilli;o__Bacillales;f__Bacillaceae;g__Bacillus	14462	67	67	0.917808	1	0.957143
K03470	rnhB; ribonuclease HII [EC:3.1.26.4]	d__Bacteria	1	21951	21951	0.917071	1	0.956742
K03702	uvrB; excinuclease ABC subunit B	d__Bacteria	1	21944	21944	0.916778	1	0.956582
K02902	RP-L28, MRPL28, rpmB; large subunit ribosomal protein L28	d__Bacteria	2	20899	21895	0.958582	0.95451	0.956542
K01870	IARS, ileS; isoleucyl-tRNA synthetase [EC:6.1.1.5]	d__Bacteria	1	21942	21942	0.916695	1	0.956537
K12104	cag19; cag pathogenicity island protein 19	d__Bacteria;p__Epsilonbacterota;c__Campylobacteria;o__Campylobacterales;f__Helicobacteraceae;g__Helicobacter	8691	44	44	0.916667	1	0.956522
K12094	cag9; cag pathogenicity island protein 9	d__Bacteria;p__Epsilonbacterota;c__Campylobacteria;o__Campylobacterales;f__Helicobacteraceae;g__Helicobacter	8691	44	44	0.916667	1	0.956522
K07083	K07083; putative periplasmic solute-binding protein	d__Bacteria;p__Verrucomicrobia;c__Chlamydiia;o__Chlamydiales;f__Chlamydiaceae	12035	22	24	1	0.916667	0.956522
K12088	cag3; cag pathogenicity island protein 3	d__Bacteria;p__Epsilonbacterota;c__Campylobacteria;o__Campylobacterales;f__Helicobacteraceae;g__Helicobacter	8691	44	44	0.916667	1	0.956522
K08940	pscA; photosystem P840 reaction center large subunit	d__Bacteria;p__Bacteroidetes;c__Chlorobia;o__Chlorobiales	11373	22	24	1	0.916667	0.956522
K08944	fmoA; bacteriochlorophyll A protein	d__Bacteria;p__Bacteroidetes;c__Chlorobia;o__Chlorobiales	11373	22	24	1	0.916667	0.956522
K15842	cagA; cytotoxicity-associated immunodominant antigen	d__Bacteria;p__Epsilonbacterota;c__Campylobacteria;o__Campylobacterales;f__Helicobacteraceae;g__Helicobacter	8691	44	44	0.916667	1	0.956522
K12101	cag16; cag pathogenicity island protein 16	d__Bacteria;p__Epsilonbacterota;c__Campylobacteria;o__Campylobacterales;f__Helicobacteraceae;g__Helicobacter	8691	44	44	0.916667	1	0.956522
K09787	K09787; uncharacterized protein	d__Bacteria	13274	4825	4896	0.928778	0.985498	0.956298
K02864	RP-L10, MRPL10, rplJ; large subunit ribosomal protein L10	d__Bacteria	1	21929	21929	0.916151	1	0.956241
K01817&K01814	trpF; phosphoribosylanthranilate isomerase [EC:5.3.1.24] & hisA; phosphoribosylformimino-5-aminoimidazole carboxamide ribotide isomerase [EC:5.3.1.16]	d__Bacteria;p__Actinobacteria	18504	2802	2970	0.969215	0.943434	0.956151
K00858	ppnK, NADK; NAD+ kinase [EC:2.7.1.23]	d__Bacteria	2	20408	20886	0.936061	0.977114	0.956147
K08316	rsmD; 16S rRNA (guanine966-N2)-methyltransferase [EC:2.1.1.171]	d__Bacteria	2	20353	20778	0.933538	0.979546	0.955989
K03557	fis; Fis family transcriptional regulator, factor for inversion stimulation protein	d__Bacteria;p__Proteobacteria;c__Gammaproteobacteria	21	4659	4770	0.936106	0.97673	0.955986
K06286	ezrA; septation ring formation regulator	d__Bacteria;p__Firmicutes;c__Bacilli	13284	1752	1876	0.978771	0.933902	0.95581
K02255	ftnB; ferritin-like protein 2	d__Bacteria;p__Proteobacteria;c__Gammaproteobacteria;o__Enterobacterales;f__Enterobacteriaceae	42	216	216	0.915254	1	0.955752
K03655	recG; ATP-dependent DNA helicase RecG [EC:3.6.4.12]	d__Bacteria	1	21905	21905	0.915149	1	0.955695
K01992	ABC-2.P; ABC-2 type transport system permease protein	d__Bacteria	1	21905	21905	0.915149	1	0.955695
K09903	pyrH; uridylate kinase [EC:2.7.4.22]	d__Bacteria	1	21903	21903	0.915065	1	0.955649
K03822	K03822; putative long chain acyl-CoA synthase [EC:6.2.1.-]	d__Bacteria;p__Actinobacteria;c__Actinobacteria;o__Corynebacteriales;f__Corynebacteriaceae	18517	549	589	0.980357	0.932088	0.955614
K07751	pepB; PepB aminopeptidase [EC:3.4.11.23]	d__Bacteria;p__Proteobacteria;c__Gammaproteobacteria;o__Enterobacterales	29	1290	1312	0.929395	0.983232	0.955556
K11753	ribF; riboflavin kinase / FMN adenylyltransferase [EC:2.7.1.26 2.7.7.2]	d__Bacteria	2	20319	20735	0.931979	0.979937	0.955357
K02892	RP-L23, MRPL23, rplW; large subunit ribosomal protein L23	d__Bacteria	1	21887	21887	0.914397	1	0.955284
K03070	secA; preprotein translocase subunit SecA	d__Bacteria	1	21887	21887	0.914397	1	0.955284
K02689	psaA; photosystem I P700 chlorophyll a apoprotein A1	d__Bacteria;p__Cyanobacteria;c__Oxyphotobacteria	12814	331	331	0.914365	1	0.955267
K06355	phrF; phosphatase RapF regulator	d__Bacteria;p__Firmicutes;c__Bacilli;o__Bacillales;f__Bacillaceae;g__Bacillus	14465	32	32	0.914286	1	0.955224
K03683	rnt; ribonuclease T [EC:3.1.13.-]	d__Bacteria;p__Proteobacteria;c__Gammaproteobacteria	23	3412	3507	0.938136	0.972911	0.955207
K02724	psbZ; photosystem II PsbZ protein	d__Bacteria;p__Cyanobacteria;c__Oxyphotobacteria	12815	330	331	0.916667	0.996979	0.955137
K01928	murE; UDP-N-acetylmuramoyl-L-alanyl-D-glutamate--2,6-diaminopimelate ligase [EC:6.3.2.13]	d__Bacteria	1	21878	21878	0.914021	1	0.955079
K09895	K09895; uncharacterized protein	d__Bacteria;p__Proteobacteria;c__Gammaproteobacteria	23	3326	3329	0.91449	0.999099	0.954924
K04763	xerD; integrase/recombinase XerD	d__Bacteria	1	21869	21869	0.913645	1	0.954874
K03106	SRP54, ffh; signal recognition particle subunit SRP54 [EC:3.6.5.4]	d__Bacteria	2	20127	20359	0.923172	0.988605	0.954769
K08942	pscC; photosystem P840 reaction center cytochrome c551	d__Bacteria;p__Bacteroidetes;c__Chlorobia;o__Chlorobiales	11373	21	22	0.954545	0.954545	0.954545
K01972	E6.5.1.2, ligA, ligB; DNA ligase (NAD+) [EC:6.5.1.2]	d__Bacteria	1	21851	21851	0.912893	1	0.954463
K00806	uppS; undecaprenyl diphosphate synthase [EC:2.5.1.31]	d__Bacteria	1	21850	21850	0.912851	1	0.95444
K04043	dnaK, HSPA9; molecular chaperone DnaK	d__Bacteria	1	21848	21848	0.912767	1	0.954395
K09801	K09801; uncharacterized protein	d__Bacteria;p__Proteobacteria;c__Gammaproteobacteria	22	4548	4603	0.92289	0.988051	0.954359
K00942	E2.7.4.8, gmk; guanylate kinase [EC:2.7.4.8]	d__Bacteria	2	20574	21317	0.943675	0.965145	0.954289
K06363	rapE; response regulator aspartate phosphatase E [EC:3.1.-.-]	d__Bacteria;p__Firmicutes;c__Bacilli;o__Bacillales;f__Bacillaceae;g__Bacillus	14462	73	80	1	0.9125	0.954248
K01921	ddl; D-alanine-D-alanine ligase [EC:6.3.2.4]	d__Bacteria	1	21818	21818	0.911514	1	0.953709
K12221	icmS; intracellular multiplication protein IcmS	d__Bacteria;p__Proteobacteria;c__Gammaproteobacteria	2767	123	130	0.960938	0.946154	0.953488
K07566	tsaC, rimN, SUA5; L-threonylcarbamoyladenylate synthase [EC:2.7.7.87]	d__Bacteria	1	21796	21796	0.910595	1	0.953206
K02992	RP-S7, MRPS7, rpsG; small subunit ribosomal protein S7	d__Bacteria	1	21788	21788	0.910261	1	0.953022
K00948	PRPS, prsA; ribose-phosphate pyrophosphokinase [EC:2.7.6.1]	d__Bacteria	2	20611	21457	0.945372	0.960572	0.952912
K02950	RP-S12, MRPS12, rpsL; small subunit ribosomal protein S12	d__Bacteria	1	21779	21779	0.909885	1	0.952816
K07056	rsmI; 16S rRNA (cytidine1402-2'-O)-methyltransferase [EC:2.1.1.198]	d__Bacteria	1	21775	21775	0.909718	1	0.952725
K19724	dcsC; O-ureido-serine racemase [EC:5.1.1.19]	d__Bacteria;p__Proteobacteria;c__Gammaproteobacteria;o__Xanthomonadales;f__Xanthomonadaceae	2927	201	213	0.961722	0.943662	0.952607
K08946	csmB; chlorosome envelope protein B	d__Bacteria;p__Bacteroidetes;c__Chlorobia;o__Chlorobiales	11373	20	20	0.909091	1	0.952381
K03977	engA, der; GTPase	d__Bacteria	2	20477	21200	0.939226	0.965896	0.952374
K01873	VARS, valS; valyl-tRNA synthetase [EC:6.1.1.9]	d__Bacteria	1	21754	21754	0.90884	1	0.952243
K09159	cptB; antitoxin CptB	d__Bacteria;p__Proteobacteria	19	6872	6884	0.910199	0.998257	0.952196
K03673	dsbA; thiol:disulfide interchange protein DsbA	d__Bacteria;p__Proteobacteria;c__Gammaproteobacteria	21	4721	4941	0.948563	0.955475	0.952006
K03071	secB; preprotein translocase subunit SecB	d__Bacteria;p__Proteobacteria	19	7181	7540	0.951126	0.952387	0.951756
K02935	RP-L7, MRPL12, rplL; large subunit ribosomal protein L7/L12	d__Bacteria	1	21731	21731	0.907879	1	0.951716
K04075	tilS, mesJ; tRNA(Ile)-lysidine synthase [EC:6.3.4.19]	d__Bacteria	2	20185	20624	0.925832	0.978714	0.951539
K07277	SAM50, TOB55, bamA; outer membrane protein insertion porin family	d__Bacteria	8	12377	12750	0.932916	0.970745	0.951455
K02968	RP-S20, rpsT; small subunit ribosomal protein S20	d__Bacteria	1	21717	21717	0.907294	1	0.951394
K03650	mnmE, trmE, MSS1; tRNA modification GTPase [EC:3.6.-.-]	d__Bacteria	6	16889	17013	0.913363	0.992711	0.951386
K02916	RP-L35, MRPL35, rpmI; large subunit ribosomal protein L35	d__Bacteria	2	20435	21158	0.937299	0.965829	0.95135
K01929	murF; UDP-N-acetylmuramoyl-tripeptide--D-alanyl-D-alanine ligase [EC:6.3.2.10]	d__Bacteria	1	21705	21705	0.906793	1	0.951119
K01924	murC; UDP-N-acetylmuramate--alanine ligase [EC:6.3.2.8]	d__Bacteria	1	21703	21703	0.90671	1	0.951073
K02601	nusG; transcription termination/antitermination protein NusG	d__Bacteria	1	21698	21698	0.906501	1	0.950958
K09904	K09904; uncharacterized protein	d__Bacteria;p__Proteobacteria;c__Gammaproteobacteria;o__Enterobacterales	31	1229	1229	0.906342	1	0.95087
K01784	galE, GALE; UDP-glucose 4-epimerase [EC:5.1.3.2]	d__Bacteria	1	21694	21694	0.906334	1	0.950866
K03624	greA; transcription elongation factor GreA	d__Bacteria	1	21677	21677	0.905623	1	0.950475
K09808	lolC_E; lipoprotein-releasing system permease protein	d__Bacteria	11	11816	12230	0.934884	0.966149	0.950259
K01925	murD; UDP-N-acetylmuramoylalanine--D-glutamate ligase [EC:6.3.2.9]	d__Bacteria	1	21652	21652	0.904579	1	0.949899
K02428	rdgB; XTP/dITP diphosphohydrolase [EC:3.6.1.66]	d__Bacteria	2	20578	21526	0.943858	0.95596	0.949871
K03699	tlyC; putative hemolysin	d__Bacteria	2	20085	20496	0.921246	0.979947	0.94969
K01915	glnA, GLUL; glutamine synthetase [EC:6.3.1.2]	d__Bacteria	2	20192	20725	0.926154	0.974282	0.949608
K02493	hemK, prmC, HEMK; release factor glutamine methyltransferase [EC:2.1.1.297]	d__Bacteria	1	21630	21630	0.90366	1	0.949392
K07447	ruvX; putative holliday junction resolvase [EC:3.1.-.-]	d__Bacteria	1	21613	21613	0.90295	1	0.949
K03177	truB, PUS4, TRUB1; tRNA pseudouridine55 synthase [EC:5.4.99.25]	d__Bacteria	2	20584	21580	0.944134	0.953846	0.948965
K00075	murB; UDP-N-acetylmuramate dehydrogenase [EC:1.3.1.98]	d__Bacteria	1	21607	21607	0.902699	1	0.948862
K00859	coaE; dephospho-CoA kinase [EC:2.7.1.24]	d__Bacteria	2	20151	20676	0.924273	0.974608	0.948773
K04478	sgtB; monofunctional glycosyltransferase [EC:2.4.1.129]	d__Bacteria;p__Firmicutes;c__Bacilli;o__Staphylococcales;f__Staphylococcaceae	14194	83	91	0.988095	0.912088	0.948571
K18894	K18894; ATP-binding cassette, subfamily B, multidrug efflux pump	d__Bacteria;p__Actinobacteria;c__Actinobacteria;o__Streptomycetales;f__Streptomycetaceae	19651	596	620	0.935636	0.96129	0.94829
K02494	lolB; outer membrane lipoprotein LolB	d__Bacteria;p__Proteobacteria;c__Gammaproteobacteria	22	4443	4443	0.901583	1	0.948245
K02890	RP-L22, MRPL22, rplV; large subunit ribosomal protein L22	d__Bacteria	1	21579	21579	0.901529	1	0.948215
K03632	mukB; chromosome partition protein MukB	d__Bacteria;p__Proteobacteria;c__Gammaproteobacteria;o__Enterobacterales	32	988	1020	0.928571	0.968627	0.948177
K20337	psmB; phenol-soluble modulin beta	d__Bacteria;p__Firmicutes;c__Bacilli;o__Staphylococcales;f__Staphylococcaceae;g__Staphylococcus	14196	64	64	0.901408	1	0.948148
K21273	E2.5.1.88; trans,polycis-polyprenyl diphosphate synthase [EC:2.5.1.88]	d__Bacteria;p__Actinobacteria	18503	2859	3006	0.945124	0.951098	0.948101
K01714	dapA; 4-hydroxy-tetrahydrodipicolinate synthase [EC:4.3.3.7]	d__Bacteria	2	19964	20317	0.915696	0.982625	0.947981
K03544	clpX, CLPX; ATP-dependent Clp protease ATP-binding subunit ClpX	d__Bacteria	3	19761	19901	0.906884	0.992965	0.947974
K02343	dnaX; DNA polymerase III subunit gamma/tau [EC:2.7.7.7]	d__Bacteria	1	21560	21560	0.900735	1	0.947776
K02879	RP-L17, MRPL17, rplQ; large subunit ribosomal protein L17	d__Bacteria	1	21558	21558	0.900652	1	0.947729
K03495	gidA, mnmG, MTO1; tRNA uridine 5-carboxymethylaminomethyl modification enzyme	d__Bacteria	6	16748	16865	0.905738	0.993063	0.947392
K19433	tapA; TasA anchoring/assembly protein	d__Bacteria;p__Firmicutes;c__Bacilli;o__Bacillales;f__Bacillaceae;g__Bacillus	14463	72	80	1	0.9	0.947368
K01510	ENTPD1_3_8, CD39; apyrase [EC:3.6.1.5]	d__Bacteria;p__Proteobacteria;c__Gammaproteobacteria;o__Legionellales;f__Legionellaceae	2769	81	89	0.987805	0.910112	0.947368
K12108	cag23; cag pathogenicity island protein 23	d__Bacteria;p__Epsilonbacterota;c__Campylobacteria;o__Campylobacterales;f__Helicobacteraceae;g__Helicobacter	8691	45	47	0.9375	0.957447	0.947368
K06147	ABCB-BAC; ATP-binding cassette, subfamily B, bacterial	d__Bacteria	1	21540	21540	0.8999	1	0.947313
K02243	comGA; competence protein ComGA	d__Bacteria;p__Firmicutes;c__Bacilli	13284	1743	1890	0.973743	0.922222	0.947283
K00600	glyA, SHMT; glycine hydroxymethyltransferase [EC:2.1.2.1]	d__Bacteria	1	21538	21538	0.899816	1	0.947267
K02860	rimM; 16S rRNA processing protein RimM	d__Bacteria	2	19815	20035	0.908862	0.989019	0.947248
K11749	rseP; regulator of sigma E protease [EC:3.4.24.-]	d__Bacteria	1	21530	21530	0.899482	1	0.947081
K04096	smf; DNA processing protein	d__Bacteria	1	21523	21523	0.89919	1	0.946919
K05527	bolA; BolA family transcriptional regulator, general stress-responsive regulator	d__Bacteria	17	7260	7589	0.937016	0.956648	0.94673
K00133	asd; aspartate-semialdehyde dehydrogenase [EC:1.2.1.11]	d__Bacteria	2	19873	20187	0.911522	0.984445	0.946581
K06925	tsaE; tRNA threonylcarbamoyladenosine biosynthesis protein TsaE	d__Bacteria	1	21501	21501	0.89827	1	0.946409
K12091	cag6; cag pathogenicity island protein 6	d__Bacteria;p__Epsilonbacterota;c__Campylobacteria;o__Campylobacterales;f__Helicobacteraceae;g__Helicobacter	8691	44	45	0.916667	0.977778	0.946237
K12109	cag24; cag pathogenicity island protein 24	d__Bacteria;p__Epsilonbacterota;c__Campylobacteria;o__Campylobacterales;f__Helicobacteraceae;g__Helicobacter	8691	44	45	0.916667	0.977778	0.946237
K03168	topA; DNA topoisomerase I [EC:5.6.2.1]	d__Bacteria	1	21487	21487	0.897685	1	0.946085
K04066	priA; primosomal protein N' (replication factor Y) (superfamily II helicase) [EC:3.6.4.-]	d__Bacteria	2	19983	20443	0.916567	0.977498	0.946053
K01775	alr; alanine racemase [EC:5.1.1.1]	d__Bacteria	2	20212	20930	0.927071	0.965695	0.945989
K03595	era, ERAL1; GTPase	d__Bacteria	3	19885	20258	0.912575	0.981588	0.945824
K00088	IMPDH, guaB; IMP dehydrogenase [EC:1.1.1.205]	d__Bacteria	2	20346	21248	0.933217	0.957549	0.945226
K02904	RP-L29, rpmC; large subunit ribosomal protein L29	d__Bacteria	3	19943	20410	0.915236	0.977119	0.945166
K19230	sapF; cationic peptide transport system ATP-binding protein	d__Bacteria;p__Proteobacteria;c__Gammaproteobacteria;o__Enterobacterales	31	1282	1357	0.945428	0.944731	0.945079
K12093	cag8; cag pathogenicity island protein 8	d__Bacteria;p__Epsilonbacterota;c__Campylobacteria;o__Campylobacterales;f__Helicobacteraceae;g__Helicobacter	8691	43	43	0.895833	1	0.945055
K19228	sapC; cationic peptide transport system permease protein	d__Bacteria;p__Proteobacteria;c__Gammaproteobacteria;o__Enterobacterales	31	1267	1326	0.934366	0.955505	0.944817
K00962	pnp, PNPT1; polyribonucleotide nucleotidyltransferase [EC:2.7.7.8]	d__Bacteria	1	21431	21431	0.895346	1	0.944784
K02715	psbN; PsbN protein	d__Bacteria;p__Cyanobacteria;c__Oxyphotobacteria	12814	325	326	0.89779	0.996933	0.944767
K11754	folC; dihydrofolate synthase / folylpolyglutamate synthase [EC:6.3.2.12 6.3.2.17]	d__Bacteria	2	19989	20517	0.916842	0.974265	0.944682
K02690	psaB; photosystem I P700 chlorophyll a apoprotein A2	d__Bacteria;p__Cyanobacteria;c__Oxyphotobacteria	12814	324	324	0.895028	1	0.944606
K05366	mrcA; penicillin-binding protein 1A [EC:2.4.1.129 3.4.16.4]	d__Bacteria	1	21418	21418	0.894803	1	0.944481
K07676	rcsD; two-component system, NarL family, sensor histidine kinase RcsD [EC:2.7.13.3]	d__Bacteria;p__Proteobacteria;c__Gammaproteobacteria;o__Enterobacterales;f__Enterobacteriaceae	37	552	552	0.894652	1	0.944397
K01937	pyrG, CTPS; CTP synthase [EC:6.3.4.2]	d__Bacteria	1	21402	21402	0.894134	1	0.944109
K19688	bssR; biofilm regulator BssR	d__Bacteria;p__Proteobacteria;c__Gammaproteobacteria;o__Enterobacterales;f__Enterobacteriaceae	42	211	211	0.894068	1	0.944072
K03218	rlmB; 23S rRNA (guanosine2251-2'-O)-methyltransferase [EC:2.1.1.185]	d__Bacteria	2	20074	20726	0.920741	0.968542	0.944037
K11144	dnaI; primosomal protein DnaI	d__Bacteria;p__Firmicutes	13279	2392	2487	0.926773	0.961801	0.943962
K02703	psbA; photosystem II P680 reaction center D1 protein [EC:1.10.3.9]	d__Bacteria;p__Cyanobacteria;c__Oxyphotobacteria	12814	328	333	0.906077	0.984985	0.943885
K03111	ssb; single-strand DNA-binding protein	d__Bacteria	1	21390	21390	0.893633	1	0.943829
K03501	gidB, rsmG; 16S rRNA (guanine527-N7)-methyltransferase [EC:2.1.1.170]	d__Bacteria	2	19747	20048	0.905743	0.984986	0.943704
K13301	secM; secretion monitor	d__Bacteria;p__Proteobacteria;c__Gammaproteobacteria;o__Enterobacterales;f__Enterobacteriaceae	37	553	555	0.896272	0.996396	0.943686
K00057	gpsA; glycerol-3-phosphate dehydrogenase (NAD(P)+) [EC:1.1.1.94]	d__Bacteria	3	19764	20099	0.907022	0.983333	0.943637
K11037	hblD; hemolysin BL lytic component L1	d__Bacteria;p__Firmicutes;c__Bacilli;o__Bacillales;f__Bacillaceae_G;g__Bacillus_A	14315	117	130	0.991525	0.9	0.943548
K02004	ABC.CD.P; putative ABC transport system permease protein	d__Bacteria	1	21369	21369	0.892756	1	0.94334
K03643	lptE, rlpB; LPS-assembly lipoprotein	d__Bacteria;p__Proteobacteria	19	6742	6744	0.89298	0.999703	0.943333
K02717	psbP; photosystem II oxygen-evolving enhancer protein 2	d__Bacteria;p__Cyanobacteria;c__Oxyphotobacteria	12814	323	323	0.892265	1	0.943066
K18162	NDUFAF5; NADH dehydrogenase [ubiquinone] 1 alpha subcomplex assembly factor 5 [EC:2.1.1.-]	d__Bacteria;p__Proteobacteria;c__Alphaproteobacteria	5011	2145	2219	0.920601	0.966652	0.943064
K03524	birA; BirA family transcriptional regulator, biotin operon repressor / biotin---[acetyl-CoA-carboxylase] ligase [EC:6.3.4.15]	d__Bacteria	2	19690	19956	0.903128	0.986671	0.943053
K02427	rlmE, rrmJ, ftsJ; 23S rRNA (uridine2552-2'-O)-methyltransferase [EC:2.1.1.166]	d__Bacteria	17	7464	8088	0.963345	0.922849	0.942662
K05803	nlpI; lipoprotein NlpI	d__Bacteria;p__Proteobacteria;c__Gammaproteobacteria;o__Enterobacterales	30	1313	1402	0.948699	0.936519	0.94257
K06997	yggS, PROSC; PLP dependent protein	d__Bacteria	2	19629	19861	0.90033	0.988319	0.942275
K18588	COQ10; coenzyme Q-binding protein COQ10	d__Bacteria;p__Proteobacteria	19	6755	6790	0.894702	0.994845	0.94212
K12216	icmN, lphA, dotK; intracellular multiplication protein IcmN	d__Bacteria;p__Proteobacteria;c__Gammaproteobacteria;o__Legionellales;f__Legionellaceae	2769	81	90	0.987805	0.9	0.94186
K09761	rsmE; 16S rRNA (uracil1498-N3)-methyltransferase [EC:2.1.1.193]	d__Bacteria	2	19794	20236	0.907898	0.978158	0.941719
K09748	rimP; ribosome maturation factor RimP	d__Bacteria	2	19400	19401	0.889827	0.999948	0.941679
K03631	recN; DNA repair protein RecN (Recombination protein N)	d__Bacteria	2	19559	19744	0.89712	0.99063	0.941559
K03545	tig; trigger factor	d__Bacteria	4	20259	21252	0.930123	0.953275	0.941556
K13583	gcrA; GcrA cell cycle regulator	d__Bacteria;p__Proteobacteria;c__Alphaproteobacteria	5012	2142	2245	0.929284	0.95412	0.941538
K11991	tadA; tRNA(adenine34) deaminase [EC:3.5.4.33]	d__Bacteria	3	19590	19824	0.899036	0.988196	0.94151
K03690	ubiJ; ubiquinone biosynthesis protein UbiJ	d__Bacteria;p__Proteobacteria;c__Gammaproteobacteria	22	4384	4385	0.88961	0.999772	0.94148
K09894	K09894; uncharacterized protein	d__Bacteria;p__Proteobacteria;c__Gammaproteobacteria;o__Enterobacterales	31	1206	1206	0.889381	1	0.941452
K02341	holB; DNA polymerase III subunit delta' [EC:2.7.7.7]	d__Bacteria	1	21286	21286	0.889288	1	0.9414
K00969	nadD; nicotinate-nucleotide adenylyltransferase [EC:2.7.7.18]	d__Bacteria	2	19761	20181	0.906385	0.979188	0.941381
K03804	mukE; chromosome partition protein MukE	d__Bacteria;p__Proteobacteria;c__Gammaproteobacteria;o__Enterobacterales	32	1001	1063	0.940789	0.941675	0.941232
K07375	TUBB; tubulin beta	d__Bacteria;p__Verrucomicrobia;c__Verrucomicrobiae;o__Verrucomicrobiales;f__Verrucomicrobiaceae;g__Prosthecobacter	11768	8	8	0.888889	1	0.941176
K18805	NA	d__Bacteria;p__Cyanobacteria;c__Oxyphotobacteria	12815	320	320	0.888889	1	0.941176
K03723	mfd; transcription-repair coupling factor (superfamily II helicase) [EC:3.6.4.-]	d__Bacteria	2	19687	20066	0.902991	0.981112	0.940432
K04077	groEL, HSPD1; chaperonin GroEL	d__Bacteria	1	21215	21215	0.886322	1	0.939736
K03574	mutT, NUDT15, MTH2; 8-oxo-dGTP diphosphatase [EC:3.6.1.55]	d__Bacteria	1	21214	21214	0.88628	1	0.939712
K01689	ENO, eno; enolase [EC:4.2.1.11]	d__Bacteria	1	21205	21205	0.885904	1	0.939501
K00789	metK; S-adenosylmethionine synthetase [EC:2.5.1.6]	d__Bacteria	1	21199	21199	0.885653	1	0.93936
K07556	ATPeAF2, ATPAF2, ATP12; ATP synthase mitochondrial F1 complex assembly factor 2	d__Bacteria;p__Proteobacteria;c__Alphaproteobacteria	5012	2052	2064	0.890239	0.994186	0.939345
K03733	xerC; integrase/recombinase XerC	d__Bacteria	1	21196	21196	0.885528	1	0.939289
K06321	cgeC; spore maturation protein CgeC	d__Bacteria;p__Firmicutes;c__Bacilli;o__Bacillales;f__Bacillaceae;g__Bacillus	14464	54	54	0.885246	1	0.93913
K07027&K14205	K07027; glycosyltransferase 2 family protein & mprF, fmtC; phosphatidylglycerol lysyltransferase [EC:2.3.2.3]	d__Bacteria;p__Proteobacteria;c__Alphaproteobacteria;o__Acetobacterales;f__Acetobacteraceae	6984	108	108	0.885246	1	0.93913
K02990	RP-S6, MRPS6, rpsF; small subunit ribosomal protein S6	d__Bacteria	2	20036	20878	0.918998	0.95967	0.938894
K03497	parB, spo0J; ParB family transcriptional regulator, chromosome partitioning protein	d__Bacteria	1	21179	21179	0.884818	1	0.93889
K06207	typA, bipA; GTP-binding protein	d__Bacteria	1	21177	21177	0.884734	1	0.938842
K09710	ybeB; ribosome-associated protein	d__Bacteria	2	19512	19767	0.894964	0.9871	0.938776
K03466	ftsK, spoIIIE; DNA segregation ATPase FtsK/SpoIIIE, S-DNA-T family	d__Bacteria	1	21168	21168	0.884358	1	0.938631
K01069	gloB, gloC, HAGH; hydroxyacylglutathione hydrolase [EC:3.1.2.6]	d__Bacteria	2	19668	20128	0.902119	0.977146	0.938135
K02863	RP-L1, MRPL1, rplA; large subunit ribosomal protein L1	d__Bacteria	1	21131	21131	0.882812	1	0.937759
K00215	dapB; 4-hydroxy-tetrahydrodipicolinate reductase [EC:1.17.1.8]	d__Bacteria	2	19438	19665	0.89157	0.988457	0.937517
K18147	adeC; outer membrane protein, multidrug efflux system	d__Bacteria;p__Proteobacteria;c__Gammaproteobacteria;o__Pseudomonadales;f__Moraxellaceae	2504	225	243	0.949367	0.925926	0.9375
K19828	MTG1; mitochondrial GTPase 1	d__Bacteria;p__Cyanobacteria;c__Oxyphotobacteria	12814	345	374	0.953039	0.92246	0.9375
K19552	bacE; MFS transporter, DHA3 family, bacilysin exporter BacE	d__Bacteria;p__Firmicutes;c__Bacilli;o__Bacillales;f__Bacillaceae;g__Bacillus	14466	30	32	0.9375	0.9375	0.9375
K20467	K20467; heme-binding protein	d__Bacteria;p__Actinobacteria;c__Actinobacteria;o__Corynebacteriales;f__Corynebacteriaceae;g__Mycobacterium	18520	277	277	0.882166	1	0.937394
K07479	yrdD; putative DNA topoisomerase	d__Bacteria;p__Proteobacteria;c__Gammaproteobacteria;o__Enterobacterales	30	1242	1266	0.897399	0.981043	0.937358
K01951	guaA, GMPS; GMP synthase (glutamine-hydrolysing) [EC:6.3.5.2]	d__Bacteria	2	19957	20781	0.915375	0.960348	0.937322
K02911	RP-L32, MRPL32, rpmF; large subunit ribosomal protein L32	d__Bacteria	2	20015	20912	0.918035	0.957106	0.937163
K12224	icmW; intracellular multiplication protein IcmW	d__Bacteria;p__Proteobacteria;c__Gammaproteobacteria	2767	119	126	0.929688	0.944444	0.937008
K03530	hupB; DNA-binding protein HU-beta	d__Bacteria	1	21095	21095	0.881308	1	0.93691
K02483	K02483; two-component system, OmpR family, response regulator	d__Bacteria	2	20064	21056	0.920283	0.952888	0.936301
K09802	K09802; uncharacterized protein	d__Bacteria;p__Proteobacteria;c__Gammaproteobacteria;o__Enterobacterales	32	999	1070	0.93891	0.933645	0.93627
K02345	holE; DNA polymerase III subunit theta [EC:2.7.7.7]	d__Bacteria;p__Proteobacteria;c__Gammaproteobacteria;o__Enterobacterales;f__Enterobacteriaceae	37	558	575	0.904376	0.970435	0.936242
K09944	K09944; uncharacterized protein	d__Bacteria;p__Epsilonbacterota	8511	270	297	0.964286	0.909091	0.935875
K09897	K09897; uncharacterized protein	d__Bacteria;p__Proteobacteria;c__Gammaproteobacteria;o__Enterobacterales	30	1260	1309	0.910405	0.962567	0.935759
K12288	hofM; pilus assembly protein HofM	d__Bacteria;p__Proteobacteria;c__Gammaproteobacteria;o__Enterobacterales;f__Enterobacteriaceae	37	544	546	0.881686	0.996337	0.935512
K03599	sspA, mglA; stringent starvation protein A	d__Bacteria;p__Proteobacteria	20	4753	5176	0.952887	0.918277	0.935262
K07125&K02426	K07125; uncharacterized protein & sufE; cysteine desulfuration protein SufE	d__Bacteria;p__Proteobacteria;c__Gammaproteobacteria;o__Pseudomonadales;f__Pseudomonadaceae	1422	548	615	0.983842	0.891057	0.935154
K06369	rapK; response regulator aspartate phosphatase K [EC:3.1.-.-]	d__Bacteria;p__Firmicutes;c__Bacilli;o__Bacillales;f__Bacillaceae;g__Bacillus	14463	72	82	1	0.878049	0.935065
K08305	mltB; membrane-bound lytic murein transglycosylase B [EC:4.2.2.-]	d__Bacteria;p__Proteobacteria	19	7015	7458	0.929139	0.940601	0.934835
K13292	lgt, umpA; phosphatidylglycerol---prolipoprotein diacylglyceryl transferase [EC:2.5.1.145]	d__Bacteria	2	19958	20898	0.915421	0.95502	0.934801
K06948	yqeH; 30S ribosome assembly GTPase	d__Bacteria;p__Firmicutes	13279	2408	2572	0.932972	0.936236	0.934601
K03496	parA, soj; chromosome partitioning protein	d__Bacteria	2	19833	20643	0.909687	0.960762	0.934527
K09916	K09916; uncharacterized protein	d__Bacteria;p__Proteobacteria;c__Gammaproteobacteria	27	2405	2407	0.877737	0.999169	0.934525
K05807	bamD; outer membrane protein assembly factor BamD	d__Bacteria	12	10948	10956	0.877455	0.99927	0.934409
K01465	URA4, pyrC; dihydroorotase [EC:3.5.2.3]	d__Bacteria	2	19797	20582	0.908036	0.96186	0.934173
K20338	rot; MarR family transcriptional regulator, global regulator for virulence	d__Bacteria;p__Firmicutes;c__Bacilli;o__Staphylococcales;f__Staphylococcaceae	14194	78	83	0.928571	0.939759	0.934132
K06882	K06882; uncharacterized protein	d__Bacteria;p__Epsilonbacterota	8511	261	279	0.932143	0.935484	0.93381
K02519	infB, MTIF2; translation initiation factor IF-2	d__Bacteria	1	20954	20954	0.875418	1	0.933571
K02945	RP-S1, rpsA; small subunit ribosomal protein S1	d__Bacteria	1	20950	20950	0.875251	1	0.933476
K19162	tomB; hha toxicity modulator TomB	d__Bacteria;p__Proteobacteria;c__Gammaproteobacteria;o__Enterobacterales;f__Enterobacteriaceae	37	540	540	0.875203	1	0.933449
K15347	sifA; secreted effector protein SifA	d__Bacteria;p__Proteobacteria;c__Gammaproteobacteria;o__Enterobacterales;f__Enterobacteriaceae;g__Salmonella	76	7	7	0.875	1	0.933333
K14204	eap, map; protein Map	d__Bacteria;p__Firmicutes;c__Bacilli;o__Staphylococcales;f__Staphylococcaceae;g__Staphylococcus	14212	7	8	1	0.875	0.933333
K08941	pscB; photosystem P840 reaction center iron-sulfur protein	d__Bacteria;p__Bacteroidetes;c__Chlorobia;o__Chlorobiales	11373	21	23	0.954545	0.913043	0.933333
K00928	lysC; aspartate kinase [EC:2.7.2.4]	d__Bacteria	2	19317	19596	0.88602	0.985762	0.933233
K21465	pbpA; penicillin-binding protein A	d__Bacteria;p__Firmicutes;c__Bacilli	13284	1739	1937	0.971508	0.89778	0.93319
K13588	chpT; histidine phosphotransferase ChpT	d__Bacteria;p__Proteobacteria;c__Alphaproteobacteria	5013	2035	2098	0.898852	0.969971	0.933058
K10156	eizS; epi-isozizaene synthase [EC:4.2.3.37]	d__Bacteria;p__Actinobacteria;c__Actinobacteria;o__Streptomycetales;f__Streptomycetaceae;g__Streptomyces	19663	264	277	0.913495	0.953069	0.932862
K10773	NTH; endonuclease III [EC:4.2.99.18]	d__Bacteria	2	19850	20764	0.910467	0.955982	0.932669
K00800	aroA; 3-phosphoshikimate 1-carboxyvinyltransferase [EC:2.5.1.19]	d__Bacteria	2	19281	19549	0.884368	0.986291	0.932553
K01736	aroC; chorismate synthase [EC:4.2.3.5]	d__Bacteria	2	19274	19542	0.884047	0.986286	0.932372
K01939	purA, ADSS; adenylosuccinate synthase [EC:6.3.4.4]	d__Bacteria	2	19645	20344	0.901064	0.965641	0.932236
K01756	purB, ADSL; adenylosuccinate lyase [EC:4.3.2.2]	d__Bacteria	2	19644	20359	0.901018	0.96488	0.931856
K06941	rlmN; 23S rRNA (adenine2503-C2)-methyltransferase [EC:2.1.1.192]	d__Bacteria	2	19550	20160	0.896707	0.969742	0.931795
K03671&K01829	trxA; thioredoxin 1 & E5.3.4.1; protein disulfide-isomerase [EC:5.3.4.1]	d__Bacteria;p__Cyanobacteria;c__Oxyphotobacteria	12819	198	204	0.895928	0.970588	0.931765
K05540	dusB; tRNA-dihydrouridine synthase B [EC:1.-.-.-]	d__Bacteria	1	20865	20865	0.8717	1	0.931452
K13702	ABHD10; abhydrolase domain-containing protein 10 [EC:3.1.1.93]	d__Bacteria;p__Proteobacteria;c__Alphaproteobacteria	5009	2303	2392	0.901723	0.962793	0.931258
K03890	qcrA; ubiquinol-cytochrome c reductase iron-sulfur subunit	d__Bacteria;p__Actinobacteria	18504	2602	2700	0.900035	0.963704	0.930782
K03110	ftsY; fused signal recognition particle receptor	d__Bacteria	2	19171	19394	0.879323	0.988502	0.930721
K00951	relA; GTP pyrophosphokinase [EC:2.7.6.5]	d__Bacteria	1	20832	20832	0.870321	1	0.930665
K02108	ATPF0A, atpB; F-type H+-transporting ATPase subunit a	d__Bacteria	1	20830	20830	0.870237	1	0.930617
K02708	psbF; photosystem II cytochrome b559 subunit beta	d__Bacteria;p__Cyanobacteria;c__Oxyphotobacteria	12814	315	315	0.870166	1	0.930576
K00826	E2.6.1.42, ilvE; branched-chain amino acid aminotransferase [EC:2.6.1.42]	d__Bacteria	2	19399	19900	0.889781	0.974824	0.930363
K00526&K03676	E1.17.4.1B, nrdB, nrdF; ribonucleoside-diphosphate reductase beta chain [EC:1.17.4.1] & grxC, GLRX, GLRX2; glutaredoxin 3	d__Bacteria;p__Proteobacteria;c__Gammaproteobacteria;o__Francisellales;f__Francisellaceae	2896	20	23	1	0.869565	0.930233
K08953	csmJ; chlorosome envelope protein J	d__Bacteria;p__Bacteroidetes;c__Chlorobia;o__Chlorobiales;f__Chlorobiaceae	11374	20	23	1	0.869565	0.930233
K00975	glgC; glucose-1-phosphate adenylyltransferase [EC:2.7.7.27]	d__Bacteria	1	20786	20786	0.868399	1	0.929565
K07320	prmB; ribosomal protein L3 glutamine methyltransferase [EC:2.1.1.298]	d__Bacteria;p__Proteobacteria;c__Gammaproteobacteria	22	4624	5021	0.938312	0.920932	0.929541
K03891	qcrB; ubiquinol-cytochrome c reductase cytochrome b subunit	d__Bacteria;p__Actinobacteria;c__Actinobacteria	18505	2583	2674	0.895321	0.965969	0.929304
K03889	qcrC; ubiquinol-cytochrome c reductase cytochrome c subunit	d__Bacteria;p__Actinobacteria	18504	2604	2716	0.900726	0.958763	0.928839
K21573	susC; TonB-dependent starch-binding outer membrane protein SusC	d__Bacteria;p__Bacteroidetes	8860	2234	2297	0.888624	0.972573	0.928705
K07390	grxD, GLRX5; monothiol glutaredoxin	d__Bacteria	17	7339	8063	0.947212	0.910207	0.928341
K09896	K09896; uncharacterized protein	d__Bacteria;p__Proteobacteria;c__Gammaproteobacteria;o__Enterobacterales	32	957	998	0.899436	0.958918	0.928225
K02086	dnaD; DNA replication protein	d__Bacteria;p__Firmicutes	13279	2353	2489	0.911662	0.94536	0.928205
K06389	spoIISB; stage II sporulation protein SB	d__Bacteria;p__Firmicutes;c__Bacilli;o__Bacillales;f__Bacillaceae;g__Bacillus	14463	71	81	0.986111	0.876543	0.928105
K06217	phoH, phoL; phosphate starvation-inducible protein PhoH and related proteins	d__Bacteria	4	18863	18868	0.86603	0.999735	0.928092
K10911	luxU; two-component system, phosphorelay protein LuxU	d__Bacteria;p__Proteobacteria;c__Gammaproteobacteria;o__Enterobacterales;f__Vibrionaceae	793	238	264	0.955823	0.901515	0.927875
K03665	hflX; GTPase	d__Bacteria	2	19134	19448	0.877626	0.983854	0.927709
K03711	fur, zur, furB; Fur family transcriptional regulator, ferric uptake regulator	d__Bacteria	2	19343	19902	0.887212	0.971912	0.927633
K07091	lptF; lipopolysaccharide export system permease protein	d__Bacteria	11	11219	11550	0.887649	0.971342	0.927612
K02339	holC; DNA polymerase III subunit chi [EC:2.7.7.7]	d__Bacteria;p__Proteobacteria	19	6899	7326	0.913775	0.941714	0.927534
K02115	ATPF1G, atpG; F-type H+-transporting ATPase subunit gamma	d__Bacteria	1	20698	20698	0.864723	1	0.927454
K06158	ABCF3; ATP-binding cassette, subfamily F, member 3	d__Bacteria	2	19653	20584	0.901431	0.954771	0.927334
K02340	holA; DNA polymerase III subunit delta [EC:2.7.7.7]	d__Bacteria	4	19370	19995	0.889307	0.968742	0.927327
K00602	purH; phosphoribosylaminoimidazolecarboxamide formyltransferase / IMP cyclohydrolase [EC:2.1.2.3 3.5.4.10]	d__Bacteria	2	19236	19687	0.882304	0.977091	0.927282
K15722	cedA; cell division activator	d__Bacteria;p__Proteobacteria;c__Gammaproteobacteria;o__Enterobacterales;f__Enterobacteriaceae	42	204	204	0.864407	1	0.927273
K01588	purE; 5-(carboxyamino)imidazole ribonucleotide mutase [EC:5.4.99.18]	d__Bacteria	2	19255	19730	0.883176	0.975925	0.927237
K03528	zipA; cell division protein ZipA	d__Bacteria;p__Proteobacteria;c__Gammaproteobacteria	25	3088	3130	0.87454	0.986581	0.927188
K07478	ycaJ; putative ATPase	d__Bacteria	1	20682	20682	0.864054	1	0.92707
K00645	fabD; [acyl-carrier-protein] S-malonyltransferase [EC:2.3.1.39]	d__Bacteria	2	19043	19281	0.873452	0.987656	0.92705
K01810	GPI, pgi; glucose-6-phosphate isomerase [EC:5.3.1.9]	d__Bacteria	3	19110	19442	0.877008	0.982924	0.92695
K00762	pyrE; orotate phosphoribosyltransferase [EC:2.4.2.10]	d__Bacteria	2	19469	20212	0.892991	0.96324	0.926786
K03687	GRPE; molecular chaperone GrpE	d__Bacteria	1	20670	20670	0.863553	1	0.926781
K07153	hflD; high frequency lysogenization protein	d__Bacteria;p__Proteobacteria;c__Gammaproteobacteria	23	3148	3157	0.865549	0.997149	0.9267
K00764	purF, PPAT; amidophosphoribosyltransferase [EC:2.4.2.14]	d__Bacteria	2	19548	20388	0.896615	0.958799	0.926665
K03043	rpoB; DNA-directed RNA polymerase subunit beta [EC:2.7.7.6]	d__Bacteria	1	20661	20661	0.863177	1	0.926565
K01923	purC; phosphoribosylaminoimidazole-succinocarboxamide synthase [EC:6.3.2.6]	d__Bacteria	4	19278	19841	0.885083	0.971624	0.926337
K12090	cag5; cag pathogenicity island protein 5	d__Bacteria;p__Epsilonbacterota;c__Campylobacteria;o__Campylobacterales;f__Helicobacteraceae;g__Helicobacter	8691	44	47	0.916667	0.93617	0.926316
K14742	tsaB; tRNA threonylcarbamoyladenosine biosynthesis protein TsaB	d__Bacteria	3	19134	19535	0.878109	0.979473	0.926025
K12148	bssS; biofilm regulator BssS	d__Bacteria;p__Proteobacteria;c__Gammaproteobacteria;o__Enterobacterales;f__Enterobacteriaceae	37	547	565	0.886548	0.968142	0.92555
K03562	tolQ; biopolymer transport protein TolQ	d__Bacteria	13	8244	8979	0.932685	0.918142	0.925356
K03088	rpoE; RNA polymerase sigma-70 factor, ECF subfamily	d__Bacteria	1	20604	20604	0.860795	1	0.925191
K09889	yjgA; ribosome-associated protein	d__Bacteria;p__Proteobacteria;c__Gammaproteobacteria	22	4413	4612	0.895495	0.956852	0.925157
K06861	lptB; lipopolysaccharide export system ATP-binding protein [EC:3.6.3.-]	d__Bacteria	8	12389	13529	0.933821	0.915737	0.92469
K18956	whiB5; WhiB family transcriptional regulator, redox-sensing transcriptional regulator	d__Bacteria;p__Actinobacteria;c__Actinobacteria;o__Corynebacteriales;f__Corynebacteriaceae;g__Mycobacterium	18522	159	177	0.952096	0.898305	0.924419
K00058	serA, PHGDH; D-3-phosphoglycerate dehydrogenase / 2-oxoglutarate reductase [EC:1.1.1.95 1.1.1.399]	d__Bacteria	2	19516	20427	0.895147	0.955402	0.924294
K00014	aroE; shikimate dehydrogenase [EC:1.1.1.25]	d__Bacteria	2	18984	19277	0.870746	0.984801	0.924268
K09458	fabF; 3-oxoacyl-[acyl-carrier-protein] synthase II [EC:2.3.1.179]	d__Bacteria	2	18942	19191	0.868819	0.987025	0.924158
K03572	mutL; DNA mismatch repair protein MutL	d__Bacteria	5	16243	16659	0.87819	0.975029	0.924079
K06153	bacA; undecaprenyl-diphosphatase [EC:3.6.1.27]	d__Bacteria	1	20551	20551	0.858581	1	0.92391
K05583	ndhL; NAD(P)H-quinone oxidoreductase subunit L [EC:7.1.1.2]	d__Bacteria;p__Cyanobacteria;c__Oxyphotobacteria	12815	309	309	0.858333	1	0.923767
K03046	rpoC; DNA-directed RNA polymerase subunit beta' [EC:2.7.7.6]	d__Bacteria	1	20544	20544	0.858289	1	0.923741
K07654	mtrB; two-component system, OmpR family, sensor histidine kinase MtrB [EC:2.7.13.3]	d__Bacteria;p__Actinobacteria	18502	2869	3168	0.941891	0.905619	0.923399
K01885	EARS, gltX; glutamyl-tRNA synthetase [EC:6.1.1.17]	d__Bacteria	1	20525	20525	0.857495	1	0.923281
K12814	PRP2; pre-mRNA-splicing factor ATP-dependent RNA helicase-like protein PRP2 [EC:3.6.4.13]	d__Bacteria;p__Patescibacteria;c__Microgenomatia;o__UBA1400;f__Collierbacteraceae;g__UBA10133;s__UBA10133 sp4	23310	6	7	1	0.857143	0.923077
K16709	amsF; amylovoran biosynthesis protein AmsF	d__Bacteria;p__Proteobacteria;c__Gammaproteobacteria;o__Enterobacterales;f__Enterobacteriaceae	279	72	75	0.888889	0.96	0.923077
K03584	recO; DNA repair protein RecO (recombination protein O)	d__Bacteria	2	19452	20355	0.892212	0.955637	0.922836
K04744	lptD, imp, ostA; LPS-assembly protein	d__Bacteria	13	7856	8194	0.888788	0.95875	0.922445
K02954	RP-S14, MRPS14, rpsN; small subunit ribosomal protein S14	d__Bacteria	1	20482	20482	0.855699	1	0.922239
K00609	pyrB, PYR2; aspartate carbamoyltransferase catalytic subunit [EC:2.1.3.2]	d__Bacteria	2	19181	19802	0.879782	0.96864	0.922075
K01933	purM; phosphoribosylformylglycinamidine cyclo-ligase [EC:6.3.3.1]	d__Bacteria	2	19113	19658	0.876663	0.972276	0.921997
K20390	papR; regulatory peptide PapR	d__Bacteria;p__Firmicutes;c__Bacilli;o__Bacillales;f__Bacillaceae_G;g__Bacillus_A	14316	100	100	0.854701	1	0.921659
K06375	spo0B; stage 0 sporulation protein B (sporulation initiation phosphotransferase) [EC:2.7.-.-]	d__Bacteria;p__Firmicutes;c__Bacilli;o__Bacillales	14306	735	827	0.957031	0.888755	0.92163
K02114	ATPF1E, atpC; F-type H+-transporting ATPase subunit epsilon	d__Bacteria	1	20453	20453	0.854487	1	0.921535
K03468	aaeB; p-hydroxybenzoic acid efflux pump subunit AaeB	d__Bacteria;p__Proteobacteria;c__Gammaproteobacteria;o__Enterobacterales;f__Enterobacteriaceae	38	474	481	0.864964	0.985447	0.921283
K04487	iscS, NFS1; cysteine desulfurase [EC:2.8.1.7]	d__Bacteria	1	20437	20437	0.853819	1	0.921146
K11720	lptG; lipopolysaccharide export system permease protein	d__Bacteria	8	11646	12025	0.877817	0.968482	0.920924
K01591	pyrF; orotidine-5'-phosphate decarboxylase [EC:4.1.1.23]	d__Bacteria	4	19309	20153	0.886507	0.95812	0.920923
K03469	rnhA, RNASEH1; ribonuclease HI [EC:3.1.26.4]	d__Bacteria	1	20426	20426	0.853359	1	0.920878
K02110	ATPF0C, atpE; F-type H+-transporting ATPase subunit c	d__Bacteria	1	20418	20418	0.853025	1	0.920684
K09976	K09976; uncharacterized protein	d__Bacteria;p__Firmicutes	13281	2181	2187	0.854959	0.997257	0.920642
K02970	RP-S21, MRPS21, rpsU; small subunit ribosomal protein S21	d__Bacteria	5	16139	16571	0.872567	0.97393	0.920467
K13273	PMVK; phosphomevalonate kinase [EC:2.7.4.2]	d__Bacteria;p__Cyanobacteria;c__Melainabacteria	13176	52	54	0.881356	0.962963	0.920354
K03555	mutS; DNA mismatch repair protein MutS	d__Bacteria	5	16188	16684	0.875216	0.970271	0.920296
K01952	purL, PFAS; phosphoribosylformylglycinamidine synthase [EC:6.3.5.3]	d__Bacteria	2	19066	19637	0.874507	0.970922	0.920196
K06866	grcA; autonomous glycyl radical cofactor	d__Bacteria;p__Proteobacteria;c__Gammaproteobacteria;o__Enterobacterales	32	954	1010	0.896617	0.944554	0.919961
K12219	icmQ; intracellular multiplication protein IcmQ	d__Bacteria;p__Proteobacteria;c__Gammaproteobacteria;o__Legionellales;f__Legionellaceae	2769	80	92	0.97561	0.869565	0.91954
K12151	bhsA; multiple stress resistance protein BhsA	d__Bacteria;p__Proteobacteria;c__Gammaproteobacteria;o__Enterobacterales;f__Enterobacteriaceae	37	525	525	0.850891	1	0.91944
K00677	lpxA; UDP-N-acetylglucosamine acyltransferase [EC:2.3.1.129]	d__Bacteria	8	11651	12080	0.878194	0.964487	0.91932
K09902	K09902; uncharacterized protein	d__Bacteria;p__Proteobacteria;c__Gammaproteobacteria	25	3025	3051	0.856698	0.991478	0.919174
K03978	engB; GTP-binding protein	d__Bacteria	7	15994	16342	0.86632	0.978705	0.91909
K01945	purD; phosphoribosylamine---glycine ligase [EC:6.3.4.13]	d__Bacteria	2	19113	19805	0.876663	0.965059	0.91874
K00210&K00800	E1.3.1.12; prephenate dehydrogenase [EC:1.3.1.12] & aroA; 3-phosphoshikimate 1-carboxyvinyltransferase [EC:2.5.1.19]	d__Bacteria;p__Proteobacteria;c__Gammaproteobacteria;o__Pseudomonadales	1416	1156	1166	0.855662	0.991424	0.918554
K12098	cag13; cag pathogenicity island protein 13	d__Bacteria;p__Epsilonbacterota;c__Campylobacteria;o__Campylobacterales;f__Helicobacteraceae;g__Helicobacter	8691	45	50	0.9375	0.9	0.918367
K00820	glmS, GFPT; glucosamine---fructose-6-phosphate aminotransferase (isomerizing) [EC:2.6.1.16]	d__Bacteria	1	20323	20323	0.849056	1	0.918367
K00748	lpxB; lipid-A-disaccharide synthase [EC:2.4.1.182]	d__Bacteria	8	11536	11863	0.869526	0.972435	0.918106
K11719	lptC; lipopolysaccharide export system protein LptC	d__Bacteria;p__Proteobacteria	19	6514	6647	0.862781	0.979991	0.917659
K07082	K07082; UPF0755 protein	d__Bacteria	1	20294	20294	0.847844	1	0.917658
K00945	cmk; CMP/dCMP kinase [EC:2.7.4.25]	d__Bacteria	2	19174	19997	0.879461	0.958844	0.917438
K09893	rraB; regulator of ribonuclease activity B	d__Bacteria;p__Proteobacteria;c__Gammaproteobacteria;o__Enterobacterales	31	1285	1446	0.94764	0.888658	0.917202
K06604	flaI; flagellar rod protein FlaI	d__Bacteria;p__Proteobacteria;c__Gammaproteobacteria;o__Enterobacterales;f__Vibrionaceae	796	166	178	0.902174	0.932584	0.917127
K00912	lpxK; tetraacyldisaccharide 4'-kinase [EC:2.7.1.130]	d__Bacteria	10	10965	11272	0.867073	0.972764	0.916883
K00220&K00800	tyrC; cyclohexadieny/prephenate dehydrogenase [EC:1.3.1.43 1.3.1.12] & aroA; 3-phosphoshikimate 1-carboxyvinyltransferase [EC:2.5.1.19]	d__Bacteria;p__Proteobacteria;c__Gammaproteobacteria;o__Pseudomonadales	1416	1152	1162	0.852702	0.991394	0.916832
K01586	lysA; diaminopimelate decarboxylase [EC:4.1.1.20]	d__Bacteria	4	18724	19068	0.859648	0.981959	0.916742
K06287	maf; septum formation protein	d__Bacteria	3	18921	19491	0.868334	0.970756	0.916693
K11024	ptxB; pertussis toxin subunit 2	d__Bacteria;p__Proteobacteria;c__Gammaproteobacteria;o__Betaproteobacteriales;f__Burkholderiaceae;g__Bordetella	4436	11	13	1	0.846154	0.916667
K16711	wcaM; colanic acid biosynthesis protein WcaM	d__Bacteria;p__Proteobacteria;c__Gammaproteobacteria;o__Enterobacterales;f__Enterobacteriaceae	44	197	199	0.852814	0.98995	0.916279
K06178&K06183	rluB; 23S rRNA pseudouridine2605 synthase [EC:5.4.99.22] & rsuA; 16S rRNA pseudouridine516 synthase [EC:5.4.99.19]	d__Bacteria;p__Actinobacteria;c__Actinobacteria;o__Corynebacteriales;f__Corynebacteriaceae;g__Corynebacterium	19078	164	194	1	0.845361	0.916201
K03763	polC; DNA polymerase III subunit alpha, Gram-positive type [EC:2.7.7.7]	d__Bacteria	13274	4710	5087	0.906641	0.92589	0.916164
K03559	exbD; biopolymer transport protein ExbD	d__Bacteria	8	11503	11848	0.867039	0.970881	0.916026
K00995	pgsA, PGS1; CDP-diacylglycerol---glycerol-3-phosphate 3-phosphatidyltransferase [EC:2.7.8.5]	d__Bacteria	2	18894	19459	0.866618	0.970965	0.915829
K20073	mapZ, locZ; mid-cell-anchored protein Z	d__Bacteria;p__Firmicutes;c__Bacilli;o__Lactobacillales;f__Streptococcaceae	13292	276	317	0.965035	0.870662	0.915423
K02111	ATPF1A, atpA; F-type H+/Na+-transporting ATPase subunit alpha [EC:7.1.2.2 7.2.2.1]	d__Bacteria	1	20201	20201	0.843959	1	0.915377
K00410	fbcH; ubiquinol-cytochrome c reductase cytochrome b/c1 subunit	d__Bacteria;p__Proteobacteria;c__Alphaproteobacteria;o__Rhizobiales;f__Xanthobacteraceae	5587	135	158	0.985401	0.85443	0.915254
K03593	mrp, NUBPL; ATP-binding protein involved in chromosome partitioning	d__Bacteria	2	18600	18845	0.853133	0.986999	0.915197
K02536	lpxD; UDP-3-O-[3-hydroxymyristoyl] glucosamine N-acyltransferase [EC:2.3.1.191]	d__Bacteria	8	11560	11998	0.871335	0.963494	0.9151
K16708	amsC; amylovoran biosynthesis protein AmsC	d__Bacteria;p__Proteobacteria;c__Gammaproteobacteria;o__Enterobacterales;f__Enterobacteriaceae	279	70	72	0.864198	0.972222	0.915033
K02238	comEC; competence protein ComEC	d__Bacteria	1	20171	20171	0.842706	1	0.914639
K06168	miaB; tRNA-2-methylthio-N6-dimethylallyladenosine synthase [EC:2.8.4.3]	d__Bacteria	2	19071	19903	0.874736	0.958197	0.914567
K12582	wecF, rffT; dTDP-N-acetylfucosamine:lipid II N-acetylfucosaminyltransferase [EC:2.4.1.325]	d__Bacteria;p__Proteobacteria;c__Gammaproteobacteria;o__Enterobacterales;f__Enterobacteriaceae	37	556	599	0.901135	0.928214	0.914474
K09698&K01885	gltX; nondiscriminating glutamyl-tRNA synthetase [EC:6.1.1.24] & EARS, gltX; glutamyl-tRNA synthetase [EC:6.1.1.17]	d__Bacteria;p__Firmicutes;c__Bacilli;o__Mycoplasmatales	15245	139	145	0.874214	0.958621	0.914474
K00286	proC; pyrroline-5-carboxylate reductase [EC:1.5.1.2]	d__Bacteria	3	18615	18924	0.854291	0.983672	0.914427
K02697	psaJ; photosystem I subunit IX	d__Bacteria;p__Cyanobacteria;c__Oxyphotobacteria	12815	303	303	0.841667	1	0.914027
K08699	ccmN; carbon dioxide concentrating mechanism protein CcmN	d__Bacteria;p__Cyanobacteria;c__Oxyphotobacteria	12819	196	208	0.886878	0.942308	0.913753
K02913	RP-L33, MRPL33, rpmG; large subunit ribosomal protein L33	d__Bacteria	2	19112	20041	0.876617	0.953645	0.91351
K03215	rumA; 23S rRNA (uracil1939-C5)-methyltransferase [EC:2.1.1.190]	d__Bacteria	2	18744	19236	0.859738	0.974423	0.913495
K02112	ATPF1B, atpD; F-type H+/Na+-transporting ATPase subunit beta [EC:7.1.2.2 7.2.2.1]	d__Bacteria	1	20116	20116	0.840408	1	0.913284
K12296	comX1_2; competence protein ComX	d__Bacteria;p__Firmicutes;c__Bacilli;o__Lactobacillales;f__Streptococcaceae	13292	262	288	0.916084	0.909722	0.912892
K00919	ispE; 4-diphosphocytidyl-2-C-methyl-D-erythritol kinase [EC:2.7.1.148]	d__Bacteria	2	18437	18604	0.845656	0.991023	0.912587
K13686	aftA; galactan 5-O-arabinofuranosyltransferase [EC:2.4.2.46]	d__Bacteria;p__Actinobacteria;c__Actinobacteria;o__Corynebacteriales;f__Corynebacteriaceae	18516	714	828	0.968792	0.862319	0.91246
K12202	dotA; defect in organelle trafficking protein DotA	d__Bacteria;p__Proteobacteria;c__Gammaproteobacteria;o__Legionellales;f__Legionellaceae	2769	78	89	0.95122	0.876404	0.912281
K01735	aroB; 3-dehydroquinate synthase [EC:4.2.3.4]	d__Bacteria	2	18471	18693	0.847216	0.988124	0.912261
K02245	comGC; competence protein ComGC	d__Bacteria;p__Firmicutes;c__Bacilli	13284	1735	2014	0.969274	0.86147	0.912198
K05808	yhbH; putative sigma-54 modulation protein	d__Bacteria	2	19019	19898	0.872351	0.955825	0.912182
K12223	icmV; intracellular multiplication protein IcmV	d__Bacteria;p__Proteobacteria;c__Gammaproteobacteria	2767	109	111	0.851562	0.981982	0.912134
K00773	tgt, QTRT1; queuine tRNA-ribosyltransferase [EC:2.4.2.29]	d__Bacteria	1	20066	20066	0.838319	1	0.912049
K19292	algK; alginate biosynthesis protein AlgK	d__Bacteria;p__Proteobacteria;c__Gammaproteobacteria;o__Pseudomonadales;f__Pseudomonadaceae	1427	419	442	0.878407	0.947964	0.911861
K01956	carA, CPA1; carbamoyl-phosphate synthase small subunit [EC:6.3.5.5]	d__Bacteria	4	18576	18968	0.852853	0.979334	0.911728
K05837	rodA, mrdB; rod shape determining protein RodA	d__Bacteria	1	20048	20048	0.837567	1	0.911604
K00382	DLD, lpd, pdhD; dihydrolipoamide dehydrogenase [EC:1.8.1.4]	d__Bacteria	2	18553	18911	0.850977	0.981069	0.911404
K03439	trmB, METTL1, TRM8; tRNA (guanine-N7-)-methyltransferase [EC:2.1.1.33]	d__Bacteria	4	18310	18399	0.840641	0.995163	0.911399
K03474	pdxJ; pyridoxine 5-phosphate synthase [EC:2.6.99.2]	d__Bacteria	8	11109	11111	0.837341	0.99982	0.911396
K05809	raiA; ribosome-associated inhibitor A	d__Bacteria;p__Proteobacteria;c__Gammaproteobacteria;o__Enterobacterales	32	997	1124	0.93703	0.887011	0.911335
K04485	radA, sms; DNA repair protein RadA/Sms	d__Bacteria	1	20031	20031	0.836857	1	0.911183
K02246	comGD; competence protein ComGD	d__Bacteria;p__Firmicutes;c__Bacilli	13284	1522	1551	0.850279	0.981302	0.911104
K01934	MTHFS; 5-formyltetrahydrofolate cyclo-ligase [EC:6.3.3.2]	d__Bacteria	4	18345	18490	0.842248	0.992158	0.911077
K00891	E2.7.1.71, aroK, aroL; shikimate kinase [EC:2.7.1.71]	d__Bacteria	2	18382	18551	0.843134	0.99089	0.91106
K07568	queA; S-adenosylmethionine:tRNA ribosyltransferase-isomerase [EC:2.4.99.17]	d__Bacteria	6	16764	18335	0.906603	0.914317	0.910444
K07124	K07124; uncharacterized protein	d__Bacteria	2	18658	19201	0.855793	0.97172	0.91008
K01955	carB, CPA2; carbamoyl-phosphate synthase large subunit [EC:6.3.5.5]	d__Bacteria	4	18572	19034	0.85267	0.975728	0.910058
K11175	purN; phosphoribosylglycinamide formyltransferase 1 [EC:2.1.2.2]	d__Bacteria	2	18625	19136	0.854279	0.973296	0.909913
K04771	degP, htrA; serine protease Do [EC:3.4.21.107]	d__Bacteria	1	19979	19979	0.834684	1	0.909894
K15723	syd; SecY interacting protein Syd	d__Bacteria;p__Proteobacteria;c__Gammaproteobacteria;o__Enterobacterales	31	1174	1226	0.865782	0.957586	0.909373
K02853	wzyE, rffT; enterobacterial common antigen polymerase [EC:2.4.1.-]	d__Bacteria;p__Proteobacteria;c__Gammaproteobacteria;o__Enterobacterales;f__Enterobacteriaceae	37	556	606	0.901135	0.917492	0.90924
K02351&K07245	K02351; putative membrane protein & pcoD; copper resistance protein D	d__Bacteria;p__Actinobacteria	18504	2604	2837	0.900726	0.917871	0.909218
K07657	phoB; two-component system, OmpR family, phosphate regulon response regulator PhoB	d__Bacteria	1	19951	19951	0.833514	1	0.909199
K07658	phoB1, phoP; two-component system, OmpR family, alkaline phosphatase synthesis response regulator PhoP	d__Bacteria	1	19947	19947	0.833347	1	0.909099
K14065	uspD; universal stress protein D	d__Bacteria;p__Proteobacteria;c__Gammaproteobacteria;o__Enterobacterales;f__Enterobacteriaceae;g__Escherichia	56	20	24	1	0.833333	0.909091
K06002	PGA; pepsin A [EC:3.4.23.1]	d__Bacteria;p__Proteobacteria;c__Gammaproteobacteria;o__Pseudomonadales;f__Endozoicomonadaceae;g__Endozoicomonas	1998	5	6	1	0.833333	0.909091
K14129	K14129; aromatic prenyltransferase [EC:2.5.1.-]	d__Bacteria;p__Actinobacteria;c__Actinobacteria;o__Streptomycetales;f__Streptomycetaceae;g__Streptomyces	19720	5	6	1	0.833333	0.909091
K18558	frdC; NADH-dependent fumarate reductase subunit C	d__Bacteria;p__Aquificae;c__Aquificae;o__Aquificales	8792	10	10	0.833333	1	0.909091
K21901	dctR; LuxR family transcriptional regulator, dicarboxylate transport regulator	d__Bacteria;p__Proteobacteria;c__Gammaproteobacteria;o__Enterobacterales;f__Enterobacteriaceae;g__Escherichia	56	20	24	1	0.833333	0.909091
K01377	PGC; gastricsin [EC:3.4.23.3]	d__Bacteria;p__Proteobacteria;c__Gammaproteobacteria;o__Pseudomonadales;f__Endozoicomonadaceae;g__Endozoicomonas	1998	5	6	1	0.833333	0.909091
K07108	K07108; uncharacterized protein	d__Bacteria;p__Bacteroidetes;c__Chlorobia;o__Chlorobiales;f__Chlorobiaceae	11374	20	24	1	0.833333	0.909091
K14855	RSA4, NLE1; ribosome assembly protein 4	d__Bacteria;p__Patescibacteria;c__ABY1;o__Uhrbacterales;f__GWF2-40-263;g__UBA12396;s__UBA12396 sp1	22623	5	5	0.833333	1	0.909091
K01379	CTSD; cathepsin D [EC:3.4.23.5]	d__Bacteria;p__Proteobacteria;c__Gammaproteobacteria;o__Pseudomonadales;f__Endozoicomonadaceae;g__Endozoicomonas	1998	5	6	1	0.833333	0.909091
K09009	K09009; uncharacterized protein	d__Bacteria;p__Actinobacteria	18503	2878	3307	0.951405	0.870275	0.909033
K03770	ppiD; peptidyl-prolyl cis-trans isomerase D [EC:5.2.1.8]	d__Bacteria	12	10565	10774	0.846758	0.980601	0.908778
K13620	wcaD; putative colanic acid polymerase	d__Bacteria;p__Proteobacteria;c__Gammaproteobacteria;o__Enterobacterales;f__Enterobacteriaceae	44	198	205	0.857143	0.965854	0.908257
K02113	ATPF1D, atpH; F-type H+-transporting ATPase subunit delta	d__Bacteria	2	18479	18914	0.847583	0.977001	0.907702
K08311	nudH; putative (di)nucleoside polyphosphate hydrolase [EC:3.6.1.-]	d__Bacteria	18	7199	8280	0.94936	0.869444	0.907647
K03601	xseA; exodeoxyribonuclease VII large subunit [EC:3.1.11.6]	d__Bacteria	2	18552	19079	0.850931	0.972378	0.90761
K15437	AIMP1, ARC1; aminoacyl tRNA synthase complex-interacting multifunctional protein 1	d__Bacteria;p__Spirochaetes	12239	157	161	0.848649	0.975155	0.907514
K02527	kdtA, waaA; 3-deoxy-D-manno-octulosonic-acid transferase [EC:2.4.99.12 2.4.99.13 2.4.99.14 2.4.99.15]	d__Bacteria	10	10743	11034	0.849518	0.973627	0.907348
K03560	tolR; biopolymer transport protein TolR	d__Bacteria	13	8408	9697	0.951239	0.867072	0.907208
K02523	ispB; octaprenyl-diphosphate synthase [EC:2.5.1.90]	d__Bacteria	10	11498	12710	0.90922	0.904642	0.906925
K08479	sasA; two-component system, OmpR family, clock-associated histidine kinase SasA [EC:2.7.13.3]	d__Bacteria;p__Cyanobacteria;c__Oxyphotobacteria	12815	336	381	0.933333	0.88189	0.906883
K06367	rapI; response regulator aspartate phosphatase I [EC:3.1.-.-]	d__Bacteria;p__Firmicutes;c__Bacilli;o__Bacillales;f__Bacillaceae;g__Bacillus	14462	73	88	1	0.829545	0.906832
K01733	thrC; threonine synthase [EC:4.2.3.1]	d__Bacteria	2	18449	18888	0.846207	0.976758	0.906808
K01778	dapF; diaminopimelate epimerase [EC:5.1.1.7]	d__Bacteria	2	18230	18414	0.836162	0.990008	0.906604
K02712	psbK; photosystem II PsbK protein	d__Bacteria;p__Cyanobacteria;c__Oxyphotobacteria	12814	300	300	0.828729	1	0.906344
K03561	exbB; biopolymer transport protein ExbB	d__Bacteria	8	11300	11671	0.851737	0.968212	0.906247
K01802&K03769	E5.2.1.8; peptidylprolyl isomerase [EC:5.2.1.8] & ppiC; peptidyl-prolyl cis-trans isomerase C [EC:5.2.1.8]	d__Bacteria;p__Proteobacteria;c__Alphaproteobacteria;o__Rickettsiales;f__Rickettsiaceae;g__Rickettsia	7347	53	64	1	0.828125	0.905983
K00648	fabH; 3-oxoacyl-[acyl-carrier-protein] synthase III [EC:2.3.1.180]	d__Bacteria	2	18195	18371	0.834556	0.99042	0.905832
K01627	kdsA; 2-dehydro-3-deoxyphosphooctonate aldolase (KDO 8-P synthase) [EC:2.5.1.55]	d__Bacteria	10	10899	11434	0.861854	0.95321	0.905233
K07070	K07070; uncharacterized protein	d__Bacteria;p__Proteobacteria;c__Gammaproteobacteria	27	2340	2430	0.854015	0.962963	0.905222
K01091	gph; phosphoglycolate phosphatase [EC:3.1.3.18]	d__Bacteria	2	18548	19181	0.850748	0.966999	0.905156
K01662	dxs; 1-deoxy-D-xylulose-5-phosphate synthase [EC:2.2.1.7]	d__Bacteria	2	18100	18193	0.830199	0.994888	0.905113
K12977	lpxE; lipid A 1-phosphatase [EC:3.1.3.-]	d__Bacteria;p__Epsilonbacterota;c__Campylobacteria;o__Campylobacterales;f__Helicobacteraceae	8687	62	73	0.96875	0.849315	0.905109
K06430	sspM; small acid-soluble spore protein M (minor)	d__Bacteria;p__Firmicutes;c__Bacilli;o__Bacillales;f__Bacillaceae;g__Bacillus	14464	57	65	0.934426	0.876923	0.904762
K03413&K03412	cheY; two-component system, chemotaxis family, chemotaxis protein CheY & cheB; two-component system, chemotaxis family, protein-glutamate methylesterase/glutaminase [EC:3.1.1.61 3.5.1.44]	d__Bacteria;p__Epsilonbacterota;c__Campylobacteria;o__Campylobacterales;f__Sulfurospirillaceae	8591	19	23	1	0.826087	0.904762
K00979	kdsB; 3-deoxy-manno-octulosonate cytidylyltransferase (CMP-KDO synthetase) [EC:2.7.7.38]	d__Bacteria	10	11029	11737	0.872133	0.939678	0.904647
K02681	ppdC; prepilin peptidase dependent protein C	d__Bacteria;p__Proteobacteria;c__Gammaproteobacteria;o__Enterobacterales	34	634	642	0.834211	0.987539	0.904422
K14980	chvG; two-component system, OmpR family, sensor histidine kinase ChvG [EC:2.7.13.3]	d__Bacteria;p__Proteobacteria;c__Alphaproteobacteria	5012	2161	2474	0.937527	0.873484	0.904373
K13038	coaBC, dfp; phosphopantothenoylcysteine decarboxylase / phosphopantothenate---cysteine ligase [EC:4.1.1.36 6.3.2.5]	d__Bacteria	4	18182	18465	0.834764	0.984674	0.903543
K09834	VTE1, SXD1; tocopherol cyclase [EC:5.5.1.24]	d__Bacteria;p__Cyanobacteria;c__Oxyphotobacteria	12819	192	204	0.868778	0.941176	0.903529
K02687	prmA; ribosomal protein L11 methyltransferase [EC:2.1.1.-]	d__Bacteria	5	15529	15884	0.839587	0.97765	0.903374
K00974	cca; tRNA nucleotidyltransferase (CCA-adding enzyme) [EC:2.7.7.72 3.1.3.- 3.1.4.-]	d__Bacteria	5	16841	18808	0.910521	0.895417	0.902906
K02907	RP-L30, MRPL30, rpmD; large subunit ribosomal protein L30	d__Bacteria	4	18138	18401	0.832744	0.985707	0.902792
K00873	PK, pyk; pyruvate kinase [EC:2.7.1.40]	d__Bacteria	2	18714	19670	0.858362	0.951398	0.902488
K07462	recJ; single-stranded-DNA-specific exonuclease [EC:3.1.-.-]	d__Bacteria	6	16725	18580	0.904494	0.900161	0.902323
K02358	tuf, TUFM; elongation factor Tu	d__Bacteria	1	19675	19675	0.821984	1	0.902295
K09917	K09917; uncharacterized protein	d__Bacteria;p__Proteobacteria;c__Gammaproteobacteria;o__Enterobacterales	33	829	829	0.821606	1	0.902067
K02240	comFA; competence protein ComFA	d__Bacteria;p__Firmicutes	13280	2190	2303	0.857814	0.950934	0.901977
K03771	surA; peptidyl-prolyl cis-trans isomerase SurA [EC:5.2.1.8]	d__Bacteria	11	10807	11336	0.855052	0.953335	0.901522
K00796	folP; dihydropteroate synthase [EC:2.5.1.15]	d__Bacteria	2	18131	18431	0.831621	0.983723	0.9013
K09910	K09910; uncharacterized protein	d__Bacteria;p__Proteobacteria;c__Gammaproteobacteria;o__Enterobacterales	31	1177	1256	0.867994	0.937102	0.901225
K17686	copA, ATP7; Cu+-exporting ATPase [EC:3.6.3.54]	d__Bacteria	1	19632	19632	0.820187	1	0.901212
K02959	RP-S16, MRPS16, rpsP; small subunit ribosomal protein S16	d__Bacteria	1	19631	19631	0.820145	1	0.901187
K00817	hisC; histidinol-phosphate aminotransferase [EC:2.6.1.9]	d__Bacteria	2	18125	18455	0.831346	0.982119	0.900465
K03768	PPIB, ppiB; peptidyl-prolyl cis-trans isomerase B (cyclophilin B) [EC:5.2.1.8]	d__Bacteria	1	19587	19587	0.818307	1	0.900076
K07090	K07090; uncharacterized protein	d__Bacteria	2	18179	18601	0.833823	0.977313	0.899884
K11522	pixG; two-component system, chemotaxis family, response regulator PixG	d__Bacteria;p__Cyanobacteria;c__Oxyphotobacteria	12819	193	208	0.873303	0.927885	0.899767
K16078	ail; attachment invasion locus protein	d__Bacteria;p__Proteobacteria;c__Gammaproteobacteria;o__Enterobacterales;f__Enterobacteriaceae	37	529	559	0.857374	0.946333	0.89966
K09475	ompC; outer membrane pore protein C	d__Bacteria;p__Proteobacteria;c__Gammaproteobacteria;o__Enterobacterales;f__Enterobacteriaceae	35	613	713	0.943077	0.859748	0.899486
K02897	RP-L25, rplY; large subunit ribosomal protein L25	d__Bacteria	1	19558	19558	0.817096	1	0.899342
K14949	pknG; serine/threonine-protein kinase PknG [EC:2.7.11.1]	d__Bacteria;p__Actinobacteria;c__Actinobacteria	18509	1568	1705	0.87991	0.919648	0.89934
K00097	pdxA; 4-hydroxythreonine-4-phosphate dehydrogenase [EC:1.1.1.262]	d__Bacteria	8	11210	11664	0.844954	0.961077	0.899282
K00525	E1.17.4.1A, nrdA, nrdE; ribonucleoside-diphosphate reductase alpha chain [EC:1.17.4.1]	d__Bacteria	1	19553	19553	0.816887	1	0.899216
K09901	K09901; uncharacterized protein	d__Bacteria;p__Proteobacteria;c__Gammaproteobacteria;o__Enterobacterales	32	957	1065	0.899436	0.898592	0.899014
K07781	rcsA; LuxR family transcriptional regulator, capsular biosynthesis positive transcription factor	d__Bacteria;p__Proteobacteria;c__Gammaproteobacteria;o__Enterobacterales;f__Enterobacteriaceae	41	311	363	0.945289	0.856749	0.898844
K01920	gshB; glutathione synthase [EC:6.3.2.3]	d__Bacteria	17	7061	7966	0.911332	0.886392	0.898689
K01897	ACSL, fadD; long-chain acyl-CoA synthetase [EC:6.2.1.3]	d__Bacteria	2	18094	18477	0.829924	0.979272	0.898433
K03922	desA2; acyl-[acyl-carrier-protein] desaturase [EC:1.14.19.2]	d__Bacteria;p__Actinobacteria;c__Actinobacteria;o__Corynebacteriales;f__Corynebacteriaceae;g__Mycobacterium	18520	313	383	0.996815	0.817232	0.898135
K01104	E3.1.3.48; protein-tyrosine phosphatase [EC:3.1.3.48]	d__Bacteria	2	17926	18120	0.822218	0.989294	0.898051
K02720	psbV; photosystem II cytochrome c550	d__Bacteria;p__Cyanobacteria;c__Oxyphotobacteria	12814	295	295	0.814917	1	0.898021
K19560	bioK; pimeloyl-[acyl-carrier protein] methyl ester esterase [EC:3.1.1.85]	d__Bacteria;p__Cyanobacteria;c__Oxyphotobacteria	13041	110	124	0.909091	0.887097	0.897959
K02517	lpxL, htrB; Kdo2-lipid IVA lauroyltransferase/acyltransferase [EC:2.3.1.241 2.3.1.-]	d__Bacteria	10	10685	11157	0.844931	0.957695	0.897786
K00943	tmk, DTYMK; dTMP kinase [EC:2.7.4.9]	d__Bacteria	1	19494	19494	0.814422	1	0.89772
K11145	K11145; ribonuclease III family protein [EC:3.1.26.-]	d__Bacteria	13274	4607	5071	0.886814	0.908499	0.897526
K06860	K06860; putative heme uptake system protein	d__Bacteria;p__Actinobacteria;c__Actinobacteria;o__Corynebacteriales;f__Corynebacteriaceae	18516	722	872	0.979647	0.827982	0.897452
K02425	fliZ; regulator of sigma S factor FliZ	d__Bacteria;p__Proteobacteria;c__Gammaproteobacteria;o__Enterobacterales;f__Enterobacteriaceae	37	502	502	0.813614	1	0.89723
K06189	corC; magnesium and cobalt transporter	d__Bacteria;p__Proteobacteria	19	7098	8273	0.940132	0.857972	0.897175
K03630	radC; DNA repair protein RadC	d__Bacteria	5	15634	16356	0.845264	0.955857	0.897165
K12556	pbp2X; penicillin-binding protein 2X	d__Bacteria;p__Firmicutes;c__Bacilli;o__Lactobacillales	13287	714	718	0.816	0.994429	0.896422
K12147	msyB; acidic protein MsyB	d__Bacteria;p__Proteobacteria;c__Gammaproteobacteria;o__Enterobacterales;f__Enterobacteriaceae	41	320	385	0.972644	0.831169	0.896359
K14331	K14331; fatty aldehyde decarbonylase [EC:4.1.99.5]	d__Bacteria;p__Cyanobacteria;c__Oxyphotobacteria	12814	302	312	0.834254	0.967949	0.896142
K19693	tfoS; AraC family transcriptional regulator, chitin signaling transcriptional activator	d__Bacteria;p__Proteobacteria;c__Gammaproteobacteria;o__Enterobacterales;f__Vibrionaceae	796	155	162	0.842391	0.95679	0.895954
K00799	GST, gst; glutathione S-transferase [EC:2.5.1.18]	d__Bacteria	17	7280	8504	0.939597	0.856068	0.89589
K04567	KARS, lysS; lysyl-tRNA synthetase, class II [EC:6.1.1.6]	d__Bacteria	1	19420	19420	0.81133	1	0.895839
K03185	ubiH; 2-octaprenyl-6-methoxyphenol hydroxylase [EC:1.14.13.-]	d__Bacteria;p__Proteobacteria	19	6869	7787	0.909801	0.882111	0.895742
K09774	lptA; lipopolysaccharide export system protein LptA	d__Bacteria	13	7677	8303	0.868537	0.924606	0.895695
K03472	epd; D-erythrose 4-phosphate dehydrogenase [EC:1.2.1.72]	d__Bacteria;p__Proteobacteria;c__Gammaproteobacteria	27	2331	2467	0.85073	0.944872	0.895333
K03285	TC.GBP; general bacterial porin, GBP family	d__Bacteria;p__Proteobacteria;c__Gammaproteobacteria;o__Betaproteobacteriales;f__Burkholderiaceae	3662	821	960	0.939359	0.855208	0.895311
K01159	ruvC; crossover junction endodeoxyribonuclease RuvC [EC:3.1.22.4]	d__Bacteria	1	19395	19395	0.810286	1	0.895202
K01448	amiABC; N-acetylmuramoyl-L-alanine amidase [EC:3.5.1.28]	d__Bacteria	4	17813	18017	0.817823	0.988677	0.895171
K12208	icmD, dotP; intracellular multiplication protein IcmD	d__Bacteria;p__Proteobacteria;c__Gammaproteobacteria	2767	111	120	0.867188	0.925	0.895161
K03797	E3.4.21.102, prc, ctpA; carboxyl-terminal processing protease [EC:3.4.21.102]	d__Bacteria	1	19392	19392	0.81016	1	0.895126
K06178	rluB; 23S rRNA pseudouridine2605 synthase [EC:5.4.99.22]	d__Bacteria	2	18149	18750	0.832447	0.967947	0.895098
K18657	zapC; cell division protein ZapC	d__Bacteria;p__Proteobacteria;c__Gammaproteobacteria;o__Enterobacterales	31	1098	1098	0.809735	1	0.894866
K12277	mshF; MSHA biogenesis protein MshF	d__Bacteria;p__Proteobacteria;c__Gammaproteobacteria;o__Enterobacterales;f__Vibrionaceae	796	153	158	0.831522	0.968354	0.894737
K12503	E2.5.1.68; short-chain Z-isoprenyl diphosphate synthase [EC:2.5.1.68]	d__Bacteria;p__Actinobacteria;c__Actinobacteria	18505	2692	3133	0.933102	0.85924	0.894649
K03526	gcpE, ispG; (E)-4-hydroxy-3-methylbut-2-enyl-diphosphate synthase [EC:1.17.7.1 1.17.7.3]	d__Bacteria	2	17841	18085	0.818319	0.986508	0.894577
K18111	gcoA; (+)-beta-caryophyllene/(+)-caryolan-1-ol synthase [EC:4.2.3.89 4.2.1.138]	d__Bacteria;p__Actinobacteria;c__Actinobacteria;o__Streptomycetales;f__Streptomycetaceae;g__Streptomyces	19957	72	85	0.947368	0.847059	0.89441
K01652	E2.2.1.6L, ilvB, ilvG, ilvI; acetolactate synthase I/II/III large subunit [EC:2.2.1.6]	d__Bacteria	2	17986	18426	0.82497	0.976121	0.894203
K02284	cpcA; phycocyanin alpha chain	d__Bacteria;p__Cyanobacteria;c__Oxyphotobacteria	12814	294	296	0.812155	0.993243	0.893617
K03981	dsbC; thiol:disulfide interchange protein DsbC [EC:5.3.4.1]	d__Bacteria;p__Proteobacteria	20	4542	5183	0.910585	0.876326	0.893128
K02013	ABC.FEV.A; iron complex transport system ATP-binding protein [EC:7.2.2.-]	d__Bacteria	3	17771	18012	0.815558	0.98662	0.89297
K21086	yhjH; c-di-GMP phosphodiesterase [EC:3.1.4.52]	d__Bacteria;p__Proteobacteria;c__Gammaproteobacteria;o__Enterobacterales;f__Enterobacteriaceae	38	449	458	0.819343	0.980349	0.892644
K11926	crl; sigma factor-binding protein Crl	d__Bacteria;p__Proteobacteria;c__Gammaproteobacteria;o__Enterobacterales	32	872	890	0.819549	0.979775	0.892528
K07391	comM; magnesium chelatase family protein	d__Bacteria	1	19286	19286	0.805732	1	0.892416
K02723	psbY; photosystem II PsbY protein	d__Bacteria;p__Cyanobacteria;c__Oxyphotobacteria	12815	290	290	0.805556	1	0.892308
K02706	psbD; photosystem II P680 reaction center D2 protein [EC:1.10.3.9]	d__Bacteria;p__Cyanobacteria;c__Oxyphotobacteria	12814	294	297	0.812155	0.989899	0.892261
K00783	rlmH; 23S rRNA (pseudouridine1915-N3)-methyltransferase [EC:2.1.1.177]	d__Bacteria	7	15299	15833	0.828675	0.966273	0.8922
K13797	rpoBC; DNA-directed RNA polymerase subunit beta-beta' [EC:2.7.7.6]	d__Bacteria;p__Epsilonbacterota	8511	264	312	0.942857	0.846154	0.891892
K05790	wzzE; lipopolysaccharide biosynthesis protein WzzE	d__Bacteria;p__Proteobacteria;c__Gammaproteobacteria;o__Enterobacterales	34	614	617	0.807895	0.995138	0.891794
K03640	pal; peptidoglycan-associated lipoprotein	d__Bacteria	12	10114	10207	0.810612	0.990889	0.89173
K13571	pafA; proteasome accessory factor A [EC:6.3.1.19]	d__Bacteria;p__Actinobacteria	18503	2590	2784	0.856198	0.930316	0.89172
K11085	msbA; ATP-binding cassette, subfamily B, bacterial MsbA [EC:3.6.3.-]	d__Bacteria	3	18227	19093	0.836485	0.954643	0.891666
K12257&K03074	secDF; SecD/SecF fusion protein & secF; preprotein translocase subunit SecF	d__Bacteria;p__Verrucomicrobia;c__Chlamydiia;o__Chlamydiales	12011	37	37	0.804348	1	0.891566
K02714	psbM; photosystem II PsbM protein	d__Bacteria;p__Cyanobacteria;c__Oxyphotobacteria	12814	291	291	0.803867	1	0.891271
K09022	ridA, tdcF, RIDA; 2-iminobutanoate/2-iminopropanoate deaminase [EC:3.5.99.10]	d__Bacteria	2	17880	18321	0.820108	0.975929	0.891259
K01142	E3.1.11.2, xthA; exodeoxyribonuclease III [EC:3.1.11.2]	d__Bacteria	4	18094	18826	0.830724	0.961118	0.891176
K02679	ppdA; prepilin peptidase dependent protein A	d__Bacteria;p__Proteobacteria;c__Gammaproteobacteria;o__Enterobacterales	34	666	735	0.876316	0.906122	0.89097
K07584	ysxB; uncharacterized protein	d__Bacteria	13274	4359	4590	0.839076	0.949673	0.890956
K06190	ispZ; intracellular septation protein	d__Bacteria;p__Proteobacteria	19	6121	6195	0.810728	0.988055	0.890651
K12573	rnr, vacB; ribonuclease R [EC:3.1.-.-]	d__Bacteria	7	15528	16414	0.841079	0.946022	0.890469
K03500	rsmB, sun; 16S rRNA (cytosine967-C5)-methyltransferase [EC:2.1.1.176]	d__Bacteria	4	17474	17476	0.802259	0.999886	0.890236
K00821	argD; acetylornithine/N-succinyldiaminopimelate aminotransferase [EC:2.6.1.11 2.6.1.17]	d__Bacteria	2	17739	18054	0.813641	0.982552	0.890155
K06041	kdsD, kpsF; arabinose-5-phosphate isomerase [EC:5.3.1.13]	d__Bacteria	10	10847	11729	0.857742	0.924802	0.89001
K20814	dop; Pup amidohydrolase [EC:3.5.1.119]	d__Bacteria;p__Actinobacteria	18503	2577	2766	0.851901	0.93167	0.890002
K07442	TRM61, GCD14; tRNA (adenine57-N1/adenine58-N1)-methyltransferase catalytic subunit [EC:2.1.1.219 2.1.1.220]	d__Bacteria;p__Actinobacteria	18503	2949	3602	0.974876	0.818712	0.889995
K01338	lon; ATP-dependent Lon protease [EC:3.4.21.53]	d__Bacteria	2	18141	18966	0.83208	0.956501	0.889963
K02109	ATPF0B, atpF; F-type H+-transporting ATPase subunit b	d__Bacteria	4	17769	18161	0.815803	0.978415	0.88974
K02433	gatA, QRSL1; aspartyl-tRNA(Asn)/glutamyl-tRNA(Gln) amidotransferase subunit A [EC:6.3.5.6 6.3.5.7]	d__Bacteria	1	19174	19174	0.801053	1	0.889538
K03210	yajC; preprotein translocase subunit YajC	d__Bacteria	4	17468	17497	0.801983	0.998343	0.889455
K11619	liaI; lia operon protein LiaI	d__Bacteria;p__Firmicutes;c__Bacilli;o__Bacillales	14306	658	712	0.856771	0.924157	0.889189
K07769	nblS; two-component system, OmpR family, sensor histidine kinase NblS [EC:2.7.13.3]	d__Bacteria;p__Cyanobacteria	12813	405	484	0.948478	0.836777	0.889133
K12052	comB6; ComB6 competence protein	d__Bacteria;p__Epsilonbacterota;c__Campylobacteria;o__Campylobacterales;f__Helicobacteraceae	8687	64	80	1	0.8	0.888889
K15567	nmsB; naphthyl-2-methylsuccinate synthase beta subunit [EC:4.1.99.-]	d__Bacteria;p__Firmicutes_B;c__Desulfotomaculia;o__Desulfotomaculales;f__Nap2-2B;g__46-80	18182	8	10	1	0.8	0.888889
K08308	mltE, emtA; membrane-bound lytic murein transglycosylase E [EC:4.2.2.-]	d__Bacteria;p__Proteobacteria;c__Gammaproteobacteria;o__Enterobacterales;f__Enterobacteriaceae	37	516	544	0.836305	0.948529	0.888889
K22058	COP4; cubebol/beta-copaene/beta-cubebene/(+)-sativene synthase [EC:4.2.3.91 4.2.3.127 4.2.3.128 4.2.3.129]	d__Bacteria;p__Actinobacteria;c__Actinobacteria;o__Streptomycetales;f__Streptomycetaceae;g__Streptomyces	19963	32	35	0.864865	0.914286	0.888889
K11413	SIRT3, SIR2L3; NAD-dependent deacetylase sirtuin 3 [EC:3.5.1.-]	d__Bacteria;p__Spirochaetes;c__Spirochaetia;o__Spirochaetales	12355	4	5	1	0.8	0.888889
K17689	CYP3A4; cytochrome P450 family 3 subfamily A polypeptide 4 [EC:1.14.13.32 1.14.14.55 1.14.14.56 1.14.14.57 1.14.14.73 1.14.13.-]	d__Bacteria;p__Cyanobacteria;c__Oxyphotobacteria;o__Nostocales;f__Phormidiaceae;g__Arthrospira	12946	4	5	1	0.8	0.888889
K13527	mpa; proteasome-associated ATPase	d__Bacteria;p__Actinobacteria	18503	2555	2724	0.844628	0.937959	0.88885
K03806	ampD; N-acetyl-anhydromuramoyl-L-alanine amidase [EC:3.5.1.28]	d__Bacteria;p__Proteobacteria	20	4310	4711	0.864074	0.91488	0.888751
K13573	pafC; proteasome accessory factor C	d__Bacteria;p__Actinobacteria	18502	2721	3078	0.893303	0.884016	0.888635
K02066	mlaE, linK; phospholipid/cholesterol/gamma-HCH transport system permease protein	d__Bacteria	8	11730	13135	0.884149	0.893034	0.888569
K02040	pstS; phosphate transport system substrate-binding protein	d__Bacteria	2	17629	17889	0.808596	0.985466	0.888312
K10763	hda; DnaA-homolog protein	d__Bacteria;p__Proteobacteria	19	6050	6075	0.801325	0.995885	0.888073
K05589	ftsB; cell division protein FtsB	d__Bacteria;p__Proteobacteria;c__Gammaproteobacteria	22	4723	5712	0.958401	0.826856	0.887782
K00099	dxr; 1-deoxy-D-xylulose-5-phosphate reductoisomerase [EC:1.1.1.267]	d__Bacteria	2	17548	17736	0.80488	0.9894	0.887652
K03095	sprL; SprT-like protein	d__Bacteria;p__Firmicutes;c__Bacilli	13284	1671	1975	0.93352	0.846076	0.887649
K05378	cpeC, mpeC; phycoerythrin-associated linker protein	d__Bacteria;p__Cyanobacteria;c__Oxyphotobacteria	12814	292	296	0.80663	0.986486	0.887538
K07107	ybgC; acyl-CoA thioester hydrolase [EC:3.1.2.-]	d__Bacteria	4	17523	17711	0.804509	0.989385	0.88742
K02936	RP-L7Ae, RPL7A; large subunit ribosomal protein L7Ae	d__Bacteria;p__Firmicutes;c__Bacilli;o__Bacillales;f__Bacillaceae_G	14314	118	147	0.991597	0.802721	0.887218
K09907	K09907; uncharacterized protein	d__Bacteria;p__Proteobacteria;c__Gammaproteobacteria;o__Enterobacterales	32	944	1064	0.887218	0.887218	0.887218
K07122	mlaB; phospholipid transport system transporter-binding protein	d__Bacteria;p__Proteobacteria;c__Gammaproteobacteria	22	3940	3954	0.799513	0.996459	0.887188
K01755	argH, ASL; argininosuccinate lyase [EC:4.3.2.1]	d__Bacteria	4	17630	17971	0.809421	0.981025	0.886999
K07570	GSP13; general stress protein 13	d__Bacteria;p__Firmicutes;c__Bacilli	13282	1939	2098	0.852308	0.924214	0.886805
K07712	glnG, ntrC; two-component system, NtrC family, nitrogen regulation response regulator GlnG	d__Bacteria	10	10970	12098	0.867468	0.906761	0.88668
K01525	apaH; bis(5'-nucleosyl)-tetraphosphatase (symmetrical) [EC:3.6.1.41]	d__Bacteria;p__Proteobacteria	20	4823	5892	0.966921	0.818568	0.886581
K09891	K09891; uncharacterized protein	d__Bacteria;p__Proteobacteria;c__Gammaproteobacteria;o__Enterobacterales	30	1302	1555	0.940751	0.837299	0.886016
K09898	K09898; uncharacterized protein	d__Bacteria;p__Proteobacteria;c__Gammaproteobacteria	27	2293	2436	0.836861	0.941297	0.886012
K03585	acrA, mexA, adeI, smeD, mtrC, cmeA; membrane fusion protein, multidrug efflux system	d__Bacteria	12	10333	10851	0.828164	0.952262	0.885888
K07175&K00057	phoH2; PhoH-like ATPase & gpsA; glycerol-3-phosphate dehydrogenase (NAD(P)+) [EC:1.1.1.94]	d__Bacteria;p__Cyanobacteria;c__Oxyphotobacteria	12819	213	260	0.963801	0.819231	0.885655
K09908	K09908; uncharacterized protein	d__Bacteria;p__Proteobacteria;c__Gammaproteobacteria	27	2238	2314	0.816788	0.967156	0.885635
K02719	psbU; photosystem II PsbU protein	d__Bacteria;p__Cyanobacteria;c__Oxyphotobacteria	12815	286	286	0.794444	1	0.885449
K15206	TFC7; transcription factor C subunit 7	d__Bacteria;p__Cyanobacteria;c__Oxyphotobacteria;o__Nostocales	12823	158	164	0.818653	0.963415	0.885154
K11717	sufS; cysteine desulfurase / selenocysteine lyase [EC:2.8.1.7 4.4.1.16]	d__Bacteria	2	17949	18756	0.823273	0.956974	0.885103
K06368	rapJ; response regulator aspartate phosphatase J [EC:3.1.-.-]	d__Bacteria;p__Firmicutes;c__Bacilli;o__Bacillales;f__Bacillaceae;g__Bacillus	14462	73	92	1	0.793478	0.884848
K03602	xseB; exodeoxyribonuclease VII small subunit [EC:3.1.11.6]	d__Bacteria	4	17507	17790	0.803774	0.984092	0.88484
K16647	aftC; arabinofuranan 3-O-arabinosyltransferase [EC:2.4.2.47]	d__Bacteria;p__Actinobacteria;c__Actinobacteria;o__Corynebacteriales;f__Corynebacteriaceae	18516	731	916	0.991859	0.798035	0.884453
K18900	bpeT; LysR family transcriptional regulator, regulator for bpeEF and oprC	d__Bacteria	17	6525	7007	0.842153	0.931212	0.884446
K00794	ribH, RIB4; 6,7-dimethyl-8-ribityllumazine synthase [EC:2.5.1.78]	d__Bacteria	2	17581	17959	0.806394	0.978952	0.884334
K19665	pssA; archaetidylserine synthase [EC:2.7.8.38]	d__Bacteria;p__Actinobacteria;c__Actinobacteria;o__Streptomycetales;f__Streptomycetaceae	19653	558	668	0.939394	0.835329	0.884311
K21689	rpfC; resuscitation-promoting factor RpfC	d__Bacteria;p__Actinobacteria;c__Actinobacteria;o__Corynebacteriales;f__Corynebacteriaceae	18517	447	451	0.798214	0.991131	0.884273
K01940	argG, ASS1; argininosuccinate synthase [EC:6.3.4.5]	d__Bacteria	4	17519	17867	0.804325	0.980523	0.883727
K09998	artM; arginine transport system permease protein	d__Bacteria;p__Proteobacteria;c__Gammaproteobacteria;o__Enterobacterales	32	904	983	0.849624	0.919634	0.883244
K01649	leuA, IMS; 2-isopropylmalate synthase [EC:2.3.3.13]	d__Bacteria	2	17504	17834	0.802862	0.981496	0.883237
K02722	psbX; photosystem II PsbX protein	d__Bacteria;p__Cyanobacteria;c__Oxyphotobacteria	12814	287	288	0.792818	0.996528	0.883077
K03183	ubiE; demethylmenaquinone methyltransferase / 2-methoxy-6-polyprenyl-1,4-benzoquinol methylase [EC:2.1.1.163 2.1.1.201]	d__Bacteria	2	17690	18263	0.811393	0.968625	0.883065
K00560	thyA, TYMS; thymidylate synthase [EC:2.1.1.45]	d__Bacteria	1	18915	18915	0.790232	1	0.882827
K03536	rnpA; ribonuclease P protein component [EC:3.1.26.5]	d__Bacteria	1	18904	18904	0.789773	1	0.88254
K02342	dnaQ; DNA polymerase III subunit epsilon [EC:2.7.7.7]	d__Bacteria	2	17919	18811	0.821897	0.952581	0.882427
K00793	ribE, RIB5; riboflavin synthase [EC:2.5.1.9]	d__Bacteria	4	17493	17876	0.803131	0.978575	0.882215
K00285&K01775	dadA; D-amino-acid dehydrogenase [EC:1.4.5.1] & alr; alanine racemase [EC:5.1.1.1]	d__Bacteria;p__Proteobacteria;c__Gammaproteobacteria;o__Enterobacterales;f__Enterobacteriaceae	37	519	560	0.841167	0.926786	0.881903
K03695	clpB; ATP-dependent Clp protease ATP-binding subunit ClpB	d__Bacteria	1	18875	18875	0.788561	1	0.881783
K01696	trpB; tryptophan synthase beta chain [EC:4.2.1.20]	d__Bacteria	2	17458	17809	0.800752	0.980291	0.881472
K13684	wcaC; putative colanic acid biosynthesis glycosyltransferase [EC:2.4.-.-]	d__Bacteria;p__Proteobacteria;c__Gammaproteobacteria;o__Enterobacterales;f__Enterobacteriaceae	44	197	216	0.852814	0.912037	0.881432
K03727	helY; ATP-dependent RNA helicase HelY [EC:3.6.4.-]	d__Bacteria;p__Actinobacteria	18503	2888	3529	0.954711	0.818362	0.881294
K01776	murI; glutamate racemase [EC:5.1.1.3]	d__Bacteria	3	17741	18476	0.814181	0.960219	0.88119
K09806	K09806; uncharacterized protein	d__Bacteria;p__Proteobacteria	19	6023	6121	0.797748	0.98399	0.881135
K01814	hisA; phosphoribosylformimino-5-aminoimidazole carboxamide ribotide isomerase [EC:5.3.1.16]	d__Bacteria	4	17354	17613	0.796749	0.985295	0.881048
K20024	mgdE; monoglucosyldiacylglycerol epimerase [EC:5.1.3.34]	d__Bacteria;p__Cyanobacteria;c__Oxyphotobacteria	12815	303	328	0.841667	0.92378	0.880814
K05788	ihfB, himD; integration host factor subunit beta	d__Bacteria	14	8092	9881	0.95256	0.818945	0.880714
K03589	ftsQ; cell division protein FtsQ	d__Bacteria	4	17270	17446	0.792893	0.989912	0.880516
K01756&K07153	purB, ADSL; adenylosuccinate lyase [EC:4.3.2.2] & hflD; high frequency lysogenization protein	d__Bacteria;p__Proteobacteria;c__Gammaproteobacteria;o__Enterobacterales	30	1174	1284	0.848266	0.91433	0.88006
K20935	hdh; hydrazine dehydrogenase [EC:1.7.2.8]	d__Bacteria;p__Planctomycetes;c__Brocadiae;o__Brocadiales	12202	22	27	0.956522	0.814815	0.88
K06356	phrG; phosphatase RapG regulator	d__Bacteria;p__Firmicutes;c__Bacilli;o__Bacillales;f__Bacillaceae;g__Bacillus	14467	22	28	1	0.785714	0.88
K03162	ompA; major outer membrane protein	d__Bacteria;p__Verrucomicrobia;c__Chlamydiia;o__Chlamydiales;f__Chlamydiaceae	12035	22	28	1	0.785714	0.88
K06360	rapB; response regulator aspartate phosphatase B [EC:3.1.-.-]	d__Bacteria;p__Firmicutes;c__Bacilli;o__Bacillales;f__Bacillaceae;g__Bacillus	14462	73	93	1	0.784946	0.879518
K04067	priC; primosomal replication protein N''	d__Bacteria;p__Proteobacteria;c__Gammaproteobacteria;o__Enterobacterales	31	1130	1214	0.833333	0.930807	0.879377
K06967	trmK; tRNA (adenine22-N1)-methyltransferase [EC:2.1.1.217]	d__Bacteria	13275	4638	5400	0.900757	0.858889	0.879325
K07121	K07121; uncharacterized protein	d__Bacteria;p__Proteobacteria;c__Gammaproteobacteria	25	3048	3402	0.863212	0.895944	0.879273
K02097	apcF; phycobilisome core component	d__Bacteria;p__Cyanobacteria;c__Oxyphotobacteria	12814	284	284	0.78453	1	0.879257
K02093	apcB; allophycocyanin beta subunit	d__Bacteria;p__Cyanobacteria;c__Oxyphotobacteria	12814	284	284	0.78453	1	0.879257
K15526	mshC; L-cysteine:1D-myo-inositol 2-amino-2-deoxy-alpha-D-glucopyranoside ligase [EC:6.3.1.13]	d__Bacteria;p__Actinobacteria	18503	2489	2637	0.82281	0.943876	0.879195
K20469	K20469; putative heme transporter	d__Bacteria;p__Actinobacteria;c__Actinobacteria	18508	2581	3041	0.911692	0.848734	0.879087
K00940	ndk, NME; nucleoside-diphosphate kinase [EC:2.7.4.6]	d__Bacteria	1	18756	18756	0.78359	1	0.878666
K02286	cpcC; phycocyanin-associated rod linker protein	d__Bacteria;p__Cyanobacteria;c__Oxyphotobacteria	12814	286	289	0.790055	0.989619	0.878648
K07460	yraN; putative endonuclease	d__Bacteria	1	18751	18751	0.783381	1	0.878534
K04764	ihfA, himA; integration host factor subunit alpha	d__Bacteria	14	8009	9743	0.94279	0.822026	0.878276
K03073	secE; preprotein translocase subunit SecE	d__Bacteria	4	17727	18601	0.813874	0.953013	0.877965
K02113&K02109	ATPF1D, atpH; F-type H+-transporting ATPase subunit delta & ATPF0B, atpF; F-type H+-transporting ATPase subunit b	d__Bacteria;p__Actinobacteria;c__Actinobacteria	18509	1711	2116	0.960157	0.808601	0.877886
K02535	lpxC; UDP-3-O-[3-hydroxymyristoyl] N-acetylglucosamine deacetylase [EC:3.5.1.108]	d__Bacteria	13	7883	9126	0.891843	0.863796	0.877595
K03569	mreB; rod shape-determining protein MreB and related proteins	d__Bacteria	1	18706	18706	0.781501	1	0.877351
K07107&K01075	ybgC; acyl-CoA thioester hydrolase [EC:3.1.2.-] & E3.1.2.23; 4-hydroxybenzoyl-CoA thioesterase [EC:3.1.2.23]	d__Bacteria;p__Spirochaetes;c__Leptospirae;o__Leptospirales;f__Leptospiraceae;g__Leptospira	12446	25	28	0.862069	0.892857	0.877193
K12087	cag2; cag pathogenicity island protein 2	d__Bacteria;p__Epsilonbacterota;c__Campylobacteria;o__Campylobacterales;f__Helicobacteraceae;g__Helicobacter	8696	25	26	0.806452	0.961538	0.877193
K01515	nudF; ADP-ribose pyrophosphatase [EC:3.6.1.13]	d__Bacteria	1	18686	18686	0.780665	1	0.876824
K02505	hofC; protein transport protein HofC	d__Bacteria;p__Proteobacteria;c__Gammaproteobacteria;o__Enterobacterales	34	689	812	0.906579	0.848522	0.87659
K02628	pecA; phycoerythrocyanin alpha chain	d__Bacteria;p__Cyanobacteria;c__Oxyphotobacteria	12814	284	286	0.78453	0.993007	0.876543
K00001	E1.1.1.1, adh; alcohol dehydrogenase [EC:1.1.1.1]	d__Bacteria	2	17367	17827	0.796578	0.974196	0.876479
K02016	ABC.FEV.S; iron complex transport system substrate-binding protein	d__Bacteria	2	17215	17489	0.789606	0.984333	0.876282
K18138	acrB, mexB, adeJ, smeE, mtrD, cmeB; multidrug efflux pump	d__Bacteria	8	10572	10871	0.796864	0.972496	0.875963
K03798&K01495	ftsH, hflB; cell division protease FtsH [EC:3.4.24.-] & GCH1, folE; GTP cyclohydrolase IA [EC:3.5.4.16]	d__Bacteria;p__Actinobacteria;c__Actinobacteria;o__Corynebacteriales	18514	858	1063	0.957589	0.80715	0.875957
K01710	E4.2.1.46, rfbB, rffG; dTDP-glucose 4,6-dehydratase [EC:4.2.1.46]	d__Bacteria	1	18651	18651	0.779203	1	0.875901
K01271	pepQ; Xaa-Pro dipeptidase [EC:3.4.13.9]	d__Bacteria	2	17442	18028	0.800018	0.967495	0.875822
K02095	apcD; allophycocyanin-B	d__Bacteria;p__Cyanobacteria;c__Oxyphotobacteria	12814	282	282	0.779006	1	0.875776
K12525	metL; bifunctional aspartokinase / homoserine dehydrogenase 2 [EC:2.7.2.4 1.1.1.3]	d__Bacteria;p__Proteobacteria;c__Gammaproteobacteria;o__Enterobacterales	31	1060	1065	0.781711	0.995305	0.875671
K03694	clpA; ATP-dependent Clp protease ATP-binding subunit ClpA	d__Bacteria	13	7397	8056	0.836859	0.918198	0.875644
K18692	cshB; ATP-dependent RNA helicase CshB [EC:3.6.4.13]	d__Bacteria;p__Firmicutes;c__Bacilli	13282	2077	2471	0.912967	0.84055	0.875263
K09747	K09747; uncharacterized protein	d__Bacteria	2	17572	18352	0.805981	0.957498	0.87523
K11752	ribD; diaminohydroxyphosphoribosylaminopyrimidine deaminase / 5-amino-6-(5-phosphoribosylamino)uracil reductase [EC:3.5.4.26 1.1.1.193]	d__Bacteria	2	17152	17394	0.786717	0.986087	0.875191
K01704	leuD, IPMI-S; 3-isopropylmalate/(R)-2-methylmalate dehydratase small subunit [EC:4.2.1.33 4.2.1.35]	d__Bacteria	2	17157	17413	0.786946	0.985298	0.875022
K14685	SLC40A1, FPN1; solute carrier family 40 (iron-regulated transporter), member 1	d__Bacteria;p__Bdellovibrionota;c__Bdellovibrionia;o__Bdellovibrionales;f__Bdellovibrionaceae;g__Bdellovibrio	7730	7	7	0.777778	1	0.875
K17278	PGRMC1_2; membrane-associated progesterone receptor component	d__Bacteria;p__Patescibacteria;c__Microgenomatia;o__Daviesbacterales;f__UBA10151;g__UBA10151;s__UBA10151 sp1	23483	7	9	1	0.777778	0.875
K11005&K11029	hlyA; hemolysin A & cyaA; anthrax edema toxin adenylate cyclase [EC:4.6.1.1]	d__Bacteria;p__Proteobacteria;c__Gammaproteobacteria;o__Betaproteobacteriales;f__Burkholderiaceae;g__Bordetella	4437	7	7	0.777778	1	0.875
K10352	MYH; myosin heavy chain	d__Bacteria;p__Proteobacteria;c__Alphaproteobacteria;o__Rhizobiales;f__Stappiaceae;g__Pseudovibrio	5515	7	8	0.875	0.875	0.875
K06144	uspB; universal stress protein B	d__Bacteria;p__Proteobacteria;c__Gammaproteobacteria;o__Enterobacterales	33	791	799	0.783944	0.989987	0.875
K02337&K02342	dnaE; DNA polymerase III subunit alpha [EC:2.7.7.7] & dnaQ; DNA polymerase III subunit epsilon [EC:2.7.7.7]	d__Bacteria;p__Actinobacteria;c__Actinobacteria;o__Corynebacteriales;f__Corynebacteriaceae	19076	175	223	0.988701	0.784753	0.875
K10743	RNASEH2A; ribonuclease H2 subunit A [EC:3.1.26.4]	d__Bacteria;p__Myxococcota;c__UBA796;s__UBA796 sp1	7667	7	8	0.875	0.875	0.875
K03431	glmM; phosphoglucosamine mutase [EC:5.4.2.10]	d__Bacteria	3	17132	17376	0.786232	0.985958	0.87484
K00046	idnO; gluconate 5-dehydrogenase [EC:1.1.1.69]	d__Bacteria	2	17640	18530	0.8091	0.95197	0.87474
K18850	ycfD; 50S ribosomal protein L16 3-hydroxylase [EC:1.14.11.47]	d__Bacteria;p__Proteobacteria;c__Gammaproteobacteria	22	4008	4236	0.813312	0.946176	0.874727
K03925	mraZ; MraZ protein	d__Bacteria	1	18602	18602	0.777156	1	0.874606
K21695	aaeX; protein AaeX	d__Bacteria;p__Proteobacteria;c__Gammaproteobacteria;o__Enterobacterales;f__Enterobacteriaceae	38	466	518	0.850365	0.899614	0.874296
K01520	dut, DUT; dUTP pyrophosphatase [EC:3.6.1.23]	d__Bacteria	3	17606	18487	0.807985	0.952345	0.874246
K02065	mlaF, linL, mkl; phospholipid/cholesterol/gamma-HCH transport system ATP-binding protein	d__Bacteria	8	11728	13569	0.883998	0.864323	0.87405
K02092	apcA; allophycocyanin alpha subunit	d__Bacteria;p__Cyanobacteria;c__Oxyphotobacteria	12814	281	281	0.776243	1	0.874028
K03587&K03586	ftsI; cell division protein FtsI (penicillin-binding protein 3) [EC:3.4.16.4] & ftsL; cell division protein FtsL	d__Bacteria;p__Proteobacteria;c__Gammaproteobacteria;o__Enterobacterales	34	706	856	0.928947	0.824766	0.873762
K08480	kaiA; circadian clock protein KaiA	d__Bacteria;p__Cyanobacteria;c__Oxyphotobacteria	12815	280	281	0.777778	0.996441	0.873635
K02290	cpcG; phycobilisome rod-core linker protein	d__Bacteria;p__Cyanobacteria;c__Oxyphotobacteria	12815	280	281	0.777778	0.996441	0.873635
K02287	cpcD; phycocyanin-associated, rod	d__Bacteria;p__Cyanobacteria;c__Oxyphotobacteria	12819	190	214	0.859729	0.88785	0.873563
K02500	hisF; imidazole glycerol-phosphate synthase subunit HisF [EC:4.3.2.10]	d__Bacteria	4	17205	17614	0.789909	0.97678	0.873461
K00930	argB; acetylglutamate kinase [EC:2.7.2.8]	d__Bacteria	2	17154	17478	0.786809	0.981462	0.873422
K02014	TC.FEV.OM; iron complex outermembrane recepter protein	d__Bacteria	12	10002	10431	0.801635	0.958873	0.873232
K00052	leuB, IMDH; 3-isopropylmalate dehydrogenase [EC:1.1.1.85]	d__Bacteria	2	17097	17359	0.784194	0.984907	0.873165
K01100	E3.1.3.37; sedoheptulose-bisphosphatase [EC:3.1.3.37]	d__Bacteria;p__Patescibacteria;c__Gracilibacteria	22917	55	60	0.833333	0.916667	0.873016
K07115	rlmJ; 23S rRNA (adenine2030-N6)-methyltransferase [EC:2.1.1.266]	d__Bacteria;p__Proteobacteria	19	5939	6063	0.786623	0.979548	0.872548
K09812	ftsE; cell division transport system ATP-binding protein	d__Bacteria	1	18515	18515	0.773521	1	0.8723
K00013	hisD; histidinol dehydrogenase [EC:1.1.1.23]	d__Bacteria	4	17049	17309	0.782746	0.984979	0.872295
K01703	leuC, IPMI-L; 3-isopropylmalate/(R)-2-methylmalate dehydratase large subunit [EC:4.2.1.33 4.2.1.35]	d__Bacteria	2	17068	17332	0.782864	0.984768	0.872285
K03937	NDUFS4; NADH dehydrogenase (ubiquinone) Fe-S protein 4	d__Bacteria;p__Proteobacteria;c__Alphaproteobacteria	5011	1849	1910	0.793562	0.968063	0.87217
K16135	dmlR; LysR family transcriptional regulator, transcriptional activator for dmlA	d__Bacteria;p__Proteobacteria	19	6202	6674	0.821457	0.929278	0.872047
K01738	cysK; cysteine synthase [EC:2.5.1.47]	d__Bacteria	3	17066	17353	0.783203	0.983461	0.871982
K01695	trpA; tryptophan synthase alpha chain [EC:4.2.1.20]	d__Bacteria	4	17047	17325	0.782655	0.983954	0.871836
K01795	algG; mannuronan 5-epimerase [EC:5.1.3.37]	d__Bacteria;p__Proteobacteria;c__Gammaproteobacteria;o__Pseudomonadales;f__Pseudomonadaceae	1427	418	482	0.87631	0.86722	0.871741
K06949	rsgA, engC; ribosome biogenesis GTPase / thiamine phosphate phosphatase [EC:3.6.1.- 3.1.3.100]	d__Bacteria	4	17047	17342	0.782655	0.982989	0.871457
K09883	cobT; cobaltochelatase CobT [EC:6.6.1.2]	d__Bacteria;p__Proteobacteria;c__Alphaproteobacteria	5012	2199	2742	0.954013	0.801969	0.871409
K06198	coiA; competence protein CoiA	d__Bacteria;p__Firmicutes;c__Bacilli	13284	1489	1628	0.831844	0.914619	0.87127
K12415	comC; competence-stimulating peptide	d__Bacteria;p__Firmicutes;c__Bacilli;o__Lactobacillales;f__Streptococcaceae;g__Streptococcus	13300	81	83	0.786408	0.975904	0.870968
K12048	comB10; ComB10 competence protein	d__Bacteria;p__Epsilonbacterota;c__Campylobacteria;o__Campylobacterales;f__Helicobacteraceae	8687	64	83	1	0.771084	0.870748
K02372	fabZ; 3-hydroxyacyl-[acyl-carrier-protein] dehydratase [EC:4.2.1.59]	d__Bacteria	5	14753	15392	0.797632	0.958485	0.870692
K00145	argC; N-acetyl-gamma-glutamyl-phosphate reductase [EC:1.2.1.38]	d__Bacteria	4	16923	17094	0.776962	0.989996	0.870637
K15490	lgt1_2_3; glucosyltransferase Lgt1/2/3	d__Bacteria;p__Proteobacteria;c__Gammaproteobacteria;o__Legionellales;f__Legionellaceae;g__Legionella	2777	37	44	0.902439	0.840909	0.870588
K02643	petM; cytochrome b6-f complex subunit 7	d__Bacteria;p__Cyanobacteria;c__Oxyphotobacteria	12814	279	279	0.770718	1	0.870515
K18800	ubiI; 2-polyprenylphenol 6-hydroxylase [EC:1.14.13.240]	d__Bacteria;p__Proteobacteria	20	4551	5468	0.91239	0.832297	0.870505
K21489	yokI; toxin YokI [EC:3.1.-.-]	d__Bacteria;p__Firmicutes;c__Bacilli;o__Bacillales;f__Bacillaceae;g__Bacillus	14464	57	70	0.934426	0.814286	0.870229
K01687	ilvD; dihydroxy-acid dehydratase [EC:4.2.1.9]	d__Bacteria	4	16990	17268	0.780038	0.983901	0.870189
K08884&K12132	K08884; serine/threonine protein kinase, bacterial [EC:2.7.11.1] & prkC, stkP; eukaryotic-like serine/threonine-protein kinase [EC:2.7.11.1]	d__Bacteria;p__Actinobacteria;c__Actinobacteria;o__Actinomycetales;f__Bifidobacteriaceae	20994	124	159	0.984127	0.779874	0.870175
K03629	recF; DNA replication and repair protein RecF	d__Bacteria	2	17482	18393	0.801853	0.95047	0.869859
K13740	sptP; secreted effector protein SptP	d__Bacteria;p__Proteobacteria;c__Gammaproteobacteria;o__Enterobacterales;f__Enterobacteriaceae;g__Salmonella	75	10	13	1	0.769231	0.869565
K02501	hisH; imidazole glycerol-phosphate synthase subunit HisH [EC:4.3.2.10]	d__Bacteria	4	17087	17521	0.784491	0.97523	0.869523
K20712	glnA; 3-(hydroxyamino)phenol mutase [EC:5.4.4.3]	d__Bacteria;p__Proteobacteria;c__Gammaproteobacteria;o__Betaproteobacteriales	3659	1218	1512	0.943455	0.805556	0.869069
K07287	bamC; outer membrane protein assembly factor BamC	d__Bacteria;p__Proteobacteria;c__Gammaproteobacteria	22	3790	3794	0.769075	0.998946	0.869067
K01647	CS, gltA; citrate synthase [EC:2.3.3.1]	d__Bacteria	2	16982	17300	0.778919	0.981618	0.8686
K12585	DIS3, RRP44; exosome complex exonuclease DIS3/RRP44 [EC:3.1.13.-]	d__Bacteria;p__Bacteroidetes	8858	2256	2602	0.870035	0.867025	0.868527
K00765	hisG; ATP phosphoribosyltransferase [EC:2.4.2.17]	d__Bacteria	4	16974	17317	0.779303	0.980193	0.86828
K07058	K07058; membrane protein	d__Bacteria	4	16821	16975	0.772279	0.990928	0.868046
K21974	ycgZ; probable RcsB/C two-component-system connector	d__Bacteria;p__Proteobacteria;c__Gammaproteobacteria;o__Enterobacterales;f__Enterobacteriaceae	41	263	277	0.799392	0.949458	0.867987
K16363	lpxC-fabZ; UDP-3-O-[3-hydroxymyristoyl] N-acetylglucosamine deacetylase / 3-hydroxyacyl-[acyl-carrier-protein] dehydratase [EC:3.5.1.108 4.2.1.59]	d__Bacteria	8852	2476	2853	0.866947	0.867858	0.867402
K09682	hpr; MarR family transcriptional regulator, protease production regulatory protein HPr	d__Bacteria;p__Firmicutes;c__Bacilli;o__Bacillales	14306	662	759	0.861979	0.8722	0.86706
K18375	hrpE; type III secretion hrp pilus HrpE	d__Bacteria;p__Proteobacteria;c__Gammaproteobacteria;o__Xanthomonadales;f__Xanthomonadaceae;g__Xanthomonas	3018	26	26	0.764706	1	0.866667
K16911	DDX21; ATP-dependent RNA helicase DDX21 [EC:3.6.4.13]	d__Bacteria;p__Deinococcota;c__Deinococci;o__Deinococcales	21701	65	81	0.942029	0.802469	0.866667
K00147	proA; glutamate-5-semialdehyde dehydrogenase [EC:1.2.1.41]	d__Bacteria	3	16841	17075	0.772877	0.986296	0.866641
K00931	proB; glutamate 5-kinase [EC:2.7.2.11]	d__Bacteria	3	16910	17236	0.776044	0.981086	0.866602
K09811	ftsX; cell division transport system permease protein	d__Bacteria	1	18297	18297	0.764413	1	0.866479
K00053	ilvC; ketol-acid reductoisomerase [EC:1.1.1.86]	d__Bacteria	2	16858	17113	0.773232	0.985099	0.866401
K14955	lprA; lipoprotein LprA	d__Bacteria;p__Actinobacteria;c__Actinobacteria;o__Corynebacteriales;f__Corynebacteriaceae;g__Mycobacterium	18520	308	397	0.980892	0.775819	0.866385
K02346	dinB; DNA polymerase IV [EC:2.7.7.7]	d__Bacteria	1	18293	18293	0.764246	1	0.866371
K00766	trpD; anthranilate phosphoribosyltransferase [EC:2.4.2.18]	d__Bacteria	4	16837	17087	0.773013	0.985369	0.866368
K12289	hofN; pilus assembly protein HofN	d__Bacteria;p__Proteobacteria;c__Gammaproteobacteria;o__Enterobacterales;f__Enterobacteriaceae	37	483	498	0.78282	0.96988	0.866368
K00845	glk; glucokinase [EC:2.7.1.2]	d__Bacteria	2	17264	18056	0.791854	0.956136	0.866275
K21463	tcaA; membrane-associated protein TcaA	d__Bacteria;p__Firmicutes;c__Bacilli;o__Staphylococcales;f__Staphylococcaceae;g__Staphylococcus	14196	71	93	1	0.763441	0.865854
K00031	IDH1, IDH2, icd; isocitrate dehydrogenase [EC:1.1.1.42]	d__Bacteria	3	16738	16875	0.768151	0.991881	0.865796
K00760	hprT, hpt, HPRT1; hypoxanthine phosphoribosyltransferase [EC:2.4.2.8]	d__Bacteria	2	16887	17212	0.774562	0.981118	0.865689
K19583	GK5; putative glycerol kinase 5 [EC:2.7.1.30]	d__Bacteria;p__Spirochaetes;c__Leptospirae;o__Leptospirales;f__Leptospiraceae;g__Leptospira	12446	29	38	1	0.763158	0.865672
K00392&K00381	sir; sulfite reductase (ferredoxin) [EC:1.8.7.1] & cysI; sulfite reductase (NADPH) hemoprotein beta-component [EC:1.8.1.2]	d__Bacteria;p__Spirochaetes;c__Leptospirae;o__Leptospirales;f__Leptospiraceae;g__Leptospira	12446	29	38	1	0.763158	0.865672
K02665&K02664	pilP; type IV pilus assembly protein PilP & pilO; type IV pilus assembly protein PilO	d__Bacteria;p__Proteobacteria;c__Gammaproteobacteria;o__Pseudomonadales;f__Pseudomonadaceae;g__Pseudomonas_E	1738	58	71	0.920635	0.816901	0.865672
K00643	E2.3.1.37, ALAS; 5-aminolevulinate synthase [EC:2.3.1.37]	d__Bacteria;p__Proteobacteria;c__Alphaproteobacteria	5010	2296	2793	0.914013	0.822055	0.865598
K03075	secG; preprotein translocase subunit SecG	d__Bacteria	1	18258	18258	0.762784	1	0.865431
K11611	inhA; meromycolic acid enoyl-[acyl-carrier-protein] reductase [EC:1.3.1.118]	d__Bacteria;p__Actinobacteria;c__Actinobacteria;o__Corynebacteriales	18514	726	782	0.810268	0.928389	0.865316
K10918	aphB; LysR family transcriptional regulator, transcriptional activator AphB	d__Bacteria	17	6063	6266	0.782525	0.967603	0.865278
K10006	gluC; glutamate transport system permease protein	d__Bacteria;p__Actinobacteria;c__Actinobacteria	18508	2330	2555	0.823031	0.911937	0.865206
K02094	apcC; phycobilisome core linker protein	d__Bacteria;p__Cyanobacteria;c__Oxyphotobacteria	12814	276	276	0.762431	1	0.865204
K02498	hemY; HemY protein	d__Bacteria;p__Proteobacteria	19	5754	5756	0.762119	0.999653	0.864873
K02629	pecB; phycoerythrocyanin beta chain	d__Bacteria;p__Cyanobacteria;c__Oxyphotobacteria	12815	275	276	0.763889	0.996377	0.86478
K16081	algE; alginate production protein	d__Bacteria;p__Proteobacteria;c__Gammaproteobacteria;o__Pseudomonadales;f__Pseudomonadaceae	1427	418	490	0.87631	0.853061	0.864529
K03091	sigH; RNA polymerase sporulation-specific sigma factor	d__Bacteria	13274	4267	4682	0.821367	0.911363	0.864028
K03499	trkA, ktrA; trk system potassium uptake protein	d__Bacteria	2	16753	16984	0.768416	0.986399	0.863868
K03060	rpoZ; DNA-directed RNA polymerase subunit omega [EC:2.7.7.6]	d__Bacteria	4	16560	16560	0.760296	1	0.863827
K10123	feoC; putative ferrous iron transport protein C	d__Bacteria;p__Proteobacteria;c__Gammaproteobacteria;o__Enterobacterales;f__Vibrionaceae	794	228	280	0.919355	0.814286	0.863636
K00759	APRT, apt; adenine phosphoribosyltransferase [EC:2.4.2.7]	d__Bacteria	2	16852	17226	0.772957	0.978289	0.863585
K03704	cspA; cold shock protein	d__Bacteria	1	18185	18185	0.759734	1	0.863465
K14606	cruP; lycopene cyclase CruP [EC:5.5.1.19]	d__Bacteria;p__Cyanobacteria;c__Oxyphotobacteria	12819	215	277	0.972851	0.776173	0.863454
K01653	E2.2.1.6S, ilvH, ilvN; acetolactate synthase I/III small subunit [EC:2.2.1.6]	d__Bacteria	2	16773	17050	0.769333	0.983754	0.86343
K03789	rimI; [ribosomal protein S18]-alanine N-acetyltransferase [EC:2.3.1.266]	d__Bacteria	2	16832	17189	0.772039	0.979231	0.863379
K00266	gltD; glutamate synthase (NADPH) small chain [EC:1.4.1.13]	d__Bacteria	3	16689	16881	0.765902	0.988626	0.863127
K03575	mutY; A/G-specific adenine glycosylase [EC:3.2.2.31]	d__Bacteria	4	17017	17656	0.781277	0.963808	0.862997
K22316	rhnA-cobC; ribonuclease H / adenosylcobalamin/alpha-ribazole phosphatase [EC:3.1.26.4 3.1.3.73]	d__Bacteria;p__Actinobacteria;c__Actinobacteria	18509	1558	1829	0.874299	0.851832	0.862919
K15738	uup; ABC transport system ATP-binding/permease protein	d__Bacteria	3	16749	17031	0.768655	0.983442	0.862883
K03628	rho; transcription termination factor Rho	d__Bacteria	4	17028	17692	0.781782	0.962469	0.862767
K00029	E1.1.1.40, maeB; malate dehydrogenase (oxaloacetate-decarboxylating)(NADP+) [EC:1.1.1.40]	d__Bacteria	12	9700	10011	0.77743	0.968934	0.862682
K12262	cybB; cytochrome b561	d__Bacteria;p__Proteobacteria	19	5995	6352	0.79404	0.943797	0.862466
K21758	benP; benzoate transport porin	d__Bacteria;p__Proteobacteria;c__Gammaproteobacteria;o__Pseudomonadales;f__Pseudomonadaceae	1421	545	689	0.947826	0.791001	0.862342
K02533	lasT; tRNA/rRNA methyltransferase [EC:2.1.1.-]	d__Bacteria	14	7062	7887	0.831313	0.895397	0.862166
K03832	tonB; periplasmic protein TonB	d__Bacteria	12	9581	9753	0.767893	0.982364	0.861988
K07768	senX3; two-component system, OmpR family, sensor histidine kinase SenX3 [EC:2.7.13.3]	d__Bacteria;p__Actinobacteria	18503	2862	3616	0.946116	0.791482	0.861918
K01624	FBA, fbaA; fructose-bisphosphate aldolase, class II [EC:4.1.2.13]	d__Bacteria	1	18112	18112	0.756684	1	0.861492
K07269	ytfB; uncharacterized protein	d__Bacteria;p__Proteobacteria;c__Gammaproteobacteria;o__Enterobacterales	32	810	817	0.761278	0.991432	0.861244
K03570	mreC; rod shape-determining protein MreC	d__Bacteria	5	15490	17488	0.837478	0.88575	0.860938
K01759	GLO1, gloA; lactoylglutathione lyase [EC:4.4.1.5]	d__Bacteria	2	16725	17051	0.767131	0.980881	0.860937
K14652	ribBA; 3,4-dihydroxy 2-butanone 4-phosphate synthase / GTP cyclohydrolase II [EC:4.1.99.12 3.5.4.25]	d__Bacteria	4	16659	16940	0.764841	0.983412	0.860463
K12053	comB4; ComB4 competence protein	d__Bacteria;p__Epsilonbacterota;c__Campylobacteria;o__Campylobacterales;f__Helicobacteraceae	8683	77	92	0.885057	0.836957	0.860335
K06966	ppnN; pyrimidine/purine-5'-nucleotide nucleosidase [EC:3.2.2.10 3.2.2.-]	d__Bacteria	1	18064	18064	0.754679	1	0.86019
K02437	gcvH, GCSH; glycine cleavage system H protein	d__Bacteria	2	16617	16836	0.762178	0.986992	0.860138
K07636	phoR; two-component system, OmpR family, phosphate regulon sensor histidine kinase PhoR [EC:2.7.13.3]	d__Bacteria	1	18057	18057	0.754387	1	0.86
K07278	tamA; translocation and assembly module TamA	d__Bacteria;p__Proteobacteria	19	5952	6294	0.788344	0.945663	0.859867
K03554	rdgC; recombination associated protein RdgC	d__Bacteria;p__Proteobacteria;c__Gammaproteobacteria	22	3778	3860	0.76664	0.978756	0.859809
K08713	lctB; potassium channel LctB	d__Bacteria;p__Firmicutes;c__Bacilli;o__Bacillales	14307	523	560	0.796043	0.933929	0.859491
K19726	dcsE; serine/homoserine O-acetyltransferase [EC:2.3.1.30 2.3.1.31]	d__Bacteria;p__Proteobacteria;c__Gammaproteobacteria;o__Xanthomonadales	2924	259	329	0.945255	0.787234	0.859038
K00761	upp, UPRT; uracil phosphoribosyltransferase [EC:2.4.2.9]	d__Bacteria	3	16595	16848	0.761588	0.984983	0.858999
K02656	pilF; type IV pilus assembly protein PilF	d__Bacteria;p__Proteobacteria;c__Gammaproteobacteria	22	3737	3774	0.75832	0.990196	0.858883
K12050	comB8; ComB8 competence protein	d__Bacteria;p__Epsilonbacterota;c__Campylobacteria;o__Campylobacterales;f__Helicobacteraceae	8683	76	90	0.873563	0.844444	0.858757
K00795	ispA; farnesyl diphosphate synthase [EC:2.5.1.1 2.5.1.10]	d__Bacteria	13	7852	9448	0.888336	0.831075	0.858752
K15520	mshD; mycothiol synthase [EC:2.3.1.189]	d__Bacteria;p__Actinobacteria	18503	2471	2730	0.81686	0.905128	0.858732
K16517	galP; porin-like protein GalP	d__Bacteria;p__Proteobacteria;c__Gammaproteobacteria;o__Pseudomonadales;f__Pseudomonadaceae	1421	571	755	0.993043	0.756291	0.858647
K03386	PRDX2_4, ahpC; peroxiredoxin (alkyl hydroperoxide reductase subunit C) [EC:1.11.1.15]	d__Bacteria	4	16795	17349	0.771085	0.968067	0.858421
K10007	gluD; glutamate transport system permease protein	d__Bacteria;p__Actinobacteria;c__Actinobacteria	18508	2344	2631	0.827976	0.890916	0.858294
K03591	ftsN; cell division protein FtsN	d__Bacteria;p__Proteobacteria;c__Gammaproteobacteria;o__Enterobacterales	34	698	867	0.918421	0.805075	0.858021
K05383	cpeT; CpeT protein	d__Bacteria;p__Cyanobacteria;c__Oxyphotobacteria	12814	296	328	0.81768	0.902439	0.857971
K21690	rpfD; resuscitation-promoting factor RpfD	d__Bacteria;p__Actinobacteria;c__Actinobacteria;o__Corynebacteriales;f__Corynebacteriaceae;g__Mycobacterium	18522	151	185	0.904192	0.816216	0.857955
K02630	pecC; phycoerythrocyanin-associated rod linker protein	d__Bacteria;p__Cyanobacteria;c__Oxyphotobacteria	12819	208	264	0.941176	0.787879	0.857732
K14682	argAB; amino-acid N-acetyltransferase [EC:2.3.1.1]	d__Bacteria;p__Proteobacteria;c__Gammaproteobacteria	22	4003	4406	0.812297	0.908534	0.857724
K00640	cysE; serine O-acetyltransferase [EC:2.3.1.30]	d__Bacteria	3	16504	16695	0.757412	0.988559	0.857685
K03786	aroQ, qutE; 3-dehydroquinate dehydratase II [EC:4.2.1.10]	d__Bacteria	2	16520	16724	0.757729	0.987802	0.857603
K00970	pcnB; poly(A) polymerase [EC:2.7.7.19]	d__Bacteria	1	17958	17958	0.750251	1	0.857307
K03537	POP5; ribonuclease P/MRP protein subunit POP5 [EC:3.1.26.5]	d__Bacteria;p__Firmicutes_A;c__Clostridia;o__Peptostreptococcales;f__Peptostreptococcaceae;g__Clostridioides	17567	9	11	0.9	0.818182	0.857143
K04955	HCN2; hyperpolarization activated cyclic nucleotide-gated potassium channel 2	d__Bacteria;p__Spirochaetes;c__Leptospirae;o__Leptospirales;f__Leptonemataceae	12481	3	4	1	0.75	0.857143
K05149	TNFRSF12A, FN14, TWEAKR, CD266; tumor necrosis factor receptor superfamily member 12A	d__Bacteria;p__Actinobacteria;c__Actinobacteria;o__Streptosporangiales;f__Streptosporangiaceae;g__Thermobifida	19596	3	3	0.75	1	0.857143
K04373	RPS6KA; ribosomal protein S6 kinase alpha-1/2/3/6 [EC:2.7.11.1]	d__Bacteria;p__Proteobacteria;c__Alphaproteobacteria;o__Rhizobiales;f__Stappiaceae;g__Pseudovibrio	5515	6	6	0.75	1	0.857143
K13394	COR1; codeinone reductase [EC:1.1.1.247]	d__Bacteria;p__Planctomycetes;c__Brocadiae;o__Brocadiales;f__Scalinduaceae;g__Scalindua;s__Scalindua sp1	12221	3	4	1	0.75	0.857143
K07837	RAP2A; Ras-related protein Rap-2A	d__Bacteria;p__Bacteroidetes;c__Bacteroidia;o__Flavobacteriales;f__Flavobacteriaceae;g__Aquimarina	10024	6	8	1	0.75	0.857143
K12858	DDX23, PRP28; ATP-dependent RNA helicase DDX23/PRP28 [EC:3.6.4.13]	d__Bacteria;p__Bdellovibrionota;c__Bdellovibrionia;o__Bdellovibrionales;f__Bdellovibrionaceae;g__Bdellovibrio	7736	3	4	1	0.75	0.857143
K21439	ANKRD49; ankyrin repeat domain-containing protein 49	d__Bacteria;p__Planctomycetes;c__Planctomycetia;o__Gemmatales;f__Gemmataceae;g__Gemmata	12138	3	4	1	0.75	0.857143
K12520	papE; minor pilin subunit PapE	d__Bacteria;p__Proteobacteria;c__Gammaproteobacteria;o__Enterobacterales;f__Enterobacteriaceae;g__Escherichia;s__Escherichia coli	64	3	3	0.75	1	0.857143
K17867	DPH4, DNAJC24; diphthamide biosynthesis protein 4	d__Bacteria;p__Chloroflexi;c__Chloroflexia;o__Thermomicrobiales;f__Thermomicrobiaceae	23797	3	3	0.75	1	0.857143
K21486	ANKRA2; ankyrin repeat family A protein 2	d__Bacteria;p__Epsilonbacterota;c__Campylobacteria;o__Campylobacterales;f__Arcobacteraceae;g__Arcobacter	8644	15	17	0.833333	0.882353	0.857143
K13785	TMSB10; thymosin beta 10	d__Bacteria;p__Cyanobacteria;c__Oxyphotobacteria;o__Nostocales;f__Desertifilaceae;g__Roseofilum;s__Roseofilum reptotaenium	13013	3	4	1	0.75	0.857143
K07730	K07730; putative transcriptional regulator	d__Bacteria;p__Chloroflexi;c__Dehalococcoidia;o__Dehalococcoidales	23859	12	16	1	0.75	0.857143
K19240	sic; inhibitor of complement-mediated lysis	d__Bacteria;p__Firmicutes;c__Bacilli;o__Lactobacillales;f__Streptococcaceae;g__Streptococcus	13491	3	3	0.75	1	0.857143
K08928&K08929	pufL; photosynthetic reaction center L subunit & pufM; photosynthetic reaction center M subunit	d__Bacteria;p__Chloroflexi;c__Chloroflexia;o__Chloroflexales;f__Roseiflexaceae	23787	3	3	0.75	1	0.857143
K08750	FABP1, L-FABP; fatty acid-binding protein 1, liver	d__Bacteria;p__Cyanobacteria;c__Oxyphotobacteria;o__Nostocales;f__Phormidiaceae;g__Planktothrix;s__Planktothrix sp1	12943	3	4	1	0.75	0.857143
K18114	NDPS1; dimethylallylcistransferase [EC:2.5.1.28]	d__Bacteria;p__Patescibacteria;c__Paceibacteria;o__Paceibacterales;f__Wildermuthbacteraceae;g__UBA10102;s__UBA10102 sp1	22484	12	16	1	0.75	0.857143
K17713	bamB; outer membrane protein assembly factor BamB	d__Bacteria;p__Proteobacteria;c__Gammaproteobacteria	21	4509	5546	0.905967	0.813018	0.85698
K03587	ftsI; cell division protein FtsI (penicillin-binding protein 3) [EC:3.4.16.4]	d__Bacteria	1	17933	17933	0.749206	1	0.856624
K00611	OTC, argF, argI; ornithine carbamoyltransferase [EC:2.1.3.3]	d__Bacteria	2	16627	17020	0.762636	0.97691	0.856576
K18917	mrx1; mycoredoxin [EC:1.20.4.3]	d__Bacteria;p__Actinobacteria;c__Actinobacteria	18506	2468	2879	0.855756	0.857242	0.856498
K21976	ariR; probable RcsB/C two-component-system connector, global regulator of biofilm formation and acid-resistance	d__Bacteria;p__Proteobacteria;c__Gammaproteobacteria;o__Enterobacterales;f__Enterobacteriaceae	41	268	297	0.81459	0.902357	0.85623
K01126	E3.1.4.46, glpQ, ugpQ; glycerophosphoryl diester phosphodiesterase [EC:3.1.4.46]	d__Bacteria	2	16599	16975	0.761352	0.97785	0.856126
K03732	rhlB; ATP-dependent RNA helicase RhlB [EC:3.6.4.13]	d__Bacteria;p__Proteobacteria;c__Gammaproteobacteria	25	3084	3675	0.873407	0.839184	0.855953
K02680	ppdB; prepilin peptidase dependent protein B	d__Bacteria;p__Proteobacteria;c__Gammaproteobacteria;o__Enterobacterales	34	689	850	0.906579	0.810588	0.855901
K02036	pstB; phosphate transport system ATP-binding protein [EC:7.3.2.1]	d__Bacteria	2	16504	16765	0.756995	0.984432	0.855861
K02434	gatB, PET112; aspartyl-tRNA(Asn)/glutamyl-tRNA(Gln) amidotransferase subunit B [EC:6.3.5.6 6.3.5.7]	d__Bacteria	1	17905	17905	0.748036	1	0.855859
K09833	HPT, HGGT, ubiA; homogentisate phytyltransferase / homogentisate geranylgeranyltransferase [EC:2.5.1.115 2.5.1.116]	d__Bacteria;p__Cyanobacteria;c__Oxyphotobacteria	12819	190	223	0.859729	0.852018	0.855856
K06879	queF; 7-cyano-7-deazaguanine reductase [EC:1.7.1.13]	d__Bacteria;p__Proteobacteria;c__Gammaproteobacteria	21	3856	4035	0.774764	0.955638	0.855748
K11209	yghU, yfcG; GSH-dependent disulfide-bond oxidoreductase [EC:1.8.4.-]	d__Bacteria	17	6182	6702	0.797883	0.922411	0.85564
K03564	BCP, PRXQ, DOT5; peroxiredoxin Q/BCP [EC:1.11.1.15]	d__Bacteria	4	16844	17593	0.773335	0.957426	0.85559
K00831	serC, PSAT1; phosphoserine aminotransferase [EC:2.6.1.52]	d__Bacteria	3	16371	16499	0.751308	0.992242	0.855128
K05539	dusA; tRNA-dihydrouridine synthase A [EC:1.-.-.-]	d__Bacteria;p__Proteobacteria	19	6201	6957	0.821325	0.891332	0.854898
K02718	psbT; photosystem II PsbT protein	d__Bacteria;p__Cyanobacteria;c__Oxyphotobacteria	12814	271	272	0.748619	0.996324	0.85489
K14743	mycP; membrane-anchored mycosin MYCP [EC:3.4.21.-]	d__Bacteria;p__Actinobacteria;c__Actinobacteria	18508	2146	2191	0.758036	0.979461	0.85464
K02015	ABC.FEV.P; iron complex transport system permease protein	d__Bacteria	3	16423	16650	0.753694	0.986366	0.854475
K02096	apcE; phycobilisome core-membrane linker protein	d__Bacteria;p__Cyanobacteria;c__Oxyphotobacteria	12814	270	270	0.745856	1	0.85443
K20707	E5.1.1.5; lysine racemase [EC:5.1.1.5]	d__Bacteria;p__Firmicutes;c__Bacilli;o__Lactobacillales;f__Lactobacillaceae	13689	44	54	0.897959	0.814815	0.854369
K00411	UQCRFS1, RIP1, petA; ubiquinol-cytochrome c reductase iron-sulfur subunit [EC:7.1.1.8]	d__Bacteria;p__Proteobacteria	19	6152	6854	0.814834	0.897578	0.854207
K18455	mca; mycothiol S-conjugate amidase [EC:3.5.1.115]	d__Bacteria;p__Actinobacteria	18503	2523	2883	0.83405	0.87513	0.854096
K03527	ispH, lytB; 4-hydroxy-3-methylbut-2-en-1-yl diphosphate reductase [EC:1.17.7.4]	d__Bacteria	2	16424	16671	0.753325	0.985184	0.853794
K07025	K07025; putative hydrolase of the HAD superfamily	d__Bacteria	1	17829	17829	0.744861	1	0.853777
K12207	icmC, dotE; intracellular multiplication protein IcmC	d__Bacteria;p__Proteobacteria;c__Gammaproteobacteria	2767	108	125	0.84375	0.864	0.853755
K01961	accC; acetyl-CoA carboxylase, biotin carboxylase subunit [EC:6.4.1.2 6.3.4.14]	d__Bacteria	5	14475	15415	0.782602	0.93902	0.853705
K02289	cpcF; phycocyanobilin lyase subunit beta [EC:4.4.1.32]	d__Bacteria;p__Cyanobacteria;c__Oxyphotobacteria	12819	204	257	0.923077	0.793774	0.853556
K02288	cpcE; phycocyanobilin lyase subunit alpha [EC:4.4.1.32]	d__Bacteria;p__Cyanobacteria;c__Oxyphotobacteria	12819	204	257	0.923077	0.793774	0.853556
K02696	psaI; photosystem I subunit VIII	d__Bacteria;p__Cyanobacteria;c__Oxyphotobacteria	12815	268	268	0.744444	1	0.853503
K03971	pspD; phage shock protein D	d__Bacteria;p__Proteobacteria;c__Gammaproteobacteria;o__Enterobacterales;f__Enterobacteriaceae	38	422	441	0.770073	0.956916	0.853387
K02248	comGF; competence protein ComGF	d__Bacteria;p__Firmicutes;c__Bacilli	13284	1334	1337	0.745251	0.997756	0.853214
K19293	algX; alginate biosynthesis protein AlgX	d__Bacteria;p__Proteobacteria;c__Gammaproteobacteria;o__Pseudomonadales;f__Pseudomonadaceae	1427	421	510	0.8826	0.82549	0.85309
K19226	sapA; cationic peptide transport system substrate-binding protein	d__Bacteria;p__Proteobacteria;c__Gammaproteobacteria;o__Enterobacterales	31	1236	1542	0.911504	0.801556	0.853002
K12659	ARG56; N-acetyl-gamma-glutamyl-phosphate reductase / acetylglutamate kinase [EC:1.2.1.38 2.7.2.8]	d__Bacteria;p__Proteobacteria;c__Gammaproteobacteria;o__Xanthomonadales	2924	264	345	0.963504	0.765217	0.852989
K00567	ogt, MGMT; methylated-DNA-[protein]-cysteine S-methyltransferase [EC:2.1.1.63]	d__Bacteria	1	17783	17783	0.74294	1	0.852513
K03621	plsX; phosphate acyltransferase [EC:2.3.1.274]	d__Bacteria	5	14338	15146	0.775195	0.946653	0.852387
K02435	gatC, GATC; aspartyl-tRNA(Asn)/glutamyl-tRNA(Gln) amidotransferase subunit C [EC:6.3.5.6 6.3.5.7]	d__Bacteria	1	17769	17769	0.742355	1	0.852128
K07738	nrdR; transcriptional repressor NrdR	d__Bacteria	1	17769	17769	0.742355	1	0.852128
K07638	envZ; two-component system, OmpR family, osmolarity sensor histidine kinase EnvZ [EC:2.7.13.3]	d__Bacteria;p__Proteobacteria	19	5816	6110	0.770331	0.951882	0.851537
K18958	whiB7; WhiB family transcriptional regulator, redox-sensing transcriptional regulator	d__Bacteria;p__Actinobacteria;c__Actinobacteria	18509	1585	1941	0.88945	0.816589	0.851464
K03181	ubiC; chorismate--pyruvate lyase [EC:4.1.3.40]	d__Bacteria;p__Proteobacteria;c__Gammaproteobacteria	21	3725	3775	0.748443	0.986755	0.851234
K00065	kduD; 2-dehydro-3-deoxy-D-gluconate 5-dehydrogenase [EC:1.1.1.127]	d__Bacteria	1	17730	17730	0.740725	1	0.851054
K02067	mlaD, linM; phospholipid/cholesterol/gamma-HCH transport system substrate-binding protein	d__Bacteria	8	10836	12204	0.816763	0.887906	0.85085
K20481	nprX, nprRB; regulatory peptide NprX	d__Bacteria;p__Firmicutes;c__Bacilli;o__Bacillales;f__Bacillaceae_G;g__Bacillus_A	14320	77	79	0.754902	0.974684	0.850829
K00936	pdtaS; two-component system, sensor histidine kinase PdtaS [EC:2.7.13.3]	d__Bacteria;p__Actinobacteria	18503	2757	3456	0.911405	0.797743	0.850795
K10000	artP; arginine transport system ATP-binding protein [EC:7.4.2.1]	d__Bacteria;p__Proteobacteria;c__Gammaproteobacteria;o__Enterobacterales	32	903	1059	0.848684	0.852691	0.850683
K11258	ilvM; acetolactate synthase II small subunit [EC:2.2.1.6]	d__Bacteria;p__Proteobacteria;c__Gammaproteobacteria;o__Enterobacterales	31	1198	1461	0.883481	0.819986	0.85055
K02038	pstA; phosphate transport system permease protein	d__Bacteria	4	16302	16569	0.74845	0.983886	0.850169
K02037	pstC; phosphate transport system permease protein	d__Bacteria	4	16290	16549	0.7479	0.98435	0.849987
K06899	ndpA; nucleoid-associated protein	d__Bacteria;p__Proteobacteria;c__Gammaproteobacteria	27	2119	2246	0.773358	0.943455	0.84998
K21687	rpfA; resuscitation-promoting factor RpfA	d__Bacteria;p__Actinobacteria;c__Actinobacteria	18509	1552	1870	0.870932	0.829947	0.849945
K01255	CARP, pepA; leucyl aminopeptidase [EC:3.4.11.1]	d__Bacteria	3	16540	17131	0.759064	0.965501	0.849927
K04084	dsbD; thiol:disulfide interchange protein DsbD [EC:1.8.1.8]	d__Bacteria	10	9468	9642	0.748695	0.981954	0.849605
K02250	comK; competence protein ComK	d__Bacteria;p__Firmicutes;c__Bacilli;o__Bacillales	14306	740	974	0.963542	0.759754	0.849598
K00812	aspB; aspartate aminotransferase [EC:2.6.1.1]	d__Bacteria	2	16476	16992	0.75571	0.969633	0.84941
K12340	tolC; outer membrane protein	d__Bacteria	12	9267	9343	0.742727	0.991866	0.849404
K01424	E3.5.1.1, ansA, ansB; L-asparaginase [EC:3.5.1.1]	d__Bacteria	3	16328	16668	0.749335	0.979602	0.849134
K13591	popA; two-component system, cell cycle response regulator PopA	d__Bacteria;p__Proteobacteria;c__Alphaproteobacteria;o__Caulobacterales	6415	121	123	0.746914	0.98374	0.849123
K09158	K09158; uncharacterized protein	d__Bacteria;p__Proteobacteria;c__Gammaproteobacteria	22	4619	5953	0.937297	0.775911	0.849003
K12149	dinI; DNA-damage-inducible protein I	d__Bacteria;p__Proteobacteria;c__Gammaproteobacteria;o__Enterobacterales;f__Enterobacteriaceae	37	551	681	0.893031	0.809104	0.848998
K01139	spoT; GTP diphosphokinase / guanosine-3',5'-bis(diphosphate) 3'-diphosphatase [EC:2.7.6.5 3.1.7.2]	d__Bacteria	18	7116	9181	0.938415	0.775079	0.848962
K06366	rapH; response regulator aspartate phosphatase H [EC:3.1.-.-]	d__Bacteria;p__Firmicutes;c__Bacilli;o__Bacillales;f__Bacillaceae;g__Bacillus	14462	73	99	1	0.737374	0.848837
K18544	sprA; streptogrisin A [EC:3.4.21.80]	d__Bacteria;p__Actinobacteria;c__Actinobacteria;o__Streptomycetales;f__Streptomycetaceae	19653	589	794	0.991582	0.741814	0.848703
K01524	ppx-gppA; exopolyphosphatase / guanosine-5'-triphosphate,3'-diphosphate pyrophosphatase [EC:3.6.1.11 3.6.1.40]	d__Bacteria	2	16112	16167	0.739015	0.996598	0.848692
K00413	CYC1, CYT1, petC; ubiquinol-cytochrome c reductase cytochrome c1 subunit	d__Bacteria;p__Proteobacteria	19	5777	6065	0.765166	0.952514	0.848623
K00616	E2.2.1.2, talA, talB; transaldolase [EC:2.2.1.2]	d__Bacteria	2	16431	16923	0.753646	0.970927	0.848599
K02035	ABC.PE.S; peptide/nickel transport system substrate-binding protein	d__Bacteria	1	17640	17640	0.736965	1	0.848566
K21906	gadW; AraC family transcriptional regulator, glutamate-dependent acid resistance regulator	d__Bacteria;p__Proteobacteria;c__Gammaproteobacteria;o__Enterobacterales;f__Enterobacteriaceae	53	56	72	0.933333	0.777778	0.848485
K16098	vioF; nonribosomal peptide synthetase protein VioF	d__Bacteria;p__Actinobacteria;c__Actinobacteria;o__Streptomycetales;f__Streptomycetaceae;g__Streptomyces	19966	14	19	1	0.736842	0.848485
K07323&K07122	mlaC; phospholipid transport system substrate-binding protein & mlaB; phospholipid transport system transporter-binding protein	d__Bacteria;p__Proteobacteria;c__Gammaproteobacteria;o__Enterobacterales	34	668	815	0.878947	0.819632	0.848254
K03767&K01802	PPIA; peptidyl-prolyl cis-trans isomerase A (cyclophilin A) [EC:5.2.1.8] & E5.2.1.8; peptidylprolyl isomerase [EC:5.2.1.8]	d__Bacteria;p__Proteobacteria;c__Alphaproteobacteria	5012	2145	2754	0.930586	0.778867	0.847994
K06889	K06889; uncharacterized protein	d__Bacteria	2	16438	16975	0.753968	0.968365	0.847822
K01894	gluQ; glutamyl-Q tRNA(Asp) synthetase [EC:6.1.1.-]	d__Bacteria	18	6395	7505	0.843334	0.852099	0.847694
K07623&K07263	GJB4, CX30.3; gap junction beta-4 protein & pqqL; zinc protease [EC:3.4.24.-]	d__Bacteria;p__Proteobacteria;c__Alphaproteobacteria;o__Rickettsiales;f__Anaplasmataceae	7407	25	25	0.735294	1	0.847458
K01616	kgd; 2-oxoglutarate decarboxylase [EC:4.1.1.71]	d__Bacteria;p__Actinobacteria;c__Actinobacteria	18509	1460	1664	0.819304	0.877404	0.847359
K07236	tusC, dsrF; tRNA 2-thiouridine synthesizing protein C	d__Bacteria;p__Proteobacteria;c__Gammaproteobacteria	27	2378	2873	0.867883	0.827706	0.847319
K18354	vanK; vancomycin resistance protein VanK	d__Bacteria;p__Actinobacteria;c__Actinobacteria	19647	642	872	0.996894	0.736239	0.846966
K21473	ripA; peptidoglycan DL-endopeptidase RipA [EC:3.4.-.-]	d__Bacteria;p__Actinobacteria;c__Actinobacteria	18510	971	1155	0.853251	0.840693	0.846925
K08591	plsY; acyl phosphate:glycerol-3-phosphate acyltransferase [EC:2.3.1.275]	d__Bacteria	5	14081	14764	0.7613	0.953739	0.846723
K06431	sspN; small acid-soluble spore protein N (minor)	d__Bacteria;p__Firmicutes;c__Bacilli;o__Bacillales	14307	482	482	0.733638	1	0.846356
K02631	pecE; phycoerythrocyanin alpha-cysteine-84 phycoviolobilin lyase/isomerase subunit PecE [EC:4.4.1.31]	d__Bacteria;p__Cyanobacteria;c__Oxyphotobacteria	12819	198	247	0.895928	0.801619	0.846154
K00554&K01770	trmD; tRNA (guanine37-N1)-methyltransferase [EC:2.1.1.228] & ispF; 2-C-methyl-D-erythritol 2,4-cyclodiphosphate synthase [EC:4.6.1.12]	d__Bacteria;p__Cyanobacteria;c__Oxyphotobacteria;o__Synechococcales_A;f__Cyanobiaceae	13042	107	134	0.89916	0.798507	0.84585
K04773	sppA; protease IV [EC:3.4.21.-]	d__Bacteria	8	11370	13620	0.857014	0.834802	0.845762
K03597	rseA; sigma-E factor negative regulatory protein RseA	d__Bacteria;p__Proteobacteria;c__Gammaproteobacteria	22	3613	3616	0.733157	0.99917	0.84574
K00950	folK; 2-amino-4-hydroxy-6-hydroxymethyldihydropteridine diphosphokinase [EC:2.7.6.3]	d__Bacteria	2	16175	16450	0.741904	0.983283	0.845707
K04087	hflC; membrane protease subunit HflC [EC:3.4.-.-]	d__Bacteria	15	7203	8676	0.861397	0.830221	0.845522
K18662	matB; malonyl-CoA/methylmalonyl-CoA synthetase [EC:6.2.1.-]	d__Bacteria;p__Actinobacteria;c__Actinobacteria	18509	1423	1584	0.798541	0.898359	0.845514
K00287	DHFR, folA; dihydrofolate reductase [EC:1.5.1.3]	d__Bacteria	1	17526	17526	0.732203	1	0.845401
K03118	tatC; sec-independent protein translocase protein TatC	d__Bacteria	3	16255	16670	0.745984	0.975105	0.845294
K09823	zur; Fur family transcriptional regulator, zinc uptake regulator	d__Bacteria;p__Proteobacteria	19	5895	6400	0.780795	0.921094	0.845161
K06319	cgeA; spore maturation protein CgeA	d__Bacteria;p__Firmicutes;c__Bacilli;o__Bacillales;f__Bacillaceae;g__Bacillus	14464	60	81	0.983607	0.740741	0.84507
K01356	lexA; repressor LexA [EC:3.4.21.88]	d__Bacteria	1	17511	17511	0.731576	1	0.844983
K07323	mlaC; phospholipid transport system substrate-binding protein	d__Bacteria	15	6343	6656	0.758551	0.952975	0.84472
K03558	cvpA; membrane protein required for colicin V production	d__Bacteria	12	9342	9663	0.748738	0.966781	0.843902
K12437	pks13; polyketide synthase 13	d__Bacteria;p__Actinobacteria;c__Actinobacteria;o__Corynebacteriales;f__Corynebacteriaceae	18516	708	941	0.960651	0.752391	0.843862
K04088	hflK; membrane protease subunit HflK [EC:3.4.-.-]	d__Bacteria	15	7135	8549	0.853265	0.834601	0.843829
K03641	tolB; TolB protein	d__Bacteria	13	7422	8755	0.839688	0.847744	0.843697
K14062	ompN; outer membrane protein N	d__Bacteria;p__Proteobacteria;c__Gammaproteobacteria;o__Enterobacterales;f__Enterobacteriaceae	35	623	827	0.958462	0.753325	0.843602
K01963	accD; acetyl-CoA carboxylase carboxyl transferase subunit beta [EC:6.4.1.2 2.1.3.15]	d__Bacteria	5	13646	13857	0.737781	0.984773	0.843569
K14605	cruA; lycopene cyclase CruA [EC:5.5.1.19]	d__Bacteria;p__Cyanobacteria;c__Oxyphotobacteria	12819	215	289	0.972851	0.743945	0.843137
K04564	SOD2; superoxide dismutase, Fe-Mn family [EC:1.15.1.1]	d__Bacteria	1	17442	17442	0.728693	1	0.843057
K13632	marA; AraC family transcriptional regulator, mar-sox-rob regulon activator	d__Bacteria;p__Proteobacteria;c__Gammaproteobacteria;o__Enterobacterales;f__Enterobacteriaceae	37	499	567	0.808752	0.880071	0.842905
K19296	algF; alginate O-acetyltransferase complex protein AlgF	d__Bacteria;p__Proteobacteria;c__Gammaproteobacteria;o__Pseudomonadales;f__Pseudomonadaceae	1427	423	527	0.886792	0.802657	0.842629
K00852	rbsK, RBKS; ribokinase [EC:2.7.1.15]	d__Bacteria	1	17417	17417	0.727649	1	0.842357
K13051&K01424	iaaA, ASRGL1; beta-aspartyl-peptidase (threonine type) [EC:3.4.19.5] & E3.5.1.1, ansA, ansB; L-asparaginase [EC:3.5.1.1]	d__Bacteria;p__Nitrospinota;c__Nitrospinia;o__Nitrospinales;f__Nitrospinaceae	8314	8	10	0.888889	0.8	0.842105
K01962	accA; acetyl-CoA carboxylase carboxyl transferase subunit alpha [EC:6.4.1.2 2.1.3.15]	d__Bacteria	5	13599	13802	0.73524	0.985292	0.842095
K07668	vicR; two-component system, OmpR family, response regulator VicR	d__Bacteria	2	16456	17315	0.754793	0.95039	0.841373
K12429	fadD36; fatty acid CoA ligase FadD36	d__Bacteria;p__Actinobacteria;c__Actinobacteria	18509	1429	1615	0.801908	0.88483	0.841331
K09920	K09920; uncharacterized protein	d__Bacteria;p__Proteobacteria;c__Gammaproteobacteria	24	2653	2682	0.731862	0.989187	0.841287
K03320	amt, AMT, MEP; ammonium transporter, Amt family	d__Bacteria	2	15952	16123	0.731676	0.989394	0.841239
K17759&K17758	AIBP, nnrE; NAD(P)H-hydrate epimerase [EC:5.1.99.6] & nnr; ADP-dependent NAD(P)H-hydrate dehydratase [EC:4.2.1.136]	d__Bacteria	3	16321	17018	0.749013	0.959043	0.841115
K03892	arsR; ArsR family transcriptional regulator, arsenate/arsenite/antimonite-responsive transcriptional repressor	d__Bacteria	2	16227	16798	0.74429	0.966008	0.840777
K13498	trpCF; indole-3-glycerol phosphate synthase / phosphoribosylanthranilate isomerase [EC:4.1.1.48 5.3.1.24]	d__Bacteria;p__Proteobacteria;c__Gammaproteobacteria;o__Enterobacterales	29	1327	1770	0.956052	0.749718	0.840405
K00606	panB; 3-methyl-2-oxobutanoate hydroxymethyltransferase [EC:2.1.2.11]	d__Bacteria	4	15924	16115	0.731096	0.988148	0.840405
K02055&K11073	ABC.SP.S; putative spermidine/putrescine transport system substrate-binding protein & potF; putrescine transport system substrate-binding protein	d__Bacteria;p__Proteobacteria;c__Gammaproteobacteria;o__Betaproteobacteriales	4823	92	114	0.87619	0.807018	0.840183
K01657	trpE; anthranilate synthase component I [EC:4.1.3.27]	d__Bacteria	4	15960	16213	0.732749	0.984395	0.840133
K07560	dtd, DTD; D-aminoacyl-tRNA deacylase [EC:3.1.1.96]	d__Bacteria	2	16125	16585	0.739611	0.972264	0.840128
K01754	E4.3.1.19, ilvA, tdcB; threonine dehydratase [EC:4.3.1.19]	d__Bacteria	2	15919	16099	0.730162	0.988819	0.840031
K00051	E1.1.1.82; malate dehydrogenase (NADP+) [EC:1.1.1.82]	d__Bacteria;p__Verrucomicrobia;c__Chlamydiia;o__Chlamydiales	12011	42	54	0.913043	0.777778	0.84
K04042	glmU; bifunctional UDP-N-acetylglucosamine pyrophosphorylase / Glucosamine-1-phosphate N-acetyltransferase [EC:2.7.7.23 2.3.1.157]	d__Bacteria	1	17322	17322	0.72368	1	0.839692
K03787	surE; 5'-nucleotidase [EC:3.1.3.5]	d__Bacteria	8	11139	13266	0.839602	0.839665	0.839634
K11925	sgrR; SgrR family transcriptional regulator	d__Bacteria;p__Proteobacteria;c__Gammaproteobacteria;o__Enterobacterales	32	814	875	0.765038	0.930286	0.839608
K02050&K02051	ABC.SN.P; NitT/TauT family transport system permease protein & ABC.SN.S; NitT/TauT family transport system substrate-binding protein	d__Bacteria;p__Verrucomicrobia;c__Chlamydiia;o__Chlamydiales	12011	34	35	0.73913	0.971429	0.839506
K03565	recX; regulatory protein	d__Bacteria	2	16328	17106	0.748922	0.954519	0.839313
K10909	luxQ; two-component system, autoinducer 2 sensor kinase/phosphatase LuxQ [EC:2.7.13.3 3.1.3.-]	d__Bacteria;p__Proteobacteria;c__Gammaproteobacteria;o__Enterobacterales;f__Vibrionaceae	796	167	214	0.907609	0.780374	0.839196
K07014	K07014; uncharacterized protein	d__Bacteria;p__Proteobacteria;c__Gammaproteobacteria;o__Enterobacterales	30	1303	1722	0.941474	0.756678	0.839021
K01495	GCH1, folE; GTP cyclohydrolase IA [EC:3.5.4.16]	d__Bacteria	2	15966	16274	0.732318	0.981074	0.838639
K09650	PARL, PSARL, PCP1; rhomboid-like protein [EC:3.4.21.105]	d__Bacteria;p__Bacteroidetes	8860	2180	2685	0.867144	0.811918	0.838623
K09810	lolD; lipoprotein-releasing system ATP-binding protein [EC:3.6.3.-]	d__Bacteria	2	16088	16595	0.737914	0.969449	0.837982
K19291	alg44; mannuronan synthase [EC:2.4.1.33]	d__Bacteria;p__Proteobacteria;c__Gammaproteobacteria;o__Pseudomonadales;f__Pseudomonadaceae	1427	421	528	0.8826	0.797348	0.837811
K19302	bcrC; undecaprenyl-diphosphatase [EC:3.6.1.27]	d__Bacteria	1	17249	17249	0.72063	1	0.837635
K15984	rsmJ; 16S rRNA (guanine1516-N2)-methyltransferase [EC:2.1.1.242]	d__Bacteria;p__Proteobacteria;c__Gammaproteobacteria	26	2770	3721	0.957484	0.744424	0.837617
K00548	metH, MTR; 5-methyltetrahydrofolate--homocysteine methyltransferase [EC:2.1.1.13]	d__Bacteria	2	15889	16141	0.728786	0.984388	0.837519
K03092	rpoN; RNA polymerase sigma-54 factor	d__Bacteria	12	10823	13382	0.867436	0.808773	0.837078
K02030	ABC.PA.S; polar amino acid transport system substrate-binding protein	d__Bacteria	4	15835	16060	0.72701	0.98599	0.836923
K01918	panC; pantoate--beta-alanine ligase [EC:6.3.2.1]	d__Bacteria	4	15794	15977	0.725127	0.988546	0.836591
K01802	E5.2.1.8; peptidylprolyl isomerase [EC:5.2.1.8]	d__Bacteria	1	17210	17210	0.719001	1	0.836533
K05875&K03406	tar; methyl-accepting chemotaxis protein II, aspartate sensor receptor & mcp; methyl-accepting chemotaxis protein	d__Bacteria;p__Proteobacteria;c__Gammaproteobacteria;o__Xanthomonadales;f__Xanthomonadaceae	3016	46	59	0.901961	0.779661	0.836364
K01092	E3.1.3.25, IMPA, suhB; myo-inositol-1(or 4)-monophosphatase [EC:3.1.3.25]	d__Bacteria	2	16302	17194	0.74773	0.948121	0.836086
K02560	lpxM, msbB; lauroyl-Kdo2-lipid IVA myristoyltransferase [EC:2.3.1.243]	d__Bacteria;p__Proteobacteria;c__Gammaproteobacteria;o__Enterobacterales	32	970	1257	0.911654	0.771679	0.835847
K18009	budC; meso-butanediol dehydrogenase / (S,S)-butanediol dehydrogenase / diacetyl reductase [EC:1.1.1.- 1.1.1.76 1.1.1.304]	d__Bacteria	2	16017	16526	0.734657	0.9692	0.835786
K07708	glnL, ntrB; two-component system, NtrC family, nitrogen regulation sensor histidine kinase GlnL [EC:2.7.13.3]	d__Bacteria	15	6727	7737	0.804473	0.869458	0.835704
K13543	hemDX; uroporphyrinogen III methyltransferase / synthase [EC:2.1.1.107 4.2.1.75]	d__Bacteria;p__Proteobacteria;c__Gammaproteobacteria;o__Betaproteobacteriales	3660	1063	1260	0.827882	0.843651	0.835692
K02039	phoU; phosphate transport system protein	d__Bacteria	2	15811	16049	0.725209	0.98517	0.835434
K05810	yfiH; polyphenol oxidase [EC:1.10.3.-]	d__Bacteria	2	16007	16532	0.734199	0.968243	0.835133
K03924	moxR; MoxR-like ATPase [EC:3.6.3.-]	d__Bacteria	2	15831	16116	0.726126	0.982316	0.835012
K00991	ispD; 2-C-methyl-D-erythritol 4-phosphate cytidylyltransferase [EC:2.7.7.60]	d__Bacteria	2	15732	15882	0.721585	0.990555	0.834943
K02504	hofB; protein transport protein HofB	d__Bacteria;p__Proteobacteria;c__Gammaproteobacteria;o__Enterobacterales	34	695	905	0.914474	0.767956	0.834835
K05896	scpA; segregation and condensation protein A	d__Bacteria	1	17150	17150	0.716494	1	0.834834
K06304	gerPF; spore germination protein PF	d__Bacteria;p__Firmicutes;c__Bacilli;o__Bacillales	14307	543	644	0.826484	0.843168	0.834743
K00003	hom; homoserine dehydrogenase [EC:1.1.1.3]	d__Bacteria	2	15813	16092	0.7253	0.982662	0.834591
K17251	pglB; undecaprenyl-diphosphooligosaccharide---protein glycotransferase [EC:2.4.99.19]	d__Bacteria;p__Epsilonbacterota;c__Campylobacteria;o__Campylobacterales	8515	131	146	0.779762	0.89726	0.834395
K13582	podJ; localization factor PodJL	d__Bacteria;p__Proteobacteria;c__Alphaproteobacteria;o__Rhizobiales	5021	733	873	0.829186	0.839633	0.834377
K00228	CPOX, hemF; coproporphyrinogen III oxidase [EC:1.3.3.3]	d__Bacteria	17	6877	8739	0.887584	0.786932	0.834233
K11035	hblAB; hemolysin BL binding component	d__Bacteria;p__Firmicutes;c__Bacilli;o__Bacillales;f__Bacillaceae_G;g__Bacillus_A	14316	88	94	0.752137	0.93617	0.834123
K03648	UNG, UDG; uracil-DNA glycosylase [EC:3.2.2.27]	d__Bacteria	2	15770	16013	0.723328	0.984825	0.834061
K02481	K02481; two-component system, NtrC family, response regulator	d__Bacteria	9	10136	11517	0.791689	0.88009	0.833553
K20955	cdgK; diguanylate cyclase [EC:2.7.7.65]	d__Bacteria;p__Proteobacteria;c__Gammaproteobacteria;o__Enterobacterales;f__Vibrionaceae	796	140	152	0.76087	0.921053	0.833333
K19233	btaF; ECM component-binding autotransporter adhesin	d__Bacteria;p__Proteobacteria;c__Alphaproteobacteria;o__Rhizobiales;f__Rhizobiaceae;g__Brucella	5340	20	23	0.8	0.869565	0.833333
K13046	tok; tolkin [EC:3.4.24.-]	d__Bacteria;p__Proteobacteria;c__Gammaproteobacteria;o__Legionellales;f__Legionellaceae;g__Tatlockia	2830	5	7	1	0.714286	0.833333
K08856	STK16; serine/threonine kinase 16 [EC:2.7.11.1]	d__Bacteria;p__Proteobacteria;c__Gammaproteobacteria;o__Betaproteobacteriales;f__Burkholderiaceae;g__Cupriavidus	3906	10	10	0.714286	1	0.833333
K19199	SETD3; histone-lysine N-methyltransferase SETD3 [EC:2.1.1.43]	d__Bacteria;p__Myxococcota;c__Myxococcia;o__Myxococcales;f__Myxococcaceae	7622	5	7	1	0.714286	0.833333
K07007	baiN; 3-dehydro-bile acid Delta4,6-reductase [EC:1.3.1.114]	d__Bacteria	6	13726	14454	0.742307	0.949633	0.833268
K00788	thiE; thiamine-phosphate pyrophosphorylase [EC:2.5.1.3]	d__Bacteria	2	15654	15778	0.718008	0.992141	0.833103
K07102	amgK; N-acetylmuramate 1-kinase [EC:2.7.1.221]	d__Bacteria	14	6450	6991	0.75927	0.922615	0.83301
K12297	rlmL, rlmK; 23S rRNA (guanine2445-N2)-methyltransferase / 23S rRNA (guanine2069-N7)-methyltransferase [EC:2.1.1.173 2.1.1.264]	d__Bacteria;p__Proteobacteria;c__Gammaproteobacteria	25	3075	3852	0.870858	0.798287	0.832995
K00241	sdhC, frdC; succinate dehydrogenase / fumarate reductase, cytochrome b subunit	d__Bacteria	4	15668	15847	0.719343	0.988704	0.832784
K01698	hemB, ALAD; porphobilinogen synthase [EC:4.2.1.24]	d__Bacteria	2	15639	15760	0.71732	0.992322	0.832703
K00973	E2.7.7.24, rfbA, rffH; glucose-1-phosphate thymidylyltransferase [EC:2.7.7.24]	d__Bacteria	1	17064	17064	0.712901	1	0.83239
K04754	mlaA, vacJ; phospholipid-binding lipoprotein MlaA	d__Bacteria	15	6191	6519	0.740373	0.949686	0.832068
K02160	accB, bccP; acetyl-CoA carboxylase biotin carboxyl carrier protein	d__Bacteria	5	13853	14804	0.748973	0.935761	0.832012
K16076	nmpC, ompD; outer membrane porin protein LC	d__Bacteria;p__Proteobacteria;c__Gammaproteobacteria;o__Enterobacterales;f__Enterobacteriaceae	35	566	711	0.870769	0.796062	0.831741
K11385	embA; arabinosyltransferase A [EC:2.4.2.-]	d__Bacteria;p__Actinobacteria;c__Actinobacteria;o__Corynebacteriales;f__Corynebacteriaceae	18517	431	477	0.769643	0.903564	0.831244
K11525	pixJ; methyl-accepting chemotaxis protein PixJ	d__Bacteria;p__Cyanobacteria;c__Oxyphotobacteria	12819	167	181	0.755656	0.922652	0.830846
K07235	tusD, dsrE; tRNA 2-thiouridine synthesizing protein D [EC:2.8.1.-]	d__Bacteria;p__Proteobacteria;c__Gammaproteobacteria	27	2571	3449	0.938321	0.745433	0.830829
K00605	gcvT, AMT; aminomethyltransferase [EC:2.1.2.10]	d__Bacteria	2	15597	15756	0.715393	0.989909	0.830555
K11711	dctS; two-component system, LuxR family, sensor histidine kinase DctS [EC:2.7.13.3]	d__Bacteria;p__Proteobacteria;c__Gammaproteobacteria;o__Betaproteobacteriales;f__Burkholderiaceae	3661	798	1035	0.899662	0.771014	0.830385
K09476	ompF; outer membrane pore protein F	d__Bacteria;p__Proteobacteria;c__Gammaproteobacteria;o__Enterobacterales;f__Enterobacteriaceae	35	626	858	0.963077	0.729604	0.830239
K00239	sdhA, frdA; succinate dehydrogenase / fumarate reductase, flavoprotein subunit [EC:1.3.5.1 1.3.5.4]	d__Bacteria	2	15611	15807	0.716035	0.9876	0.830174
K01749	hemC, HMBS; hydroxymethylbilane synthase [EC:2.5.1.61]	d__Bacteria	2	15559	15682	0.71365	0.992157	0.830168
K09862	K09862; uncharacterized protein	d__Bacteria	17	5721	6036	0.738384	0.947813	0.830093
K00034	gdh; glucose 1-dehydrogenase [EC:1.1.1.47]	d__Bacteria	2	16016	16816	0.734612	0.952426	0.829458
K03654	recQ; ATP-dependent DNA helicase RecQ [EC:3.6.4.12]	d__Bacteria	3	15656	15976	0.718495	0.97997	0.829106
K00038	E1.1.1.53; 3alpha(or 20beta)-hydroxysteroid dehydrogenase [EC:1.1.1.53]	d__Bacteria	2	15905	16565	0.72952	0.960157	0.829098
K00937	ppk; polyphosphate kinase [EC:2.7.4.1]	d__Bacteria	2	15536	15679	0.712595	0.99088	0.829007
K00627	DLAT, aceF, pdhC; pyruvate dehydrogenase E2 component (dihydrolipoamide acetyltransferase) [EC:2.3.1.12]	d__Bacteria	2	15582	15804	0.714705	0.985953	0.828698
K00311	ETFDH; electron-transferring-flavoprotein dehydrogenase [EC:1.5.5.1]	d__Bacteria;p__Proteobacteria	19	5592	5947	0.740662	0.940306	0.828629
K11036	hblC; hemolysin BL lytic component L2	d__Bacteria;p__Firmicutes;c__Bacilli;o__Bacillales;f__Bacillaceae_G;g__Bacillus_A	14316	87	93	0.74359	0.935484	0.828571
K02562	mtlR; mannitol operon repressor	d__Bacteria;p__Proteobacteria;c__Gammaproteobacteria;o__Enterobacterales	32	760	771	0.714286	0.985733	0.828338
K03644	lipA; lipoyl synthase [EC:2.8.1.8]	d__Bacteria	3	15521	15694	0.712299	0.988977	0.82814
K03590	ftsA; cell division protein FtsA	d__Bacteria	5	14516	16588	0.784818	0.87509	0.8275
K00767	nadC, QPRT; nicotinate-nucleotide pyrophosphorylase (carboxylating) [EC:2.4.2.19]	d__Bacteria	4	15521	15736	0.712594	0.986337	0.827412
K03657&K03656	uvrD, pcrA; DNA helicase II / ATP-dependent DNA helicase PcrA [EC:3.6.4.12] & rep; ATP-dependent DNA helicase Rep [EC:3.6.4.12]	d__Bacteria;p__Spirochaetes	12239	139	151	0.751351	0.92053	0.827381
K13687	aftB; arabinofuranosyltransferase [EC:2.4.2.-]	d__Bacteria;p__Actinobacteria;c__Actinobacteria;o__Corynebacteriales;f__Corynebacteriaceae	18516	680	907	0.922659	0.749724	0.827251
K03580	hepA; ATP-dependent helicase HepA [EC:3.6.4.-]	d__Bacteria;p__Proteobacteria;c__Gammaproteobacteria	27	2402	3068	0.876642	0.78292	0.827135
K07125	K07125; uncharacterized protein	d__Bacteria;p__Proteobacteria;c__Gammaproteobacteria;o__Enterobacterales;f__Pasteurellaceae	684	110	156	1	0.705128	0.827068
K06601	flbT; flagellar protein FlbT	d__Bacteria;p__Proteobacteria;c__Alphaproteobacteria	5017	1320	1612	0.835443	0.818859	0.827068
K03656	rep; ATP-dependent DNA helicase Rep [EC:3.6.4.12]	d__Bacteria;p__Proteobacteria;c__Gammaproteobacteria	22	4240	5326	0.86039	0.796095	0.826994
K05515	mrdA; penicillin-binding protein 2 [EC:3.4.16.4]	d__Bacteria	1	16870	16870	0.704796	1	0.826839
K00412	CYTB, petB; ubiquinol-cytochrome c reductase cytochrome b subunit	d__Bacteria	13	6550	7011	0.741034	0.934246	0.826498
K01613	psd, PISD; phosphatidylserine decarboxylase [EC:4.1.1.65]	d__Bacteria	3	15368	15411	0.705278	0.99721	0.826214
K07780	appY; AraC family transcriptional regulator, transcriptional regulator required for anaerobic and stationary phase induction of genes	d__Bacteria;p__Proteobacteria;c__Gammaproteobacteria;o__Enterobacterales;f__Enterobacteriaceae;g__Escherichia	56	19	26	0.95	0.730769	0.826087
K10005	gluB; glutamate transport system substrate-binding protein	d__Bacteria;p__Actinobacteria;c__Actinobacteria	18508	2363	2892	0.834687	0.817082	0.825791
K12096	cag11; cag pathogenicity island protein 11	d__Bacteria;p__Epsilonbacterota;c__Campylobacteria;o__Campylobacterales;f__Helicobacteraceae;g__Helicobacter	8691	45	61	0.9375	0.737705	0.825688
K02200	ccmH; cytochrome c-type biogenesis protein CcmH	d__Bacteria	18	5824	6526	0.768034	0.89243	0.825572
K13650	mcbA; MqsR-controlled colanic acid and biofilm protein A	d__Bacteria;p__Proteobacteria;c__Gammaproteobacteria;o__Enterobacterales;f__Enterobacteriaceae	37	442	454	0.71637	0.973568	0.825397
K18851	fbp; diacylglycerol O-acyltransferase / trehalose O-mycolyltransferase [EC:2.3.1.20 2.3.1.122]	d__Bacteria;p__Actinobacteria;c__Actinobacteria;o__Corynebacteriales;f__Corynebacteriaceae	18516	735	1044	0.997286	0.704023	0.825379
K01146	xni; protein Xni	d__Bacteria;p__Proteobacteria;c__Gammaproteobacteria;o__Enterobacterales	31	1054	1198	0.777286	0.8798	0.825372
K06344	cotZ; spore coat protein Z	d__Bacteria;p__Firmicutes;c__Bacilli;o__Bacillales	14306	548	560	0.713542	0.978571	0.825301
K00240	sdhB, frdB; succinate dehydrogenase / fumarate reductase, iron-sulfur subunit [EC:1.3.5.1 1.3.5.4]	d__Bacteria	4	15422	15613	0.708048	0.987767	0.824838
K02768&K11183	PTS-Fru-EIIA, fruB; PTS system, fructose-specific IIA component [EC:2.7.1.202] & PTS-HPR.FRUB, fruB, fpr; phosphocarrier protein FPr	d__Bacteria;p__Proteobacteria;c__Gammaproteobacteria;o__Enterobacterales	32	929	1189	0.87312	0.781329	0.824678
K00297	metF, MTHFR; methylenetetrahydrofolate reductase (NADPH) [EC:1.5.1.20]	d__Bacteria	2	15413	15603	0.706953	0.987823	0.824114
K04790	mbtC; mycobactin polyketide synthetase MbtC	d__Bacteria;p__Actinobacteria;c__Actinobacteria;o__Corynebacteriales;f__Corynebacteriaceae	18519	363	381	0.726	0.952756	0.824064
K00012	UGDH, ugd; UDPglucose 6-dehydrogenase [EC:1.1.1.22]	d__Bacteria	1	16773	16773	0.700744	1	0.824044
K01929&K01775	murF; UDP-N-acetylmuramoyl-tripeptide--D-alanyl-D-alanine ligase [EC:6.3.2.10] & alr; alanine racemase [EC:5.1.1.1]	d__Bacteria;p__Bacteroidetes;c__Bacteroidia	8861	1753	1774	0.706285	0.988162	0.823778
K14953	lpqH; ipoprotein LpqH	d__Bacteria;p__Actinobacteria;c__Actinobacteria;o__Corynebacteriales;f__Corynebacteriaceae	18518	397	406	0.71147	0.977833	0.823651
K07561	DPH1, dph2; 2-(3-amino-3-carboxypropyl)histidine synthase [EC:2.5.1.108]	d__Bacteria;p__Patescibacteria;c__WWE3;o__UBA101185;f__UBA10185;g__OXYB2-FULL-41-6;s__OXYB2-FULL-41-6 sp1	23603	7	10	1	0.7	0.823529
K14200	fib, efb; fibrinogen-binding protein	d__Bacteria;p__Firmicutes;c__Bacilli;o__Staphylococcales;f__Staphylococcaceae;g__Staphylococcus	14212	7	10	1	0.7	0.823529
K14193	isdA; iron-regulated surface determinant protein A	d__Bacteria;p__Firmicutes;c__Bacilli;o__Staphylococcales;f__Staphylococcaceae;g__Staphylococcus	14212	7	10	1	0.7	0.823529
K02700	psaM; photosystem I subunit XII	d__Bacteria;p__Cyanobacteria;c__Oxyphotobacteria	12818	242	242	0.699422	1	0.823129
K00847	E2.7.1.4, scrK; fructokinase [EC:2.7.1.4]	d__Bacteria	2	15708	16365	0.720484	0.959853	0.823119
K13599	ntrX; two-component system, NtrC family, nitrogen regulation response regulator NtrX	d__Bacteria	10	9698	10921	0.766883	0.888014	0.823015
K06024	scpB; segregation and condensation protein B	d__Bacteria	1	16737	16737	0.69924	1	0.823003
K03700	recU; recombination protein U	d__Bacteria;p__Firmicutes;c__Bacilli	13282	2208	3091	0.970549	0.714332	0.822959
K05592	deaD, cshA; ATP-dependent RNA helicase DeaD [EC:3.6.4.13]	d__Bacteria	1	16734	16734	0.699114	1	0.822916
K06602	flaF; flagellar protein FlaF	d__Bacteria;p__Proteobacteria;c__Alphaproteobacteria	5018	1317	1629	0.837254	0.808471	0.822611
K01439	dapE; succinyl-diaminopimelate desuccinylase [EC:3.5.1.18]	d__Bacteria	2	15514	15925	0.711586	0.974192	0.822435
K12097	cag12; cag pathogenicity island protein 12	d__Bacteria;p__Epsilonbacterota;c__Campylobacteria;o__Campylobacterales;f__Helicobacteraceae;g__Helicobacter	8691	44	59	0.916667	0.745763	0.82243
K01599	hemE, UROD; uroporphyrinogen decarboxylase [EC:4.1.1.37]	d__Bacteria	2	15343	15514	0.703743	0.988978	0.822328
K05985	rnmV; ribonuclease M5 [EC:3.1.26.8]	d__Bacteria	13276	3602	3633	0.702418	0.991467	0.822281
K03525	coaX; type III pantothenate kinase [EC:2.7.1.33]	d__Bacteria	4	15354	15574	0.704926	0.985874	0.822059
K21572	susD; starch-binding outer membrane protein, SusD/RagB family	d__Bacteria;p__Bacteroidetes	8859	2321	3111	0.915221	0.746062	0.822029
K01658	trpG; anthranilate synthase component II [EC:4.1.3.27]	d__Bacteria	2	15404	15685	0.706541	0.982085	0.821832
K01609	trpC; indole-3-glycerol phosphate synthase [EC:4.1.1.48]	d__Bacteria	2	15352	15561	0.704156	0.986569	0.821776
K09921	K09921; uncharacterized protein	d__Bacteria;p__Proteobacteria;c__Gammaproteobacteria	22	4014	4848	0.814529	0.82797	0.821195
K14187	tyrA; chorismate mutase / prephenate dehydrogenase [EC:5.4.99.5 1.3.1.12]	d__Bacteria;p__Proteobacteria;c__Gammaproteobacteria;o__Enterobacterales	30	1313	1814	0.948699	0.723815	0.821138
K20959	cdgM; diguanylate cyclase [EC:2.7.7.65]	d__Bacteria;p__Proteobacteria;c__Gammaproteobacteria;o__Enterobacterales;f__Vibrionaceae	796	133	140	0.722826	0.95	0.820988
K07713	zraR, hydG; two-component system, NtrC family, response regulator HydG	d__Bacteria	9	9848	11197	0.769195	0.879521	0.820667
K06302	gerPD; spore germination protein PD	d__Bacteria;p__Firmicutes;c__Bacilli;o__Bacillales	14307	533	642	0.811263	0.830218	0.820631
K01835	pgm; phosphoglucomutase [EC:5.4.2.2]	d__Bacteria	2	15384	15693	0.705623	0.98031	0.820589
K19238	pmrD; signal transduction protein PmrD	d__Bacteria;p__Proteobacteria;c__Gammaproteobacteria;o__Enterobacterales;f__Enterobacteriaceae	51	80	86	0.733945	0.930233	0.820513
K02183	CALM; calmodulin	d__Bacteria;p__Actinobacteria;c__Actinobacteria;o__Streptomycetales;f__Streptomycetaceae;g__Streptomyces	19658	427	507	0.799625	0.842209	0.820365
K03790	rimJ; [ribosomal protein S5]-alanine N-acetyltransferase [EC:2.3.1.267]	d__Bacteria	2	15489	15987	0.710439	0.96885	0.819762
K06428	sspK; small acid-soluble spore protein K (minor)	d__Bacteria;p__Firmicutes;c__Bacilli;o__Bacillales	14307	473	497	0.719939	0.95171	0.819757
K03072	secD; preprotein translocase subunit SecD	d__Bacteria	1	16624	16624	0.694519	1	0.819724
K11533	fas; fatty acid synthase, bacteria type [EC:2.3.1.-]	d__Bacteria;p__Actinobacteria;c__Actinobacteria;o__Corynebacteriales;f__Corynebacteriaceae	18516	688	942	0.933514	0.730361	0.819535
K03749	dedD; DedD protein	d__Bacteria;p__Proteobacteria;c__Gammaproteobacteria	22	3557	3753	0.721794	0.947775	0.819491
K16786	ecfA1; energy-coupling factor transport system ATP-binding protein [EC:3.6.3.-]	d__Bacteria	13274	4649	6152	0.894899	0.755689	0.819424
K06299	gerPA; spore germination protein PA	d__Bacteria;p__Firmicutes;c__Bacilli;o__Bacillales	14307	540	661	0.821918	0.816944	0.819423
K03116	tatA; sec-independent protein translocase protein TatA	d__Bacteria	4	15330	15637	0.703824	0.980367	0.819392
K01633	folB; 7,8-dihydroneopterin aldolase/epimerase/oxygenase [EC:4.1.2.25 5.1.99.8 1.13.11.81]	d__Bacteria	2	15262	15453	0.700028	0.98764	0.819326
K18100	rhlA; rhamnosyltransferase subunit A [EC:2.4.1.-]	d__Bacteria;p__Proteobacteria;c__Gammaproteobacteria;o__Pseudomonadales;f__Pseudomonadaceae	1427	451	624	0.945493	0.722756	0.819255
K06199	crcB, FEX; fluoride exporter	d__Bacteria	4	15188	15299	0.697305	0.992745	0.819202
K11107	yfaE; ferredoxin	d__Bacteria;p__Proteobacteria;c__Gammaproteobacteria;o__Enterobacterales	31	1221	1625	0.900442	0.751385	0.819188
K00970&K00974	pcnB; poly(A) polymerase [EC:2.7.7.19] & cca; tRNA nucleotidyltransferase (CCA-adding enzyme) [EC:2.7.7.72 3.1.3.- 3.1.4.-]	d__Bacteria;p__Proteobacteria;c__Alphaproteobacteria	5017	1410	1863	0.892405	0.756844	0.819053
K13671	K13671; alpha-1,2-mannosyltransferase [EC:2.4.1.-]	d__Bacteria;p__Actinobacteria;c__Actinobacteria	18509	1477	1825	0.828844	0.809315	0.818963
K11526	pixL; two-component system, chemotaxis family, sensor histidine kinase and response regulator PixL	d__Bacteria;p__Cyanobacteria;c__Oxyphotobacteria	12819	165	182	0.746606	0.906593	0.818859
K02033	ABC.PE.P; peptide/nickel transport system permease protein	d__Bacteria	2	15296	15576	0.701587	0.982024	0.818449
K09882	cobS; cobaltochelatase CobS [EC:6.6.1.2]	d__Bacteria;p__Proteobacteria;c__Alphaproteobacteria	5012	2205	3084	0.956616	0.714981	0.818334
K00864	glpK, GK; glycerol kinase [EC:2.7.1.30]	d__Bacteria	2	15244	15461	0.699202	0.985965	0.818184
K17872	NDC1, ndbB; demethylphylloquinone reductase [EC:1.6.5.12]	d__Bacteria;p__Cyanobacteria;c__Oxyphotobacteria	12814	278	318	0.767956	0.874214	0.817647
K01681	ACO, acnA; aconitate hydratase [EC:4.2.1.3]	d__Bacteria	2	15184	15340	0.69645	0.989831	0.817619
K06301	gerPC; spore germination protein PC	d__Bacteria;p__Firmicutes;c__Bacilli;o__Bacillales	14307	531	642	0.808219	0.827103	0.817552
K13300	cccA; cytochrome c550	d__Bacteria;p__Firmicutes;c__Bacilli;o__Bacillales	14306	739	1040	0.96224	0.710577	0.817478
K00329	E7.1.1.2; NADH dehydrogenase [EC:7.1.1.2]	d__Bacteria;p__Proteobacteria;c__Alphaproteobacteria	5013	1607	1669	0.709806	0.962852	0.817188
K21027	TRMU, SLM3; tRNA-5-taurinomethyluridine 2-sulfurtransferase [EC:2.8.1.14]	d__Bacteria;p__Bacteroidetes;c__Bacteroidia;o__Bacteroidales	8879	605	799	0.887097	0.757196	0.817016
K03179	ubiA; 4-hydroxybenzoate polyprenyltransferase [EC:2.5.1.39]	d__Bacteria	8	10520	12487	0.792945	0.842476	0.81696
K15781	serB-plsC; putative phosphoserine phosphatase / 1-acylglycerol-3-phosphate O-acyltransferase [EC:3.1.3.3 2.3.1.51]	d__Bacteria;p__Actinobacteria;c__Actinobacteria;o__Corynebacteriales;f__Corynebacteriaceae	18518	511	693	0.915771	0.737374	0.816946
K04791	mbtD; mycobactin polyketide synthetase MbtD	d__Bacteria;p__Actinobacteria;c__Actinobacteria;o__Corynebacteriales;f__Corynebacteriaceae	18519	358	377	0.716	0.949602	0.81642
K11331	nrsC; cation efflux system protein involved in nickel and cobalt tolerance [EC:3.2.1.17]	d__Bacteria;p__Cyanobacteria;c__Oxyphotobacteria	12819	160	171	0.723982	0.935673	0.816327
K02226	cobC, phpB; alpha-ribazole phosphatase [EC:3.1.3.73]	d__Bacteria	1	16500	16500	0.689338	1	0.816104
K00242	sdhD, frdD; succinate dehydrogenase / fumarate reductase, membrane anchor subunit	d__Bacteria;p__Proteobacteria	19	6768	9043	0.896424	0.748424	0.815766
K08985	K08985; putative lipoprotein	d__Bacteria;p__Proteobacteria;c__Gammaproteobacteria;o__Pseudomonadales;f__Pseudomonadaceae	1422	549	789	0.985637	0.695817	0.81575
K21420	bpt; leucyl-tRNA---protein transferase [EC:2.3.2.29]	d__Bacteria	18	5687	6361	0.749967	0.894042	0.815691
K19804	lapB; lipopolysaccharide assembly protein B	d__Bacteria;p__Proteobacteria;c__Gammaproteobacteria	22	3589	3872	0.728287	0.926911	0.815682
K18957	whiB6; WhiB family transcriptional regulator, redox-sensing transcriptional regulator	d__Bacteria;p__Actinobacteria;c__Actinobacteria;o__Corynebacteriales;f__Corynebacteriaceae;g__Mycobacterium	18521	210	217	0.704698	0.967742	0.815534
K07714	atoC; two-component system, NtrC family, response regulator AtoC	d__Bacteria	9	9902	11483	0.773412	0.862318	0.815449
K13631	soxS; AraC family transcriptional regulator, mar-sox-rob regulon activator	d__Bacteria;p__Proteobacteria;c__Gammaproteobacteria;o__Enterobacterales;f__Enterobacteriaceae	37	508	629	0.823339	0.807631	0.815409
K07304	msrA; peptide-methionine (S)-S-oxide reductase [EC:1.8.4.11]	d__Bacteria	2	15480	16177	0.710027	0.956914	0.815187
K00784	rnz; ribonuclease Z [EC:3.1.26.11]	d__Bacteria	2	15178	15442	0.696175	0.982904	0.815057
K07052	K07052; uncharacterized protein	d__Bacteria	4	15204	15546	0.69804	0.978001	0.814638
K03284	corA; magnesium transporter	d__Bacteria	2	15490	16233	0.710485	0.954229	0.814513
K03498	trkH, trkG, ktrB; trk system potassium uptake protein	d__Bacteria	3	15055	15178	0.690913	0.991896	0.814488
K06432	sspO, cotK; small acid-soluble spore protein O (minor)	d__Bacteria;p__Firmicutes;c__Bacilli;o__Bacillales	14308	452	460	0.695385	0.982609	0.814414
K03603	fadR; GntR family transcriptional regulator, negative regulator for fad regulon and positive regulator of fabA	d__Bacteria;p__Proteobacteria;c__Gammaproteobacteria;o__Enterobacterales	31	1241	1692	0.915192	0.733452	0.814304
K01802&K03768	E5.2.1.8; peptidylprolyl isomerase [EC:5.2.1.8] & PPIB, ppiB; peptidyl-prolyl cis-trans isomerase B (cyclophilin B) [EC:5.2.1.8]	d__Bacteria;p__Proteobacteria;c__Alphaproteobacteria	5018	1253	1505	0.796567	0.832558	0.814165
K02529	lacI, galR; LacI family transcriptional regulator	d__Bacteria	2	15072	15231	0.691313	0.989561	0.813977
K07258	dacC, dacA, dacD; serine-type D-Ala-D-Ala carboxypeptidase (penicillin-binding protein 5/6) [EC:3.4.16.4]	d__Bacteria	1	16427	16427	0.686288	1	0.813963
K02859	ribT; riboflavin biosynthesis RibT protein	d__Bacteria;p__Firmicutes;c__Bacilli	13284	1249	1279	0.697765	0.976544	0.813946
K00925	ackA; acetate kinase [EC:2.7.2.1]	d__Bacteria	2	15159	15449	0.695303	0.981229	0.813884
K10563	mutM, fpg; formamidopyrimidine-DNA glycosylase [EC:3.2.2.23 4.2.99.18]	d__Bacteria	1	16422	16422	0.68608	1	0.813816
K16787	ecfA2; energy-coupling factor transport system ATP-binding protein [EC:3.6.3.-]	d__Bacteria	13274	4578	6056	0.881232	0.755945	0.813794
K03437	spoU; RNA methyltransferase, TrmH family	d__Bacteria	2	15255	15690	0.699706	0.972275	0.813774
K02479	K02479; two-component system, NarL family, response regulator	d__Bacteria	2	15111	15338	0.693102	0.9852	0.813732
K03611	dsbB; disulfide bond formation protein DsbB	d__Bacteria;p__Proteobacteria	19	6520	8483	0.863576	0.768596	0.813323
K07648	arcB; two-component system, OmpR family, aerobic respiration control sensor histidine kinase ArcB [EC:2.7.13.3]	d__Bacteria;p__Proteobacteria;c__Gammaproteobacteria;o__Enterobacterales	31	1142	1453	0.842183	0.78596	0.813101
K00626	E2.3.1.9, atoB; acetyl-CoA C-acetyltransferase [EC:2.3.1.9]	d__Bacteria	2	15274	15786	0.700578	0.967566	0.812706
K03521	fixA, etfB; electron transfer flavoprotein beta subunit	d__Bacteria	2	15074	15297	0.691404	0.985422	0.812636
K02028	ABC.PA.A; polar amino acid transport system ATP-binding protein [EC:7.4.2.1]	d__Bacteria	2	15043	15224	0.689983	0.988111	0.812564
K02383	flbB; flagellar protein FlbB	d__Bacteria;p__Spirochaetes	12237	182	196	0.722222	0.928571	0.8125
K03529	smc; chromosome segregation protein	d__Bacteria	1	16376	16376	0.684158	1	0.812463
K07740	rsd; regulator of sigma D	d__Bacteria;p__Proteobacteria;c__Gammaproteobacteria	27	1953	2068	0.712774	0.944391	0.812396
K02621	parC; topoisomerase IV subunit A [EC:5.6.2.2]	d__Bacteria	7	12633	12648	0.68427	0.998814	0.81215
K06176	truD, PUS7; tRNA pseudouridine13 synthase [EC:5.4.99.27]	d__Bacteria;p__Proteobacteria;c__Gammaproteobacteria	25	3013	3892	0.853299	0.774152	0.811801
K02034	ABC.PE.P1; peptide/nickel transport system permease protein	d__Bacteria	2	15083	15360	0.691817	0.981966	0.811743
K02496	hemX; uroporphyrin-III C-methyltransferase [EC:2.1.1.107]	d__Bacteria;p__Proteobacteria;c__Gammaproteobacteria	22	3372	3381	0.684253	0.997338	0.81165
K05582	ndhK; NAD(P)H-quinone oxidoreductase subunit K [EC:7.1.1.2]	d__Bacteria;p__Cyanobacteria;c__Oxyphotobacteria	12814	342	481	0.944751	0.711019	0.811388
K04761	oxyR; LysR family transcriptional regulator, hydrogen peroxide-inducible genes activator	d__Bacteria	4	14918	14992	0.684909	0.995064	0.811356
K06314	rsfA; prespore-specific regulator	d__Bacteria;p__Firmicutes;c__Bacilli;o__Bacillales	14306	724	1017	0.942708	0.711898	0.811204
K01673	cynT, can; carbonic anhydrase [EC:4.2.1.1]	d__Bacteria	4	14910	14987	0.684542	0.994862	0.811031
K01895	ACSS, acs; acetyl-CoA synthetase [EC:6.2.1.1]	d__Bacteria	2	15137	15530	0.694294	0.974694	0.81094
K15429	TRM5, TRMT5; tRNA (guanine37-N1)-methyltransferase [EC:2.1.1.228]	d__Bacteria;p__Desulfobacterota;c__Desulfobulbia;o__Desulfobulbales;f__Desulfocapsaceae	7975	15	22	1	0.681818	0.810811
K16079	omp31; outer membrane immunogenic protein	d__Bacteria;p__Proteobacteria;c__Alphaproteobacteria	5016	1607	2013	0.823258	0.798311	0.810593
K07237	tusB, dsrH; tRNA 2-thiouridine synthesizing protein B	d__Bacteria;p__Proteobacteria;c__Gammaproteobacteria	27	2197	2681	0.801825	0.81947	0.810552
K17662	CBP3, UQCC; cytochrome b pre-mRNA-processing protein 3	d__Bacteria;p__Proteobacteria;c__Alphaproteobacteria	5012	1602	1649	0.695011	0.971498	0.810319
K19810	epmB; L-lysine 2,3-aminomutase [EC:5.4.3.-]	d__Bacteria;p__Proteobacteria;c__Gammaproteobacteria	24	2633	2875	0.726345	0.915826	0.810154
K07109	K07109; uncharacterized protein	d__Bacteria;p__Proteobacteria;c__Gammaproteobacteria;o__Enterobacterales	32	862	1064	0.81015	0.81015	0.81015
K13592	rcdA; regulator of CtrA degradation	d__Bacteria;p__Proteobacteria;c__Alphaproteobacteria	5015	1406	1508	0.716251	0.932361	0.810141
K03522	fixB, etfA; electron transfer flavoprotein alpha subunit	d__Bacteria	2	14993	15213	0.687689	0.985539	0.810104
K10748	tus, tau; DNA replication terminus site-binding protein	d__Bacteria;p__Proteobacteria;c__Gammaproteobacteria;o__Enterobacterales;f__Enterobacteriaceae	37	537	709	0.87034	0.757405	0.809955
K06303	gerPE; spore germination protein PE	d__Bacteria;p__Firmicutes;c__Bacilli;o__Bacillales	14307	517	620	0.78691	0.833871	0.80971
K03216	trmL, cspR; tRNA (cytidine/uridine-2'-O-)-methyltransferase [EC:2.1.1.207]	d__Bacteria	4	14841	14877	0.681374	0.99758	0.8097
K14064	uspC; universal stress protein C	d__Bacteria;p__Proteobacteria;c__Gammaproteobacteria;o__Enterobacterales;f__Enterobacteriaceae	43	227	327	0.970085	0.69419	0.809269
K06916	zapE; cell division protein ZapE	d__Bacteria;p__Proteobacteria	19	6519	8564	0.863444	0.76121	0.80911
K01129	dgt; dGTPase [EC:3.1.5.1]	d__Bacteria	4	14992	15281	0.688306	0.981088	0.809023
K06362	rapD; response regulator aspartate phosphatase D [EC:3.1.-.-]	d__Bacteria;p__Firmicutes;c__Bacilli;o__Bacillales;f__Bacillaceae;g__Bacillus	14463	72	106	1	0.679245	0.808989
K00941	thiD; hydroxymethylpyrimidine/phosphomethylpyrimidine kinase [EC:2.7.1.49 2.7.4.7]	d__Bacteria	4	14848	14928	0.681695	0.994641	0.808957
K09013	sufC; Fe-S cluster assembly ATP-binding protein	d__Bacteria	2	15309	16048	0.702183	0.953951	0.80893
K05368	fre, ubiB; aquacobalamin reductase / NAD(P)H-flavin reductase [EC:1.16.1.3 1.5.1.41]	d__Bacteria;p__Proteobacteria;c__Gammaproteobacteria;o__Enterobacterales	31	1160	1513	0.855457	0.766689	0.808644
K18545	sprB; streptogrisin B [EC:3.4.21.81]	d__Bacteria;p__Actinobacteria;c__Actinobacteria;o__Streptomycetales;f__Streptomycetaceae	19653	591	868	0.994949	0.680876	0.808482
K00128	ALDH; aldehyde dehydrogenase (NAD+) [EC:1.2.1.3]	d__Bacteria	2	14950	15189	0.685717	0.984265	0.808305
K03634	lolA; outer membrane lipoprotein carrier protein	d__Bacteria;p__Proteobacteria;c__Gammaproteobacteria	22	4686	6667	0.950893	0.702865	0.808279
K02507	hofQ; protein transport protein HofQ	d__Bacteria;p__Proteobacteria;c__Gammaproteobacteria;o__Enterobacterales	34	692	953	0.910526	0.726128	0.807939
K20204	griF; grixazone synthase / o-aminophenol oxidase [EC:1.10.3.15 1.10.3.4]	d__Bacteria;p__Actinobacteria;c__Actinobacteria;o__Streptomycetales;f__Streptomycetaceae;g__Streptomyces	19660	441	574	0.851351	0.768293	0.807692
K15109	SLC25A20_29, CACT, CACL, CRC1; solute carrier family 25 (mitochondrial carnitine/acylcarnitine transporter), member 20/29	d__Bacteria;p__Proteobacteria;c__Gammaproteobacteria;o__Legionellales;f__Legionellaceae;g__Legionella	2779	21	28	0.875	0.75	0.807692
K02667	pilR, pehR; two-component system, NtrC family, response regulator PilR	d__Bacteria	9	9463	10637	0.739124	0.889631	0.807423
K00998	pssA; CDP-diacylglycerol---serine O-phosphatidyltransferase [EC:2.7.8.8]	d__Bacteria;p__Proteobacteria;c__Gammaproteobacteria;o__Enterobacterales	30	1233	1671	0.890896	0.737882	0.807201
K08306	mltC; membrane-bound lytic murein transglycosylase C [EC:4.2.2.-]	d__Bacteria;p__Proteobacteria;c__Gammaproteobacteria;o__Enterobacterales	32	1011	1442	0.950188	0.70111	0.806864
K02258	COX11, ctaG; cytochrome c oxidase assembly protein subunit 11	d__Bacteria;p__Proteobacteria	19	5112	5124	0.677086	0.997658	0.806691
K06957	tmcA; tRNA(Met) cytidine acetyltransferase [EC:2.3.1.193]	d__Bacteria;p__Proteobacteria;c__Gammaproteobacteria;o__Enterobacterales	31	1201	1622	0.885693	0.740444	0.806582
K11060	entB; probable enterotoxin B	d__Bacteria;p__Firmicutes;c__Bacilli;o__Bacillales;f__Bacillaceae_G;g__Bacillus_A	14319	100	145	0.970874	0.689655	0.806452
K14055	uspE; universal stress protein E	d__Bacteria;p__Proteobacteria;c__Gammaproteobacteria	27	1986	2187	0.724818	0.908093	0.80617
K06074	ABC.VB12.A, btuD; vitamin B12 transport system ATP-binding protein [EC:3.6.3.33]	d__Bacteria;p__Proteobacteria;c__Gammaproteobacteria;o__Enterobacterales	32	798	916	0.75	0.871179	0.806061
K03674	grxA; glutaredoxin 1	d__Bacteria;p__Proteobacteria;c__Gammaproteobacteria;o__Enterobacterales	31	1127	1442	0.831121	0.781553	0.805575
K06047	TTL; tubulin---tyrosine ligase [EC:6.3.2.25]	d__Bacteria;p__Proteobacteria;c__Gammaproteobacteria;o__Legionellales;f__Legionellaceae	2769	58	62	0.707317	0.935484	0.805556
K15865	CDKAL1; threonylcarbamoyladenosine tRNA methylthiotransferase CDKAL1 [EC:2.8.4.5]	d__Bacteria;p__Fibrobacteres;c__Fibrobacteria;o__Fibrobacterales;f__Fibrobacteraceae	11526	29	39	0.878788	0.74359	0.805556
K00684	aat; leucyl/phenylalanyl-tRNA---protein transferase [EC:2.3.2.6]	d__Bacteria	12	8998	9863	0.721167	0.912298	0.805551
K08919	pcbB; chlorophyll a/b binding light-harvesting protein PcbB	d__Bacteria;p__Cyanobacteria;c__Oxyphotobacteria;o__Synechococcales_A;f__Cyanobiaceae	13046	62	88	0.939394	0.704545	0.805195
K08925	pcbH; chlorophyll a/b binding light-harvesting protein PcbH	d__Bacteria;p__Cyanobacteria;c__Oxyphotobacteria;o__Synechococcales_A;f__Cyanobiaceae	13046	62	88	0.939394	0.704545	0.805195
K15539	rodZ; cytoskeleton protein RodZ	d__Bacteria;p__Proteobacteria;c__Gammaproteobacteria	22	3928	4833	0.797078	0.812746	0.804836
K00892	gsk; inosine kinase [EC:2.7.1.73]	d__Bacteria;p__Proteobacteria;c__Gammaproteobacteria;o__Enterobacterales	31	973	1062	0.717552	0.916196	0.804797
K03713	glnR; MerR family transcriptional regulator, glutamine synthetase repressor	d__Bacteria;p__Firmicutes	13279	1906	2157	0.738473	0.883635	0.804559
K02393	flgH; flagellar L-ring protein precursor FlgH	d__Bacteria	13	6315	6865	0.714447	0.919883	0.804254
K00121&K00001	frmA, ADH5, adhC; S-(hydroxymethyl)glutathione dehydrogenase / alcohol dehydrogenase [EC:1.1.1.284 1.1.1.1] & E1.1.1.1, adh; alcohol dehydrogenase [EC:1.1.1.1]	d__Bacteria;p__Actinobacteria;c__Actinobacteria;o__Corynebacteriales;f__Corynebacteriaceae	18518	493	668	0.883513	0.738024	0.804241
K11927	rhlE; ATP-dependent RNA helicase RhlE [EC:3.6.4.13]	d__Bacteria	1	16097	16097	0.672502	1	0.804187
K02394	flgI; flagellar P-ring protein precursor FlgI	d__Bacteria	13	6354	6964	0.71886	0.912407	0.804151
K06300	gerPB; spore germination protein PB	d__Bacteria;p__Firmicutes;c__Bacilli;o__Bacillales	14307	505	599	0.768645	0.843072	0.80414
K02622	parE; topoisomerase IV subunit B [EC:5.6.2.2]	d__Bacteria	7	12427	12446	0.673112	0.998473	0.804128
K11524	pixI; positive phototaxis protein PixI	d__Bacteria;p__Cyanobacteria;c__Oxyphotobacteria	12820	156	176	0.735849	0.886364	0.804124
K07263	pqqL; zinc protease [EC:3.4.24.-]	d__Bacteria	8	10734	13432	0.809075	0.799136	0.804075
K01586&K01581	lysA; diaminopimelate decarboxylase [EC:4.1.1.20] & E4.1.1.17, ODC1, speC, speF; ornithine decarboxylase [EC:4.1.1.17]	d__Bacteria;p__Proteobacteria;c__Gammaproteobacteria;o__Pseudomonadales;f__Pseudomonadaceae	1421	562	823	0.977391	0.682868	0.804006
K04488	iscU, nifU; nitrogen fixation protein NifU and related proteins	d__Bacteria	1	16089	16089	0.672167	1	0.803948
K06401	spoIVFA; stage IV sporulation protein FA	d__Bacteria;p__Firmicutes;c__Bacilli;o__Bacillales	14307	623	893	0.94825	0.697648	0.803871
K03598	rseB; sigma-E factor negative regulatory protein RseB	d__Bacteria;p__Proteobacteria;c__Gammaproteobacteria	22	3373	3464	0.684456	0.97373	0.803861
K12501	HST; homogentisate solanesyltransferase [EC:2.5.1.117]	d__Bacteria;p__Cyanobacteria;c__Oxyphotobacteria	12819	170	202	0.769231	0.841584	0.803783
K02249	comGG; competence protein ComGG	d__Bacteria;p__Firmicutes;c__Bacilli;o__Bacillales	14310	264	370	0.919861	0.713514	0.803653
K10187	cyc2; germacradienol/geosmin synthase [EC:4.2.3.22 4.2.3.75 4.1.99.16]	d__Bacteria;p__Actinobacteria;c__Actinobacteria;o__Streptomycetales	19649	607	870	0.946958	0.697701	0.803441
K04772	degQ, hhoA; serine protease DegQ [EC:3.4.21.-]	d__Bacteria	8	10695	13358	0.806136	0.800644	0.80338
K06417	spoVID; stage VI sporulation protein D	d__Bacteria;p__Firmicutes;c__Bacilli;o__Bacillales	14308	596	834	0.916923	0.714628	0.803235
K13661	gumC; GumC protein	d__Bacteria;p__Proteobacteria;c__Gammaproteobacteria;o__Xanthomonadales;f__Xanthomonadaceae	3015	51	70	0.894737	0.728571	0.80315
K05590	srmB; ATP-dependent RNA helicase SrmB [EC:3.6.4.13]	d__Bacteria;p__Proteobacteria;c__Gammaproteobacteria	27	2060	2390	0.751825	0.861925	0.803119
K11263	bccA, pccA; acetyl-CoA/propionyl-CoA carboxylase, biotin carboxylase, biotin carboxyl carrier protein [EC:6.4.1.2 6.4.1.3 6.3.4.14]	d__Bacteria;p__Actinobacteria	18502	2936	4267	0.963887	0.688071	0.802954
K01878	glyQ; glycyl-tRNA synthetase alpha chain [EC:6.1.1.14]	d__Bacteria	13	7992	11071	0.904175	0.721886	0.802813
K17675	SUPV3L1, SUV3; ATP-dependent RNA helicase SUPV3L1/SUV3 [EC:3.6.4.13]	d__Bacteria;p__Proteobacteria;c__Alphaproteobacteria	5012	2131	3004	0.924512	0.709387	0.802788
K15780	tilS-hprT; bifunctional protein TilS/HprT [EC:6.3.4.19 2.4.2.8]	d__Bacteria	13274	4474	5954	0.861213	0.751428	0.802583
K01991	wza, gfcE; polysaccharide biosynthesis/export protein	d__Bacteria	8	8975	9099	0.676491	0.986372	0.802557
K09888	zapA; cell division protein ZapA	d__Bacteria	7	12367	12368	0.669862	0.999919	0.802271
K18765	csrD; RNase E specificity factor CsrD	d__Bacteria;p__Proteobacteria;c__Gammaproteobacteria;o__Enterobacterales	32	779	878	0.732143	0.887244	0.802266
K02702	psaX; photosystem I 4.8kDa protein	d__Bacteria;p__Cyanobacteria;c__Oxyphotobacteria;o__Nostocales	12827	71	101	0.934211	0.70297	0.80226
K16706	tuaF; teichuronic acid biosynthesis protein TuaF	d__Bacteria;p__Firmicutes;c__Bacilli;o__Bacillales;f__Bacillaceae;g__Bacillus	14462	73	109	1	0.669725	0.802198
K01902	sucD; succinyl-CoA synthetase alpha subunit [EC:6.2.1.5]	d__Bacteria	2	14812	15166	0.679387	0.976658	0.801342
K09800	tamB; translocation and assembly module TamB	d__Bacteria;p__Proteobacteria	19	5625	6498	0.745033	0.865651	0.800826
K01879	glyS; glycyl-tRNA synthetase beta chain [EC:6.1.1.14]	d__Bacteria	13	7971	11068	0.901799	0.720184	0.800824
K00249	ACADM, acd; acyl-CoA dehydrogenase [EC:1.3.8.7]	d__Bacteria	2	14743	15019	0.676222	0.981623	0.800793
K11189	PTS-HPR; phosphocarrier protein	d__Bacteria	2	14607	14687	0.669984	0.994553	0.800625
K03980	murJ, mviN; putative peptidoglycan lipid II flippase	d__Bacteria	1	15971	15971	0.667238	1	0.800411
K16936	doxA; thiosulfate dehydrogenase [quinone] small subunit [EC:1.8.5.2]	d__Bacteria;p__Firmicutes_E;c__Sulfobacillia;o__Sulfobacillales;f__Sulfobacillaceae	18419	4	5	0.8	0.8	0.8
K08923	pcbF; chlorophyll a/b binding light-harvesting protein PcbF	d__Bacteria;p__Cyanobacteria;c__Oxyphotobacteria;o__Synechococcales_A;f__Cyanobiaceae	13046	62	89	0.939394	0.696629	0.8
K16466	CETN3, CDC31; centrin-3	d__Bacteria;p__Actinobacteria;c__Actinobacteria;o__Corynebacteriales;f__Corynebacteriaceae;g__Nocardia	18865	2	2	0.666667	1	0.8
K00993	EPT1; ethanolaminephosphotransferase [EC:2.7.8.1]	d__Bacteria;p__Spirochaetes;c__Spirochaetia;o__Treponematales;f__Treponemataceae	12309	12	18	1	0.666667	0.8
K02599	NOTCH1; Notch 1	d__Bacteria;p__Myxococcota;c__Polyangia;o__Polyangiales;f__Polyangiaceae;g__Chondromyces	7651	2	3	1	0.666667	0.8
K01047	PLA2G, SPLA2; secretory phospholipase A2 [EC:3.1.1.4]	d__Bacteria;p__Proteobacteria;c__Alphaproteobacteria;o__Rhizobiales;f__Stappiaceae;g__Stappia;s__Stappia indica	5511	2	3	1	0.666667	0.8
K02779	PTS-Glc-EIIC, ptsG; PTS system, glucose-specific IIC component	d__Bacteria;p__Firmicutes;c__Bacilli;o__Lactobacillales;f__Lactobacillaceae;g__Lactobacillus;s__Lactobacillus kefiranofaciens	13955	2	3	1	0.666667	0.8
K17423	MRPL42; large subunit ribosomal protein L42	d__Bacteria;p__Bdellovibrionota_A;c__FAC87;o__UBA2466;f__UBA2466;g__UBA2466;s__UBA2466 sp1	7749	2	3	1	0.666667	0.8
K00776	tox; NAD-diphthamide ADP-ribosyltransferase [EC:2.4.2.36]	d__Bacteria;p__Actinobacteria;c__Actinobacteria;o__Corynebacteriales;f__Corynebacteriaceae;g__Corynebacterium	19188	2	2	0.666667	1	0.8
K09669	FUT10; alpha-1,3-fucosyltransferase 10 [EC:2.4.1.-]	d__Bacteria;p__Proteobacteria;c__Alphaproteobacteria;o__Rhizobiales;f__Rhizobiaceae;g__Mesorhizobium;s__Mesorhizobium sp1	5410	2	3	1	0.666667	0.8
K16644	actA; actin-assembly inducing protein	d__Bacteria;p__Firmicutes;c__Bacilli;o__Lactobacillales;f__Listeriaceae;g__Listeria	14169	6	9	1	0.666667	0.8
K10614	HERC3; E3 ubiquitin-protein ligase HERC3 [EC:2.3.2.26]	d__Bacteria;p__Proteobacteria;c__Gammaproteobacteria;o__Legionellales;f__Legionellaceae;g__Tatlockia;s__Tatlockia massiliensis	2826	2	3	1	0.666667	0.8
K14202	chp, chips; chemotaxis inhibitory protein	d__Bacteria;p__Firmicutes;c__Bacilli;o__Staphylococcales;f__Staphylococcaceae;g__Staphylococcus;s__Staphylococcus aureus	14216	2	2	0.666667	1	0.8
K15397	KCS; 3-ketoacyl-CoA synthase [EC:2.3.1.199]	d__Bacteria;p__Actinobacteria;c__Actinobacteria;o__Frankiales;f__Frankiaceae;g__Frankia;s__Frankia elaeagni	19546	2	3	1	0.666667	0.8
K06185	ABCF2; ATP-binding cassette, subfamily F, member 2	d__Bacteria;p__Firmicutes;c__Bacilli;o__Staphylococcales;f__Staphylococcaceae;g__Staphylococcus;s__Staphylococcus arlettae	14243	2	3	1	0.666667	0.8
K18840	ghoS; antitoxin GhoS	d__Bacteria;p__Proteobacteria;c__Gammaproteobacteria;o__Enterobacterales;f__Enterobacteriaceae;g__Escherichia	57	12	12	0.666667	1	0.8
K13826	HBZ; hemoglobin subunit zeta	d__Bacteria;p__Bacteroidetes;c__Bacteroidia;o__Flavobacteriales;f__Flavobacteriaceae;g__Tamlana_A;s__Tamlana_A agarivorans	10110	2	3	1	0.666667	0.8
K01831	PTGIS, CYP8A; prostacyclin synthase [EC:5.3.99.4]	d__Bacteria;p__Myxococcota;c__Polyangia;o__Nannocystales;f__Nannocystaceae	7659	2	2	0.666667	1	0.8
K07931	RABL2; Rab-like protein 2	d__Bacteria;p__Bacteroidetes;c__Bacteroidia;o__Flavobacteriales;f__Flavobacteriaceae;g__Dokdonia;s__Dokdonia donghaensis	10046	2	3	1	0.666667	0.8
K12697	D4H; deacetoxyvindoline 4-hydroxylase [EC:1.14.11.20]	d__Bacteria;p__Actinobacteria;c__Actinobacteria;o__Streptomycetales;f__Streptomycetaceae;g__Streptomyces;s__Streptomyces varsoviensis	20176	2	3	1	0.666667	0.8
K19307	BMT5; 25S rRNA (uracil2634-N3)-methyltransferase [EC:2.1.1.313]	d__Bacteria;p__Proteobacteria;c__Gammaproteobacteria;o__Enterobacterales;f__Alteromonadaceae;g__Pseudoalteromonas	1102	76	113	0.987013	0.672566	0.8
K12751	MYL6; myosin light chain 6	d__Bacteria;p__Actinobacteria;c__Actinobacteria;o__Corynebacteriales;f__Corynebacteriaceae;g__Nocardia	18889	4	6	1	0.666667	0.8
K13126	PABPC; polyadenylate-binding protein	d__Bacteria;p__Myxococcota;c__Polyangia;o__Polyangiales;f__Polyangiaceae;g__Sorangium;s__Sorangium cellulosum_C	7649	2	3	1	0.666667	0.8
K18001	pqsB; 2-heptyl-4(1H)-quinolone synthase subunit PqsB [EC:2.3.1.230]	d__Bacteria;p__Proteobacteria;c__Gammaproteobacteria;o__Pseudomonadales;f__Pseudomonadaceae;g__Pseudomonas	1884	4	6	1	0.666667	0.8
K16061	BIRC7_8; baculoviral IAP repeat-containing protein 7/8	d__Bacteria;p__Proteobacteria;c__Gammaproteobacteria;o__Pseudomonadales;f__Endozoicomonadaceae;g__Endozoicomonas;s__Endozoicomonas ascidiicola	2001	2	3	1	0.666667	0.8
K18491	ESX1; homeobox protein ESX1	d__Bacteria;p__Actinobacteria;c__Actinobacteria;o__Corynebacteriales;f__Corynebacteriaceae;g__Nocardia	18920	4	6	1	0.666667	0.8
K00489	CYP7A1; cholesterol 7alpha-monooxygenase [EC:1.14.14.23]	d__Bacteria;p__Myxococcota;c__Polyangia;o__Nannocystales;f__Nannocystaceae	7659	2	2	0.666667	1	0.8
K09716	dtdA, GEK1; D-aminoacyl-tRNA deacylase [EC:3.1.1.96]	d__Bacteria;p__Wallbacteria;c__UBA9980;o__UBA9980;f__UBA9980;g__UBA9980;s__UBA9980 sp1	12654	2	3	1	0.666667	0.8
K15484	sidF; inhibitor of growth protein SidF	d__Bacteria;p__Proteobacteria;c__Gammaproteobacteria;o__Legionellales;f__Legionellaceae;g__Legionella	2814	4	6	1	0.666667	0.8
K15487	sdbA; effector protein SdbA	d__Bacteria;p__Proteobacteria;c__Gammaproteobacteria;o__Legionellales;f__Legionellaceae;g__Legionella	2812	6	9	1	0.666667	0.8
K07827	KRAS, KRAS2; GTPase KRas	d__Bacteria;p__Cyanobacteria;c__Oxyphotobacteria;o__Nostocales;f__Phormidiaceae_A;g__UBA11368;s__UBA11368 sp1	12903	4	6	1	0.666667	0.8
K11189&K08485	PTS-HPR; phosphocarrier protein & PTS-HPR.PTSO, ptsO, npr; phosphocarrier protein NPr	d__Bacteria;p__Actinobacteria;c__Actinobacteria;o__Propionibacteriales;f__Propionibacteriaceae;g__Cutibacterium	21284	6	9	1	0.666667	0.8
K21499	dda; ATP-dependent DNA helicase [EC:3.6.4.12]	d__Bacteria;p__Epsilonbacterota;c__Campylobacteria;o__Campylobacterales;f__Thiovulaceae;g__Sulfurimonas;s__Sulfurimonas gotlandica	8629	2	3	1	0.666667	0.8
K19765	HSBP1; heat shock factor-binding protein 1	d__Bacteria;p__Dictyoglomi;c__Dictyoglomia;o__Dictyoglomales;f__Dictyoglomaceae;g__Dictyoglomus	12738	2	2	0.666667	1	0.8
K11064	MMD; monocyte to macrophage differentiation protein	d__Bacteria;p__Proteobacteria;c__Alphaproteobacteria;o__Acetobacterales;f__Acetobacteraceae;g__Komagataeibacter	7041	2	3	1	0.666667	0.8
K07913	RAB26; Ras-related protein Rab-26	d__Bacteria;p__Cyanobacteria;c__Oxyphotobacteria;o__Limnotrichales;f__Limnotrichaceae;g__Limnothrix	13162	2	3	1	0.666667	0.8
K01402	MMP8; matrix metalloproteinase-8 (neutrophil collagenase) [EC:3.4.24.34]	d__Bacteria;p__Actinobacteria;c__Actinobacteria;o__Streptomycetales;f__Streptomycetaceae;g__Streptomyces	19892	2	3	1	0.666667	0.8
K04461	PPM1B, PP2CB; protein phosphatase 1B [EC:3.1.3.16]	d__Bacteria;p__Dependentiae;c__Babeliae;o__Babeliales;f__UBA12411;g__UBA12411;s__UBA12411 sp1	8848	4	6	1	0.666667	0.8
K17580	CASC1; cancer susceptibility candidate protein 1	d__Bacteria;p__Proteobacteria;c__Alphaproteobacteria;o__Rickettsiales;f__Anaplasmataceae;g__Wolbachia;s__Wolbachia pipientis	7419	2	2	0.666667	1	0.8
K06688	UBE2C, UBC11; ubiquitin-conjugating enzyme E2 C [EC:2.3.2.23]	d__Bacteria;p__Actinobacteria;c__Actinobacteria;o__Streptomycetales;f__Streptomycetaceae;g__Streptomyces	20130	2	3	1	0.666667	0.8
K07378	NLGN; neuroligin	d__Bacteria;p__Firmicutes_A;c__Clostridia;o__Lachnospirales;f__Lachnospiraceae;g__UBA3626;s__UBA3626 sp1	16144	2	3	1	0.666667	0.8
K14265	Tam1; tryptophan aminotransferase [EC:2.6.1.27]	d__Bacteria;p__Proteobacteria;c__Alphaproteobacteria;o__Rhizobiales;f__Beijerinckiaceae;g__Chelatococcus;s__Chelatococcus sambhunathii	5805	2	3	1	0.666667	0.8
K04948	CNGA1; cyclic nucleotide gated channel alpha 1	d__Bacteria;p__Cyanobacteria;c__Oxyphotobacteria;o__Nostocales;f__Phormidiaceae;g__Lyngbya	12949	2	3	1	0.666667	0.8
K04949	CNGA2; cyclic nucleotide gated channel alpha 2	d__Bacteria;p__Cyanobacteria;c__Oxyphotobacteria;o__Nostocales;f__Phormidiaceae	12930	16	19	0.761905	0.842105	0.8
K07419	CYP2R1; vitamin D 25-hydroxylase [EC:1.14.14.24]	d__Bacteria;p__Proteobacteria;c__Gammaproteobacteria;o__Enterobacterales;f__Alteromonadaceae;g__Pseudoalteromonas	1155	6	6	0.666667	1	0.8
K22245	INUA; inulinase [EC:3.2.1.7]	d__Bacteria;p__Bacteroidetes;c__Bacteroidia;o__Bacteroidales;f__Prolixibacteraceae;g__6E;s__6E sp1	9659	2	2	0.666667	1	0.8
K07431	CYP8B1; sterol 12-alpha-hydroxylase [EC:1.14.18.8 1.14.14.139]	d__Bacteria;p__Myxococcota;c__Polyangia;o__Nannocystales;f__Nannocystaceae	7659	2	2	0.666667	1	0.8
K07430	CYP7B; 25/26-hydroxycholesterol 7alpha-hydroxylase [EC:1.14.14.29]	d__Bacteria;p__Myxococcota;c__Polyangia;o__Nannocystales;f__Nannocystaceae	7659	2	2	0.666667	1	0.8
K04457	PPM1A, PP2CA; protein phosphatase 1A [EC:3.1.3.16]	d__Bacteria;p__Dependentiae;c__Babeliae;o__Babeliales;f__UBA12411;g__UBA12411;s__UBA12411 sp1	8848	4	6	1	0.666667	0.8
K04905	KCNH2, KV11.1; potassium voltage-gated channel Eag-related subfamily H member 2	d__Bacteria;p__Spirochaetes;c__Leptospirae;o__Leptospirales;f__Leptonemataceae;g__UBA3465	12482	2	3	1	0.666667	0.8
K10196	ABC.GLC.S; glucose/arabinose transport system substrate-binding protein	d__Bacteria;p__Actinobacteria;c__Actinobacteria;o__Propionibacteriales;f__Kribbellaceae;g__Kribbella;s__Kribbella flavida	21329	2	3	1	0.666667	0.8
K03909	TFPI; tissue factor pathway inhibitor	d__Bacteria;p__Epsilonbacterota;c__Campylobacteria;o__Campylobacterales;f__Arcobacteraceae;g__Arcobacter;s__Arcobacter lekithochrous	8660	2	3	1	0.666667	0.8
K13507	GAT; glycerol-3-phosphate O-acyltransferase / dihydroxyacetone phosphate acyltransferase [EC:2.3.1.15 2.3.1.42]	d__Bacteria;p__Myxococcota;c__UBA1671;o__UBA1671;f__UBA1671;g__UBA1671;s__UBA1671 sp1	7677	2	3	1	0.666667	0.8
K21648	pceB; tetrachloroethene reductive dehalogenase membrane anchor	d__Bacteria;p__Epsilonbacterota;c__Campylobacteria;o__Campylobacterales;f__Sulfurospirillaceae;g__Sulfurospirillum	8600	2	3	1	0.666667	0.8
K14850	RRP8; ribosomal RNA-processing protein 8 [EC:2.1.1.287]	d__Bacteria;p__Planctomycetes;c__Planctomycetia;o__Gemmatales;f__Gemmataceae;g__UBA4732;s__UBA4732 sp1	12141	2	3	1	0.666667	0.8
K20665	CYP94B; jasmonoyl-L-amino acid 12-hydroxylase [EC:1.14.14.48]	d__Bacteria;p__Actinobacteria;c__Actinobacteria;o__Streptomycetales;f__Streptomycetaceae;g__Kitasatospora	20254	4	4	0.666667	1	0.8
K13997	PDHX; dihydrolipoamide dehydrogenase-binding protein of pyruvate dehydrogenase complex	d__Bacteria;p__Firmicutes_A;c__Clostridia;o__Peptostreptococcales;f__Anaerovoracaceae;g__UBA1426;s__UBA1426 sp1	17647	2	3	1	0.666667	0.8
K07472	TIP49; TBP-interacting protein	d__Bacteria;p__Acetothermia;c__OPB14;o__OPB14;f__64-32;g__UBA3571	21781	2	2	0.666667	1	0.8
K09514	DNAJB8; DnaJ homolog subfamily B member 8	d__Bacteria;p__Firmicutes;c__Bacilli;o__Erysipelotrichales;f__Erysipelatoclostridiaceae;g__Kandleria;s__Kandleria vitulina	15154	2	3	1	0.666667	0.8
K14068	vhoA, vhtA; methanophenazine hydrogenase, large subunit [EC:1.12.98.3]	d__Bacteria;p__Cyanobacteria;c__Melainabacteria;o__Obscuribacterales;f__Obscuribacteraceae;g__Obscuribacter;s__Obscuribacter phosphatis	13236	2	3	1	0.666667	0.8
K11338	RUVBL2, RVB2, INO80J; RuvB-like protein 2 [EC:3.6.4.12]	d__Bacteria;p__Acetothermia;c__OPB14;o__OPB14;f__64-32;g__UBA3571	21781	2	2	0.666667	1	0.8
K20835	P60; avenacosidase [EC:3.2.1.188]	d__Bacteria;p__Proteobacteria;c__Gammaproteobacteria;o__Enterobacterales;f__Enterobacteriaceae;g__Enterobacter	187	2	3	1	0.666667	0.8
K01998&K01997&K01995	livM; branched-chain amino acid transport system permease protein & livH; branched-chain amino acid transport system permease protein & livG; branched-chain amino acid transport system ATP-binding protein	d__Bacteria;p__Proteobacteria;c__Alphaproteobacteria;o__Rhizobiales;f__Rhizobiaceae;g__Brucella;s__Brucella melitensis	5352	2	3	1	0.666667	0.8
K13117	DHX35; ATP-dependent RNA helicase DDX35 [EC:3.6.4.13]	d__Bacteria;p__Patescibacteria;c__Microgenomatia;o__UBA1400;f__Collierbacteraceae;g__UBA2277;s__UBA2277 sp1	23316	8	12	1	0.666667	0.8
K08964&K08966	mtnB; methylthioribulose-1-phosphate dehydratase [EC:4.2.1.109] & mtnX; 2-hydroxy-3-keto-5-methylthiopentenyl-1-phosphate phosphatase [EC:3.1.3.87]	d__Bacteria;p__Firmicutes;c__Bacilli;o__Bacillales;f__Bacillaceae;g__Bacillus;s__Bacillus licheniformis	14529	2	3	1	0.666667	0.8
K07969	B4GALT4; beta-1,4-galactosyltransferase 4 [EC:2.4.1.90 2.4.1.275 2.4.1.-]	d__Bacteria;p__Verrucomicrobia;c__Chlamydiia;o__Chlamydiales;f__Parachlamydiaceae;g__Protochlamydia	12019	4	6	1	0.666667	0.8
K04353	RAP1A; Ras-related protein Rap-1A	d__Bacteria;p__Cyanobacteria;c__Oxyphotobacteria;o__Nostocales;f__Nostocaceae;g__Rivularia;s__Rivularia sp1	12891	4	6	1	0.666667	0.8
K13154	ZCRB1; U11/U12 small nuclear ribonucleoprotein 31 kDa protein	d__Bacteria;p__Bdellovibrionota;c__Bacteriovoracia;o__Bacteriovoracales;f__Bacteriovoracaceae;g__Bacteriovorax;s__Bacteriovorax sp1	7695	2	3	1	0.666667	0.8
K10933	tcpD; toxin coregulated pilus biosynthesis protein D	d__Bacteria;p__Proteobacteria;c__Gammaproteobacteria;o__Enterobacterales;f__Vibrionaceae;g__Vibrio;s__Vibrio cholerae	886	2	3	1	0.666667	0.8
K02756	PTS-Bgl-EIIB, bglF, bglP; PTS system, beta-glucoside-specific IIB component [EC:2.7.1.-]	d__Bacteria;p__Firmicutes;c__Bacilli;o__Lactobacillales;f__Lactobacillaceae;g__Lactobacillus;s__Lactobacillus acidophilus	13961	2	3	1	0.666667	0.8
K20709	PAM; phenylalanine aminomutase (L-beta-phenylalanine forming) [EC:5.4.3.10]	d__Bacteria;p__Patescibacteria;c__Microgenomatia;o__GWA2-44-7;f__Woesebacteraceae;g__WO2-39-10b;s__WO2-39-10b sp1	23183	2	3	1	0.666667	0.8
K02145	ATPeV1A, ATP6A; V-type H+-transporting ATPase subunit A [EC:7.1.2.2]	d__Bacteria;p__Chloroflexi;c__Anaerolineae;o__UBA4142;f__UBA4142;g__UBA4142;s__UBA4142 sp1	23770	2	2	0.666667	1	0.8
K17681	ATAD3A_B; ATPase family AAA domain-containing protein 3A/B	d__Bacteria;p__Dependentiae;c__Babeliae;o__Babeliales;f__RVW-14;g__UASB340	8847	2	3	1	0.666667	0.8
K12544	rsaA; S-layer protein	d__Bacteria;p__Proteobacteria;c__Alphaproteobacteria;o__Caulobacterales;f__Caulobacteraceae;g__Caulobacter;s__Caulobacter crescentus	6498	2	3	1	0.666667	0.8
K04996	KCNJ2, KIR2.1; potassium inwardly-rectifying channel subfamily J member 2	d__Bacteria;p__Bacteroidetes;c__Bacteroidia;o__Flavobacteriales;f__Flavobacteriaceae;g__Flavobacterium;s__Flavobacterium enshiense	10378	2	3	1	0.666667	0.8
K07632	FUT4; galactoside alpha-1,3-fucosyltransferase 4 [EC:2.4.1.-]	d__Bacteria;p__Proteobacteria;c__Alphaproteobacteria;o__Rhizobiales;f__Rhizobiaceae;g__Mesorhizobium;s__Mesorhizobium erdmanii	5398	2	3	1	0.666667	0.8
K01362	OVCH; ovochymase [EC:3.4.21.-]	d__Bacteria;p__Myxococcota;c__Myxococcia;o__Myxococcales;f__Myxococcaceae	7612	6	7	0.75	0.857143	0.8
K02006&K02008	cbiO; cobalt/nickel transport system ATP-binding protein & cbiQ; cobalt/nickel transport system permease protein	d__Bacteria;p__Actinobacteria;c__Actinobacteria;o__Corynebacteriales;f__Pseudonocardiaceae	19258	22	31	0.916667	0.709677	0.8
K07286	yajG; uncharacterized lipoprotein	d__Bacteria;p__Proteobacteria;c__Gammaproteobacteria	27	1924	2071	0.70219	0.92902	0.799834
K11747&K07070	kefB; glutathione-regulated potassium-efflux system protein KefB & K07070; uncharacterized protein	d__Bacteria;p__Proteobacteria;c__Gammaproteobacteria;o__Enterobacterales	33	766	907	0.759167	0.844542	0.799582
K18649	IMPL2; inositol-phosphate phosphatase / L-galactose 1-phosphate phosphatase / histidinol-phosphatase [EC:3.1.3.25 3.1.3.93 3.1.3.15]	d__Bacteria;p__Proteobacteria;c__Alphaproteobacteria	5012	2166	3113	0.939696	0.695792	0.799557
K00763	pncB, NAPRT1; nicotinate phosphoribosyltransferase [EC:6.3.4.21]	d__Bacteria	2	14749	15096	0.676498	0.977014	0.799447
K01845	hemL; glutamate-1-semialdehyde 2,1-aminomutase [EC:5.4.3.8]	d__Bacteria	2	14704	15004	0.674434	0.980005	0.799
K00963	UGP2, galU, galF; UTP--glucose-1-phosphate uridylyltransferase [EC:2.7.7.9]	d__Bacteria	1	15924	15924	0.665274	1	0.798996
K06204	dksA; DnaK suppressor protein	d__Bacteria	11	9987	12362	0.790173	0.807879	0.798928
K09117	K09117; uncharacterized protein	d__Bacteria	1	15920	15920	0.665107	1	0.798876
K11034	nheBC; non-hemolytic enterotoxin B/C	d__Bacteria;p__Firmicutes;c__Bacilli;o__Bacillales;f__Bacillaceae_G;g__Bacillus_A	14315	117	175	0.991525	0.668571	0.798635
K01501	E3.5.5.1; nitrilase [EC:3.5.5.1]	d__Bacteria	2	14555	14652	0.667599	0.99338	0.798541
K01838	pgmB; beta-phosphoglucomutase [EC:5.4.2.6]	d__Bacteria	2	14914	15566	0.684066	0.958114	0.798223
K21830	pchP; phosphorylcholine phosphatase	d__Bacteria;p__Proteobacteria;c__Gammaproteobacteria;o__Pseudomonadales;f__Pseudomonadaceae;g__Pseudomonas_E	1433	358	518	0.944591	0.69112	0.798216
K00990	glnD; [protein-PII] uridylyltransferase [EC:2.7.7.59]	d__Bacteria	13	7399	9706	0.837086	0.762312	0.797951
K01770&K06176	ispF; 2-C-methyl-D-erythritol 2,4-cyclodiphosphate synthase [EC:4.6.1.12] & truD, PUS7; tRNA pseudouridine13 synthase [EC:5.4.99.27]	d__Bacteria;p__Proteobacteria;c__Gammaproteobacteria;o__Enterobacterales;f__Enterobacteriaceae	37	448	506	0.726094	0.885375	0.797863
K01772	hemH, FECH; protoporphyrin/coproporphyrin ferrochelatase [EC:4.99.1.1 4.99.1.9]	d__Bacteria	2	14510	14576	0.665535	0.995472	0.797735
K02791	PTS-MalGlc-EIIC, malX; PTS system, maltose/glucose-specific IIC component	d__Bacteria;p__Proteobacteria;c__Gammaproteobacteria;o__Enterobacterales;f__Enterobacteriaceae	43	211	295	0.901709	0.715254	0.797732
K01903	sucC; succinyl-CoA synthetase beta subunit [EC:6.2.1.5]	d__Bacteria	2	14684	15029	0.673516	0.977044	0.797372
K00674	dapD; 2,3,4,5-tetrahydropyridine-2,6-dicarboxylate N-succinyltransferase [EC:2.3.1.117]	d__Bacteria	3	14456	14470	0.663424	0.999032	0.797352
K04336	csgC; curli production protein	d__Bacteria;p__Proteobacteria;c__Gammaproteobacteria;o__Enterobacterales;f__Enterobacteriaceae	43	179	215	0.764957	0.832558	0.797327
K06958	rapZ; RNase adapter protein RapZ	d__Bacteria	3	14460	14489	0.663607	0.997998	0.797155
K00344	qor, CRYZ; NADPH:quinone reductase [EC:1.6.5.5]	d__Bacteria	2	14664	14992	0.672599	0.978122	0.797086
K06980&K00605	ygfZ; tRNA-modifying protein YgfZ & gcvT, AMT; aminomethyltransferase [EC:2.1.2.10]	d__Bacteria;p__Cyanobacteria;c__Oxyphotobacteria	12819	212	311	0.959276	0.681672	0.796992
K06349	kbaA; KinB signaling pathway activation protein	d__Bacteria;p__Firmicutes;c__Bacilli;o__Bacillales	14306	720	1039	0.9375	0.692974	0.796901
K00573	E2.1.1.77, pcm; protein-L-isoaspartate(D-aspartate) O-methyltransferase [EC:2.1.1.77]	d__Bacteria	9	9992	12283	0.780442	0.813482	0.79662
K21603	ftcR; two-component system, OmpR family, flagellar system response regulator FtcR	d__Bacteria;p__Proteobacteria;c__Alphaproteobacteria;o__Rhizobiales	5020	605	634	0.683616	0.954259	0.796577
K03573	mutH; DNA mismatch repair protein MutH	d__Bacteria;p__Proteobacteria;c__Gammaproteobacteria;o__Enterobacterales	28	1329	1948	0.956803	0.682238	0.796524
K17892	FTRC; ferredoxin-thioredoxin reductase catalytic chain [EC:1.8.7.2]	d__Bacteria;p__Cyanobacteria;c__Oxyphotobacteria	12815	287	361	0.797222	0.795014	0.796117
K02837	prfC; peptide chain release factor 3	d__Bacteria	7	12962	14105	0.702091	0.918965	0.796021
K01808	rpiB; ribose 5-phosphate isomerase B [EC:5.3.1.6]	d__Bacteria	1	15822	15822	0.661013	1	0.795915
K03432	psmA, prcA; proteasome alpha subunit [EC:3.4.25.1]	d__Bacteria;p__Actinobacteria;c__Actinobacteria	18509	1593	2221	0.893939	0.717244	0.795903
K08307	mltD, dniR; membrane-bound lytic murein transglycosylase D [EC:4.2.2.-]	d__Bacteria	12	8261	8285	0.662098	0.997103	0.795781
K02386	flgA; flagella basal body P-ring formation protein FlgA	d__Bacteria	13	5994	6231	0.678131	0.961964	0.795488
K06345	coxA; spore cortex protein	d__Bacteria;p__Firmicutes;c__Bacilli;o__Bacillales	14310	276	407	0.961672	0.678133	0.795389
K02914	RP-L34, MRPL34, rpmH; large subunit ribosomal protein L34	d__Bacteria	1	15797	15797	0.659968	1	0.795158
K10843	ERCC3, XPB; DNA excision repair protein ERCC-3 [EC:3.6.4.12]	d__Bacteria;p__Actinobacteria;c__Actinobacteria	18507	2443	3263	0.847381	0.748698	0.794989
K03282	mscL; large conductance mechanosensitive channel	d__Bacteria	2	14827	15517	0.680075	0.955533	0.794609
K03433	psmB, prcB; proteasome beta subunit [EC:3.4.25.1]	d__Bacteria;p__Actinobacteria	18503	2095	2249	0.692562	0.931525	0.794463
K03642	rlpA; rare lipoprotein A	d__Bacteria	8	9071	9569	0.683727	0.947957	0.794447
K20319	blaADC; beta-lactamase class C ADC [EC:3.5.2.6]	d__Bacteria;p__Proteobacteria;c__Gammaproteobacteria;o__Pseudomonadales;f__Moraxellaceae;g__Acinetobacter	2583	56	82	0.949153	0.682927	0.794326
K11920	envY; AraC family transcriptional regulator	d__Bacteria;p__Proteobacteria;c__Gammaproteobacteria;o__Enterobacterales;f__Enterobacteriaceae	53	56	81	0.933333	0.691358	0.794326
K00257	mbtN, fadE14; acyl-ACP dehydrogenase [EC:1.3.99.-]	d__Bacteria;p__Actinobacteria;c__Actinobacteria	18509	1620	2297	0.909091	0.705268	0.794312
K19265	gpr; L-glyceraldehyde 3-phosphate reductase [EC:1.1.1.-]	d__Bacteria	2	14519	14776	0.665948	0.982607	0.793865
K09912	K09912; uncharacterized protein	d__Bacteria;p__Proteobacteria;c__Gammaproteobacteria	25	2417	2559	0.684509	0.94451	0.79376
K20956	cdgA; diguanylate cyclase [EC:2.7.7.65]	d__Bacteria;p__Proteobacteria;c__Gammaproteobacteria;o__Enterobacterales;f__Vibrionaceae;g__Vibrio	800	121	149	0.775641	0.812081	0.793443
K00721	DPM1; dolichol-phosphate mannosyltransferase [EC:2.4.1.83]	d__Bacteria	1	15739	15739	0.657545	1	0.793396
K00537	arsC1, arsC; arsenate reductase (glutaredoxin) [EC:1.20.4.1]	d__Bacteria	4	14324	14338	0.657637	0.999024	0.793156
K08309	slt; soluble lytic murein transglycosylase [EC:4.2.2.-]	d__Bacteria	13	7712	10609	0.872497	0.72693	0.793089
K03517	nadA; quinolinate synthase [EC:2.5.1.72]	d__Bacteria	4	14459	14692	0.663835	0.984141	0.79286
K06409	spoVB; stage V sporulation protein B	d__Bacteria	13274	3423	3440	0.658903	0.995058	0.79282
K11356	cikA; two-component system, sensor histidine kinase and response regulator [EC:2.7.13.3]	d__Bacteria;p__Cyanobacteria;c__Oxyphotobacteria	12819	197	276	0.891403	0.713768	0.792757
K09160	K09160; uncharacterized protein	d__Bacteria;p__Proteobacteria	19	5085	5279	0.67351	0.963251	0.792735
K08643	zmpB; zinc metalloprotease ZmpB [EC:3.4.24.-]	d__Bacteria;p__Firmicutes;c__Bacilli;o__Lactobacillales;f__Streptococcaceae;g__Streptococcus	13297	109	143	0.825758	0.762238	0.792727
K02391	flgF; flagellar basal-body rod protein FlgF	d__Bacteria	15	6016	6819	0.719445	0.882241	0.79257
K02654	pilD, pppA; leader peptidase (prepilin peptidase) / N-methyltransferase [EC:3.4.23.43 2.1.1.-]	d__Bacteria	1	15711	15711	0.656375	1	0.792544
K00019	E1.1.1.30, bdh; 3-hydroxybutyrate dehydrogenase [EC:1.1.1.30]	d__Bacteria	2	14571	14969	0.668333	0.973412	0.792527
K12410	npdA; NAD-dependent deacetylase [EC:3.5.1.-]	d__Bacteria	2	14425	14601	0.661637	0.987946	0.792517
K21167	sgcE11, ncsE11, kedE11; enediyne biosynthesis protein E11	d__Bacteria;p__Actinobacteria;c__Actinobacteria	18509	1409	1774	0.790685	0.79425	0.792463
K06147&K06148	ABCB-BAC; ATP-binding cassette, subfamily B, bacterial & ABCC-BAC; ATP-binding cassette, subfamily C, bacterial	d__Bacteria;p__Actinobacteria;c__Actinobacteria;o__Actinomycetales;f__Micrococcaceae	20596	63	89	0.9	0.707865	0.792453
K04083	hslO; molecular chaperone Hsp33	d__Bacteria	7	12175	12273	0.659463	0.992015	0.792256
K00111	glpA, glpD; glycerol-3-phosphate dehydrogenase [EC:1.1.5.3]	d__Bacteria	2	14412	14600	0.66104	0.987123	0.791825
K04760	greB; transcription elongation factor GreB	d__Bacteria	17	5666	6569	0.731285	0.862536	0.791507
K22311	ptfP1; phosphatidylinositol dimannoside acyltransferase [EC:2.3.1.265]	d__Bacteria;p__Actinobacteria	18503	2270	2712	0.750413	0.837021	0.791354
K03473	pdxB; erythronate-4-phosphate dehydrogenase [EC:1.1.1.290]	d__Bacteria;p__Proteobacteria;c__Gammaproteobacteria	26	2537	3522	0.876944	0.720329	0.790959
K00851&K01807	E2.7.1.12, gntK, idnK; gluconokinase [EC:2.7.1.12] & rpiA; ribose 5-phosphate isomerase A [EC:5.3.1.6]	d__Bacteria;p__Proteobacteria;c__Alphaproteobacteria;o__Acetobacterales;f__Acetobacteraceae;g__Acetobacter	6997	17	26	1	0.653846	0.790698
K04950	CNGA3; cyclic nucleotide gated channel alpha 3	d__Bacteria;p__Cyanobacteria;c__Oxyphotobacteria;o__Nostocales;f__Phormidiaceae	12930	17	22	0.809524	0.772727	0.790698
K21567	fnr; ferredoxin/flavodoxin---NADP+ reductase [EC:1.18.1.2 1.19.1.1]	d__Bacteria;p__Firmicutes	13279	2152	2863	0.833785	0.751659	0.790595
K12293	comB; competence factor transport accessory protein ComB	d__Bacteria;p__Firmicutes;c__Bacilli;o__Lactobacillales;f__Streptococcaceae;g__Streptococcus	13294	151	207	0.862857	0.729469	0.790576
K02221	yggT; YggT family protein	d__Bacteria	2	14395	14615	0.660261	0.984947	0.790565
K07040	K07040; uncharacterized protein	d__Bacteria	3	14428	14714	0.662139	0.980563	0.790489
K08998	K08998; uncharacterized protein	d__Bacteria	1	15643	15643	0.653534	1	0.79047
K21637	iraD; anti-adapter protein IraD	d__Bacteria;p__Proteobacteria;c__Gammaproteobacteria;o__Enterobacterales;f__Enterobacteriaceae	54	32	40	0.780488	0.8	0.790123
K15461	mnmC; tRNA 5-methylaminomethyl-2-thiouridine biosynthesis bifunctional protein [EC:2.1.1.61 1.5.-.-]	d__Bacteria;p__Proteobacteria;c__Gammaproteobacteria	22	3797	4687	0.770495	0.810113	0.789808
K04516	AROA1, aroA; chorismate mutase [EC:5.4.99.5]	d__Bacteria;p__Bacteroidetes;c__Bacteroidia	8861	2262	3247	0.911362	0.696643	0.789667
K05365	mrcB; penicillin-binding protein 1B [EC:2.4.1.129 3.4.16.4]	d__Bacteria;p__Proteobacteria;c__Gammaproteobacteria	23	3017	4005	0.82953	0.753308	0.789584
K03321	TC.SULP; sulfate permease, SulP family	d__Bacteria	4	14308	14466	0.656903	0.989078	0.789472
K12526	lysAC; bifunctional diaminopimelate decarboxylase / aspartate kinase [EC:4.1.1.20 2.7.2.4]	d__Bacteria;p__Proteobacteria;c__Gammaproteobacteria;o__Xanthomonadales	2924	264	395	0.963504	0.668354	0.789238
K01227&K01447	E3.2.1.96; mannosyl-glycoprotein endo-beta-N-acetylglucosaminidase [EC:3.2.1.96] & xlyAB; N-acetylmuramoyl-L-alanine amidase [EC:3.5.1.28]	d__Bacteria;p__Firmicutes;c__Bacilli;o__Lactobacillales;f__Lactobacillaceae;g__Lactobacillus_G	13779	58	77	0.828571	0.753247	0.789116
K06433	sspP, cotL; small acid-soluble spore protein P (minor)	d__Bacteria;p__Firmicutes;c__Bacilli;o__Bacillales	14307	522	666	0.794521	0.783784	0.789116
K03888	MQCRC, qcrC, bfcC, petD; menaquinol-cytochrome c reductase cytochrome b/c subunit	d__Bacteria;p__Firmicutes;c__Bacilli;o__Bacillales	14306	720	1057	0.9375	0.681173	0.789041
K05298	GAPA; glyceraldehyde-3-phosphate dehydrogenase (NADP+) (phosphorylating) [EC:1.2.1.13]	d__Bacteria;p__Cyanobacteria;c__Oxyphotobacteria	12814	344	510	0.950276	0.67451	0.788991
K06938	K06938; uncharacterized protein	d__Bacteria;p__Proteobacteria	19	4951	5001	0.655762	0.990002	0.788941
K10026	queE; 7-carboxy-7-deazaguanine synthase [EC:4.3.99.3]	d__Bacteria	8	10087	12305	0.760308	0.819748	0.78891
K21905	gadX; AraC family transcriptional regulator, glutamate-dependent acid resistance regulator	d__Bacteria;p__Proteobacteria;c__Gammaproteobacteria;o__Enterobacterales;f__Enterobacteriaceae	53	56	82	0.933333	0.682927	0.788732
K03755	adiY; AraC family transcriptional regulator, transcriptional activator of adiA	d__Bacteria;p__Proteobacteria;c__Gammaproteobacteria;o__Enterobacterales;f__Enterobacteriaceae	53	56	82	0.933333	0.682927	0.788732
K00024	mdh; malate dehydrogenase [EC:1.1.1.37]	d__Bacteria	2	14322	14521	0.656912	0.986296	0.788591
K03639	moaA, CNX2; GTP 3',8-cyclase [EC:4.1.99.22]	d__Bacteria	2	14362	14624	0.658747	0.982084	0.788558
K02919	RP-L36, MRPL36, rpmJ; large subunit ribosomal protein L36	d__Bacteria	2	14476	14915	0.663976	0.970567	0.788518
K15525	mshB; N-acetyl-1-D-myo-inositol-2-amino-2-deoxy-alpha-D-glucopyranoside deacetylase [EC:3.5.1.103]	d__Bacteria;p__Actinobacteria	18503	2387	3030	0.789091	0.787789	0.788439
K18189	TACO1; translational activator of cytochrome c oxidase 1	d__Bacteria	1	15574	15574	0.650652	1	0.788357
K09162	cld; chlorite dismutase [EC:1.13.11.49]	d__Bacteria;p__Nitrospirota;c__Nitrospiria;o__Nitrospirales;f__Nitrospiraceae	8241	26	40	1	0.65	0.787879
K07655	prrB; two-component system, OmpR family, sensor histidine kinase PrrB [EC:2.7.13.3]	d__Bacteria;p__Actinobacteria;c__Actinobacteria;o__Corynebacteriales;f__Corynebacteriaceae	18519	487	737	0.974	0.660787	0.787389
K05575&K05568	ndhD; NAD(P)H-quinone oxidoreductase subunit 4 [EC:7.1.1.2] & mnhD, mrpD; multicomponent Na+:H+ antiporter subunit D	d__Bacteria;p__Cyanobacteria;c__Oxyphotobacteria	12819	174	221	0.78733	0.78733	0.78733
K02711	psbJ; photosystem II PsbJ protein	d__Bacteria;p__Cyanobacteria;c__Oxyphotobacteria	12814	235	235	0.649171	1	0.78727
K07669	mprA; two-component system, OmpR family, response regulator MprA	d__Bacteria	2	14660	15441	0.672415	0.94942	0.787262
K00278	nadB; L-aspartate oxidase [EC:1.4.3.16]	d__Bacteria	4	14243	14403	0.653919	0.988891	0.787254
K01770	ispF; 2-C-methyl-D-erythritol 2,4-cyclodiphosphate synthase [EC:4.6.1.12]	d__Bacteria	2	14235	14366	0.652922	0.990881	0.78716
K00886	ppgK; polyphosphate glucokinase [EC:2.7.1.63]	d__Bacteria;p__Actinobacteria;c__Actinobacteria	18507	2703	3986	0.937565	0.678123	0.787014
K01679	E4.2.1.2B, fumC, FH; fumarate hydratase, class II [EC:4.2.1.2]	d__Bacteria	2	14260	14439	0.654068	0.987603	0.786954
K19416	yccA; modulator of FtsH protease	d__Bacteria;p__Proteobacteria;c__Gammaproteobacteria	22	3869	4906	0.785106	0.788626	0.786862
K00248	ACADS, bcd; butyryl-CoA dehydrogenase [EC:1.3.8.1]	d__Bacteria	2	14330	14633	0.657279	0.979293	0.786606
K14410	ACP2; lysosomal acid phosphatase [EC:3.1.3.2]	d__Bacteria;p__Proteobacteria;c__Gammaproteobacteria;o__Legionellales;f__Legionellaceae;g__Legionella	2777	35	48	0.853659	0.729167	0.786517
K02113&K02114	ATPF1D, atpH; F-type H+-transporting ATPase subunit delta & ATPF1E, atpC; F-type H+-transporting ATPase subunit epsilon	d__Bacteria;p__Proteobacteria;c__Alphaproteobacteria;o__Sphingomonadales;f__Sphingomonadaceae	6601	344	522	0.974504	0.659004	0.786286
K03327	TC.MATE, SLC47A, norM, mdtK, dinF; multidrug resistance protein, MATE family	d__Bacteria	4	14147	14204	0.649511	0.995987	0.786272
K07682	devS; two-component system, NarL family, sensor histidine kinase DevS [EC:2.7.13.3]	d__Bacteria;p__Actinobacteria;c__Actinobacteria	18508	1875	1939	0.66231	0.966993	0.786164
K18547	sprD; streptogrisin D [EC:3.4.21.-]	d__Bacteria;p__Actinobacteria;c__Actinobacteria;o__Streptomycetales;f__Streptomycetaceae	19653	590	907	0.993266	0.650496	0.786143
K17108	GBA2; non-lysosomal glucosylceramidase [EC:3.2.1.45]	d__Bacteria;p__Cyanobacteria;c__Oxyphotobacteria	12818	257	308	0.742775	0.834416	0.785933
K13789	GGPS; geranylgeranyl diphosphate synthase, type II [EC:2.5.1.1 2.5.1.10 2.5.1.29]	d__Bacteria	5	12862	14238	0.695394	0.903357	0.78585
K15126	bteA; type III secretion system cytotoxic effector protein	d__Bacteria;p__Proteobacteria;c__Gammaproteobacteria;o__Betaproteobacteriales;f__Burkholderiaceae;g__Bordetella	4436	11	17	1	0.647059	0.785714
K20953	rbmA; rugosity and biofilm structure modulator A	d__Bacteria;p__Proteobacteria;c__Gammaproteobacteria;o__Enterobacterales;f__Vibrionaceae;g__Vibrio	881	11	16	0.916667	0.6875	0.785714
K03820	lnt; apolipoprotein N-acyltransferase [EC:2.3.1.269]	d__Bacteria	8	10426	13280	0.78586	0.78509	0.785475
K00951&K01139	relA; GTP pyrophosphokinase [EC:2.7.6.5] & spoT; GTP diphosphokinase / guanosine-3',5'-bis(diphosphate) 3'-diphosphatase [EC:2.7.6.5 3.1.7.2]	d__Bacteria;p__Proteobacteria;c__Alphaproteobacteria	5009	2300	3303	0.900548	0.696337	0.785385
K01919	gshA; glutamate--cysteine ligase [EC:6.3.2.2]	d__Bacteria	17	7213	10621	0.93095	0.679126	0.785345
K03566	gcvA; LysR family transcriptional regulator, glycine cleavage system transcriptional activator	d__Bacteria	17	6117	7833	0.789494	0.780927	0.785187
K14215	E2.5.1.86; trans,polycis-decaprenyl diphosphate synthase [EC:2.5.1.86]	d__Bacteria;p__Actinobacteria;c__Actinobacteria;o__Corynebacteriales;f__Corynebacteriaceae	18518	530	792	0.949821	0.669192	0.785185
K01716	fabA; 3-hydroxyacyl-[acyl-carrier protein] dehydratase / trans-2-decenoyl-[acyl-carrier protein] isomerase [EC:4.2.1.59 5.3.3.14]	d__Bacteria;p__Proteobacteria	19	4952	5066	0.655894	0.977497	0.785035
K06426	sspI; small acid-soluble spore protein I (minor)	d__Bacteria;p__Firmicutes;c__Bacilli;o__Bacillales	14306	723	1074	0.941406	0.673184	0.785016
K01207	nagZ; beta-N-acetylhexosaminidase [EC:3.2.1.52]	d__Bacteria	2	14242	14483	0.653243	0.98336	0.785008
K06080	rcsF; RcsF protein	d__Bacteria;p__Proteobacteria;c__Gammaproteobacteria;o__Enterobacterales;f__Enterobacteriaceae	37	549	782	0.889789	0.702046	0.784846
K02742	sprT; SprT protein	d__Bacteria;p__Proteobacteria;c__Gammaproteobacteria	27	1858	1995	0.678102	0.931328	0.784794
K19270	yfbT, yniC; sugar-phosphatase [EC:3.1.3.23]	d__Bacteria	2	14462	15066	0.663334	0.95991	0.784529
K06141	tsgA; MFS transporter, TsgA protein	d__Bacteria;p__Proteobacteria;c__Gammaproteobacteria;o__Enterobacterales;f__Enterobacteriaceae	38	446	589	0.813869	0.757216	0.784521
K21907	gadE; LuxR family transcriptional regulator, glutamate-dependent acid resistance regulator	d__Bacteria;p__Proteobacteria;c__Gammaproteobacteria;o__Enterobacterales;f__Enterobacteriaceae;g__Escherichia	56	20	31	1	0.645161	0.784314
K21698	aaeR; LysR family transcriptional regulator, transcriptional activator for aaeXAB operon	d__Bacteria;p__Proteobacteria	19	4980	5152	0.659603	0.966615	0.784128
K10564	motC; chemotaxis protein MotC	d__Bacteria;p__Proteobacteria;c__Alphaproteobacteria;o__Rhizobiales	5020	577	587	0.651977	0.982964	0.783967
K03719	lrp; Lrp/AsnC family transcriptional regulator, leucine-responsive regulatory protein	d__Bacteria	4	14090	14176	0.646894	0.993933	0.783714
K07001	K07001; NTE family protein	d__Bacteria	2	14297	14685	0.655766	0.973578	0.783676
K11934	ompX; outer membrane protein X	d__Bacteria;p__Proteobacteria;c__Gammaproteobacteria;o__Enterobacterales;f__Enterobacteriaceae	37	525	723	0.850891	0.726141	0.783582
K08906	petJ; cytochrome c6	d__Bacteria;p__Cyanobacteria;c__Oxyphotobacteria	12814	324	465	0.895028	0.696774	0.783555
K03269	lpxH; UDP-2,3-diacylglucosamine hydrolase [EC:3.6.1.54]	d__Bacteria	12	8042	8055	0.644546	0.998386	0.783363
K06952	K06952; uncharacterized protein	d__Bacteria;p__Proteobacteria;c__Alphaproteobacteria	5017	1520	2301	0.962025	0.660582	0.783303
K02247	comGE; competence protein ComGE	d__Bacteria;p__Firmicutes;c__Bacilli;o__Bacillales	14310	242	331	0.843206	0.731118	0.783172
K05882	E1.1.1.91; aryl-alcohol dehydrogenase (NADP+) [EC:1.1.1.91]	d__Bacteria	2	14194	14450	0.651041	0.982284	0.783074
K03637	moaC, CNX3; cyclic pyranopterin monophosphate synthase [EC:4.6.1.17]	d__Bacteria	2	14147	14341	0.648885	0.986472	0.782835
K15270	sam; S-adenosylmethionine uptake transporter	d__Bacteria	18	5384	6173	0.710009	0.872185	0.782786
K09161	K09161; uncharacterized protein	d__Bacteria;p__Proteobacteria;c__Gammaproteobacteria;o__Enterobacterales	32	827	1049	0.777256	0.78837	0.782773
K11179	tusE, dsrC; tRNA 2-thiouridine synthesizing protein E [EC:2.8.1.-]	d__Bacteria;p__Proteobacteria;c__Gammaproteobacteria	27	2606	3920	0.951095	0.664796	0.782583
K18446	ygiF; triphosphatase [EC:3.6.1.25]	d__Bacteria;p__Proteobacteria;c__Gammaproteobacteria	27	2034	2459	0.742336	0.827166	0.782458
K14540	rbgA; ribosome biogenesis GTPase A	d__Bacteria	13274	4939	7430	0.950722	0.664738	0.782416
K01141	sbcB, exoI; exodeoxyribonuclease I [EC:3.1.11.1]	d__Bacteria;p__Proteobacteria;c__Gammaproteobacteria	23	2870	3702	0.789112	0.775257	0.782123
K06959	tex; protein Tex	d__Bacteria	4	14031	14103	0.644185	0.994895	0.78202
K11618	liaR; two-component system, NarL family, response regulator LiaR	d__Bacteria	2	14140	14372	0.648564	0.983858	0.781777
K09685	purR; purine operon repressor	d__Bacteria;p__Firmicutes	13279	2091	2769	0.810151	0.755146	0.781682
K01012	bioB; biotin synthase [EC:2.8.1.6]	d__Bacteria	3	13999	14050	0.642451	0.99637	0.781194
K00067	rfbD, rmlD; dTDP-4-dehydrorhamnose reductase [EC:1.1.1.133]	d__Bacteria	1	15333	15333	0.640583	1	0.780921
K06343	cotY; spore coat protein Y	d__Bacteria;p__Firmicutes;c__Bacilli;o__Bacillales	14306	499	510	0.64974	0.978431	0.780908
K03705	hrcA; heat-inducible transcriptional repressor	d__Bacteria	1	15331	15331	0.6405	1	0.780859
K16066	ydfG; 3-hydroxy acid dehydrogenase / malonic semialdehyde reductase [EC:1.1.1.381 1.1.1.-]	d__Bacteria	2	14088	14283	0.646179	0.986347	0.780823
K03296	TC.HAE1; hydrophobic/amphiphilic exporter-1 (mainly G- bacteria), HAE1 family	d__Bacteria	5	12722	14117	0.687824	0.901183	0.78018
K11328	nrsS, rppB; two-component system, OmpR family, Ni(II)-sensor and/or redox sensor kinase NrsS [EC:2.7.13.3]	d__Bacteria;p__Cyanobacteria;c__Oxyphotobacteria	12819	209	315	0.945701	0.663492	0.779851
K01285	PRCP; lysosomal Pro-X carboxypeptidase [EC:3.4.16.2]	d__Bacteria;p__Proteobacteria;c__Gammaproteobacteria;o__Legionellales;f__Legionellaceae;g__Legionella	2779	23	35	0.958333	0.657143	0.779661
K01489	cdd, CDA; cytidine deaminase [EC:3.5.4.5]	d__Bacteria	3	14105	14394	0.647315	0.979922	0.779626
K01790	rfbC, rmlC; dTDP-4-dehydrorhamnose 3,5-epimerase [EC:5.1.3.13]	d__Bacteria	1	15291	15291	0.638829	1	0.779616
K01817	trpF; phosphoribosylanthranilate isomerase [EC:5.3.1.24]	d__Bacteria	5	12490	13551	0.675281	0.921703	0.77948
K13628	iscA; iron-sulfur cluster assembly protein	d__Bacteria	2	14045	14247	0.644207	0.985822	0.779217
K14441	rimO; ribosomal protein S12 methylthiotransferase [EC:2.8.4.4]	d__Bacteria	4	14016	14196	0.643497	0.98732	0.779164
K07776	regX3; two-component system, OmpR family, response regulator RegX3	d__Bacteria	2	14134	14485	0.648289	0.975768	0.779012
K08084	fimT; type IV fimbrial biogenesis protein FimT	d__Bacteria;p__Proteobacteria;c__Gammaproteobacteria	22	3459	3958	0.701907	0.873926	0.778528
K07490	feoC; ferrous iron transport protein C	d__Bacteria;p__Proteobacteria;c__Gammaproteobacteria;o__Enterobacterales;f__Enterobacteriaceae	37	413	444	0.669368	0.93018	0.778511
K06213	mgtE; magnesium transporter	d__Bacteria	6	12704	14152	0.687037	0.897682	0.77836
K15396	trmJ; tRNA (cytidine32/uridine32-2'-O)-methyltransferase [EC:2.1.1.200]	d__Bacteria;p__Proteobacteria;c__Gammaproteobacteria	23	3410	5131	0.937586	0.664588	0.777828
K01125	NAGPA; N-acetylglucosamine-1-phosphodiester alpha-N-acetylglucosaminidase [EC:3.1.4.45]	d__Bacteria;p__Firmicutes_A;c__Clostridia;o__Clostridiales;f__Clostridiaceae;g__Clostridium	17794	7	11	1	0.636364	0.777778
K17414	MRPS36; small subunit ribosomal protein S36	d__Bacteria;p__Actinobacteria;c__Actinobacteria;o__Frankiales;f__Frankiaceae	19539	21	32	0.954545	0.65625	0.777778
K15483	sdcA; effector protein SdcA	d__Bacteria;p__Proteobacteria;c__Gammaproteobacteria;o__Legionellales;f__Legionellaceae;g__Legionella	2796	7	11	1	0.636364	0.777778
K15482	sidC; effector protein SidC	d__Bacteria;p__Proteobacteria;c__Gammaproteobacteria;o__Legionellales;f__Legionellaceae;g__Legionella	2796	7	11	1	0.636364	0.777778
K07374	TUBA; tubulin alpha	d__Bacteria;p__Verrucomicrobia;c__Verrucomicrobiae;o__Verrucomicrobiales;f__Verrucomicrobiaceae;g__Prosthecobacter	11768	7	9	0.777778	0.777778	0.777778
K20328	xagC; membrane protein XagC	d__Bacteria;p__Proteobacteria;c__Gammaproteobacteria;o__Xanthomonadales;f__Xanthomonadaceae	3016	42	57	0.823529	0.736842	0.777778
K13006	wbqR; UDP-perosamine 4-acetyltransferase [EC:2.3.1.-]	d__Bacteria;p__Proteobacteria;c__Alphaproteobacteria;o__Caulobacterales;f__Caulobacteraceae;g__Caulobacter	6495	7	11	1	0.636364	0.777778
K21058	bciC; chlorophyllide a hydrolase [EC:3.1.1.100]	d__Bacteria;p__Bacteroidetes;c__Chlorobia;o__Chlorobiales	11373	21	32	0.954545	0.65625	0.777778
K13585	hfaA; holdfast attachment protein HfaA	d__Bacteria;p__Proteobacteria;c__Alphaproteobacteria;o__Caulobacterales	6415	105	108	0.648148	0.972222	0.777778
K15473	sdeA, laiA; effector protein SdeA	d__Bacteria;p__Proteobacteria;c__Gammaproteobacteria;o__Legionellales;f__Legionellaceae;g__Legionella	2796	7	11	1	0.636364	0.777778
K20933	K20933; hydrazine synthase subunit [EC:1.7.2.7]	d__Bacteria;p__Planctomycetes;c__Brocadiae;o__Brocadiales;f__Brocadiaceae	12207	7	10	0.875	0.7	0.777778
K06191&K03676	nrdH; glutaredoxin-like protein NrdH & grxC, GLRX, GLRX2; glutaredoxin 3	d__Bacteria;p__Firmicutes;c__Bacilli;o__Bacillales;f__Planococcaceae	14967	35	42	0.729167	0.833333	0.777778
K20468	K20468; putative heme transporter	d__Bacteria;p__Actinobacteria;c__Actinobacteria	18510	964	1341	0.8471	0.718867	0.777733
K03666	hfq; host factor-I protein	d__Bacteria;p__Proteobacteria	19	6664	9594	0.882649	0.694601	0.777415
K00082&K11752	ribD2; 5-amino-6-(5-phosphoribosylamino)uracil reductase [EC:1.1.1.193] & ribD; diaminohydroxyphosphoribosylaminopyrimidine deaminase / 5-amino-6-(5-phosphoribosylamino)uracil reductase [EC:3.5.4.26 1.1.1.193]	d__Bacteria;p__Actinobacteria;c__Actinobacteria	18509	1353	1699	0.759259	0.796351	0.777363
K03750	moeA; molybdopterin molybdotransferase [EC:2.10.1.1]	d__Bacteria	2	14003	14232	0.642281	0.983909	0.77721
K01589	purK; 5-(carboxyamino)imidazole ribonucleotide synthase [EC:6.3.4.18]	d__Bacteria	4	13889	13963	0.637666	0.9947	0.777137
K06142	hlpA, ompH; outer membrane protein	d__Bacteria	9	8369	8736	0.653675	0.95799	0.777102
K03074	secF; preprotein translocase subunit SecF	d__Bacteria	1	15205	15205	0.635236	1	0.776935
K00997	acpS; holo-[acyl-carrier protein] synthase [EC:2.7.8.7]	d__Bacteria	4	14039	14368	0.644553	0.977102	0.77673
K02557	motB; chemotaxis protein MotB	d__Bacteria	6	11985	12370	0.648153	0.968876	0.776708
K00265	gltB; glutamate synthase (NADPH) large chain [EC:1.4.1.13]	d__Bacteria	4	13886	13996	0.637528	0.992141	0.776253
K09388	K09388; uncharacterized protein	d__Bacteria;p__Firmicutes;c__Bacilli;o__Bacillales	14306	567	693	0.738281	0.818182	0.776181
K11686	racA; chromosome-anchoring protein RacA	d__Bacteria;p__Firmicutes;c__Bacilli;o__Bacillales	14308	442	489	0.68	0.903885	0.776119
K03184	ubiF; 3-demethoxyubiquinol 3-hydroxylase [EC:1.14.99.60]	d__Bacteria;p__Proteobacteria;c__Gammaproteobacteria	22	3629	4425	0.736404	0.820113	0.776008
K13634	cysB; LysR family transcriptional regulator, cys regulon transcriptional activator	d__Bacteria;p__Proteobacteria;c__Gammaproteobacteria	22	4216	5941	0.855519	0.709645	0.775784
K07684	narL; two-component system, NarL family, nitrate/nitrite response regulator NarL	d__Bacteria	2	13954	14173	0.640033	0.984548	0.775761
K14762	yibL; ribosome-associated protein	d__Bacteria;p__Proteobacteria;c__Gammaproteobacteria;o__Enterobacterales	33	681	747	0.674926	0.911647	0.775626
K03676	grxC, GLRX, GLRX2; glutaredoxin 3	d__Bacteria	17	6389	8727	0.8246	0.732096	0.775599
K13540	cobIJ; precorrin-2 C20-methyltransferase / precorrin-3B C17-methyltransferase [EC:2.1.1.130 2.1.1.131]	d__Bacteria;p__Actinobacteria;c__Actinobacteria	18509	1206	1329	0.676768	0.907449	0.775313
K02558	mpl; UDP-N-acetylmuramate: L-alanyl-gamma-D-glutamyl-meso-diaminopimelate ligase [EC:6.3.2.45]	d__Bacteria;p__Proteobacteria	20	4606	6896	0.923416	0.667923	0.77516
K07186	smp; membrane protein	d__Bacteria;p__Proteobacteria;c__Gammaproteobacteria	27	1733	1733	0.632482	1	0.774871
K01436	K01436; amidohydrolase [EC:3.5.1.-]	d__Bacteria	2	14002	14341	0.642235	0.976361	0.774811
K06969	rlmI; 23S rRNA (cytosine1962-C5)-methyltransferase [EC:2.1.1.191]	d__Bacteria	7	12079	12725	0.654263	0.949234	0.774618
K04079	HSP90A, htpG; molecular chaperone HtpG	d__Bacteria	3	13825	13923	0.634465	0.992961	0.774228
K05668	ABCC5; ATP-binding cassette, subfamily C (CFTR/MRP), member 5	d__Bacteria;p__Bdellovibrionota;c__Bdellovibrionia;o__Bdellovibrionales;f__Bdellovibrionaceae	7728	12	19	1	0.631579	0.774194
K10956	SEC61A; protein transport protein SEC61 subunit alpha	d__Bacteria;p__Cyanobacteria;c__Oxyphotobacteria;o__Synechococcales_A;f__Cyanobiaceae	13045	72	92	0.765957	0.782609	0.774194
K03413	cheY; two-component system, chemotaxis family, chemotaxis protein CheY	d__Bacteria	1	15111	15111	0.631308	1	0.77399
K01619	deoC, DERA; deoxyribose-phosphate aldolase [EC:4.1.2.4]	d__Bacteria	2	13908	14139	0.637923	0.983662	0.773935
K01740	metY; O-acetylhomoserine (thiol)-lyase [EC:2.5.1.49]	d__Bacteria	4	13888	14118	0.63762	0.983709	0.773726
K09919	K09919; uncharacterized protein	d__Bacteria	17	5310	5982	0.685338	0.887663	0.773489
K07735	algH; putative transcriptional regulator	d__Bacteria	12	9190	11286	0.736555	0.814283	0.773471
K07015	K07015; uncharacterized protein	d__Bacteria	13274	3824	4694	0.736092	0.814657	0.773385
K06347	kapB; kinase-associated protein B	d__Bacteria;p__Firmicutes;c__Bacilli;o__Bacillales	14307	546	755	0.83105	0.723179	0.773371
K16815	PNPLA8; calcium-independent phospholipase A2-gamma	d__Bacteria;p__Proteobacteria;c__Gammaproteobacteria;o__SAR86;f__D2472;g__D2472	4956	29	46	1	0.630435	0.773333
K13787	idsA; geranylgeranyl diphosphate synthase, type I [EC:2.5.1.1 2.5.1.10 2.5.1.29]	d__Bacteria	18500	3154	4873	0.960122	0.64724	0.773229
K13643	iscR; Rrf2 family transcriptional regulator, iron-sulfur cluster assembly transcription factor	d__Bacteria	4	14029	14507	0.644093	0.96705	0.773203
K09906	epmC; elongation factor P hydroxylase [EC:1.14.-.-]	d__Bacteria;p__Proteobacteria;c__Gammaproteobacteria	26	1844	1878	0.637401	0.981896	0.773004
K05362&K01928	murE; UDP-N-acetylmuramoyl-L-alanyl-D-glutamate-L-lysine ligase [EC:6.3.2.7] & murE; UDP-N-acetylmuramoyl-L-alanyl-D-glutamate--2,6-diaminopimelate ligase [EC:6.3.2.13]	d__Bacteria;p__Firmicutes;c__Bacilli;o__Lactobacillales	13289	390	616	0.989848	0.633117	0.772277
K00135	gabD; succinate-semialdehyde dehydrogenase / glutarate-semialdehyde dehydrogenase [EC:1.2.1.16 1.2.1.79 1.2.1.20]	d__Bacteria	2	13857	14100	0.635584	0.982766	0.771935
K08973	K08973; putative membrane protein	d__Bacteria	18	5891	7680	0.776869	0.767057	0.771932
K13605	bchK; bacteriochlorophyll c synthase [EC:2.5.1.-]	d__Bacteria;p__Bacteroidetes;c__Chlorobia;o__Chlorobiales	11373	22	35	1	0.628571	0.77193
K07692	degU; two-component system, NarL family, response regulator DegU	d__Bacteria	2	13843	14066	0.634942	0.984146	0.771886
K01419	hslV, clpQ; ATP-dependent HslUV protease, peptidase subunit HslV [EC:3.4.25.2]	d__Bacteria	13	7647	10977	0.865143	0.696638	0.771801
K07400	nfuA; Fe/S biogenesis protein NfuA	d__Bacteria;p__Proteobacteria;c__Gammaproteobacteria	27	2661	4158	0.971168	0.639971	0.771528
K06294	gerD; spore germination protein D	d__Bacteria;p__Firmicutes;c__Bacilli;o__Bacillales	14306	633	873	0.824219	0.725086	0.771481
K11352	NDUFA12; NADH dehydrogenase (ubiquinone) 1 alpha subcomplex subunit 12	d__Bacteria;p__Proteobacteria;c__Alphaproteobacteria	5010	1576	1576	0.627389	1	0.771037
K02806	PTS-Ntr-EIIA, ptsN; PTS system, nitrogen regulatory IIA component [EC:2.7.1.-]	d__Bacteria	15	6691	8997	0.800167	0.743692	0.770897
K07088	K07088; uncharacterized protein	d__Bacteria	4	13747	13887	0.631146	0.989919	0.770831
K15634	gpmB; probable phosphoglycerate mutase [EC:5.4.2.12]	d__Bacteria	1	14997	14997	0.626546	1	0.7704
K06078	lpp; murein lipoprotein	d__Bacteria;p__Proteobacteria;c__Gammaproteobacteria;o__Enterobacterales	32	780	961	0.733083	0.811655	0.77037
K03270	kdsC; 3-deoxy-D-manno-octulosonate 8-phosphate phosphatase (KDO 8-P phosphatase) [EC:3.1.3.45]	d__Bacteria	10	8346	9028	0.659972	0.924457	0.770139
K14339	mptB; alpha-1,6-mannosyltransferase [EC:2.4.1.-]	d__Bacteria;p__Actinobacteria;c__Actinobacteria	18509	1326	1662	0.744108	0.797834	0.770035
K06380	spoIIB; stage II sporulation protein B	d__Bacteria;p__Firmicutes;c__Bacilli;o__Bacillales	14308	500	649	0.769231	0.770416	0.769823
K03112	damX; DamX protein	d__Bacteria;p__Proteobacteria;c__Gammaproteobacteria	26	1897	2036	0.655721	0.931729	0.76973
K18979	queG; epoxyqueuosine reductase [EC:1.17.99.6]	d__Bacteria	6	11802	12175	0.638256	0.969363	0.769712
K12263	cccB; cytochrome c551	d__Bacteria;p__Firmicutes;c__Bacilli;o__Bacillales	14306	735	1142	0.957031	0.643608	0.769634
K13640	hspR; MerR family transcriptional regulator, heat shock protein HspR	d__Bacteria	18500	3163	4936	0.962861	0.640802	0.769493
K00023	phbB; acetoacetyl-CoA reductase [EC:1.1.1.36]	d__Bacteria	2	13926	14401	0.638749	0.967016	0.769329
K12092	cag7; cag pathogenicity island protein 7	d__Bacteria;p__Epsilonbacterota;c__Campylobacteria;o__Campylobacterales;f__Helicobacteraceae;g__Helicobacter	8691	30	30	0.625	1	0.769231
K01416	snpA; snapalysin [EC:3.4.24.77]	d__Bacteria;p__Actinobacteria;c__Actinobacteria;o__Streptomycetales	19649	545	776	0.850234	0.70232	0.769231
K18819	GOLS; inositol 3-alpha-galactosyltransferase [EC:2.4.1.123]	d__Bacteria;p__Proteobacteria;c__Gammaproteobacteria;o__Enterobacterales;f__Enterobacteriaceae	279	70	101	0.864198	0.693069	0.769231
K00946	thiL; thiamine-monophosphate kinase [EC:2.7.4.16]	d__Bacteria	4	13694	13824	0.628713	0.990596	0.769218
K09118	K09118; uncharacterized protein	d__Bacteria;p__Actinobacteria	18503	2904	4529	0.96	0.641201	0.768864
K10112	msmX, msmK, malK, sugC, ggtA, msiK; multiple sugar transport system ATP-binding protein	d__Bacteria	2	13720	13900	0.6293	0.98705	0.768584
K07497	K07497; putative transposase	d__Bacteria	4	13747	13992	0.631146	0.98249	0.768568
K08218	ampG; MFS transporter, PAT family, beta-lactamase induction signal transducer AmpG	d__Bacteria	15	6324	8097	0.756278	0.78103	0.768455
K16699	tuaH; teichuronic acid biosynthesis glycosyltransferase TuaH [EC:2.4.-.-]	d__Bacteria;p__Firmicutes;c__Bacilli;o__Bacillales;f__Bacillaceae;g__Bacillus	14462	73	117	1	0.623932	0.768421
K12634	pur3; puromycin biosynthesis protein Pur3	d__Bacteria;p__Actinobacteria;c__Actinobacteria;o__Corynebacteriales;f__Pseudonocardiaceae	19252	146	225	0.941935	0.648889	0.768421
K08922	pcbE; chlorophyll a/b binding light-harvesting protein PcbE	d__Bacteria;p__Cyanobacteria;c__Oxyphotobacteria;o__Synechococcales_A;f__Cyanobiaceae	13045	73	96	0.776596	0.760417	0.768421
K03667	hslU; ATP-dependent HslUV protease ATP-binding subunit HslU	d__Bacteria	13	7539	10784	0.852925	0.699091	0.768384
K18862	ldrA_B_C_D; small toxic polypeptide LdrA/B/C/D	d__Bacteria;p__Proteobacteria;c__Gammaproteobacteria;o__Enterobacterales;f__Enterobacteriaceae	51	68	68	0.623853	1	0.768362
K01826	hpaF, hpcD; 5-carboxymethyl-2-hydroxymuconate isomerase [EC:5.3.3.10]	d__Bacteria	4	13729	13965	0.63032	0.983101	0.768142
K03745	slyX; SlyX protein	d__Bacteria;p__Proteobacteria	19	4873	5142	0.64543	0.947686	0.767885
K01507	ppa; inorganic pyrophosphatase [EC:3.6.1.1]	d__Bacteria	4	14051	14820	0.645104	0.948111	0.767793
K20957	cdgH; diguanylate cyclase [EC:2.7.7.65]	d__Bacteria;p__Proteobacteria;c__Gammaproteobacteria;o__Enterobacterales;f__Vibrionaceae;g__Vibrio	803	81	103	0.75	0.786408	0.767773
K03801	lipB; lipoyl(octanoyl) transferase [EC:2.3.1.181]	d__Bacteria	8	10328	13643	0.778473	0.757018	0.767596
K21688	rpfB; resuscitation-promoting factor RpfB	d__Bacteria;p__Actinobacteria;c__Actinobacteria	18508	1912	2151	0.67538	0.888889	0.767563
K10804	tesA; acyl-CoA thioesterase I [EC:3.1.2.- 3.1.1.5]	d__Bacteria	14	6519	8492	0.767393	0.767664	0.767528
K16696	amsL; exopolysaccharide (amylovoran) exporter	d__Bacteria;p__Proteobacteria;c__Gammaproteobacteria;o__Enterobacterales;f__Enterobacteriaceae	279	66	91	0.814815	0.725275	0.767442
K06607	iolS; myo-inositol catabolism protein IolS [EC:1.1.1.-]	d__Bacteria	2	13740	14017	0.630217	0.980238	0.767191
K06980	ygfZ; tRNA-modifying protein YgfZ	d__Bacteria	16	7191	10994	0.926675	0.654084	0.766876
K09014	sufB; Fe-S cluster assembly protein SufB	d__Bacteria	2	13968	14630	0.640675	0.954751	0.766798
K04082	hscB, HSCB, HSC20; molecular chaperone HscB	d__Bacteria;p__Proteobacteria;c__Gammaproteobacteria	22	3456	4087	0.701299	0.845608	0.766722
K01693	hisB; imidazoleglycerol-phosphate dehydratase [EC:4.2.1.19]	d__Bacteria	2	13693	13920	0.628062	0.983693	0.766642
K01840	manB; phosphomannomutase [EC:5.4.2.8]	d__Bacteria	1	14871	14871	0.621282	1	0.766408
K04751	glnB; nitrogen regulatory protein P-II 1	d__Bacteria	4	13583	13670	0.623617	0.993636	0.766297
K03767	PPIA; peptidyl-prolyl cis-trans isomerase A (cyclophilin A) [EC:5.2.1.8]	d__Bacteria	1	14864	14864	0.620989	1	0.766186
K09612	iap; alkaline phosphatase isozyme conversion protein [EC:3.4.11.-]	d__Bacteria;p__Proteobacteria;c__Gammaproteobacteria;o__Enterobacterales;f__Enterobacteriaceae	38	403	504	0.735401	0.799603	0.76616
K07665	cusR, copR, silR; two-component system, OmpR family, copper resistance phosphate regulon response regulator CusR	d__Bacteria	2	14028	14820	0.643427	0.946559	0.766097
K07279	yfaL; autotransporter family porin	d__Bacteria;p__Proteobacteria;c__Gammaproteobacteria;o__Enterobacterales;f__Enterobacteriaceae;g__Escherichia	56	18	27	0.9	0.666667	0.765957
K02484	K02484; two-component system, OmpR family, sensor kinase [EC:2.7.13.3]	d__Bacteria	2	13726	14047	0.629575	0.977148	0.765768
K11608	mtfabH; beta-ketoacyl-[acyl-carrier-protein] synthase III [EC:2.3.1.180]	d__Bacteria;p__Actinobacteria;c__Actinobacteria	18509	1246	1473	0.699214	0.845893	0.765591
K16511	mecA1_2; adapter protein MecA 1/2	d__Bacteria;p__Firmicutes	13279	2077	2845	0.804727	0.730053	0.765573
K06179	rluC; 23S rRNA pseudouridine955/2504/2580 synthase [EC:5.4.99.24]	d__Bacteria	13	8030	12145	0.908474	0.661177	0.765345
K07775	resD; two-component system, OmpR family, response regulator ResD	d__Bacteria	1	14833	14833	0.619694	1	0.765199
K08992	lapA; lipopolysaccharide assembly protein A	d__Bacteria;p__Proteobacteria;c__Gammaproteobacteria	22	3224	3499	0.654221	0.921406	0.76516
K03769	ppiC; peptidyl-prolyl cis-trans isomerase C [EC:5.2.1.8]	d__Bacteria	13	6981	9410	0.789795	0.74187	0.765083
K13266	PTR; pterocarpan reductase [EC:1.23.1.-]	d__Bacteria;p__Proteobacteria;c__Alphaproteobacteria;o__Rhizobiales;f__Rhizobiaceae;g__Mesorhizobium	5390	13	13	0.619048	1	0.764706
K13584	ctrA; two-component system, cell cycle response regulator CtrA	d__Bacteria;p__Proteobacteria;c__Alphaproteobacteria	5009	2326	3530	0.910728	0.658924	0.764629
K06328	cotE; spore coat protein E	d__Bacteria;p__Firmicutes;c__Bacilli;o__Bacillales	14306	723	1124	0.941406	0.643238	0.764271
K10914	crp; CRP/FNR family transcriptional regulator, cyclic AMP receptor protein	d__Bacteria	2	13685	14023	0.627695	0.975897	0.763992
K06365	rapG; response regulator aspartate phosphatase G [EC:3.1.-.-]	d__Bacteria;p__Firmicutes;c__Bacilli;o__Bacillales	14310	189	208	0.658537	0.908654	0.763636
K01785	galM, GALM; aldose 1-epimerase [EC:5.1.3.3]	d__Bacteria	4	13481	13530	0.618934	0.996378	0.763558
K05522	nei; endonuclease VIII [EC:3.2.2.- 4.2.99.18]	d__Bacteria;p__Actinobacteria	18502	2706	4045	0.888378	0.668974	0.763221
K06073	ABC.VB12.P, btuC; vitamin B12 transport system permease protein	d__Bacteria;p__Proteobacteria;c__Gammaproteobacteria;o__Enterobacterales	32	804	1043	0.755639	0.770853	0.76317
K12152	nudJ; phosphatase NudJ [EC:3.6.1.-]	d__Bacteria;p__Proteobacteria;c__Gammaproteobacteria	22	3385	3943	0.686891	0.858483	0.763161
K08312	nudE; ADP-ribose diphosphatase [EC:3.6.1.-]	d__Bacteria;p__Proteobacteria;c__Gammaproteobacteria	24	2693	3434	0.742897	0.784217	0.762998
K01752	E4.3.1.17, sdaA, sdaB, tdcG; L-serine dehydratase [EC:4.3.1.17]	d__Bacteria	3	13470	13523	0.618173	0.996081	0.762892
K00989	rph; ribonuclease PH [EC:2.7.7.56]	d__Bacteria	4	13519	13672	0.620679	0.988809	0.762643
K05917	CYP51; sterol 14alpha-demethylase [EC:1.14.14.154]	d__Bacteria;p__Actinobacteria;c__Actinobacteria;o__Corynebacteriales;f__Corynebacteriaceae	18518	498	748	0.892473	0.665775	0.762634
K17103	CHO1, pssA; CDP-diacylglycerol---serine O-phosphatidyltransferase [EC:2.7.8.8]	d__Bacteria	3	13437	13467	0.616659	0.997772	0.762232
K00428	E1.11.1.5; cytochrome c peroxidase [EC:1.11.1.5]	d__Bacteria	12	7837	8092	0.628116	0.968487	0.762021
K09715	K09715; uncharacterized protein	d__Bacteria;p__Fibrobacteres;c__Fibrobacteria;o__Fibrobacterales;f__Fibrobacteraceae;g__Fibrobacter	11533	8	13	1	0.615385	0.761905
K15343	sspH1; E3 ubiquitin-protein ligase SspH1	d__Bacteria;p__Proteobacteria;c__Gammaproteobacteria;o__Enterobacterales;f__Enterobacteriaceae;g__Salmonella	75	8	11	0.8	0.727273	0.761905
K09504	DNAJA3; DnaJ homolog subfamily A member 3	d__Bacteria;p__Firmicutes;c__Bacilli;o__Mycoplasmatales;f__Ureaplasmataceae	15349	8	11	0.8	0.727273	0.761905
K18153	nga; NAD+ glycohydrolase [EC:3.2.2.5]	d__Bacteria;p__Firmicutes;c__Bacilli;o__Lactobacillales;f__Streptococcaceae;g__Streptococcus	13487	8	10	0.727273	0.8	0.761905
K09885	AQPF; aquaporin rerated protein, other eukaryote	d__Bacteria;p__Proteobacteria;c__Alphaproteobacteria;o__Acetobacterales;f__Acetobacteraceae;g__Komagataeibacter	7035	8	10	0.727273	0.8	0.761905
K00340&K05576	nuoK; NADH-quinone oxidoreductase subunit K [EC:7.1.1.2] & ndhE; NAD(P)H-quinone oxidoreductase subunit 4L [EC:7.1.1.2]	d__Bacteria;p__Fibrobacteres;c__Fibrobacteria	11524	32	49	0.914286	0.653061	0.761905
K09622	KLK14; kallikrein 14 [EC:3.4.21.-]	d__Bacteria;p__Actinobacteria;c__Actinobacteria;o__Streptomycetales;f__Streptomycetaceae	19650	443	524	0.693271	0.84542	0.761823
K02197	ccmE; cytochrome c-type biogenesis protein CcmE	d__Bacteria	17	5859	7634	0.756195	0.767488	0.7618
K01737	queD, ptpS, PTS; 6-pyruvoyltetrahydropterin/6-carboxytetrahydropterin synthase [EC:4.2.3.12 4.1.2.50]	d__Bacteria	5	12140	13376	0.656358	0.907596	0.761797
K01807	rpiA; ribose 5-phosphate isomerase A [EC:5.3.1.6]	d__Bacteria	18	6584	9706	0.868258	0.678343	0.76164
K00703	glgA; starch synthase [EC:2.4.1.21]	d__Bacteria	5	11803	12500	0.638138	0.94424	0.761582
K16146	pep2; maltokinase [EC:2.7.1.175]	d__Bacteria;p__Actinobacteria;c__Actinobacteria	18508	1779	1841	0.6284	0.966323	0.761558
K02672	pilW; type IV pilus assembly protein PilW	d__Bacteria;p__Proteobacteria;c__Gammaproteobacteria	22	3183	3432	0.645901	0.927448	0.761483
K00658	DLST, sucB; 2-oxoglutarate dehydrogenase E2 component (dihydrolipoamide succinyltransferase) [EC:2.3.1.61]	d__Bacteria	2	13490	13642	0.618751	0.988858	0.761201
K21703	cbbR, cmpR, ndhR; LysR family transcriptional regulator, low CO2-responsive transcriptional regulator	d__Bacteria	2	13464	13575	0.617558	0.991823	0.761173
K00647	fabB; 3-oxoacyl-[acyl-carrier-protein] synthase I [EC:2.3.1.41]	d__Bacteria;p__Proteobacteria	19	5884	7911	0.779338	0.743774	0.761141
K00214	BLVRA, bvdR; biliverdin reductase [EC:1.3.1.24]	d__Bacteria;p__Cyanobacteria;c__Oxyphotobacteria	12819	208	326	0.941176	0.638037	0.760512
K06195	apaG; ApaG protein	d__Bacteria	17	5672	7169	0.73206	0.791184	0.760475
K20342	comR; HTH-type transcriptional regulator, regulator for ComX	d__Bacteria;p__Firmicutes;c__Bacilli;o__Lactobacillales;f__Streptococcaceae;g__Streptococcus	13293	173	192	0.657795	0.901042	0.76044
K13821	putA; RHH-type transcriptional regulator, proline utilization regulon repressor / proline dehydrogenase / delta 1-pyrroline-5-carboxylate dehydrogenase [EC:1.5.5.2 1.2.1.88]	d__Bacteria;p__Proteobacteria	19	5806	7729	0.769007	0.751197	0.759997
K07305	msrB; peptide-methionine (R)-S-oxide reductase [EC:1.8.4.12]	d__Bacteria	2	13775	14470	0.631823	0.95197	0.759539
K02195	ccmC; heme exporter protein C	d__Bacteria	17	5860	7683	0.756324	0.762723	0.75951
K06361	rapC; response regulator aspartate phosphatase C [EC:3.1.-.-]	d__Bacteria;p__Firmicutes;c__Bacilli;o__Bacillales	14310	191	216	0.665505	0.884259	0.759443
K22214	scpC; propionyl-CoA:succinyl-CoA transferase [EC:2.8.3.-]	d__Bacteria;p__Bacteroidetes;c__Bacteroidia;o__Bacteroidales	8876	573	756	0.760956	0.757937	0.759443
K18349	vanRC, vanRE, vanRG; two-component system, OmpR family, response regulator VanR	d__Bacteria	13276	3824	4943	0.74571	0.773619	0.759408
K13993	HSP20; HSP20 family protein	d__Bacteria	1	14636	14636	0.611464	1	0.758892
K15508	MRM2; 21S rRNA (uridine2791-2'-O)-methyltransferase [EC:2.1.1.168]	d__Bacteria;p__Spirochaetes;c__Brachyspirae;o__Brachyspirales;f__Brachyspiraceae;g__Brachyspira	12425	11	17	0.916667	0.647059	0.758621
K01719	hemD, UROS; uroporphyrinogen-III synthase [EC:4.2.1.75]	d__Bacteria	4	13355	13430	0.613149	0.994415	0.75857
K21035	fas1, CYP105E1; cytochrome P450 family 105 subfamily E polypeptide 1	d__Bacteria;p__Actinobacteria;c__Actinobacteria	18509	1250	1514	0.701459	0.825627	0.758495
K12421	fadD9; fatty acid CoA ligase FadD9	d__Bacteria;p__Actinobacteria;c__Actinobacteria;o__Corynebacteriales;f__Corynebacteriaceae	18519	402	560	0.804	0.717857	0.758491
K07470	sbmC; DNA gyrase inhibitor	d__Bacteria;p__Proteobacteria;c__Gammaproteobacteria;o__Enterobacterales;f__Enterobacteriaceae	38	353	383	0.644161	0.921671	0.758324
K09791	K09791; uncharacterized protein	d__Bacteria	14	6810	9477	0.801648	0.718582	0.757846
K06322	cgeD; spore maturation protein CgeD	d__Bacteria;p__Firmicutes;c__Bacilli;o__Bacillales;f__Bacillaceae;g__Bacillus	14464	61	100	1	0.61	0.757764
K08301	rng, cafA; ribonuclease G [EC:3.1.26.-]	d__Bacteria	5	11307	11359	0.611321	0.995422	0.757461
K06194	nlpD; lipoprotein NlpD	d__Bacteria;p__Proteobacteria	20	4580	7107	0.918204	0.644435	0.757338
K02492	hemA; glutamyl-tRNA reductase [EC:1.2.1.70]	d__Bacteria	4	13346	13471	0.612736	0.990721	0.757177
K11750	frsA; esterase FrsA [EC:3.1.-.-]	d__Bacteria;p__Proteobacteria;c__Gammaproteobacteria;o__Enterobacterales	32	873	1242	0.820489	0.702899	0.757155
K19549	bacF; bacilysin biosynthesis transaminase BacF [EC:2.6.1.-]	d__Bacteria;p__Firmicutes;c__Bacilli;o__Bacillales;f__Bacillaceae;g__Bacillus	14464	53	79	0.868852	0.670886	0.757143
K00219	fadH; 2,4-dienoyl-CoA reductase (NADPH2) [EC:1.3.1.34]	d__Bacteria	4	13337	13449	0.612323	0.991672	0.757139
K07670	mtrA; two-component system, OmpR family, response regulator MtrA	d__Bacteria	2	13462	13764	0.617466	0.978059	0.757015
K00700	GBE1, glgB; 1,4-alpha-glucan branching enzyme [EC:2.4.1.18]	d__Bacteria	2	13340	13446	0.61187	0.992117	0.756922
K21975	ymgA; probable RcsB/C two-component-system connector	d__Bacteria;p__Proteobacteria;c__Gammaproteobacteria;o__Enterobacterales;f__Enterobacteriaceae	41	207	218	0.629179	0.949541	0.756856
K14337	mptA; alpha-1,6-mannosyltransferase [EC:2.4.1.-]	d__Bacteria;p__Actinobacteria;c__Actinobacteria	18509	1304	1664	0.731762	0.783654	0.75682
K05851	cyaA; adenylate cyclase, class 1 [EC:4.6.1.1]	d__Bacteria;p__Proteobacteria;c__Gammaproteobacteria	27	1765	1925	0.644161	0.916883	0.756699
K00526	E1.17.4.1B, nrdB, nrdF; ribonucleoside-diphosphate reductase beta chain [EC:1.17.4.1]	d__Bacteria	2	13424	13681	0.615723	0.981215	0.756644
K01070	frmB, ESD, fghA; S-formylglutathione hydrolase [EC:3.1.2.12]	d__Bacteria	17	5511	6821	0.71128	0.807946	0.756538
K16869	lipL; octanoyl-[GcvH]:protein N-octanoyltransferase [EC:2.3.1.204]	d__Bacteria;p__Firmicutes;c__Bacilli	13284	1423	1972	0.794972	0.721602	0.756512
K00620	argJ; glutamate N-acetyltransferase / amino-acid N-acetyltransferase [EC:2.3.1.35 2.3.1.1]	d__Bacteria	4	13349	13519	0.612874	0.987425	0.756317
K08724	pbpB; penicillin-binding protein 2B	d__Bacteria;p__Firmicutes	13279	2203	3248	0.853545	0.678264	0.755876
K05775	malM; maltose operon periplasmic protein	d__Bacteria;p__Proteobacteria;c__Gammaproteobacteria;o__Enterobacterales	32	695	775	0.653195	0.896774	0.755846
K06891	clpS; ATP-dependent Clp protease adaptor protein ClpS	d__Bacteria	8	9923	12990	0.747946	0.763895	0.755837
K03734	apbE; FAD:protein FMN transferase [EC:2.7.1.180]	d__Bacteria	2	13397	13648	0.614485	0.981609	0.755825
K16648	aftD; arabinofuranan 3-O-arabinosyltransferase [EC:2.4.2.-]	d__Bacteria;p__Actinobacteria;c__Actinobacteria	18509	1168	1309	0.655443	0.892284	0.755742
K18139	oprM, emhC, ttgC, cusC, adeK, smeF, mtrE, cmeC, gesC; outer membrane protein, multidrug efflux system	d__Bacteria	12	7639	7748	0.612247	0.985932	0.755402
K07773	arcA; two-component system, OmpR family, aerobic respiration control protein ArcA	d__Bacteria;p__Proteobacteria;c__Gammaproteobacteria;o__Enterobacterales	31	1264	1991	0.932153	0.634857	0.755303
K00992	murU; N-acetyl-alpha-D-muramate 1-phosphate uridylyltransferase [EC:2.7.7.99]	d__Bacteria	16	5822	7660	0.750258	0.760052	0.755123
K05602	hisN; histidinol-phosphatase [EC:3.1.3.15]	d__Bacteria;p__Actinobacteria	18503	2778	4333	0.918347	0.641126	0.755096
K06020	ettA; energy-dependent translational throttle protein EttA	d__Bacteria	12	9507	12712	0.761962	0.747876	0.754853
K01916&K01950	nadE; NAD+ synthase [EC:6.3.1.5] & E6.3.5.1, NADSYN1, QNS1, nadE; NAD+ synthase (glutamine-hydrolysing) [EC:6.3.5.1]	d__Bacteria;p__Proteobacteria;c__Gammaproteobacteria;o__Xanthomonadales	2924	260	415	0.948905	0.626506	0.754717
K09795	K09795; uncharacterized protein	d__Bacteria;p__Proteobacteria;c__Alphaproteobacteria	5019	850	1342	0.933041	0.633383	0.754549
K11717&K04488	sufS; cysteine desulfurase / selenocysteine lyase [EC:2.8.1.7 4.4.1.16] & iscU, nifU; nitrogen fixation protein NifU and related proteins	d__Bacteria;p__Actinobacteria;c__Actinobacteria;o__Corynebacteriales;f__Corynebacteriaceae;g__Corynebacterium	19078	149	231	0.908537	0.645022	0.75443
K20074	prpC, phpP; PPM family protein phosphatase [EC:3.1.3.16]	d__Bacteria	2	13336	13554	0.611687	0.983916	0.754384
K18244	mmgC; acyl-CoA dehydrogenase [EC:1.3.99.-]	d__Bacteria	2	13354	13609	0.612513	0.981262	0.754229
K15257	cmoB; tRNA (mo5U34)-methyltransferase [EC:2.1.1.-]	d__Bacteria;p__Proteobacteria;c__Gammaproteobacteria	27	2390	3598	0.872263	0.664258	0.754181
K00336	nuoG; NADH-quinone oxidoreductase subunit G [EC:7.1.1.2]	d__Bacteria	2	13367	13646	0.613109	0.979554	0.754175
K00568	ubiG; 2-polyprenyl-6-hydroxyphenyl methylase / 3-demethylubiquinone-9 3-methyltransferase [EC:2.1.1.222 2.1.1.64]	d__Bacteria	14	7537	11494	0.887228	0.655733	0.754115
K19317	blaBEL; beta-lactamase class A BEL [EC:3.5.2.6]	d__Bacteria;p__Proteobacteria;c__Alphaproteobacteria;o__Sphingomonadales;f__Sphingomonadaceae;g__Sphingobium	6779	46	76	1	0.605263	0.754098
K03366	butA, budC; meso-butanediol dehydrogenase / (S,S)-butanediol dehydrogenase / diacetyl reductase [EC:1.1.1.- 1.1.1.76 1.1.1.304]	d__Bacteria	2	13437	13837	0.61632	0.971092	0.754062
K13497	trpGD; anthranilate synthase/phosphoribosyltransferase [EC:4.1.3.27 2.4.2.18]	d__Bacteria;p__Proteobacteria;c__Gammaproteobacteria;o__Enterobacterales	29	1280	2007	0.92219	0.637768	0.75405
K06388	spoIISA; stage II sporulation protein SA	d__Bacteria;p__Firmicutes;c__Bacilli;o__Bacillales;f__Bacillaceae;g__Bacillus	14463	72	119	1	0.605042	0.753927
K11085&K06147	msbA; ATP-binding cassette, subfamily B, bacterial MsbA [EC:3.6.3.-] & ABCB-BAC; ATP-binding cassette, subfamily B, bacterial	d__Bacteria;p__Bacteroidetes;c__Bacteroidia	8862	1811	2325	0.730242	0.778925	0.753798
K06358	phrK; phosphatase RapK regulator	d__Bacteria;p__Firmicutes;c__Bacilli;o__Bacillales;f__Bacillaceae;g__Bacillus	14465	26	34	0.742857	0.764706	0.753623
K21491	yqcG; toxin YqcG [EC:3.1.-.-]	d__Bacteria;p__Firmicutes;c__Bacilli;o__Bacillales;f__Bacillaceae	14461	52	55	0.626506	0.945455	0.753623
K01715	crt; enoyl-CoA hydratase [EC:4.2.1.17]	d__Bacteria	2	13333	13582	0.611549	0.981667	0.753617
K12132	prkC, stkP; eukaryotic-like serine/threonine-protein kinase [EC:2.7.11.1]	d__Bacteria	2	13300	13495	0.610036	0.98555	0.753605
K06305	gerQ; spore germination protein Q	d__Bacteria;p__Firmicutes;c__Bacilli;o__Bacillales	14306	642	936	0.835938	0.685897	0.753521
K16650	glft2; galactofuranosylgalactofuranosylrhamnosyl-N-acetylglucosaminyl-diphospho-decaprenol beta-1,5/1,6-galactofuranosyltransferase [EC:2.4.1.288]	d__Bacteria;p__Actinobacteria;c__Actinobacteria;o__Corynebacteriales	18515	871	1423	0.976457	0.612087	0.752484
K02194	ccmB; heme exporter protein B	d__Bacteria	17	5739	7506	0.740707	0.764588	0.752458
K01994	gerE; LuxR family transcriptional regulator, transcriptional regulator of spore coat protein	d__Bacteria;p__Firmicutes;c__Bacilli;o__Bacillales	14306	714	1130	0.929688	0.631858	0.752371
K11609	kas; beta-ketoacyl ACP synthase [EC:2.3.1.-]	d__Bacteria;p__Actinobacteria;c__Actinobacteria;o__Corynebacteriales;f__Corynebacteriaceae	18517	556	918	0.992857	0.605664	0.752368
K02010	afuC, fbpC; iron(III) transport system ATP-binding protein [EC:7.2.2.7]	d__Bacteria	2	13283	13517	0.609256	0.982688	0.752173
K08095	E3.1.1.74; cutinase [EC:3.1.1.74]	d__Bacteria;p__Actinobacteria;c__Actinobacteria;o__Corynebacteriales;f__Corynebacteriaceae	18517	481	719	0.858929	0.668985	0.75215
K03516	flhE; flagellar protein FlhE	d__Bacteria;p__Proteobacteria;c__Gammaproteobacteria;o__Enterobacterales;f__Enterobacteriaceae	38	432	601	0.788321	0.718802	0.751958
K12574	rnj; ribonuclease J [EC:3.1.-.-]	d__Bacteria	1	14416	14416	0.602273	1	0.751773
K03660	OGG1; N-glycosylase/DNA lyase [EC:3.2.2.- 4.2.99.18]	d__Bacteria;p__Firmicutes_A	15881	1499	1913	0.72241	0.783586	0.751755
K02317	dnaT; DNA replication protein DnaT	d__Bacteria;p__Proteobacteria;c__Gammaproteobacteria;o__Enterobacterales;f__Enterobacteriaceae	41	289	440	0.878419	0.656818	0.751625
K18137	adeN; TetR/AcrR family transcriptional regulator, repressor of the adeIJK operon	d__Bacteria;p__Proteobacteria;c__Gammaproteobacteria;o__Pseudomonadales;f__Moraxellaceae	2505	145	239	0.986395	0.606695	0.751295
K03592	pmbA; PmbA protein	d__Bacteria	16	6260	8905	0.806701	0.702976	0.751275
K18476	tetR; TetR/AcrR family transcriptional regulator, tetracycline repressor protein	d__Bacteria;p__Actinobacteria;c__Actinobacteria	18508	2312	3326	0.816673	0.695129	0.751015
K07465	K07465; putative RecB family exonuclease	d__Bacteria;p__Actinobacteria	18503	2206	2850	0.729256	0.774035	0.750979
K08304	mltA; membrane-bound lytic murein transglycosylase A [EC:4.2.2.-]	d__Bacteria	15	5259	5646	0.628917	0.931456	0.750857
K04793	mbtG; mycobactin lysine-N-oxygenase	d__Bacteria;p__Actinobacteria;c__Actinobacteria;o__Corynebacteriales;f__Corynebacteriaceae	18519	381	515	0.762	0.739806	0.750739
K03607	proQ; ProP effector	d__Bacteria;p__Proteobacteria;c__Gammaproteobacteria;o__Enterobacterales	30	1283	2034	0.927023	0.630777	0.750731
K00335	nuoF; NADH-quinone oxidoreductase subunit F [EC:7.1.1.2]	d__Bacteria	2	13317	13679	0.610816	0.973536	0.750655
K00334	nuoE; NADH-quinone oxidoreductase subunit E [EC:7.1.1.2]	d__Bacteria	2	13270	13557	0.60866	0.97883	0.750587
K03814	mtgA; monofunctional glycosyltransferase [EC:2.4.1.129]	d__Bacteria	12	7546	7632	0.604793	0.988732	0.75051
K02829	qoxD; cytochrome aa3-600 menaquinol oxidase subunit IV [EC:7.1.1.5]	d__Bacteria;p__Firmicutes;c__Bacilli;o__Bacillales	14306	621	887	0.808594	0.700113	0.750453
K01953	asnB, ASNS; asparagine synthase (glutamine-hydrolysing) [EC:6.3.5.4]	d__Bacteria	2	13440	14023	0.616457	0.958425	0.750314
K06911	K06911; uncharacterized protein	d__Bacteria	2	13198	13390	0.605357	0.985661	0.750057
K13790	icsB, bopA; virulence protein IcsB	d__Bacteria;p__Proteobacteria;c__Gammaproteobacteria;o__Betaproteobacteriales;f__Burkholderiaceae;g__Burkholderia	3737	12	17	0.8	0.705882	0.75
K06006	cpxP, spy; periplasmic protein CpxP/Spy	d__Bacteria;p__Proteobacteria;c__Gammaproteobacteria;o__Enterobacterales	31	978	1252	0.721239	0.78115	0.75
K01375	CTSL2, CTSV; cathepsin V [EC:3.4.22.43]	d__Bacteria;p__Elusimicrobia;c__Elusimicrobia;o__Elusimicrobiales;f__UBA9959;g__UBA9959	12590	6	9	0.857143	0.666667	0.75
K05581	ndhJ; NAD(P)H-quinone oxidoreductase subunit J [EC:7.1.1.2]	d__Bacteria;p__Cyanobacteria;c__Oxyphotobacteria	12814	339	542	0.936464	0.625461	0.75
K05038	SLC6A5_9, GLYT; solute carrier family 6 (neurotransmitter transporter, glycine) member 5/9	d__Bacteria;p__Aegiribacterota;c__WM88;o__Dam-1;f__Dam-1;g__UBA5938;s__UBA5938 sp1	11702	3	4	0.75	0.75	0.75
K08904	psb28-2; photosystem II Psb28-2 protein	d__Bacteria;p__Cyanobacteria;c__Oxyphotobacteria	12821	132	146	0.640777	0.90411	0.75
K21369	mggA; mannosylglucosyl-3-phosphoglycerate synthase [EC:2.4.1.270]	d__Bacteria;p__Thermotogae;c__Thermotogae;o__Petrotogales;f__Petrotogaceae;g__Petrotoga	12717	3	4	0.75	0.75	0.75
K13857	SLC4A5, NBC4; solute carrier family 4 (sodium bicarbonate cotransporter), member 5	d__Bacteria;p__Planctomycetes;c__Planctomycetia;o__Pirellulales;f__Ga0077529	12096	3	4	0.75	0.75	0.75
K08586	tpr; thiol protease [EC:3.4.22.-]	d__Bacteria;p__Bacteroidetes;c__Bacteroidia;o__Bacteroidales;f__Porphyromonadaceae;g__Porphyromonas	9340	3	4	0.75	0.75	0.75
K11007	stxB; shiga toxin subunit B	d__Bacteria;p__Proteobacteria;c__Gammaproteobacteria;o__Enterobacterales;f__Enterobacteriaceae;g__Escherichia;s__Escherichia coli	60	3	3	0.6	1	0.75
K15818	M1; germanicol synthase [EC:5.4.99.34]	d__Bacteria;p__Planctomycetes;c__Planctomycetia;o__Gemmatales;f__Gemmataceae;g__Gemmata	12138	3	5	1	0.6	0.75
K08778	ASTL; astacin-like metalloendopeptidase [EC:3.4.-.-]	d__Bacteria;p__Firmicutes;c__Bacilli_A;o__Paenibacillales;f__Paenibacillaceae;g__Paenibacillus	15657	3	5	1	0.6	0.75
K00737&K14484	MGAT3; beta-1,4-mannosyl-glycoprotein beta-1,4-N-acetylglucosaminyltransferase [EC:2.4.1.144] & IAA; auxin-responsive protein IAA	d__Bacteria;p__Spirochaetes;c__GWE2-31-10;o__GWE2-31-10;f__GWE2-31-10;g__GWC1-27-15;s__GWC1-27-15 sp1	12421	3	5	1	0.6	0.75
K13402	MTHFD1L; monofunctional C1-tetrahydrofolate synthase, mitochondrial [EC:6.3.4.3]	d__Bacteria;p__Firmicutes_A;c__Clostridia;o__Oscillospirales;f__Oscillospiraceae;g__CAG-83;s__CAG-83 sp3	17003	3	5	1	0.6	0.75
K01534	zntA; Cd2+/Zn2+-exporting ATPase [EC:3.6.3.3 3.6.3.5]	d__Bacteria	4	13248	13555	0.608237	0.977352	0.74983
K00982	glnE; [glutamine synthetase] adenylyltransferase / [glutamine synthetase]-adenylyl-L-tyrosine phosphorylase [EC:2.7.7.42 2.7.7.89]	d__Bacteria	15	6859	9934	0.820258	0.690457	0.749781
K00381	cysI; sulfite reductase (NADPH) hemoprotein beta-component [EC:1.8.1.2]	d__Bacteria;p__Proteobacteria	19	5922	8247	0.784371	0.718079	0.749763
K22107	kstR; TetR/AcrR family transcriptional regulator, cholesterol catabolism regulator	d__Bacteria;p__Actinobacteria;c__Actinobacteria	18509	1384	1912	0.776655	0.723849	0.749323
K03485	treR; LacI family transcriptional regulator, trehalose operon repressor	d__Bacteria;p__Proteobacteria;c__Gammaproteobacteria;o__Enterobacterales	32	656	687	0.616541	0.954876	0.749286
K00232	E1.3.3.6, ACOX1, ACOX3; acyl-CoA oxidase [EC:1.3.3.6]	d__Bacteria;p__Actinobacteria;c__Actinobacteria	18508	1881	2190	0.66443	0.858904	0.749253
K02198	ccmF; cytochrome c-type biogenesis protein CcmF	d__Bacteria	17	5731	7550	0.739675	0.759073	0.749248
K01916	nadE; NAD+ synthase [EC:6.3.1.5]	d__Bacteria	2	13312	13733	0.610586	0.969344	0.749233
K12212	icmJ, dotN; intracellular multiplication protein IcmJ	d__Bacteria;p__Proteobacteria;c__Gammaproteobacteria	2767	118	187	0.921875	0.631016	0.749206
K02049	ABC.SN.A; NitT/TauT family transport system ATP-binding protein	d__Bacteria	2	13275	13638	0.608889	0.973383	0.749153
K00432	gpx; glutathione peroxidase [EC:1.11.1.9]	d__Bacteria	4	13051	13073	0.599192	0.998317	0.748895
K15877	CYP55; fungal nitric oxide reductase [EC:1.7.1.14]	d__Bacteria;p__Actinobacteria;c__Actinobacteria	18509	1245	1543	0.698653	0.80687	0.748872
K20950	vpsQ; polysaccharide biosynthesis protein VpsQ	d__Bacteria;p__Proteobacteria;c__Gammaproteobacteria;o__Enterobacterales;f__Vibrionaceae;g__Vibrio	803	73	87	0.675926	0.83908	0.748718
K04752	glnK; nitrogen regulatory protein P-II 2	d__Bacteria	14	7249	10870	0.853325	0.666881	0.74867
K04755	fdx; ferredoxin, 2Fe-2S	d__Bacteria	16	6297	9062	0.811469	0.69488	0.748662
K02479&K07695	K02479; two-component system, NarL family, response regulator & devR; two-component system, NarL family, response regulator DevR	d__Bacteria;p__Actinobacteria;c__Actinobacteria	18508	2295	3301	0.810668	0.695244	0.748532
K09918	K09918; uncharacterized protein	d__Bacteria;p__Proteobacteria;c__Gammaproteobacteria	27	1660	1698	0.605839	0.977621	0.748085
K09001	anmK; anhydro-N-acetylmuramic acid kinase [EC:2.7.1.170]	d__Bacteria	8	8729	10073	0.657948	0.866574	0.747986
K03708	ctsR; transcriptional regulator of stress and heat shock response	d__Bacteria	13274	3137	3194	0.60385	0.982154	0.747884
K15633	gpmI; 2,3-bisphosphoglycerate-independent phosphoglycerate mutase [EC:5.4.2.12]	d__Bacteria	7	11755	12987	0.636713	0.905136	0.74756
K11950	cmpA; bicarbonate transport system substrate-binding protein	d__Bacteria;p__Cyanobacteria;c__Oxyphotobacteria	12820	142	168	0.669811	0.845238	0.747368
K05595	marC; multiple antibiotic resistance protein	d__Bacteria	11	8555	10256	0.676873	0.834146	0.747325
K11929	phoE; outer membrane pore protein E	d__Bacteria;p__Proteobacteria;c__Gammaproteobacteria;o__Enterobacterales;f__Enterobacteriaceae	35	539	793	0.829231	0.679697	0.747055
K03286	TC.OOP; OmpA-OmpF porin, OOP family	d__Bacteria	13	6153	7634	0.696119	0.805999	0.747041
K07184	ygiM; SH3 domain protein	d__Bacteria;p__Proteobacteria;c__Gammaproteobacteria	27	1921	2403	0.701095	0.799417	0.747035
K02031	ABC.PE.A; peptide/nickel transport system ATP-binding protein	d__Bacteria	2	13151	13415	0.603202	0.980321	0.746855
K05579	ndhH; NAD(P)H-quinone oxidoreductase subunit H [EC:7.1.1.2]	d__Bacteria;p__Cyanobacteria;c__Oxyphotobacteria	12814	345	562	0.953039	0.613879	0.746753
K02032	ABC.PE.A1; peptide/nickel transport system ATP-binding protein	d__Bacteria	2	13149	13415	0.60311	0.980171	0.746742
K02257	COX10, ctaB, cyoE; heme o synthase [EC:2.5.1.141]	d__Bacteria	2	13142	13398	0.602789	0.980893	0.746705
K12539	prsD; ATP-binding cassette, subfamily C, bacterial PrsD	d__Bacteria;p__Proteobacteria;c__Alphaproteobacteria	5018	1055	1253	0.670693	0.841979	0.746638
K00524	nrdJ; ribonucleotide reductase, class II [EC:1.17.4.1]	d__Bacteria;p__Cyanobacteria;c__Oxyphotobacteria	12815	218	224	0.605556	0.973214	0.746575
K03743	pncC; nicotinamide-nucleotide amidase [EC:3.5.1.42]	d__Bacteria	4	13083	13269	0.600661	0.985982	0.746534
K07242	K07242; putative multicomponent Na+:H+ antiporter subunit B	d__Bacteria;p__Cyanobacteria;c__Oxyphotobacteria	12819	175	248	0.791855	0.705645	0.746269
K03812	rmf; ribosome modulation factor	d__Bacteria;p__Proteobacteria;c__Gammaproteobacteria	27	1638	1650	0.59781	0.992727	0.746241
K18778&K09862	zapD; cell division protein ZapD & K09862; uncharacterized protein	d__Bacteria;p__Proteobacteria;c__Gammaproteobacteria;o__Enterobacterales;f__Vibrionaceae	793	241	397	0.967871	0.607053	0.74613
K03471	rnhC; ribonuclease HIII [EC:3.1.26.4]	d__Bacteria;p__Firmicutes;c__Bacilli	13282	1695	2269	0.745055	0.747025	0.746039
K02441	glpG; GlpG protein	d__Bacteria;p__Proteobacteria;c__Gammaproteobacteria	27	2299	3424	0.839051	0.671437	0.745944
K04762	hslR; ribosome-associated heat shock protein Hsp15	d__Bacteria	12	8727	10926	0.699447	0.798737	0.745802
K03775	slyD; FKBP-type peptidyl-prolyl cis-trans isomerase SlyD [EC:5.2.1.8]	d__Bacteria	12	7798	8440	0.62499	0.923934	0.745614
K02078&K14661	acpP; acyl carrier protein & nodF; nodulation protein F [EC:2.3.1.-]	d__Bacteria;p__Proteobacteria;c__Alphaproteobacteria;o__Rhizobiales	5861	41	66	0.931818	0.621212	0.745455
K06022	NA	d__Bacteria;p__Cyanobacteria;c__Oxyphotobacteria;o__Nostocales	12824	101	135	0.742647	0.748148	0.745387
K22322	barS1; A-factor type gamma-butyrolactone 1'-reductase (1S-forming) [EC:1.1.1.413]	d__Bacteria	2	13119	13401	0.601734	0.978957	0.745334
K01626	E2.5.1.54, aroF, aroG, aroH; 3-deoxy-7-phosphoheptulonate synthase [EC:2.5.1.54]	d__Bacteria	4	12991	13084	0.596437	0.992892	0.745217
K07353	sfmC; fimbrial chaperone protein	d__Bacteria;p__Proteobacteria;c__Gammaproteobacteria;o__Enterobacterales;f__Enterobacteriaceae	37	402	462	0.65154	0.87013	0.745134
K05799	pdhR; GntR family transcriptional regulator, transcriptional repressor for pyruvate dehydrogenase complex	d__Bacteria	2	13015	13132	0.596964	0.99109	0.745119
K13461	hopM1; effector protein HopM1	d__Bacteria;p__Proteobacteria;c__Gammaproteobacteria;o__Pseudomonadales;f__Pseudomonadaceae;g__Pseudomonas_E	1688	19	27	0.791667	0.703704	0.745098
K13669	pimE; alpha-1,2-mannosyltransferase [EC:2.4.1.-]	d__Bacteria;p__Actinobacteria;c__Actinobacteria	18509	1196	1429	0.671156	0.836949	0.744939
K00208	fabI; enoyl-[acyl-carrier protein] reductase I [EC:1.3.1.9 1.3.1.10]	d__Bacteria	2	13025	13173	0.597422	0.988765	0.744818
K11357	divJ; two-component system, cell cycle sensor histidine kinase DivJ [EC:2.7.13.3]	d__Bacteria;p__Proteobacteria;c__Alphaproteobacteria;o__Rhizobiales	5020	754	1140	0.851977	0.661404	0.744691
K02116	atpI; ATP synthase protein I	d__Bacteria	15	6630	9448	0.792873	0.701736	0.744526
K15724	erpA; iron-sulfur cluster insertion protein	d__Bacteria	16	7378	12065	0.950773	0.611521	0.744313
K10439&K10440	rbsB; ribose transport system substrate-binding protein & rbsC; ribose transport system permease protein	d__Bacteria;p__Actinobacteria;c__Actinobacteria;o__Streptomycetales;f__Streptomycetaceae;g__Streptomyces	19662	326	405	0.692144	0.804938	0.744292
K16389	amphN, nysN, fscP, pimG; cytochrome P450 monooxygenase	d__Bacteria;p__Actinobacteria;c__Actinobacteria	18509	1452	2122	0.814815	0.68426	0.743852
K06131	clsA_B; cardiolipin synthase A/B [EC:2.7.8.-]	d__Bacteria	4	13049	13311	0.5991	0.980317	0.743702
K02399	flgN; flagella synthesis protein FlgN	d__Bacteria;p__Proteobacteria;c__Gammaproteobacteria	22	2922	2931	0.592938	0.996929	0.743606
K14594	NSY; neoxanthin synthase [EC:5.3.99.9]	d__Bacteria;p__Cyanobacteria;c__Oxyphotobacteria;o__Synechococcales_A;f__Cyanobiaceae	13046	58	90	0.878788	0.644444	0.74359
K06920	queC; 7-cyano-7-deazaguanine synthase [EC:6.3.4.20]	d__Bacteria	6	11136	11468	0.602239	0.97105	0.743416
K02029	ABC.PA.P; polar amino acid transport system permease protein	d__Bacteria	2	13003	13183	0.596413	0.986346	0.743347
K21929	udg; uracil-DNA glycosylase [EC:3.2.2.27]	d__Bacteria	1	14157	14157	0.591452	1	0.743286
K02710	psbI; photosystem II PsbI protein	d__Bacteria;p__Cyanobacteria;c__Oxyphotobacteria	12814	214	214	0.59116	1	0.743056
K04759	feoB; ferrous iron transport protein B	d__Bacteria	5	11410	12217	0.61689	0.933945	0.743008
K19005	ltaS; lipoteichoic acid synthase [EC:2.7.8.20]	d__Bacteria;p__Firmicutes	13280	1897	2556	0.743047	0.742175	0.742611
K05557	actVA1; MFS transporter, DHA2 family, integral membrane protein	d__Bacteria;p__Actinobacteria	18502	2206	2896	0.724228	0.76174	0.742511
K09762	K09762; uncharacterized protein	d__Bacteria	13274	4900	8004	0.943215	0.612194	0.74248
K11940	hspQ; heat shock protein HspQ	d__Bacteria;p__Proteobacteria;c__Alphaproteobacteria	5014	1786	2846	0.907982	0.627547	0.742157
K14668	whiEIV; minimal PKS chain-length factor (CLF/KS beta) [EC:2.3.1.-]	d__Bacteria;p__Actinobacteria;c__Actinobacteria;o__Streptomycetales	19648	567	885	0.881804	0.640678	0.742147
K14952	namH; UDP-MurNAc hydroxylase	d__Bacteria;p__Actinobacteria;c__Actinobacteria;o__Corynebacteriales;f__Corynebacteriaceae	18518	548	919	0.982079	0.5963	0.742045
K10921	toxR; cholera toxin transcriptional activator	d__Bacteria;p__Proteobacteria;c__Gammaproteobacteria;o__Enterobacterales;f__Vibrionaceae	794	233	380	0.939516	0.613158	0.742038
K06901	pbuG; putative MFS transporter, AGZA family, xanthine/uracil permease	d__Bacteria	3	12867	12897	0.5905	0.997674	0.741892
K19290	alg8; mannuronan synthase [EC:2.4.1.33]	d__Bacteria;p__Proteobacteria;c__Gammaproteobacteria;o__Pseudomonadales;f__Pseudomonadaceae	1427	422	661	0.884696	0.638427	0.741652
K00688	PYG, glgP; glycogen phosphorylase [EC:2.4.1.1]	d__Bacteria	2	13050	13406	0.598569	0.973445	0.741309
K06386	spoIIQ; stage II sporulation protein Q	d__Bacteria;p__Firmicutes;c__Bacilli;o__Bacillales	14306	709	1145	0.923177	0.619214	0.741244
K07816	E2.7.6.5X; putative GTP pyrophosphokinase [EC:2.7.6.5]	d__Bacteria	13277	3447	4534	0.722945	0.760256	0.741131
K06870	K06870; uncharacterized protein	d__Bacteria;p__Nitrospirota;c__Nitrospiria;o__Nitrospirales	8239	20	21	0.606061	0.952381	0.740741
K19561	bioJ; pimeloyl-[acyl-carrier protein] methyl ester esterase [EC:3.1.1.85]	d__Bacteria;p__Proteobacteria;c__Gammaproteobacteria;o__Francisellales;f__Francisellaceae	2895	20	33	0.952381	0.606061	0.740741
K13918	gudX; glucarate dehydratase-related protein	d__Bacteria;p__Proteobacteria;c__Gammaproteobacteria;o__Enterobacterales;f__Enterobacteriaceae	40	304	429	0.77551	0.708625	0.74056
K15733	E1.11.1.19; dye decolorizing peroxidase [EC:1.11.1.19]	d__Bacteria;p__Actinobacteria;c__Actinobacteria	18509	1246	1584	0.699214	0.786616	0.740345
[truncated: 10,353 more rows]

## Sheet: Pfam
Lineage-specific classification metrics of highest-scoring nodes for each Pfam protein family
Pfam ID	description	lineage	node_index	n_present_tips.node	n_present_tips.phylo	precision	sensitivity	f1_score
PF04637.7	Herpesvirus phosphoprotein 85 (HHV6-7 U14/HCMV UL25)	d__Bacteria;p__Patescibacteria;c__Microgenomatia;o__UBA1400;f__Pacebacteraceae;g__UBA1364;s__UBA1364 sp1	23252	3	3	1	1	1
PF03622.8	IBV 3B protein	d__Bacteria;p__Proteobacteria;c__Gammaproteobacteria;o__Pseudomonadales;f__Pseudomonadaceae;g__Pseudomonas_B;s__Pseudomonas_B luteola	1893	2	2	1	1	1
PF06582.7	Titin repeat	d__Bacteria;p__Firmicutes;c__Bacilli;o__Lactobacillales;f__Brochotrichaceae;g__Brochothrix;s__Brochothrix thermosphacta	14191	2	2	1	1	1
PF03579.8	Small hydrophobic protein	d__Bacteria;p__Firmicutes_A;c__Clostridia;o__Tissierellales;f__Ezakiellaceae;g__Ezakiella	17458	2	2	1	1	1
PF04022.7	Staphylocoagulase repeat	d__Bacteria;p__Firmicutes;c__Bacilli;o__Staphylococcales;f__Staphylococcaceae;g__Staphylococcus	14212	7	7	1	1	1
PF11586.3	Protein of unknown function (DUF3242)	d__Bacteria;p__Thermotogae;c__Thermotogae;o__Thermotogales	12662	36	36	1	1	1
PF00341.12	PDGF/VEGF domain	d__Bacteria;p__Spirochaetes;c__Leptospirae;o__Leptospirales;f__Leptospiraceae;g__Leptospira;s__Leptospira interrogans	12461	2	2	1	1	1
PF05555.6	Coxiella burnetii protein of unknown function (DUF762)	d__Bacteria;p__Proteobacteria;c__Gammaproteobacteria;o__Coxiellales;f__Coxiellaceae;g__Coxiella;s__Coxiella burnetii	2883	2	2	1	1	1
PF00864.14	ATP P2X receptor	d__Bacteria;p__Firmicutes_A;c__Clostridia;o__Clostridiales;f__Clostridiaceae;g__Clostridium_L;s__Clostridium_L sp1	17849	2	2	1	1	1
PF03108.10	MuDR family transposase	d__Bacteria;p__Cyanobacteria;c__Melainabacteria;o__Obscuribacterales;f__Obscuribacteraceae;g__Obscuribacter;s__Obscuribacter phosphatis	13236	2	2	1	1	1
PF09255.5	Caf1 Capsule antigen	d__Bacteria;p__Proteobacteria;c__Gammaproteobacteria;o__Enterobacterales;f__Enterobacteriaceae;g__Yersinia;s__Yersinia pestis	539	2	2	1	1	1
PF00715.12	Interleukin 2	d__Bacteria;p__Patescibacteria;c__ABY1;o__Falkowbacterales;f__UBA12075;g__UBA12075;s__UBA12075 sp1	22764	11	11	1	1	1
PF00778.12	DIX domain	d__Bacteria;p__Firmicutes_A;c__Clostridia;o__Lachnospirales;f__Lachnospiraceae;g__Eubacterium_S	16443	2	2	1	1	1
PF09288.5	Fungal ubiquitin-associated domain	d__Bacteria;p__Patescibacteria;c__Microgenomatia;o__Gottesmanbacterales_A;f__UBA10105;g__UBA10105;s__UBA10105 sp1	23396	6	6	1	1	1
PF09237.6	GAGA factor	d__Bacteria;p__Calditrichota;c__Calditrichia;o__Calditrichales;f__Calditrichaceae;g__Caldithrix;s__Caldithrix abyssi	11460	2	2	1	1	1
PF08149.6	BING4CT (NUC141) domain	d__Bacteria;p__Firmicutes;c__Bacilli;o__Lactobacillales;f__Lactobacillaceae;g__Lactobacillus;s__Lactobacillus hominis	13999	2	2	1	1	1
PF12178.3	Chromosome passenger complex (CPC) protein INCENP N terminal	d__Bacteria;p__Proteobacteria;c__Gammaproteobacteria;o__Enterobacterales;f__Alteromonadaceae;g__Pseudoalteromonas;s__Pseudoalteromonas luteoviolacea	1162	2	2	1	1	1
PF06011.7	Transient receptor potential (TRP) ion channel	d__Bacteria;p__Bacteroidetes;c__Bacteroidia;o__Flavobacteriales;f__Weeksellaceae;g__Chryseobacterium	10548	4	4	1	1	1
PF05018.8	Protein of unknown function (DUF667)	d__Bacteria;p__Patescibacteria;c__Microgenomatia;o__Roizmanbacterales;f__GWC2-37-13;g__2-01-FULL-40-13;s__2-01-FULL-40-13 sp3	23432	2	2	1	1	1
PF04521.8	ssRNA positive strand viral 18kD cysteine rich protein	d__Bacteria;p__Firmicutes;c__Bacilli;o__Bacillales;f__Bacillaceae;g__Bacillus;s__Bacillus xiamenensis	14516	2	2	1	1	1
PF05020.10	NPL4 family, putative zinc binding region	d__Bacteria;p__Firmicutes_A;c__Clostridia;o__Oscillospirales;f__DTU089;g__MS4;s__MS4 sp1	16676	2	2	1	1	1
PF03086.9	Domain of unknown function (DUF240)	d__Bacteria;p__Firmicutes;c__Bacilli;o__Mycoplasmatales;f__Ureaplasmataceae;g__Mycoplasma_C	15336	4	4	1	1	1
PF13294.1	Domain of unknown function (DUF4075)	d__Bacteria;p__Firmicutes;c__Bacilli;o__Bacillales;f__Bacillaceae_G	14314	119	119	1	1	1
PF14409.1	Ribosomally synthesized peptide in Herpetosiphon	d__Bacteria;p__Chloroflexi;c__Chloroflexia;o__Chloroflexales;f__Herpetosiphonaceae;g__Herpetosiphon	23791	3	3	1	1	1
PF06588.6	Muskelin N-terminus	d__Bacteria;p__Bacteroidetes;c__Bacteroidia;o__Bacteroidales;f__Prolixibacteraceae;g__UBA6024;s__UBA6024 sp1	9665	2	2	1	1	1
PF08624.5	Chromatin remodelling complex Rsc7/Swp82 subunit	d__Bacteria;p__Bacteroidetes;c__Bacteroidia;o__Sphingobacteriales;f__Sphingobacteriaceae;g__Pedobacter	10969	2	2	1	1	1
PF00868.15	Transglutaminase family	d__Bacteria;p__Proteobacteria;c__Gammaproteobacteria;o__Chromatiales;f__Chromatiaceae;g__Thiohalocapsa	3390	2	2	1	1	1
PF07078.6	Forty-two-three protein	d__Bacteria;p__Proteobacteria;c__Gammaproteobacteria;o__Enterobacterales;f__Vibrionaceae;g__Vibrio;s__Vibrio hyugaensis	825	2	2	1	1	1
PF12506.3	Protein of unknown function (DUF3713)	d__Bacteria;p__Firmicutes;c__Bacilli;o__Mycoplasmatales;f__Ureaplasmataceae;g__Mycoplasma_C	15327	13	13	1	1	1
PF13065.1	Protein of unknown function (DUF3928)	d__Bacteria;p__Firmicutes;c__Bacilli;o__Bacillales;f__Bacillaceae_G;g__Bacillus_A	14315	118	118	1	1	1
PF15111.1	TMEM101 protein family	d__Bacteria;p__Planctomycetes;c__Phycisphaerae;o__Phycisphaerales;f__SM1A02;g__UBA1668;s__UBA1668 sp1	12158	2	2	1	1	1
PF07306.6	Protein of unknown function (DUF1455)	d__Bacteria;p__Proteobacteria;c__Alphaproteobacteria;o__Rickettsiales;f__Anaplasmataceae;g__Anaplasma;s__Anaplasma marginale	7437	2	2	1	1	1
PF08391.5	Ly49-like protein, N-terminal region	d__Bacteria;p__Proteobacteria;c__Gammaproteobacteria;o__Cardiobacteriales;f__Wohlfahrtiimonadaceae;g__Wohlfahrtiimonas;s__Wohlfahrtiimonas chitiniclastica	3657	2	2	1	1	1
PF07765.7	KIP1-like protein	d__Bacteria;p__Patescibacteria;c__ABY1;o__Veblenbacterales;f__UBA10138;g__UBA10001;s__UBA10001 sp1	22748	2	2	1	1	1
PF11131.3	Rap-phr extracellular signalling	d__Bacteria;p__Firmicutes;c__Bacilli;o__Bacillales;f__Bacillaceae;g__Bacillus	14465	35	35	1	1	1
PF07122.6	Variable length PCR target protein (VLPT)	d__Bacteria;p__Proteobacteria;c__Alphaproteobacteria;o__Rickettsiales;f__Anaplasmataceae;g__Ehrlichia;s__Ehrlichia chaffeensis	7431	2	2	1	1	1
PF01302.20	CAP-Gly domain	d__Bacteria;p__Proteobacteria;c__Gammaproteobacteria;o__Pseudomonadales;f__Endozoicomonadaceae;g__Endozoicomonas;s__Endozoicomonas ascidiicola	2001	2	2	1	1	1
PF05302.6	Protein of unknown function (DUF720)	d__Bacteria;p__Verrucomicrobia;c__Chlamydiia;o__Chlamydiales;f__Chlamydiaceae	12035	22	22	1	1	1
PF06663.8	Protein of unknown function (DUF1170)	d__Bacteria;p__Actinobacteria;c__Actinobacteria;o__Corynebacteriales;f__Corynebacteriaceae;g__Corynebacterium;s__Corynebacterium camporealensis	19118	2	2	1	1	1
PF14702.1	Central domain of human glycogen debranching enzyme	d__Bacteria;p__Firmicutes;c__Bacilli_A;o__Aneurinibacillales;f__Aneurinibacillaceae;g__Aneurinibacillus;s__Aneurinibacillus migulanus	15801	2	2	1	1	1
PF03635.12	Vacuolar protein sorting-associated protein 35	d__Bacteria;p__Firmicutes_A;c__Clostridia;o__Lachnospirales;f__Lachnospiraceae;g__NK4A144	16064	2	2	1	1	1
PF06394.8	Pepsin inhibitor-3-like repeated domain	d__Bacteria;p__Proteobacteria;c__Gammaproteobacteria;o__Enterobacterales;f__Vibrionaceae;g__Vibrio	963	7	7	1	1	1
PF10642.4	Mitochondrial import receptor subunit or translocase	d__Bacteria;p__Proteobacteria;c__Gammaproteobacteria;o__Betaproteobacteriales;f__Burkholderiaceae;g__Taylorella;s__Taylorella equigenitalis	4494	2	2	1	1	1
PF05672.6	MAP7 (E-MAP-115) family	d__Bacteria;p__Proteobacteria;c__Alphaproteobacteria;o__RF32;f__CAG-977;g__UBA11549;s__UBA11549 sp2	7534	2	2	1	1	1
PF09840.4	Uncharacterized protein conserved in archaea (DUF2067)	d__Bacteria;p__Bacteroidetes;c__Bacteroidia;o__Cytophagales;f__Cyclobacteriaceae;g__Fabibacter;s__Fabibacter sp1	11140	2	2	1	1	1
PF03931.10	Skp1 family, tetramerisation domain	d__Bacteria;p__Dependentiae;c__Babeliae;o__Babeliales;f__UBA12411;g__UBA12411;s__UBA12411 sp1	8848	4	4	1	1	1
PF01846.14	FF domain	d__Bacteria;p__Patescibacteria;c__Paceibacteria;o__Terrybacterales;f__GWB1-40-14;g__GWB1-40-14;s__GWB1-40-14 sp2	22503	2	2	1	1	1
PF05271.6	Tobravirus 2B protein	d__Bacteria;p__Firmicutes;c__Bacilli_A;o__Paenibacillales;f__Paenibacillaceae;g__Paenibacillus	15641	4	4	1	1	1
PF07028.6	Protein of unknown function (DUF1319)	d__Bacteria;p__Firmicutes;c__Bacilli;o__Bacillales;f__Anoxybacillaceae;g__Parageobacillus;s__Parageobacillus thermoglucosidasius	14576	2	2	1	1	1
PF09793.4	Anticodon-binding domain	d__Bacteria;p__Cyanobacteria;c__Melainabacteria;o__Gastranaerophilales;f__Gastranaerophilaceae;g__UBA2883;s__UBA2883 sp2	13220	2	2	1	1	1
PF06427.6	UDP-glucose:Glycoprotein Glucosyltransferase	d__Bacteria;p__Firmicutes;c__Bacilli;o__Lactobacillales;f__Enterococcaceae;g__Enterococcus_D;s__Enterococcus_D gallinarum	13608	2	2	1	1	1
PF07200.8	Modifier of rudimentary (Mod(r)) protein	d__Bacteria;p__Patescibacteria;c__ABY1;o__UBA10025;f__UBA10025;g__UBA10025;s__UBA10025 sp1	22877	2	2	1	1	1
PF04801.8	Sin-like protein conserved region	d__Bacteria;p__Cyanobacteria;c__Melainabacteria;o__Gastranaerophilales;f__Gastranaerophilaceae;g__Zag1;s__Zag1 sp1	13205	6	6	1	1	1
PF08300.8	Hepatitis C virus non-structural 5a zinc finger domain	d__Bacteria;p__Firmicutes_A;c__Thermovenabulia;o__Thermovenabulales;f__Thermovenabulaceae	17952	2	2	1	1	1
PF00379.18	Insect cuticle protein	d__Bacteria;p__Firmicutes_C;c__Negativicutes;o__Veillonellales;f__Megasphaeraceae;g__Megasphaera;s__Megasphaera massiliensis	18331	3	3	1	1	1
PF06261.6	Actinobacillus actinomycetemcomitans leukotoxin activator LktC	d__Bacteria;p__Proteobacteria;c__Gammaproteobacteria;o__Enterobacterales;f__Pasteurellaceae;g__Aggregatibacter;s__Aggregatibacter actinomycetemcomitans	736	2	2	1	1	1
PF09736.4	Pre-mRNA-splicing factor of RES complex	d__Bacteria;p__Firmicutes_A;c__Clostridia;o__Lachnospirales;f__Lachnospiraceae;g__Lachnoclostridium;s__Lachnoclostridium phytofermentans_A	16469	2	2	1	1	1
PF03429.8	Major surface protein 1B	d__Bacteria;p__Proteobacteria;c__Alphaproteobacteria;o__Rickettsiales;f__Anaplasmataceae;g__Anaplasma	7436	3	3	1	1	1
PF09321.5	Domain of unknown function (DUF1978)	d__Bacteria;p__Verrucomicrobia;c__Chlamydiia;o__Chlamydiales;f__Chlamydiaceae;g__Chlamydophila;s__Chlamydophila pneumoniae	12049	3	3	1	1	1
PF09229.6	Activator of Hsp90 ATPase, N-terminal	d__Bacteria;p__Bacteroidetes;c__Bacteroidia;o__Flavobacteriales;f__Flavobacteriaceae;g__Croceibacter;s__Croceibacter atlanticus	10018	2	2	1	1	1
PF10811.3	Protein of unknown function (DUF2532)	d__Bacteria;p__Proteobacteria;c__Alphaproteobacteria;o__Rickettsiales;f__Rickettsiaceae;g__Rickettsia	7347	53	53	1	1	1
PF12422.3	Condensin II non structural maintenance of chromosomes subunit	d__Bacteria;p__Firmicutes;c__Bacilli;o__Lactobacillales;f__Lactobacillaceae;g__Lactobacillus_G;s__Lactobacillus_G collinoides	13829	2	2	1	1	1
PF04746.7	Protein of unknown function (DUF575)	d__Bacteria;p__Verrucomicrobia;c__Chlamydiia;o__Chlamydiales;f__Chlamydiaceae;g__Chlamydophila;s__Chlamydophila pneumoniae	12048	4	4	1	1	1
PF06399.8	GTP cyclohydrolase I feedback regulatory protein (GFRP)	d__Bacteria;p__Fusobacteria;c__Fusobacteriia;o__Fusobacteriales;f__Leptotrichiaceae;g__Caviibacter;s__Caviibacter abscessus	18021	2	2	1	1	1
PF10954.3	Protein of unknown function (DUF2755)	d__Bacteria;p__Proteobacteria;c__Gammaproteobacteria;o__Enterobacterales;f__Enterobacteriaceae	42	236	236	1	1	1
PF12211.3	Low molecular weight S layer protein N terminal	d__Bacteria;p__Firmicutes_A;c__Clostridia;o__Peptostreptococcales;f__Peptostreptococcaceae;g__Clostridioides	17568	7	7	1	1	1
PF08430.7	Forkhead N-terminal region	d__Bacteria;p__Firmicutes;c__Bacilli_A;o__Paenibacillales;f__Paenibacillaceae;g__Paenibacillus	15576	5	5	1	1	1
PF08434.6	Calcium-activated chloride channel N terminal	d__Bacteria;p__Firmicutes_A;c__Clostridia;o__Acetivibrionales;f__Acetivibrionaceae;g__Pseudobacteroides;s__Pseudobacteroides cellulosolvens	17246	2	2	1	1	1
PF07123.7	Photosystem II reaction centre W protein (PsbW)	d__Bacteria;p__Proteobacteria;c__Gammaproteobacteria;o__Enterobacterales;f__Enterobacteriaceae;g__Photorhabdus;s__Photorhabdus temperata	647	2	2	1	1	1
PF12145.3	Eukaryotic Mediator 12 subunit domain	d__Bacteria;p__Firmicutes;c__Bacilli;o__Lactobacillales;f__Listeriaceae;g__Listeria;s__Listeria grayi	14178	2	2	1	1	1
PF14738.1	Cilia- and flagella-associated protein 91	d__Bacteria;p__Cyanobacteria;c__Sericytochromatia;o__UBA7694;f__UBA7694;g__UBA7694;s__UBA7694 sp1	13243	2	2	1	1	1
PF04559.7	Herpesvirus UL17 protein	d__Bacteria;p__Actinobacteria;c__Actinobacteria;o__Actinomycetales;f__Actinomycetaceae;g__Actinomyces	20873	2	2	1	1	1
PF04420.9	CHD5-like protein	d__Bacteria;p__Firmicutes;c__Bacilli;o__Lactobacillales;f__Lactobacillaceae;g__Lactobacillus_G;s__Lactobacillus_G rapi	13797	2	2	1	1	1
PF07621.6	Protein of unknown function (DUF1582)	d__Bacteria;p__Planctomycetes;c__Planctomycetia;o__Pirellulales;f__Pirellulaceae;g__Rhodopirellula	12074	5	5	1	1	1
PF10148.4	Schwannomin-interacting protein 1	d__Bacteria;p__Proteobacteria;c__Gammaproteobacteria;o__Legionellales;f__Legionellaceae;g__Tatlockia;s__Tatlockia massiliensis	2826	2	2	1	1	1
PF11507.3	Ebola virus-specific transcription factor VP30	d__Bacteria;p__Bdellovibrionota;c__Bdellovibrionia;o__Bdellovibrionales;f__Bdellovibrionaceae;g__Bdellovibrio	7736	3	3	1	1	1
PF12027.3	Protein of unknown function (DUF3514)	d__Bacteria;p__Proteobacteria;c__Alphaproteobacteria;o__Rickettsiales;f__Anaplasmataceae;g__Ehrlichia	7426	10	10	1	1	1
PF05795.6	Plasmodium vivax Vir protein	d__Bacteria;p__Firmicutes_A;c__Clostridia;o__Lachnospirales;f__Lachnospiraceae;g__Robinsoniella;s__Robinsoniella peoriensis	16229	2	2	1	1	1
PF05174.7	Cysteine-rich D. radiodurans N terminus	d__Bacteria;p__Deinococcota;c__Deinococci;o__Deinococcales;f__Deinococcaceae;g__Deinococcus;s__Deinococcus radiodurans	21724	2	2	1	1	1
PF03373.9	Octapeptide repeat	d__Bacteria;p__Firmicutes;c__Bacilli;o__Staphylococcales;f__Staphylococcaceae;g__Staphylococcus	14212	7	7	1	1	1
PF09090.6	MIF4G like	d__Bacteria;p__Spirochaetes;c__Spirochaetia;o__Sphaerochaetales;f__Sphaerochaetaceae;g__Sphaerochaeta;s__Sphaerochaeta sp2	12377	2	2	1	1	1
PF05310.7	Tenuivirus movement protein	d__Bacteria;p__Bacteroidetes;c__Bacteroidia;o__Bacteroidales;f__Bacteroidaceae;g__Prevotella;s__Prevotella sp31	9142	2	2	1	1	1
PF04648.7	Yeast mating factor alpha hormone	d__Bacteria;p__Cyanobacteria;c__Oxyphotobacteria;o__Nostocales;f__Phormidiaceae;g__Arthrospira;s__Arthrospira maxima	12948	2	2	1	1	1
PF09324.5	Domain of unknown function (DUF1981)	d__Bacteria;p__Patescibacteria;c__ABY1;o__Magasanikibacterales;f__UBA922;g__UBA1557;s__UBA1557 sp1	22711	2	2	1	1	1
PF06340.6	Vibrio cholerae toxin co-regulated pilus biosynthesis protein F	d__Bacteria;p__Proteobacteria;c__Gammaproteobacteria;o__Enterobacterales;f__Vibrionaceae;g__Vibrio;s__Vibrio cholerae	886	2	2	1	1	1
PF11516.3	Protein of unknown function (DUF3120)	d__Bacteria;p__Proteobacteria;c__Gammaproteobacteria;o__Betaproteobacteriales;f__Burkholderiaceae;g__Bordetella	4436	11	11	1	1	1
PF05340.7	Protein of unknown function (DUF740)	d__Bacteria;p__Chloroflexi;c__Anaerolineae;o__Anaerolineales;f__envOPS12;g__UBA12087;s__UBA12087 sp1	23736	2	2	1	1	1
PF04763.7	Protein of unknown function (DUF562)	d__Bacteria;p__Verrucomicrobia;c__Chlamydiia;o__Chlamydiales;f__Chlamydiaceae;g__Chlamydophila;s__Chlamydophila pneumoniae	12048	4	4	1	1	1
PF15196.1	Activator of apoptosis harakiri	d__Bacteria;p__Actinobacteria;c__Actinobacteria;o__Streptosporangiales;f__Streptosporangiaceae;g__Nocardiopsis;s__Nocardiopsis prasina	19577	2	2	1	1	1
PF15271.1	Spindle pole body component BBP1, Mps2-binding protein	d__Bacteria;p__Firmicutes;c__Bacilli_A;o__Brevibacillales;f__Brevibacillaceae;g__Brevibacillus;s__Brevibacillus parabrevis	15786	2	2	1	1	1
PF08954.6	Trimerisation motif	d__Bacteria;p__Proteobacteria;c__Gammaproteobacteria;o__Pseudomonadales;f__Marinomonadaceae;g__Marinomonas;s__Marinomonas gallaica	2431	2	2	1	1	1
PF04716.9	ETC complex I subunit conserved region	d__Bacteria;p__Bacteroidetes;c__Bacteroidia;o__Bacteroidales;f__Dysgonomonadaceae;g__Dysgonomonas;s__Dysgonomonas macrotermitis	9441	2	2	1	1	1
PF00812.12	Ephrin	d__Bacteria;p__Proteobacteria;c__Gammaproteobacteria;o__Pseudomonadales;f__Endozoicomonadaceae;g__Endozoicomonas;s__Endozoicomonas montiporae	2003	2	2	1	1	1
PF11690.3	Protein of unknown function (DUF3287)	d__Bacteria;p__Firmicutes;c__Bacilli;o__Lactobacillales;f__Lactobacillaceae;g__Pediococcus;s__Pediococcus acidilactici	13861	2	2	1	1	1
PF07199.6	Protein of unknown function (DUF1411)	d__Bacteria;p__Firmicutes;c__Bacilli;o__Bacillales;f__Bacillaceae_G;g__Bacillus_A;s__Bacillus_A thuringiensis_A	14338	2	2	1	1	1
PF01283.14	Ribosomal protein S26e	d__Bacteria;p__Proteobacteria;c__Alphaproteobacteria;o__Caulobacterales;f__Caulobacteraceae;g__Caulobacter;s__Caulobacter sp3	6501	2	2	1	1	1
PF07525.11	SOCS box	d__Bacteria;p__Proteobacteria;c__Gammaproteobacteria;o__Pseudomonadales;f__Endozoicomonadaceae;g__Endozoicomonas	1999	3	3	1	1	1
PF00971.13	NA	d__Bacteria;p__Proteobacteria;c__Gammaproteobacteria;o__Enterobacterales;f__Alteromonadaceae;g__Pseudoalteromonas;s__Pseudoalteromonas piscicida	1167	2	2	1	1	1
PF05627.6	Cleavage site for pathogenic type III effector avirulence factor Avr	d__Bacteria;p__Firmicutes_F;c__Halanaerobiia;o__Halobacteroidales;f__Acetohalobiaceae;g__Fuchsiella;s__Fuchsiella alkaliacetigena	18040	2	2	1	1	1
PF08683.6	Microtubule-binding calmodulin-regulated spectrin-associated	d__Bacteria;p__Firmicutes;c__Bacilli;o__Staphylococcales;f__Staphylococcaceae;g__Staphylococcus;s__Staphylococcus schleiferi	14261	2	2	1	1	1
PF09341.5	Transcription factor Pcc1	d__Bacteria;p__Firmicutes;c__Bacilli;o__Staphylococcales;f__Staphylococcaceae;g__Staphylococcus_A;s__Staphylococcus_A vitulinus	14271	2	2	1	1	1
PF13063.1	Protein of unknown function (DUF3925)	d__Bacteria;p__Firmicutes;c__Bacilli;o__Bacillales;f__Bacillaceae_G	14314	119	119	1	1	1
PF03661.8	Uncharacterised protein family (UPF0121)	d__Bacteria;p__Verrucomicrobia;c__Verrucomicrobiae;o__Opitutales;f__MB11C04;g__UBA2993;s__UBA2993 sp1	11873	2	2	1	1	1
PF11263.3	Borrelia burgdorferi attachment protein P66	d__Bacteria;p__Spirochaetes;c__Spirochaetia;o__Borreliales;f__Borreliaceae	12386	35	35	1	1	1
PF11098.3	Chlorosome envelope protein C	d__Bacteria;p__Bacteroidetes;c__Chlorobia;o__Chlorobiales	11373	22	22	1	1	1
PF06697.7	Protein of unknown function (DUF1191)	d__Bacteria;p__Firmicutes;c__Bacilli;o__Lactobacillales;f__Enterococcaceae;g__Enterococcus;s__Enterococcus silesiacus	13660	2	2	1	1	1
PF07279.6	Protein of unknown function (DUF1442)	d__Bacteria;p__Actinobacteria;c__Actinobacteria;o__Frankiales;f__Frankiaceae;g__Frankia;s__Frankia inefficax	19557	2	2	1	1	1
PF05024.10	N-acetylglucosaminyl transferase component (Gpi1)	d__Bacteria;p__Proteobacteria;c__Gammaproteobacteria;o__Pseudomonadales;f__UBA5862;g__UBA5862	2499	2	2	1	1	1
PF03072.9	Domain of unknown function (DUF237)	d__Bacteria;p__Firmicutes;c__Bacilli;o__Mycoplasmatales;f__Ureaplasmataceae;g__Mycoplasma_C	15336	4	4	1	1	1
PF11801.3	Tom37 C-terminal domain	d__Bacteria;p__Proteobacteria;c__Gammaproteobacteria;o__Legionellales;f__Legionellaceae;g__Tatlockia	2827	3	3	1	1	1
PF10350.4	Putative death-receptor fusion protein (DUF2428)	d__Bacteria;p__Verrucomicrobia;c__Chlamydiia;o__Chlamydiales;f__Parachlamydiaceae;g__Protochlamydia;s__Protochlamydia amoebophila	12020	2	2	1	1	1
PF13169.1	Poxvirus B22R protein N-terminal	d__Bacteria;p__Firmicutes;c__Bacilli;o__Lactobacillales;f__Listeriaceae;g__Listeria;s__Listeria fleischmannii	14181	2	2	1	1	1
PF05910.7	Plant protein of unknown function (DUF868)	d__Bacteria;p__Bacteroidetes;c__Bacteroidia;o__Flavobacteriales;f__Flavobacteriaceae;g__Nonlabens;s__Nonlabens sediminis	10056	2	2	1	1	1
PF05251.7	Oligosaccharyltransferase subunit 5	d__Bacteria;p__Bacteroidetes;c__Bacteroidia;o__Cytophagales;f__Cyclobacteriaceae;g__Persicobacter;s__Persicobacter sp1	11150	2	2	1	1	1
PF10453.4	Nuclear fragile X mental retardation-interacting protein 1 (NUFIP1)	d__Bacteria;p__Actinobacteria;c__Actinobacteria;o__Streptomycetales;f__Streptomycetaceae;g__Streptomyces	19839	2	2	1	1	1
PF00938.12	Lipoprotein	d__Bacteria;p__Firmicutes;c__Bacilli;o__Mycoplasmatales;f__Ureaplasmataceae;g__Mycoplasma_C	15336	4	4	1	1	1
PF14886.1	FAM183A and FAM183B related	d__Bacteria;p__Margulisbacteria;c__ZB3;o__UBA6595;f__UBA6595;g__UBA6595;s__UBA6595 sp1	13272	2	2	1	1	1
PF08320.7	PIG-X / PBN1	d__Bacteria;p__Firmicutes_A;c__Clostridia;o__Peptostreptococcales;f__Peptostreptococcaceae;g__Intestinibacter;s__Intestinibacter bartlettii	17565	2	2	1	1	1
PF12113.3	SVM protein signal sequence	d__Bacteria;p__Firmicutes;c__Bacilli;o__Acholeplasmatales;f__Acholeplasmataceae;g__Phytoplasma	15458	14	14	1	1	1
PF06548.6	NA	d__Bacteria;p__Firmicutes;c__Bacilli;o__Lactobacillales;f__Lactobacillaceae;g__Lactobacillus_H;s__Lactobacillus_H reuteri	13756	2	2	1	1	1
PF04795.7	PAPA-1-like conserved region	d__Bacteria;p__Proteobacteria;c__Alphaproteobacteria;o__UBA8366;f__UBA8366;g__UBA8366;s__UBA8366 sp1	7264	2	2	1	1	1
PF04139.8	Rad9	d__Bacteria;p__Patescibacteria;c__Microgenomatia;o__Roizmanbacterales;f__GWC2-37-13;g__2-01-FULL-40-13;s__2-01-FULL-40-13 sp1	23434	2	2	1	1	1
PF14632.1	Acidic N-terminal SPT6	d__Bacteria;p__Actinobacteria;c__Actinobacteria;o__Actinomycetales;f__Actinomycetaceae;g__Actinomyces_A	20835	4	4	1	1	1
PF12240.3	Angiomotin C terminal	d__Bacteria;p__Proteobacteria;c__Alphaproteobacteria;o__Rhizobiales;f__Rhizobiaceae;g__Bartonella	5305	2	2	1	1	1
PF10183.4	ESSS subunit of NADH:ubiquinone oxidoreductase (complex I)	d__Bacteria;p__Bacteroidetes;c__Bacteroidia;o__Bacteroidales;f__Paludibacteraceae;g__RF16;s__RF16 sp12	9581	2	2	1	1	1
PF03268.9	Caenorhabditis protein of unknown function, DUF267	d__Bacteria;p__Firmicutes;c__Bacilli;o__Mycoplasmatales;f__Mycoplasmataceae_B;g__Mycoplasma_E;s__Mycoplasma_E ovipneumoniae	15315	2	2	1	1	1
PF10044.4	Retinal tissue protein	d__Bacteria;p__Spirochaetes;c__GWE2-31-10;o__GWE2-31-10;f__GWE2-31-10;g__GWC1-27-15;s__GWC1-27-15 sp1	12421	3	3	1	1	1
PF09510.5	Rtt102p-like transcription regulator protein	d__Bacteria;p__Firmicutes;c__Bacilli;o__RFN20;f__CAG-288;g__CAG-288;s__CAG-288 sp1	15242	2	2	1	1	1
PF09042.6	Titin Z	d__Bacteria;p__Actinobacteria;c__Actinobacteria;o__Corynebacteriales;f__Corynebacteriaceae;g__Rhodococcus;s__Rhodococcus triatomae	18961	2	2	1	1	1
PF10231.4	Apoptogenic protein 1	d__Bacteria;p__Firmicutes_A;c__Clostridia;o__Peptostreptococcales;f__Peptoclostridiaceae;g__Peptoclostridium;s__Peptoclostridium litorale	17586	2	2	1	1	1
PF13142.1	Domain of unknown function (DUF3960)	d__Bacteria;p__Firmicutes;c__Bacilli;o__Bacillales;f__Bacillaceae_G	14314	119	119	1	1	1
PF04088.8	Peroxin 13, N-terminal region	d__Bacteria;p__Bacteroidetes;c__Bacteroidia;o__Flavobacteriales;f__Flavobacteriaceae;g__Nonlabens;s__Nonlabens ulvanivorans	10051	3	3	1	1	1
PF13043.1	Domain of unknown function (DUF3903)	d__Bacteria;p__Firmicutes;c__Bacilli;o__Bacillales;f__Bacillaceae_G;g__Bacillus_A	14315	118	118	1	1	1
PF13141.1	Protein of unknown function (DUF3979)	d__Bacteria;p__Firmicutes;c__Bacilli;o__Bacillales;f__Bacillaceae_G	14313	126	126	1	1	1
PF08043.7	Xin repeat	d__Bacteria;p__Actinobacteria;c__Actinobacteria;o__Corynebacteriales;f__Corynebacteriaceae;g__Smaragdicoccus;s__Smaragdicoccus niigatensis	18929	2	2	1	1	1
PF05821.6	NADH-ubiquinone oxidoreductase ASHI subunit (CI-ASHI or NDUFB8)	d__Bacteria;p__Actinobacteria;c__Actinobacteria;o__Actinomycetales;f__Bifidobacteriaceae;g__Bifidobacterium;s__Bifidobacterium saguini	21021	2	2	1	1	1
PF01352.22	KRAB box	d__Bacteria;p__Cyanobacteria;c__Oxyphotobacteria;o__Nostocales;f__Desertifilaceae;g__Roseofilum;s__Roseofilum reptotaenium	13014	2	2	1	1	1
PF07197.7	Protein of unknown function (DUF1409)	d__Bacteria;p__Firmicutes_A;c__Clostridia;o__Lachnospirales;f__Lachnospiraceae;g__CAG-65;s__CAG-65 sp2	15944	2	2	1	1	1
PF10859.3	Protein of unknown function (DUF2660)	d__Bacteria;p__Proteobacteria;c__Alphaproteobacteria;o__Rickettsiales	7345	60	60	1	1	1
PF12378.3	Trypsin-sensitive surface-exposed protein	d__Bacteria;p__Firmicutes;c__Bacilli;o__Mycoplasmatales;f__Ureaplasmataceae;g__Mycoplasma_C	15327	13	13	1	1	1
PF10508.4	Proteasome non-ATPase 26S subunit	d__Bacteria;p__Firmicutes;c__Bacilli;o__Lactobacillales;f__Lactobacillaceae;g__Lactobacillus;s__Lactobacillus psittaci	13990	2	2	1	1	1
PF07877.6	Protein of unknown function (DUF1661)	d__Bacteria;p__Bacteroidetes;c__Bacteroidia;o__Bacteroidales;f__Porphyromonadaceae;g__Porphyromonas	9340	4	4	1	1	1
PF13050.1	Protein of unknown function (DUF3911)	d__Bacteria;p__Firmicutes;c__Bacilli;o__Bacillales;f__Bacillaceae_G	14314	119	119	1	1	1
PF09437.5	Pombe specific 5TM protein	d__Bacteria;p__Patescibacteria;c__Microgenomatia;o__Curtissbacterales;f__GWA2-41-24;g__GWA2-41-24;s__GWA2-41-24 sp1	23532	2	2	1	1	1
PF07623.6	Protein of unknown function (DUF1584)	d__Bacteria;p__Planctomycetes;c__Planctomycetia;o__Pirellulales;f__Pirellulaceae;g__Rhodopirellula	12074	5	5	1	1	1
PF07577.6	Domain of Unknown Function (DUF1547)	d__Bacteria;p__Verrucomicrobia;c__Chlamydiia;o__Chlamydiales;f__Chlamydiaceae	12035	22	22	1	1	1
PF12334.3	Rickettsia outer membrane protein B	d__Bacteria;p__Proteobacteria;c__Alphaproteobacteria;o__Rickettsiales;f__Rickettsiaceae;g__Rickettsia	7347	53	53	1	1	1
PF06587.6	Protein of unknown function (DUF1137)	d__Bacteria;p__Verrucomicrobia;c__Chlamydiia;o__Chlamydiales;f__Chlamydiaceae	12035	22	22	1	1	1
PF09644.5	Mg296 protein	d__Bacteria;p__Firmicutes;c__Bacilli;o__Mycoplasmatales;f__Ureaplasmataceae;g__Mycoplasma_C	15327	13	13	1	1	1
PF11224.3	Protein of unknown function (DUF3023)	d__Bacteria;p__Proteobacteria;c__Alphaproteobacteria;o__Rickettsiales;f__Anaplasmataceae;g__Ehrlichia	7426	10	10	1	1	1
PF11252.3	Protein of unknown function (DUF3051)	d__Bacteria;p__Patescibacteria;c__ABY1;o__Uhrbacterales;f__GWF2-40-263;g__UBA12393;s__UBA12393 sp1	22628	4	4	1	1	1
PF07404.6	Telomere-binding protein beta subunit (TEBP beta)	d__Bacteria;p__Bdellovibrionota;c__Bacteriovoracia;o__Bacteriovoracales;f__Bacteriovoracaceae;g__Bacteriovorax;s__Bacteriovorax sp1	7695	2	2	1	1	1
PF05660.6	Coxiella burnetii protein of unknown function (DUF807)	d__Bacteria;p__Proteobacteria;c__Gammaproteobacteria;o__Coxiellales;f__Coxiellaceae;g__Coxiella;s__Coxiella burnetii	2883	2	2	1	1	1
PF08203.6	Yeast RNA polymerase I subunit RPA14	d__Bacteria;p__Nitrospinota;c__UBA8248;o__UBA8248;f__UBA8248;g__2-12-FULL-69-37;s__2-12-FULL-69-37 sp1	8327	2	2	1	1	1
PF01466.14	Skp1 family, dimerisation domain	d__Bacteria;p__Firmicutes;c__Bacilli;o__Lactobacillales;f__Lactobacillaceae;g__Lactobacillus_H;s__Lactobacillus_H suebicus	13778	2	2	1	1	1
PF10878.3	Protein of unknown function (DUF2672)	d__Bacteria;p__Proteobacteria;c__Alphaproteobacteria;o__Rickettsiales;f__Rickettsiaceae	7346	58	58	1	1	1
PF04382.8	SAB domain	d__Bacteria;p__Proteobacteria;c__Gammaproteobacteria;o__Enterobacterales;f__Enterobacteriaceae;g__Gilliamella;s__Gilliamella apicola_D	675	2	2	1	1	1
PF03943.8	TAP C-terminal domain	d__Bacteria;p__Proteobacteria;c__Gammaproteobacteria;o__Enterobacterales;f__Alteromonadaceae;g__Pseudoalteromonas;s__Pseudoalteromonas piscicida	1167	2	2	1	1	1
PF03503.8	Chlamydia cysteine-rich outer membrane protein 3	d__Bacteria;p__Verrucomicrobia;c__Chlamydiia;o__Chlamydiales;f__Chlamydiaceae	12035	22	22	1	1	1
PF05109.8	Herpes virus major outer envelope glycoprotein (BLLF1)	d__Bacteria;p__Firmicutes_A;c__Clostridia;o__Saccharofermentanales;f__UBA5734;g__UBA5734	17276	2	2	1	1	1
PF03384.9	Drosophila protein of unknown function, DUF287	d__Bacteria;p__Proteobacteria;c__Gammaproteobacteria;o__Pseudomonadales;f__Pseudomonadaceae;g__Pseudomonas_E	1728	2	2	1	1	1
PF07937.6	Protein of unknown function (DUF1686)	d__Bacteria;p__Patescibacteria;c__Saccharimonadia;o__UBA4664;f__UBA4664;g__UBA5169;s__UBA5169 sp1	23095	2	2	1	1	1
PF13074.1	Protein of unknown function (DUF3938)	d__Bacteria;p__Firmicutes;c__Bacilli;o__Bacillales;f__Bacillaceae_G;g__Bacillus_A	14315	118	118	1	1	1
PF08129.6	NA	d__Bacteria;p__Firmicutes;c__Bacilli;o__Lactobacillales;f__Enterococcaceae;g__Enterococcus_A;s__Enterococcus_A pallens	13627	2	2	1	1	1
PF13221.1	Protein of unknown function (DUF4029)	d__Bacteria;p__Firmicutes;c__Bacilli;o__Bacillales;f__Bacillaceae_G;g__Bacillus_A	14320	102	102	1	1	1
PF07327.6	Neuroparsin	d__Bacteria;p__Actinobacteria;c__Actinobacteria;o__Corynebacteriales;f__Corynebacteriaceae;g__Corynebacterium;s__Corynebacterium sp2	19120	2	2	1	1	1
PF14795.1	Leucine-tRNA synthetase-specific domain	d__Bacteria;p__Deinococcota;c__Deinococci;o__Deinococcales	21736	34	34	1	1	1
PF01621.12	Cell fusion glycoprotein K	d__Bacteria;p__Firmicutes;c__Bacilli;o__Mycoplasmatales;f__Ureaplasmataceae;g__Mycoplasma_C;s__Mycoplasma_C genitalium	15337	2	2	1	1	1
PF13110.1	Protein of unknown function (DUF3966)	d__Bacteria;p__Firmicutes;c__Bacilli;o__Bacillales;f__Bacillaceae_G	14314	119	119	1	1	1
PF07860.6	WisP family C-Terminal Region	d__Bacteria;p__Actinobacteria;c__Actinobacteria;o__Actinomycetales;f__Microbacteriaceae;g__Tropheryma;s__Tropheryma whipplei	20573	2	2	1	1	1
PF05540.6	Serpulina hyodysenteriae variable surface protein	d__Bacteria;p__Spirochaetes;c__Brachyspirae;o__Brachyspirales;f__Brachyspiraceae;g__Brachyspira	12425	12	12	1	1	1
PF12135.3	Plasmodium repeat family	d__Bacteria;p__Firmicutes_A;c__Clostridia;o__Clostridiales;f__Clostridiaceae;g__Clostridium_P;s__Clostridium_P perfringens	17838	2	2	1	1	1
PF09105.5	Elongation factor SelB, winged helix	d__Bacteria;p__Firmicutes_B;c__Moorellia;o__Moorellales;f__Moorellaceae;g__Moorella	18152	6	6	1	1	1
PF06563.6	Protein of unknown function (DUF1125)	d__Bacteria;p__Firmicutes;c__Bacilli;o__Lactobacillales;f__Streptococcaceae;g__Lactococcus	13566	3	3	1	1	1
PF09144.5	NA	d__Bacteria;p__Proteobacteria;c__Gammaproteobacteria;o__Enterobacterales;f__Enterobacteriaceae;g__Yersinia	537	3	3	1	1	1
PF08499.7	3'5'-cyclic nucleotide phosphodiesterase N-terminal	d__Bacteria;p__Patescibacteria;c__ABY1;o__Magasanikibacterales;f__UBA922;g__UBA1557;s__UBA1557 sp1	22711	2	2	1	1	1
PF04036.7	NA	d__Bacteria;p__Actinobacteria;c__Actinobacteria;o__Corynebacteriales;f__Corynebacteriaceae;g__Nocardia	18879	4	4	1	1	1
PF03000.9	NPH3 family	d__Bacteria;p__Firmicutes;c__Bacilli;o__Lactobacillales;f__Lactobacillaceae;g__Lactobacillus;s__Lactobacillus gigeriorum	13978	2	2	1	1	1
PF02966.11	Mitosis protein DIM1	d__Bacteria;p__Calescamantes;c__Calescibacteriia;o__Calescibacteriales;f__Calescibacteriaceae;g__Calescibacterium;s__Calescibacterium nevades	12724	3	3	1	1	1
PF07571.8	TAF6 C-terminal HEAT repeat domain	d__Bacteria;p__Cyanobacteria;c__Oxyphotobacteria;o__Nostocales;f__Phormidiaceae;g__Planktothrix	12939	3	3	1	1	1
PF07861.6	WisP family N-Terminal Region	d__Bacteria;p__Actinobacteria;c__Actinobacteria;o__Actinomycetales;f__Microbacteriaceae;g__Tropheryma;s__Tropheryma whipplei	20573	2	2	1	1	1
PF04501.7	Baculovirus major capsid protein VP39	d__Bacteria;p__Proteobacteria;c__Gammaproteobacteria;o__Pseudomonadales;f__Hahellaceae;g__Marinobacter;s__Marinobacter psychrophilus	2474	2	2	1	1	1
PF03257.8	Mycoplasma adhesin P1	d__Bacteria;p__Firmicutes;c__Bacilli;o__Mycoplasmatales;f__Ureaplasmataceae;g__Mycoplasma_C	15336	4	4	1	1	1
PF02177.11	Amyloid A4 N-terminal heparin-binding	d__Bacteria;p__Patescibacteria;c__Paceibacteria;o__UBA9983;f__Nomurabacteraceae;g__UBA8515;s__UBA8515 sp3	22162	2	2	1	1	1
PF02722.10	Major Outer Sheath Protein C-terminal domain	d__Bacteria;p__Spirochaetes;c__Spirochaetia;o__Treponematales;f__Treponemataceae	12309	12	12	1	1	1
PF02330.11	Mitochondrial glycoprotein	d__Bacteria;p__Planctomycetes;c__Planctomycetia;o__Gemmatales;f__Gemmataceae;g__Gemmata;s__Gemmata massiliana	12139	2	2	1	1	1
PF00005.22	ABC transporter	d__Bacteria	1	23934	23934	0.999916	1	0.999958
PF00009.22	Elongation factor Tu GTP binding domain	d__Bacteria	1	23931	23931	0.999791	1	0.999896
PF03144.20	Elongation factor Tu domain 2	d__Bacteria	1	23927	23927	0.999624	1	0.999812
PF00271.26	Helicase conserved C-terminal domain	d__Bacteria	1	23925	23925	0.99954	1	0.99977
PF08866.5	Putative amino acid metabolism	d__Bacteria;p__Firmicutes;c__Bacilli;o__Lactobacillales	13287	874	874	0.998857	1	0.999428
PF08264.8	Anticodon-binding domain of tRNA	d__Bacteria	1	23908	23908	0.99883	1	0.999415
PF00004.24	ATPase family associated with various cellular activities (AAA)	d__Bacteria	1	23905	23905	0.998705	1	0.999352
PF01479.20	S4 domain	d__Bacteria	1	23905	23905	0.998705	1	0.999352
PF00133.17	tRNA synthetases class I (I, L, M and V)	d__Bacteria	1	23904	23904	0.998663	1	0.999331
PF02518.21	Histidine kinase-, DNA gyrase B-, and HSP90-like ATPase	d__Bacteria	1	23902	23902	0.99858	1	0.999289
PF01926.18	50S ribosome-binding GTPase	d__Bacteria	1	23901	23901	0.998538	1	0.999268
PF03129.15	Anticodon binding domain	d__Bacteria	1	23900	23900	0.998496	1	0.999247
PF00575.18	S1 RNA binding domain	d__Bacteria	1	23887	23887	0.997953	1	0.998975
PF00587.20	tRNA synthetase class II core domain (G, H, P, S and T)	d__Bacteria	1	23879	23879	0.997619	1	0.998808
PF01336.20	OB-fold nucleic acid binding domain	d__Bacteria	1	23873	23873	0.997368	1	0.998682
PF00679.19	Elongation factor G C-terminus	d__Bacteria	1	23873	23873	0.997368	1	0.998682
PF08930.5	Domain of unknown function (DUF1912)	d__Bacteria;p__Firmicutes;c__Bacilli;o__Lactobacillales;f__Streptococcaceae	13291	286	286	0.996516	1	0.998255
PF04542.9	Sigma-70 region 2	d__Bacteria	1	23844	23844	0.996156	1	0.998075
PF13397.1	RNA polymerase-binding protein	d__Bacteria;p__Actinobacteria;c__Actinobacteria	18506	2871	2871	0.995492	1	0.997741
PF00270.24	DEAD/DEAH box helicase	d__Bacteria	1	23820	23820	0.995154	1	0.997571
PF07992.9	Pyridine nucleotide-disulphide oxidoreductase	d__Bacteria	1	23818	23818	0.99507	1	0.997529
PF00472.15	RF-1 domain	d__Bacteria	1	23816	23816	0.994987	1	0.997487
PF00152.15	tRNA synthetases class II (D, K and N)	d__Bacteria	1	23814	23814	0.994903	1	0.997445
PF00557.19	Metallopeptidase family M24	d__Bacteria	1	23807	23807	0.994611	1	0.997298
PF01751.17	Toprim domain	d__Bacteria	1	23776	23776	0.993316	1	0.996647
PF00753.22	Metallo-beta-lactamase superfamily	d__Bacteria	1	23762	23762	0.992731	1	0.996352
PF00579.20	tRNA synthetases class I (W and Y)	d__Bacteria	1	23753	23753	0.992355	1	0.996163
PF13829.1	Domain of unknown function (DUF4191)	d__Bacteria;p__Actinobacteria;c__Actinobacteria	18505	2863	2865	0.992374	0.999302	0.995826
PF13049.1	Protein of unknown function (DUF3910)	d__Bacteria;p__Firmicutes;c__Bacilli;o__Bacillales;f__Bacillaceae_G	14314	119	120	1	0.991667	0.995816
PF13134.1	Protein of unknown function (DUF3948)	d__Bacteria;p__Firmicutes;c__Bacilli;o__Bacillales;f__Bacillaceae_G	14314	119	120	1	0.991667	0.995816
PF02687.16	FtsX-like permease family	d__Bacteria	1	23736	23736	0.991644	1	0.995805
PF13054.1	Protein of unknown function (DUF3915)	d__Bacteria;p__Firmicutes;c__Bacilli;o__Bacillales;f__Bacillaceae_G	14314	118	118	0.991597	1	0.995781
PF13105.1	Protein of unknown function (DUF3959)	d__Bacteria;p__Firmicutes;c__Bacilli;o__Bacillales;f__Bacillaceae_G	14314	118	118	0.991597	1	0.995781
PF13066.1	Protein of unknown function (DUF3929)	d__Bacteria;p__Firmicutes;c__Bacilli;o__Bacillales;f__Bacillaceae_G	14314	118	118	0.991597	1	0.995781
PF13052.1	Protein of unknown function (DUF3913)	d__Bacteria;p__Firmicutes;c__Bacilli;o__Bacillales;f__Bacillaceae_G	14314	118	118	0.991597	1	0.995781
PF13077.1	Protein of unknown function (DUF3909)	d__Bacteria;p__Firmicutes;c__Bacilli;o__Bacillales;f__Bacillaceae_G;g__Bacillus_A	14316	117	118	1	0.991525	0.995745
PF13033.1	Protein of unknown function (DUF3894)	d__Bacteria;p__Firmicutes;c__Bacilli;o__Bacillales;f__Bacillaceae_G;g__Bacillus_A	14315	117	117	0.991525	1	0.995745
PF13662.1	Toprim domain	d__Bacteria	1	23732	23732	0.991477	1	0.99572
PF13983.1	YsaB-like lipoprotein	d__Bacteria;p__Proteobacteria;c__Gammaproteobacteria;o__Enterobacterales;f__Enterobacteriaceae	43	232	232	0.991453	1	0.995708
PF03462.13	PCRF domain	d__Bacteria	1	23711	23711	0.9906	1	0.995278
PF00070.22	Pyridine nucleotide-disulphide oxidoreductase	d__Bacteria	1	23704	23704	0.990307	1	0.99513
PF11241.3	Protein of unknown function (DUF3043)	d__Bacteria;p__Actinobacteria;c__Actinobacteria	18506	2856	2858	0.990291	0.9993	0.994775
PF04545.11	Sigma-70, region 4	d__Bacteria	1	23681	23681	0.989347	1	0.994645
PF01966.17	HD domain	d__Bacteria	1	23677	23677	0.989179	1	0.99456
PF07973.9	Threonyl and Alanyl tRNA synthetase second additional domain	d__Bacteria	1	23676	23676	0.989138	1	0.994539
PF13177.1	DNA polymerase III, delta subunit	d__Bacteria	1	23672	23672	0.988971	1	0.994455
PF13361.1	UvrD-like helicase C-terminal domain	d__Bacteria	1	23666	23666	0.98872	1	0.994328
PF00849.17	RNA pseudouridylate synthase	d__Bacteria	1	23661	23661	0.988511	1	0.994222
PF00580.16	UvrD/REP helicase N-terminal domain	d__Bacteria	1	23650	23650	0.988051	1	0.99399
PF00156.22	Phosphoribosyl transferase domain	d__Bacteria	1	23642	23642	0.987717	1	0.993821
PF08245.7	Mur ligase middle domain	d__Bacteria	1	23637	23637	0.987508	1	0.993715
PF10953.3	Protein of unknown function (DUF2754)	d__Bacteria;p__Proteobacteria;c__Gammaproteobacteria;o__Enterobacterales;f__Enterobacteriaceae	44	231	234	1	0.987179	0.993548
PF07650.12	KH domain	d__Bacteria	1	23622	23622	0.986882	1	0.993398
PF00266.14	Aminotransferase class-V	d__Bacteria	1	23611	23611	0.986422	1	0.993165
PF13834.1	Domain of unknown function (DUF4193)	d__Bacteria;p__Actinobacteria	18504	2871	2891	0.993082	0.993082	0.993082
PF11674.3	Protein of unknown function (DUF3270)	d__Bacteria;p__Firmicutes;c__Bacilli;o__Lactobacillales;f__Streptococcaceae	13292	283	284	0.98951	0.996479	0.992982
PF13268.1	Protein of unknown function (DUF4059)	d__Bacteria;p__Firmicutes;c__Bacilli;o__Lactobacillales;f__Streptococcaceae	13291	283	283	0.986063	1	0.992982
PF09281.5	Taq polymerase, exonuclease	d__Bacteria;p__Deinococcota;c__Deinococci;o__Deinococcales	21701	69	70	1	0.985714	0.992806
PF11609.3	Protein of unknown function (DUF3248)	d__Bacteria;p__Deinococcota;c__Deinococci;o__Deinococcales	21701	69	70	1	0.985714	0.992806
PF11482.3	Protein of unknown function (DUF3208)	d__Bacteria;p__Deinococcota;c__Deinococci;o__Deinococcales	21701	68	68	0.985507	1	0.992701
PF12723.2	Protein of unknown function (DUF3809)	d__Bacteria;p__Deinococcota;c__Deinococci;o__Deinococcales	21701	68	68	0.985507	1	0.992701
PF07724.9	AAA domain (Cdc48 subfamily)	d__Bacteria	1	23589	23589	0.985503	1	0.992699
PF15436.1	Plasminogen-binding protein pgbA N-terminal	d__Bacteria;p__Epsilonbacterota;c__Campylobacteria	8512	269	269	0.985348	1	0.99262
PF10431.4	C-terminal, D2-small domain, of ClpB protein	d__Bacteria	1	23580	23580	0.985127	1	0.992508
PF02811.14	PHP domain	d__Bacteria	1	23580	23580	0.985127	1	0.992508
PF15513.1	Domain of unknown function (DUF4651)	d__Bacteria;p__Firmicutes;c__Bacilli;o__Lactobacillales;f__Streptococcaceae;g__Streptococcus	13293	259	259	0.984791	1	0.992337
PF02467.11	Transcription factor WhiB	d__Bacteria;p__Actinobacteria	18503	3018	3059	0.997686	0.986597	0.99211
PF00293.23	NUDIX domain	d__Bacteria	1	23556	23556	0.984124	1	0.991999
PF00814.20	Glycoprotease family	d__Bacteria	1	23552	23552	0.983957	1	0.991914
PF10875.3	Protein of unknown function (DUF2670)	d__Bacteria;p__Proteobacteria;c__Alphaproteobacteria;o__Rickettsiales	7344	60	60	0.983607	1	0.991736
PF13069.1	Protein of unknown function (DUF3933)	d__Bacteria;p__Firmicutes;c__Bacilli;o__Bacillales;f__Bacillaceae_G	14314	119	121	1	0.983471	0.991667
PF13082.1	Protein of unknown function (DUF3931)	d__Bacteria;p__Firmicutes;c__Bacilli;o__Bacillales;f__Bacillaceae_G	14314	118	119	0.991597	0.991597	0.991597
PF13067.1	Protein of unknown function (DUF3930)	d__Bacteria;p__Firmicutes;c__Bacilli;o__Bacillales;f__Bacillaceae_G	14314	117	117	0.983193	1	0.991525
PF13068.1	Protein of unknown function (DUF3932)	d__Bacteria;p__Firmicutes;c__Bacilli;o__Bacillales;f__Bacillaceae_G	14314	117	117	0.983193	1	0.991525
PF13051.1	Protein of unknown function (DUF3912)	d__Bacteria;p__Firmicutes;c__Bacilli;o__Bacillales;f__Bacillaceae_G	14314	117	117	0.983193	1	0.991525
PF13120.1	Domain of unknown function (DUF3974)	d__Bacteria;p__Firmicutes;c__Bacilli;o__Bacillales;f__Bacillaceae_G	14314	117	117	0.983193	1	0.991525
PF13055.1	Protein of unknown function (DUF3917)	d__Bacteria;p__Firmicutes;c__Bacilli;o__Bacillales;f__Bacillaceae_G;g__Bacillus_A	14316	117	119	1	0.983193	0.991525
PF12574.3	120 KDa Rickettsia surface antigen	d__Bacteria;p__Proteobacteria;c__Alphaproteobacteria;o__Rickettsiales;f__Rickettsiaceae	7346	58	59	1	0.983051	0.991453
PF13210.1	Domain of unknown function (DUF4018)	d__Bacteria;p__Firmicutes;c__Bacilli;o__Bacillales;f__Bacillaceae_G;g__Bacillus_A	14315	116	116	0.983051	1	0.991453
PF00226.26	DnaJ domain	d__Bacteria	1	23506	23506	0.982035	1	0.990936
PF00551.14	Formyl transferase	d__Bacteria	1	23502	23502	0.981868	1	0.990851
PF15437.1	Plasminogen-binding protein pgbA C-terminal	d__Bacteria;p__Epsilonbacterota;c__Campylobacteria;o__Campylobacterales;f__Helicobacteraceae;g__Helicobacter	8688	54	55	1	0.981818	0.990826
PF12163.3	DNA replication regulator	d__Bacteria;p__Epsilonbacterota;c__Campylobacteria	8512	269	270	0.985348	0.996296	0.990792
PF00072.19	Response regulator receiver domain	d__Bacteria	1	23496	23496	0.981618	1	0.990724
PF11273.3	Protein of unknown function (DUF3073)	d__Bacteria;p__Actinobacteria;c__Actinobacteria	18506	2831	2832	0.981623	0.999647	0.990553
PF00589.17	Phage integrase family	d__Bacteria	1	23482	23482	0.981033	1	0.990426
PF14250.1	AbrB-like transcriptional regulator	d__Bacteria;p__Cyanobacteria;c__Oxyphotobacteria	12814	361	367	0.997238	0.983651	0.990398
PF13153.1	Protein of unknown function (DUF3985)	d__Bacteria;p__Firmicutes;c__Bacilli;o__Bacillales;f__Bacillaceae_G;g__Bacillus_A	14319	103	105	1	0.980952	0.990385
PF12046.3	Cofactor assembly of complex C subunit B	d__Bacteria;p__Cyanobacteria;c__Oxyphotobacteria	12814	356	357	0.983425	0.997199	0.990264
PF00749.16	tRNA synthetases class I (E and Q), catalytic domain	d__Bacteria	1	23471	23471	0.980573	1	0.990191
PF11065.3	Protein of unknown function (DUF2866)	d__Bacteria;p__Proteobacteria;c__Gammaproteobacteria;o__Betaproteobacteriales;f__Burkholderiaceae	3672	199	199	0.980296	1	0.99005
PF02875.16	Mur ligase family, glutamate ligase domain	d__Bacteria	1	23452	23452	0.979779	1	0.989786
PF00905.17	Penicillin binding protein transpeptidase domain	d__Bacteria	1	23433	23433	0.978986	1	0.989381
PF12502.3	Protein of unknown function (DUF3710)	d__Bacteria;p__Actinobacteria;c__Actinobacteria	18508	2786	2802	0.984105	0.99429	0.989171
PF00534.15	Glycosyl transferases group 1	d__Bacteria	1	23423	23423	0.978568	1	0.989168
PF11268.3	Protein of unknown function (DUF3071)	d__Bacteria;p__Actinobacteria;c__Actinobacteria	18505	2826	2830	0.979549	0.998587	0.988976
PF01029.13	NusB family	d__Bacteria	1	23414	23414	0.978192	1	0.988976
PF07176.6	Alpha/beta hydrolase of unknown function (DUF1400)	d__Bacteria;p__Cyanobacteria;c__Oxyphotobacteria	12814	356	358	0.983425	0.994413	0.988889
PF11377.3	Protein of unknown function (DUF3180)	d__Bacteria;p__Actinobacteria;c__Actinobacteria	18508	2793	2818	0.986577	0.991128	0.988848
PF00521.15	DNA gyrase/topoisomerase IV, subunit A	d__Bacteria	1	23396	23396	0.97744	1	0.988591
PF06242.6	Protein of unknown function (DUF1013)	d__Bacteria;p__Proteobacteria;c__Alphaproteobacteria	5009	2501	2507	0.979248	0.997607	0.988342
PF00117.23	Glutamine amidotransferase class-I	d__Bacteria	1	23377	23377	0.976646	1	0.988185
PF13180.1	PDZ domain	d__Bacteria	1	23375	23375	0.976562	1	0.988142
PF11826.3	Protein of unknown function (DUF3346)	d__Bacteria;p__Proteobacteria;c__Gammaproteobacteria;o__Enterobacterales;f__Vibrionaceae	793	246	249	0.987952	0.987952	0.987952
PF11076.3	Putative inner membrane protein YbhQ	d__Bacteria;p__Proteobacteria;c__Gammaproteobacteria;o__Enterobacterales;f__Enterobacteriaceae	41	324	327	0.984802	0.990826	0.987805
PF00421.14	Photosystem II protein	d__Bacteria;p__Cyanobacteria;c__Oxyphotobacteria	12814	359	365	0.991713	0.983562	0.98762
PF01098.14	Cell cycle protein	d__Bacteria	1	23348	23348	0.975434	1	0.987565
PF13112.1	Protein of unknown function (DUF3965)	d__Bacteria;p__Firmicutes;c__Bacilli;o__Bacillales;f__Bacillaceae_G	14314	119	122	1	0.97541	0.987552
PF00275.15	EPSP synthase (3-phosphoshikimate 1-carboxyvinyltransferase)	d__Bacteria	1	23346	23346	0.975351	1	0.987522
PF10103.4	Zincin-like metallopeptidase	d__Bacteria;p__Actinobacteria	18503	3006	3063	0.993719	0.981391	0.987516
PF09334.6	tRNA synthetases class I (M)	d__Bacteria	1	23345	23345	0.975309	1	0.9875
PF00006.20	ATP synthase alpha/beta family, nucleotide-binding domain	d__Bacteria	1	23344	23344	0.975267	1	0.987479
PF02272.14	DHHA1 domain	d__Bacteria	1	23339	23339	0.975058	1	0.987372
PF14159.1	CAAD domains of cyanobacterial aminoacyl-tRNA synthetase	d__Bacteria;p__Cyanobacteria;c__Oxyphotobacteria	12816	350	352	0.980392	0.994318	0.987306
PF02779.19	Transketolase, pyrimidine binding domain	d__Bacteria	1	23335	23335	0.974891	1	0.987286
PF12452.3	Protein of unknown function (DUF3685)	d__Bacteria;p__Cyanobacteria;c__Oxyphotobacteria	12816	348	348	0.97479	1	0.987234
PF00986.16	DNA gyrase B subunit, carboxyl terminus	d__Bacteria	1	23327	23327	0.974557	1	0.987115
PF11228.3	Protein of unknown function (DUF3027)	d__Bacteria;p__Actinobacteria;c__Actinobacteria	18506	2821	2833	0.978155	0.995764	0.986881
PF02163.17	Peptidase family M50	d__Bacteria	1	23313	23313	0.973972	1	0.986815
PF13059.1	Protein of unknown function (DUF3992)	d__Bacteria;p__Firmicutes;c__Bacilli;o__Bacillales;f__Bacillaceae_G;g__Bacillus_A	14318	110	111	0.982143	0.990991	0.986547
PF07288.6	Protein of unknown function (DUF1447)	d__Bacteria;p__Firmicutes;c__Bacilli	13284	1758	1774	0.982123	0.990981	0.986532
PF00717.18	Peptidase S24-like	d__Bacteria	1	23297	23297	0.973304	1	0.986471
PF00012.15	Hsp70 protein	d__Bacteria	1	23295	23295	0.97322	1	0.986428
PF07733.7	Bacterial DNA polymerase III alpha NTPase domain	d__Bacteria	1	23291	23291	0.973053	1	0.986343
PF00013.24	KH domain	d__Bacteria	1	23286	23286	0.972844	1	0.986235
PF02605.10	Photosystem I reaction centre subunit XI	d__Bacteria;p__Cyanobacteria;c__Oxyphotobacteria	12814	353	354	0.975138	0.997175	0.986034
PF10939.3	Protein of unknown function (DUF2631)	d__Bacteria;p__Actinobacteria;c__Actinobacteria;o__Corynebacteriales	18512	999	999	0.97179	1	0.985693
PF03717.10	Penicillin-binding Protein dimerisation domain	d__Bacteria	1	23258	23258	0.971674	1	0.985634
PF13393.1	Histidyl-tRNA synthetase	d__Bacteria	1	23253	23253	0.971466	1	0.985526
PF11631.3	Protein of unknown function (DUF3255)	d__Bacteria;p__Firmicutes;c__Bacilli;o__Bacillales;f__Bacillaceae;g__Bacillus	14465	34	34	0.971429	1	0.985507
PF02151.14	UvrB/uvrC motif	d__Bacteria	1	23248	23248	0.971257	1	0.985419
PF01795.14	MraW methylase family	d__Bacteria	1	23247	23247	0.971215	1	0.985397
PF11497.3	NADH-quinone oxidoreductase chain 15	d__Bacteria;p__Deinococcota;c__Deinococci;o__Deinococcales	21701	67	67	0.971014	1	0.985294
PF05746.10	DALR anticodon binding domain	d__Bacteria	1	23236	23236	0.970755	1	0.985161
PF04539.11	Sigma-70 region 3	d__Bacteria	1	23233	23233	0.97063	1	0.985096
PF03796.10	DnaB-like helicase C terminal domain	d__Bacteria	1	23231	23231	0.970546	1	0.985053
PF01765.14	Ribosome recycling factor	d__Bacteria	1	23223	23223	0.970212	1	0.984881
PF00204.20	DNA gyrase B	d__Bacteria	1	23222	23222	0.97017	1	0.984859
PF14579.1	Helix-hairpin-helix motif	d__Bacteria	1	23214	23214	0.969836	1	0.984687
PF00512.20	His Kinase A (phospho-acceptor) domain	d__Bacteria	1	23211	23211	0.969711	1	0.984623
PF10398.4	Protein of unknown function (DUF2443)	d__Bacteria;p__Epsilonbacterota;c__Campylobacteria;o__Campylobacterales;f__Helicobacteraceae	8682	96	96	0.969697	1	0.984615
PF03912.9	Psb28 protein	d__Bacteria;p__Cyanobacteria;c__Oxyphotobacteria	12814	351	351	0.969613	1	0.984572
PF08848.6	Domain of unknown function (DUF1818)	d__Bacteria;p__Cyanobacteria;c__Oxyphotobacteria	12814	351	351	0.969613	1	0.984572
PF11332.3	Protein of unknown function (DUF3134)	d__Bacteria;p__Cyanobacteria;c__Oxyphotobacteria	12814	351	351	0.969613	1	0.984572
PF03989.8	DNA gyrase C-terminal domain, beta-propeller	d__Bacteria	1	23206	23206	0.969502	1	0.984515
PF02780.15	Transketolase, C-terminal domain	d__Bacteria	1	23203	23203	0.969377	1	0.98445
PF00588.14	SpoU rRNA Methylase family	d__Bacteria	1	23202	23202	0.969335	1	0.984429
PF07690.11	Major Facilitator Superfamily	d__Bacteria	1	23200	23200	0.969251	1	0.984386
PF01556.13	DnaJ C terminal domain	d__Bacteria	1	23195	23195	0.969042	1	0.984278
PF01434.13	Peptidase family M41	d__Bacteria	1	23190	23190	0.968834	1	0.98417
PF00696.23	Amino acid kinase family	d__Bacteria	1	23174	23174	0.968165	1	0.983825
PF01409.15	tRNA synthetases class II core domain (F)	d__Bacteria	1	23170	23170	0.967998	1	0.983739
PF01467.21	Cytidylyltransferase-like	d__Bacteria	1	23166	23166	0.967831	1	0.983652
PF01131.15	DNA topoisomerase	d__Bacteria	1	23162	23162	0.967664	1	0.983566
PF01411.14	tRNA synthetases class II (A)	d__Bacteria	1	23162	23162	0.967664	1	0.983566
PF00535.21	Glycosyl transferase family 2	d__Bacteria	1	23158	23158	0.967497	1	0.98348
PF13062.1	Protein of unknown function (DUF3924)	d__Bacteria;p__Firmicutes;c__Bacilli;o__Bacillales;f__Bacillaceae_G	14314	118	121	0.991597	0.975207	0.983333
PF01333.14	Apocytochrome F, C-terminal	d__Bacteria;p__Cyanobacteria;c__Oxyphotobacteria	12814	354	358	0.977901	0.988827	0.983333
PF11264.3	Thylakoid formation protein	d__Bacteria;p__Cyanobacteria;c__Oxyphotobacteria	12814	353	356	0.975138	0.991573	0.983287
PF10611.4	Protein of unknown function (DUF2469)	d__Bacteria;p__Actinobacteria;c__Actinobacteria	18508	2792	2848	0.986224	0.980337	0.983272
PF00483.18	Nucleotidyl transferase	d__Bacteria	1	23148	23148	0.967079	1	0.983264
PF13987.1	YedD-like protein	d__Bacteria;p__Proteobacteria;c__Gammaproteobacteria;o__Enterobacterales;f__Enterobacteriaceae	41	323	328	0.981763	0.984756	0.983257
PF11375.3	Protein of unknown function (DUF3177)	d__Bacteria;p__Cyanobacteria;c__Oxyphotobacteria	12815	352	356	0.977778	0.988764	0.98324
PF02531.11	PsaD	d__Bacteria;p__Cyanobacteria;c__Oxyphotobacteria	12814	352	354	0.972376	0.99435	0.98324
PF14507.1	CppA C-terminal	d__Bacteria;p__Firmicutes;c__Bacilli;o__Lactobacillales	13289	381	381	0.967005	1	0.983226
PF11238.3	Protein of unknown function (DUF3039)	d__Bacteria;p__Actinobacteria	18503	2926	2927	0.967273	0.999658	0.983199
PF01716.13	Manganese-stabilising protein / photosystem II polypeptide	d__Bacteria;p__Cyanobacteria;c__Oxyphotobacteria	12814	351	352	0.969613	0.997159	0.983193
PF11210.3	Protein of unknown function (DUF2996)	d__Bacteria;p__Cyanobacteria;c__Oxyphotobacteria	12814	351	352	0.969613	0.997159	0.983193
PF11016.3	Protein of unknown function (DUF2854)	d__Bacteria;p__Cyanobacteria;c__Oxyphotobacteria	12814	350	350	0.966851	1	0.983146
PF12227.3	Protein of unknown function (DUF3603)	d__Bacteria;p__Firmicutes;c__Bacilli;o__Bacillales	14307	641	647	0.975647	0.990726	0.983129
PF13219.1	Protein of unknown function (DUF4027)	d__Bacteria;p__Firmicutes;c__Bacilli;o__Bacillales;f__Bacillaceae_G;g__Bacillus_A	14315	116	118	0.983051	0.983051	0.983051
PF00953.16	Glycosyl transferase family 4	d__Bacteria	1	23132	23132	0.96641	1	0.982918
PF13135.1	Protein of unknown function (DUF3947)	d__Bacteria;p__Firmicutes;c__Bacilli;o__Bacillales;f__Bacillaceae_G	14314	115	115	0.966387	1	0.982906
PF10969.3	Protein of unknown function (DUF2771)	d__Bacteria;p__Actinobacteria;c__Actinobacteria;o__Corynebacteriales	18514	885	905	0.987723	0.977901	0.982787
PF13080.1	Protein of unknown function (DUF3926)	d__Bacteria;p__Firmicutes;c__Bacilli;o__Bacillales;f__Bacillaceae_G;g__Bacillus_A	14315	114	114	0.966102	1	0.982759
PF01026.16	TatD related DNase	d__Bacteria	1	23116	23116	0.965742	1	0.982572
PF00436.20	Single-strand binding protein family	d__Bacteria	1	23110	23110	0.965491	1	0.982443
PF01406.14	tRNA synthetases class I (C) catalytic domain	d__Bacteria	1	23109	23109	0.96545	1	0.982421
PF01370.16	NAD dependent epimerase/dehydratase family	d__Bacteria	1	23105	23105	0.965282	1	0.982335
PF01327.16	Polypeptide deformylase	d__Bacteria	1	23104	23104	0.965241	1	0.982313
PF01746.16	tRNA (Guanine-1)-methyltransferase	d__Bacteria	1	23100	23100	0.965074	1	0.982226
PF01541.19	GIY-YIG catalytic domain	d__Bacteria	1	23096	23096	0.964906	1	0.98214
PF12089.3	Transmembrane domain of unknown function (DUF3566)	d__Bacteria;p__Actinobacteria	18503	2918	2918	0.964628	1	0.981996
PF01195.14	Peptidyl-tRNA hydrolase	d__Bacteria	1	23086	23086	0.964489	1	0.981923
PF09367.5	CpeS-like protein	d__Bacteria;p__Cyanobacteria;c__Oxyphotobacteria	12814	353	357	0.975138	0.988796	0.981919
PF00750.14	tRNA synthetases class I (R)	d__Bacteria	1	23084	23084	0.964405	1	0.98188
PF07444.6	Ycf66 protein N-terminus	d__Bacteria;p__Cyanobacteria;c__Oxyphotobacteria	12815	352	357	0.977778	0.985994	0.981869
PF13419.1	Haloacid dehalogenase-like hydrolase	d__Bacteria	1	23082	23082	0.964322	1	0.981837
PF02691.10	Vacuolating cyotoxin	d__Bacteria;p__Epsilonbacterota;c__Campylobacteria;o__Campylobacterales;f__Helicobacteraceae;g__Helicobacter	8688	54	56	1	0.964286	0.981818
PF00406.17	Adenylate kinase	d__Bacteria	1	23081	23081	0.96428	1	0.981815
PF00312.17	Ribosomal protein S15	d__Bacteria	1	23077	23077	0.964113	1	0.981728
PF14233.1	Domain of unknown function (DUF4335)	d__Bacteria;p__Cyanobacteria;c__Oxyphotobacteria	12815	347	347	0.963889	1	0.981612
PF11987.3	Translation-initiation factor 2	d__Bacteria	1	23068	23068	0.963737	1	0.981533
PF11305.3	Protein of unknown function (DUF3107)	d__Bacteria;p__Actinobacteria	18503	2916	2917	0.963967	0.999657	0.981488
PF01025.14	GrpE	d__Bacteria	1	23062	23062	0.963486	1	0.981403
PF00140.15	Sigma-70 factor, region 1.2	d__Bacteria	1	23060	23060	0.963402	1	0.98136
PF00889.14	Elongation factor TS	d__Bacteria	1	23060	23060	0.963402	1	0.98136
PF00154.16	recA bacterial DNA recombination protein	d__Bacteria	1	23059	23059	0.963361	1	0.981338
PF13140.1	Domain of unknown function (DUF3980)	d__Bacteria;p__Firmicutes;c__Bacilli;o__Bacillales;f__Bacillaceae_G;g__Bacillus_A	14319	103	107	1	0.962617	0.980952
PF00383.17	Cytidine and deoxycytidylate deaminase zinc-binding region	d__Bacteria	1	23027	23027	0.962024	1	0.980644
PF12527.3	Protein of unknown function (DUF3727)	d__Bacteria;p__Cyanobacteria;c__Oxyphotobacteria	12814	351	354	0.969613	0.991525	0.980447
PF02880.11	Phosphoglucomutase/phosphomannomutase, alpha/beta/alpha domain III	d__Bacteria	1	23017	23017	0.961606	1	0.980427
PF13999.1	MarB protein	d__Bacteria;p__Proteobacteria;c__Gammaproteobacteria;o__Enterobacterales;f__Enterobacteriaceae	43	225	225	0.961538	1	0.980392
PF11910.3	Cyanobacterial and plant NDH-1 subunit O	d__Bacteria;p__Cyanobacteria;c__Oxyphotobacteria	12814	348	348	0.961326	1	0.980282
PF06485.6	RNA-binding protein Tab2/Atab2	d__Bacteria;p__Cyanobacteria;c__Oxyphotobacteria	12814	348	348	0.961326	1	0.980282
PF11152.3	Cofactor assembly of complex C subunit B, CCB2/CCB4	d__Bacteria;p__Cyanobacteria;c__Oxyphotobacteria	12814	348	348	0.961326	1	0.980282
PF00448.17	SRP54-type protein, GTPase domain	d__Bacteria	2	21216	21484	0.973122	0.987526	0.980271
PF00572.13	Ribosomal protein L13	d__Bacteria	1	23006	23006	0.961146	1	0.980188
PF11061.3	Protein of unknown function (DUF2862)	d__Bacteria;p__Cyanobacteria;c__Oxyphotobacteria	12815	346	346	0.961111	1	0.98017
PF05496.7	Holliday junction DNA helicase RuvB P-loop domain	d__Bacteria	1	23001	23001	0.960938	1	0.98008
PF09285.6	Elongation factor P, C-terminal	d__Bacteria	1	22994	22994	0.960645	1	0.979928
PF11388.3	Phagosome trafficking protein DotA	d__Bacteria;p__Proteobacteria;c__Gammaproteobacteria;o__Legionellales;f__Legionellaceae	2772	73	73	0.960526	1	0.979866
PF02878.11	Phosphoglucomutase/phosphomannomutase, alpha/beta/alpha domain I	d__Bacteria	1	22989	22989	0.960436	1	0.979819
PF05071.11	NADH ubiquinone oxidoreductase subunit NDUFA12	d__Bacteria;p__Proteobacteria;c__Alphaproteobacteria	5010	2415	2418	0.961385	0.998759	0.979716
PF00772.16	DnaB-like helicase N terminal domain	d__Bacteria	1	22983	22983	0.960185	1	0.979688
PF04851.10	Type III restriction enzyme, res subunit	d__Bacteria	1	22981	22981	0.960102	1	0.979645
PF11082.3	Protein of unknown function (DUF2880)	d__Bacteria;p__Proteobacteria;c__Gammaproteobacteria;o__Betaproteobacteriales;f__Burkholderiaceae;g__Cupriavidus	3903	24	24	0.96	1	0.979592
PF01565.18	FAD binding domain	d__Bacteria	1	22969	22969	0.959601	1	0.979384
PF12071.3	Protein of unknown function (DUF3551)	d__Bacteria;p__Proteobacteria;c__Alphaproteobacteria;o__Rhizobiales;f__Xanthobacteraceae	5584	142	146	0.986111	0.972603	0.97931
PF00571.23	CBS domain	d__Bacteria	1	22965	22965	0.959433	1	0.979297
PF04055.16	Radical SAM superfamily	d__Bacteria	1	22964	22964	0.959392	1	0.979275
PF00453.13	Ribosomal protein L20	d__Bacteria	1	22964	22964	0.959392	1	0.979275
PF01196.14	Ribosomal protein L17	d__Bacteria	1	22959	22959	0.959183	1	0.979166
PF02463.14	RecF/RecN/SMC N terminal domain	d__Bacteria	1	22958	22958	0.959141	1	0.979144
PF08207.7	Elongation factor P (EF-P) KOW-like domain	d__Bacteria	1	22953	22953	0.958932	1	0.979036
PF01245.15	Ribosomal protein L19	d__Bacteria	1	22953	22953	0.958932	1	0.979036
PF07516.8	SecA Wing and Scaffold domain	d__Bacteria	1	22947	22947	0.958681	1	0.978905
PF11947.3	Photosynthesis affected mutant 68	d__Bacteria;p__Cyanobacteria;c__Oxyphotobacteria	12814	348	349	0.961326	0.997135	0.978903
PF06799.6	Conserved in the green lineage and diatoms 27	d__Bacteria;p__Cyanobacteria;c__Oxyphotobacteria	12814	348	349	0.961326	0.997135	0.978903
PF02879.11	Phosphoglucomutase/phosphomannomutase, alpha/beta/alpha domain II	d__Bacteria	1	22945	22945	0.958598	1	0.978861
PF12021.3	Protein of unknown function (DUF3509)	d__Bacteria;p__Proteobacteria;c__Gammaproteobacteria;o__Pseudomonadales;f__Pseudomonadaceae	1424	532	539	0.970803	0.987013	0.978841
PF00344.15	SecY translocase	d__Bacteria	1	22942	22942	0.958473	1	0.978796
PF01193.19	RNA polymerase Rpb3/Rpb11 dimerisation domain	d__Bacteria	1	22941	22941	0.958431	1	0.978774
PF11237.3	Protein of unknown function (DUF3038)	d__Bacteria;p__Cyanobacteria;c__Oxyphotobacteria	12815	345	345	0.958333	1	0.978723
PF13184.1	NusA-like KH domain	d__Bacteria	1	22937	22937	0.958264	1	0.978687
PF11452.3	Protein of unknown function (DUF3000)	d__Bacteria;p__Actinobacteria;c__Actinobacteria	18506	2763	2763	0.958044	1	0.978573
PF13121.1	Domain of unknown function (DUF3976)	d__Bacteria;p__Firmicutes;c__Bacilli;o__Bacillales;f__Bacillaceae_G;g__Bacillus_A	14317	114	119	1	0.957983	0.978541
PF01715.12	IPP transferase	d__Bacteria	1	22929	22929	0.957929	1	0.978513
PF01553.16	Acyltransferase	d__Bacteria	2	21509	22170	0.986561	0.970185	0.978304
PF00085.15	Thioredoxin	d__Bacteria	1	22916	22916	0.957386	1	0.978229
PF14492.1	Elongation Factor G, domain II	d__Bacteria	1	22906	22906	0.956969	1	0.978011
PF01148.15	Cytidylyltransferase family	d__Bacteria	2	21207	21566	0.972709	0.983353	0.978002
PF00664.18	ABC transporter transmembrane region	d__Bacteria	1	22905	22905	0.956927	1	0.977989
PF00380.14	Ribosomal protein S9/S16	d__Bacteria	1	22904	22904	0.956885	1	0.977968
PF08275.6	DNA primase catalytic core, N-terminal domain	d__Bacteria	1	22898	22898	0.956634	1	0.977837
PF13721.1	SecD export protein N-terminal TM region	d__Bacteria;p__Proteobacteria;c__Gammaproteobacteria	21	4770	4780	0.958409	0.997908	0.97776
PF00318.15	Ribosomal protein S2	d__Bacteria	1	22894	22894	0.956467	1	0.977749
PF02096.15	60Kd inner membrane protein	d__Bacteria	1	22889	22889	0.956258	1	0.97764
PF11364.3	Protein of unknown function (DUF3165)	d__Bacteria;p__Firmicutes;c__Bacilli;o__Lactobacillales;f__Streptococcaceae;g__Streptococcus	13293	262	273	0.996198	0.959707	0.977612
PF14520.1	Helix-hairpin-helix domain	d__Bacteria	1	22881	22881	0.955924	1	0.977465
PF10664.4	Cyanobacterial and plastid NDH-1 subunit M	d__Bacteria;p__Cyanobacteria;c__Oxyphotobacteria	12814	346	346	0.955801	1	0.977401
PF11341.3	Protein of unknown function (DUF3143)	d__Bacteria;p__Cyanobacteria;c__Oxyphotobacteria	12814	346	346	0.955801	1	0.977401
PF00707.17	Translation initiation factor IF-3, C-terminal domain	d__Bacteria	1	22874	22874	0.955632	1	0.977313
PF06643.6	Protein of unknown function (DUF1158)	d__Bacteria;p__Proteobacteria;c__Gammaproteobacteria;o__Enterobacterales;f__Enterobacteriaceae	41	321	328	0.975684	0.978659	0.977169
PF08529.6	NusA N-terminal domain	d__Bacteria	1	22866	22866	0.955297	1	0.977138
PF01588.15	Putative tRNA binding domain	d__Bacteria	1	22859	22859	0.955005	1	0.976985
PF08272.6	Topoisomerase I zinc-ribbon-like	d__Bacteria;p__Proteobacteria;c__Gammaproteobacteria	27	2670	2726	0.974453	0.979457	0.976948
PF07542.6	ATP12 chaperone protein	d__Bacteria;p__Proteobacteria;c__Alphaproteobacteria	5012	2244	2289	0.973536	0.980341	0.976926
PF00121.13	Triosephosphate isomerase	d__Bacteria	1	22854	22854	0.954796	1	0.976875
PF06519.6	TolA C-terminal	d__Bacteria;p__Proteobacteria;c__Gammaproteobacteria;o__Enterobacterales	29	1330	1335	0.958213	0.996255	0.976864
PF01250.12	Ribosomal protein S6	d__Bacteria	1	22852	22852	0.954713	1	0.976832
PF06781.7	Cell division protein CrgA	d__Bacteria;p__Actinobacteria	18503	2925	2964	0.966942	0.986842	0.976791
PF01000.21	RNA polymerase Rpb3/RpoA insert domain	d__Bacteria	1	22847	22847	0.954504	1	0.976722
PF03099.14	Biotin/lipoate A/B protein ligase family	d__Bacteria	2	21125	21458	0.968948	0.984481	0.976653
PF01016.14	Ribosomal L27 protein	d__Bacteria	1	22843	22843	0.954337	1	0.976635
PF02739.11	5'-3' exonuclease, N-terminal resolvase-like domain	d__Bacteria	1	22839	22839	0.954169	1	0.976547
PF00294.19	pfkB family carbohydrate kinase	d__Bacteria	1	22839	22839	0.954169	1	0.976547
PF08181.6	DegQ (SacQ) family	d__Bacteria;p__Firmicutes;c__Bacilli;o__Bacillales;f__Bacillaceae	14461	83	87	1	0.954023	0.976471
PF00398.15	Ribosomal RNA adenine dimethylase	d__Bacteria	1	22834	22834	0.953961	1	0.976438
PF07517.9	SecA DEAD-like domain	d__Bacteria	1	22830	22830	0.953793	1	0.97635
PF04101.11	Glycosyltransferase family 28 C-terminal domain	d__Bacteria	1	22830	22830	0.953793	1	0.97635
PF00162.14	Phosphoglycerate kinase	d__Bacteria	1	22830	22830	0.953793	1	0.97635
PF00364.17	Biotin-requiring enzyme	d__Bacteria	2	21121	21464	0.968764	0.98402	0.976332
PF01197.13	Ribosomal protein L31	d__Bacteria	1	22827	22827	0.953668	1	0.976285
PF02881.14	SRP54-type protein, helical bundle domain	d__Bacteria	2	21040	21303	0.965049	0.987654	0.976221
PF03764.13	Elongation factor G, domain IV	d__Bacteria	1	22824	22824	0.953543	1	0.976219
PF03672.8	Uncharacterised protein family (UPF0154)	d__Bacteria;p__Firmicutes	13281	2441	2450	0.95688	0.996327	0.976205
PF08459.6	UvrC Helix-hairpin-helix N-terminal	d__Bacteria	1	22816	22816	0.953209	1	0.976044
PF06071.8	Protein of unknown function (DUF933)	d__Bacteria	1	22813	22813	0.953083	1	0.975978
PF13326.1	Photosystem II Pbs27	d__Bacteria;p__Cyanobacteria;c__Oxyphotobacteria	12815	345	347	0.958333	0.994236	0.975955
PF11267.3	Domain of unknown function (DUF3067)	d__Bacteria;p__Cyanobacteria;c__Oxyphotobacteria	12814	345	345	0.953039	1	0.975955
PF12095.3	Protein CHLORORESPIRATORY REDUCTION 7	d__Bacteria;p__Cyanobacteria;c__Oxyphotobacteria	12814	345	345	0.953039	1	0.975955
PF10976.3	Protein of unknown function (DUF2790)	d__Bacteria;p__Proteobacteria;c__Gammaproteobacteria;o__Pseudomonadales;f__Pseudomonadaceae	1424	527	532	0.961679	0.990602	0.975926
PF01225.20	Mur ligase family, catalytic domain	d__Bacteria	1	22807	22807	0.952833	1	0.975847
PF11226.3	Protein of unknown function (DUF3022)	d__Bacteria;p__Proteobacteria;c__Gammaproteobacteria;o__Betaproteobacteriales;f__Burkholderiaceae	3671	202	209	0.985366	0.966507	0.975845
PF10808.3	Protein of unknown function (DUF2542)	d__Bacteria;p__Proteobacteria;c__Gammaproteobacteria;o__Enterobacterales;f__Enterobacteriaceae	53	60	63	1	0.952381	0.97561
PF00504.16	Chlorophyll A-B binding protein	d__Bacteria;p__Cyanobacteria;c__Oxyphotobacteria	12814	359	374	0.991713	0.959893	0.975543
PF00829.16	Ribosomal prokaryotic L21 protein	d__Bacteria	1	22792	22792	0.952206	1	0.975518
PF01709.15	Transcriptional regulator	d__Bacteria	1	22788	22788	0.952039	1	0.97543
PF13060.1	Protein of unknown function (DUF3921)	d__Bacteria;p__Firmicutes;c__Bacilli;o__Bacillales;f__Bacillaceae_G	14314	119	125	1	0.952	0.97541
PF01649.13	Ribosomal protein S20	d__Bacteria	1	22786	22786	0.951955	1	0.975386
PF01807.15	CHC2 zinc finger	d__Bacteria	1	22785	22785	0.951913	1	0.975364
PF02130.12	Uncharacterized protein family UPF0054	d__Bacteria	1	22782	22782	0.951788	1	0.975299
PF01367.15	5'-3' exonuclease, C-terminal SAM fold	d__Bacteria	1	22781	22781	0.951746	1	0.975277
PF00308.13	Bacterial dnaA protein	d__Bacteria	1	22774	22774	0.951454	1	0.975123
PF01300.13	Telomere recombination	d__Bacteria	1	22772	22772	0.95137	1	0.975079
PF00886.14	Ribosomal protein S16	d__Bacteria	1	22768	22768	0.951203	1	0.974991
PF07372.7	Protein of unknown function (DUF1491)	d__Bacteria;p__Proteobacteria;c__Alphaproteobacteria	5012	2193	2194	0.95141	0.999544	0.974883
PF08855.5	Domain of unknown function (DUF1825)	d__Bacteria;p__Cyanobacteria;c__Oxyphotobacteria	12814	348	352	0.961326	0.988636	0.97479
PF00590.15	Tetrapyrrole (Corrin/Porphyrin) Methylases	d__Bacteria	1	22758	22758	0.950785	1	0.974772
PF00106.20	short chain dehydrogenase	d__Bacteria	1	22757	22757	0.950744	1	0.97475
PF00163.14	Ribosomal protein S4/S9 N-terminal domain	d__Bacteria	1	22751	22751	0.950493	1	0.974618
PF00416.17	Ribosomal protein S13/S18	d__Bacteria	1	22750	22750	0.950451	1	0.974596
PF11691.3	Protein of unknown function (DUF3288)	d__Bacteria;p__Cyanobacteria;c__Oxyphotobacteria	12814	344	344	0.950276	1	0.974504
PF10742.4	Protein of unknown function (DUF2555)	d__Bacteria;p__Cyanobacteria;c__Oxyphotobacteria	12814	344	344	0.950276	1	0.974504
PF00283.14	Cytochrome b559, alpha (gene psbE) and beta (gene psbF)subunits	d__Bacteria;p__Cyanobacteria;c__Oxyphotobacteria	12814	344	344	0.950276	1	0.974504
PF02507.10	Photosystem I reaction centre subunit III	d__Bacteria;p__Cyanobacteria;c__Oxyphotobacteria	12814	344	344	0.950276	1	0.974504
PF11909.3	NADH-quinone oxidoreductase cyanobacterial subunit N	d__Bacteria;p__Cyanobacteria;c__Oxyphotobacteria	12814	344	344	0.950276	1	0.974504
PF04839.8	Plastid and cyanobacterial ribosomal protein (PSRP-3 / Ycf65)	d__Bacteria;p__Cyanobacteria;c__Oxyphotobacteria	12815	343	344	0.952778	0.997093	0.974432
PF01171.15	PP-loop family	d__Bacteria	2	21162	21636	0.970645	0.978092	0.974354
PF09326.6	NADH-ubiquinone oxidoreductase subunit G, C-terminal	d__Bacteria;p__Proteobacteria;c__Alphaproteobacteria	5010	2390	2394	0.951433	0.998329	0.974317
PF01176.14	Translation initiation factor 1A / IF-1	d__Bacteria	1	22733	22733	0.949741	1	0.974223
PF12704.2	MacB-like periplasmic core domain	d__Bacteria	1	22732	22732	0.949699	1	0.974201
PF03719.10	Ribosomal protein S5, C-terminal domain	d__Bacteria	1	22727	22727	0.94949	1	0.974091
PF13652.1	Putative quorum-sensing-regulated virulence factor	d__Bacteria;p__Proteobacteria;c__Gammaproteobacteria;o__Pseudomonadales;f__Pseudomonadaceae	1421	561	577	0.975652	0.97227	0.973958
PF02768.10	DNA polymerase III beta subunit, C-terminal domain	d__Bacteria	1	22719	22719	0.949156	1	0.973915
PF01084.15	Ribosomal protein S18	d__Bacteria	1	22715	22715	0.948989	1	0.973827
PF12484.3	Polymorphic PE/PPE proteins C terminal	d__Bacteria;p__Actinobacteria;c__Actinobacteria;o__Corynebacteriales;f__Corynebacteriaceae;g__Mycobacterium	18522	167	176	1	0.948864	0.973761
PF13179.1	Family of unknown function (DUF4006)	d__Bacteria;p__Epsilonbacterota;c__Campylobacteria;o__Campylobacterales	8513	258	262	0.962687	0.984733	0.973585
PF01416.15	tRNA pseudouridine synthase	d__Bacteria	2	20948	21231	0.960829	0.98667	0.973578
PF13365.1	Trypsin-like peptidase domain	d__Bacteria	1	22702	22702	0.948446	1	0.973541
PF01103.18	Surface antigen	d__Bacteria	8	12985	13413	0.978744	0.968091	0.973388
PF05542.6	Protein of unknown function (DUF760)	d__Bacteria;p__Cyanobacteria;c__Oxyphotobacteria	12814	347	351	0.958564	0.988604	0.973352
PF07082.6	Protein of unknown function (DUF1350)	d__Bacteria;p__Cyanobacteria;c__Oxyphotobacteria	12814	345	347	0.953039	0.994236	0.973202
PF04220.7	Der GTPase activator (YihI)	d__Bacteria;p__Proteobacteria;c__Gammaproteobacteria;o__Enterobacterales	31	1286	1287	0.948378	0.999223	0.973137
PF09353.5	Domain of unknown function (DUF1995)	d__Bacteria;p__Cyanobacteria;c__Oxyphotobacteria	12814	344	345	0.950276	0.997101	0.973126
PF12049.3	Protein of unknown function (DUF3531)	d__Bacteria;p__Cyanobacteria;c__Oxyphotobacteria	12814	344	345	0.950276	0.997101	0.973126
PF11833.3	Protein CHAPERONE-LIKE PROTEIN OF POR1-like	d__Bacteria;p__Cyanobacteria;c__Oxyphotobacteria	12814	344	345	0.950276	0.997101	0.973126
PF00737.15	Photosystem II 10 kDa phosphoprotein	d__Bacteria;p__Cyanobacteria;c__Oxyphotobacteria	12814	344	345	0.950276	0.997101	0.973126
PF00132.19	Bacterial transferase hexapeptide (six repeats)	d__Bacteria	1	22683	22683	0.947652	1	0.973123
PF01668.13	SmpB protein	d__Bacteria	1	22683	22683	0.947652	1	0.973123
PF10726.4	Protein of function (DUF2518)	d__Bacteria;p__Cyanobacteria;c__Oxyphotobacteria	12814	343	343	0.947514	1	0.97305
PF00284.15	Lumenal portion of Cytochrome b559, alpha (gene psbE) subunit	d__Bacteria;p__Cyanobacteria;c__Oxyphotobacteria	12814	343	343	0.947514	1	0.97305
PF01004.14	Flavivirus envelope glycoprotein M	d__Bacteria;p__Patescibacteria;c__WWE3;o__UBA101185;f__UBA10185;g__UBA8498;s__UBA8498 sp7	23564	18	19	1	0.947368	0.972973
PF06421.7	GTP-binding protein LepA C-terminus	d__Bacteria	1	22672	22672	0.947193	1	0.97288
PF00410.14	Ribosomal protein S8	d__Bacteria	1	22669	22669	0.947067	1	0.972814
PF00347.18	Ribosomal protein L6	d__Bacteria	1	22666	22666	0.946942	1	0.972748
PF14123.1	Domain of unknown function (DUF4290)	d__Bacteria;p__Bacteroidetes;c__Bacteroidia	8861	2365	2381	0.952861	0.99328	0.972651
PF02800.15	Glyceraldehyde 3-phosphate dehydrogenase, C-terminal domain	d__Bacteria	1	22660	22660	0.946691	1	0.972616
PF00550.20	Phosphopantetheine attachment site	d__Bacteria	2	21147	21685	0.969957	0.97519	0.972567
PF00333.15	Ribosomal protein S5, N-terminal domain	d__Bacteria	1	22656	22656	0.946524	1	0.972527
PF03725.10	3' exoribonuclease family, domain 2	d__Bacteria	1	22653	22653	0.946399	1	0.972461
PF00091.20	Tubulin/FtsZ family, GTPase domain	d__Bacteria	1	22649	22649	0.946232	1	0.972373
PF11297.3	Protein of unknown function (DUF3098)	d__Bacteria	8855	2581	2599	0.952399	0.993074	0.972311
PF01138.16	3' exoribonuclease family, domain 1	d__Bacteria	1	22644	22644	0.946023	1	0.972263
PF11344.3	Protein of unknown function (DUF3146)	d__Bacteria;p__Cyanobacteria;c__Oxyphotobacteria	12818	332	337	0.959538	0.985163	0.972182
PF02367.12	Threonylcarbamoyl adenosine biosynthesis protein TsaE	d__Bacteria	1	22638	22638	0.945772	1	0.97213
PF10879.3	Protein of unknown function (DUF2674)	d__Bacteria;p__Proteobacteria;c__Alphaproteobacteria;o__Rickettsiales;f__Rickettsiaceae;g__Rickettsia	7347	52	54	0.981132	0.962963	0.971963
PF10818.3	Protein of unknown function (DUF2547)	d__Bacteria;p__Proteobacteria;c__Gammaproteobacteria;o__Enterobacterales;f__Pasteurellaceae	684	104	104	0.945455	1	0.971963
PF01132.15	Elongation factor P (EF-P) OB domain	d__Bacteria	1	22629	22629	0.945396	1	0.971932
PF00408.15	Phosphoglucomutase/phosphomannomutase, C-terminal domain	d__Bacteria	1	22627	22627	0.945312	1	0.971888
PF04217.8	Protein of unknown function, DUF412	d__Bacteria;p__Proteobacteria;c__Gammaproteobacteria;o__Enterobacterales	30	1313	1318	0.948699	0.996206	0.971873
PF00216.16	Bacterial DNA-binding protein	d__Bacteria	1	22625	22625	0.945229	1	0.971843
PF02767.11	DNA polymerase III beta subunit, central domain	d__Bacteria	1	22622	22622	0.945104	1	0.971777
PF01743.15	Poly A polymerase head domain	d__Bacteria	1	22621	22621	0.945062	1	0.971755
PF00583.19	Acetyltransferase (GNAT) family	d__Bacteria	1	22621	22621	0.945062	1	0.971755
PF00673.16	ribosomal L5P family C-terminus	d__Bacteria	1	22615	22615	0.944811	1	0.971623
PF12327.3	FtsZ family, C-terminal domain	d__Bacteria	1	22614	22614	0.944769	1	0.9716
PF07037.6	Putative transcription regulator (DUF1323)	d__Bacteria;p__Proteobacteria;c__Gammaproteobacteria;o__Enterobacterales;f__Enterobacteriaceae	41	325	340	0.987842	0.955882	0.971599
PF11317.3	Protein of unknown function (DUF3119)	d__Bacteria;p__Cyanobacteria;c__Oxyphotobacteria	12814	342	342	0.944751	1	0.971591
PF11318.3	Protein of unknown function (DUF3120)	d__Bacteria;p__Cyanobacteria;c__Oxyphotobacteria	12814	342	342	0.944751	1	0.971591
PF11352.3	Protein of unknown function (DUF3155)	d__Bacteria;p__Cyanobacteria;c__Oxyphotobacteria	12814	342	342	0.944751	1	0.971591
PF00155.16	Aminotransferase class I and II	d__Bacteria	1	22612	22612	0.944686	1	0.971556
PF00306.22	ATP synthase alpha/beta chain, C terminal domain	d__Bacteria	1	22609	22609	0.94456	1	0.97149
PF00044.19	Glyceraldehyde 3-phosphate dehydrogenase, NAD binding domain	d__Bacteria	1	22603	22603	0.94431	1	0.971357
PF04483.7	Protein of unknown function (DUF565)	d__Bacteria;p__Cyanobacteria;c__Oxyphotobacteria	12816	339	341	0.94958	0.994135	0.971347
PF10814.3	Cell wall synthesis protein CwsA	d__Bacteria;p__Actinobacteria;c__Actinobacteria;o__Corynebacteriales;f__Corynebacteriaceae;g__Mycobacterium	18520	305	314	0.971338	0.971338	0.971338
PF00828.14	Ribosomal proteins 50S-L15, 50S-L18e, 60S-L27A	d__Bacteria	1	22598	22598	0.944101	1	0.971247
PF03167.14	Uracil DNA glycosylase superfamily	d__Bacteria	1	22595	22595	0.943976	1	0.971181
PF03054.11	tRNA methyl transferase	d__Bacteria	1	22594	22594	0.943934	1	0.971158
PF14622.1	Ribonuclease-III-like	d__Bacteria	1	22592	22592	0.94385	1	0.971114
PF14849.1	YidC periplasmic domain	d__Bacteria	10	11966	12001	0.946228	0.997084	0.97099
PF03118.10	Bacterial RNA polymerase, alpha chain C terminal domain	d__Bacteria	1	22585	22585	0.943558	1	0.970959
PF12344.3	Ultra-violet resistance protein B	d__Bacteria	1	22584	22584	0.943516	1	0.970937
PF14029.1	Protein of unknown function (DUF4244)	d__Bacteria;p__Actinobacteria;c__Actinobacteria	18508	2719	2770	0.960438	0.981588	0.970898
PF11189.3	Protein of unknown function (DUF2973)	d__Bacteria;p__Cyanobacteria;c__Oxyphotobacteria	12814	349	357	0.964088	0.977591	0.970793
PF02672.10	CP12 domain	d__Bacteria;p__Cyanobacteria;c__Oxyphotobacteria	12814	349	357	0.964088	0.977591	0.970793
PF00712.14	DNA polymerase III beta subunit, N-terminal domain	d__Bacteria	1	22577	22577	0.943224	1	0.970782
PF02911.13	Formyl transferase, C-terminal domain	d__Bacteria	1	22574	22574	0.943098	1	0.970716
PF00238.14	Ribosomal protein L14p/L23e	d__Bacteria	1	22574	22574	0.943098	1	0.970716
PF13071.1	Protein of unknown function (DUF3935)	d__Bacteria;p__Firmicutes;c__Bacilli;o__Bacillales;f__Bacillaceae_G;g__Bacillus_A	14315	116	121	0.983051	0.958678	0.970711
PF02874.18	ATP synthase alpha/beta family, beta-barrel domain	d__Bacteria	1	22573	22573	0.943056	1	0.970694
PF01380.17	SIS domain	d__Bacteria	1	22565	22565	0.942722	1	0.970517
PF00456.16	Transketolase, thiamine diphosphate binding domain	d__Bacteria	1	22563	22563	0.942639	1	0.970472
PF03033.15	Glycosyltransferase family 28 N-terminal domain	d__Bacteria	1	22560	22560	0.942513	1	0.970406
PF00861.17	Ribosomal L18 of archaea, bacteria, mitoch. and chloroplast	d__Bacteria	1	22557	22557	0.942388	1	0.97034
PF00730.20	HhH-GPD superfamily base excision DNA repair protein	d__Bacteria	1	22557	22557	0.942388	1	0.97034
PF02427.12	Photosystem I reaction centre subunit IV / PsaE	d__Bacteria;p__Cyanobacteria;c__Oxyphotobacteria	12814	343	345	0.947514	0.994203	0.970297
PF13053.1	Protein of unknown function (DUF3914)	d__Bacteria;p__Firmicutes;c__Bacilli;o__Bacillales;f__Bacillaceae_G;g__Bacillus_A	14320	98	100	0.960784	0.98	0.970297
PF00281.14	Ribosomal protein L5	d__Bacteria	1	22554	22554	0.942263	1	0.970273
PF08865.6	Domain of unknown function (DUF1830)	d__Bacteria;p__Cyanobacteria;c__Oxyphotobacteria	12814	342	343	0.944751	0.997085	0.970213
PF00035.20	Double-stranded RNA binding motif	d__Bacteria	1	22551	22551	0.942137	1	0.970207
PF11688.3	Protein of unknown function (DUF3285)	d__Bacteria;p__Cyanobacteria;c__Oxyphotobacteria	12814	341	341	0.941989	1	0.970128
PF01066.16	CDP-alcohol phosphatidyltransferase	d__Bacteria	2	21352	22223	0.97936	0.960806	0.969994
PF00366.15	Ribosomal protein S17	d__Bacteria	1	22539	22539	0.941636	1	0.969941
PF08299.6	Bacterial dnaA protein helix-turn-helix	d__Bacteria	1	22538	22538	0.941594	1	0.969919
PF05491.8	RuvB C-terminal winged helix domain	d__Bacteria	1	22538	22538	0.941594	1	0.969919
PF00834.14	Ribulose-phosphate 3 epimerase family	d__Bacteria	1	22537	22537	0.941552	1	0.969896
PF01043.15	SecA preprotein cross-linking domain	d__Bacteria	1	22536	22536	0.941511	1	0.969874
PF01121.15	Dephospho-CoA kinase	d__Bacteria	2	20835	21166	0.955646	0.984362	0.969791
PF04546.8	Sigma-70, non-essential region	d__Bacteria;p__Proteobacteria	19	7175	7247	0.950331	0.990065	0.969791
PF00892.15	EamA-like transporter family	d__Bacteria	1	22531	22531	0.941302	1	0.969763
PF05697.8	Bacterial trigger factor protein (TF)	d__Bacteria	1	22530	22530	0.94126	1	0.969741
PF05211.7	Neuraminyllactose-binding hemagglutinin precursor (NLBH)	d__Bacteria;p__Epsilonbacterota;c__Campylobacteria;o__Campylobacterales;f__Helicobacteraceae	8687	64	68	1	0.941176	0.969697
PF07614.6	Protein of unknown function (DUF1577)	d__Bacteria;p__Spirochaetes	12441	48	51	1	0.941176	0.969697
PF11184.3	Protein of unknown function (DUF2969)	d__Bacteria;p__Firmicutes;c__Bacilli;o__Lactobacillales	13288	768	806	0.987147	0.952854	0.969697
PF07244.10	Surface antigen variable number repeat	d__Bacteria	8	12880	13299	0.97083	0.968494	0.96966
PF00118.19	TCP-1/cpn60 chaperonin family	d__Bacteria	1	22526	22526	0.941093	1	0.969653
PF01546.23	Peptidase family M20/M25/M40	d__Bacteria	2	21173	21873	0.971149	0.967997	0.969571
PF00252.13	Ribosomal protein L16p/L10e	d__Bacteria	1	22521	22521	0.940884	1	0.969542
PF03484.10	tRNA synthetase B5 domain	d__Bacteria	1	22518	22518	0.940759	1	0.969475
PF02882.14	Tetrahydrofolate dehydrogenase/cyclohydrolase, NAD(P)-binding domain	d__Bacteria	1	22517	22517	0.940717	1	0.969453
PF05736.6	OprF membrane domain	d__Bacteria;p__Proteobacteria;c__Gammaproteobacteria;o__Pseudomonadales;f__Pseudomonadaceae	1421	570	601	0.991304	0.948419	0.969388
PF01272.14	Transcription elongation factor, GreA/GreB, C-term	d__Bacteria	1	22514	22514	0.940592	1	0.969386
PF00574.18	Clp protease	d__Bacteria	1	22513	22513	0.94055	1	0.969364
PF12626.2	Polymerase A arginine-rich C-terminus	d__Bacteria;p__Proteobacteria;c__Gammaproteobacteria	21	4770	4866	0.958409	0.980271	0.969217
PF00411.14	Ribosomal protein S11	d__Bacteria	1	22506	22506	0.940257	1	0.969209
PF04386.8	Stringent starvation protein B	d__Bacteria;p__Proteobacteria	19	7222	7353	0.956556	0.982184	0.969201
PF02403.17	Seryl-tRNA synthetase N-terminal domain	d__Bacteria	1	22502	22502	0.94009	1	0.96912
PF03677.8	Uncharacterised protein family (UPF0137)	d__Bacteria;p__Verrucomicrobia;c__Chlamydiia	12010	47	50	1	0.94	0.969072
PF00528.17	Binding-protein-dependent transport system inner membrane component	d__Bacteria	2	20960	21458	0.96138	0.976792	0.969025
PF13541.1	Subunit ChlI of Mg-chelatase	d__Bacteria	1	22495	22495	0.939798	1	0.968965
PF00573.17	Ribosomal protein L4/L1 family	d__Bacteria	1	22491	22491	0.939631	1	0.968876
PF13603.1	Leucyl-tRNA synthetase, Domain 2	d__Bacteria	1	22488	22488	0.939505	1	0.968809
PF01241.13	Photosystem I psaG / psaK	d__Bacteria;p__Cyanobacteria;c__Oxyphotobacteria	12815	341	344	0.947222	0.991279	0.96875
PF11623.3	NAD(P)H dehydrogenase subunit S	d__Bacteria;p__Cyanobacteria;c__Oxyphotobacteria	12814	340	340	0.939227	1	0.968661
PF12058.3	Protein of unknown function (DUF3539)	d__Bacteria;p__Cyanobacteria;c__Oxyphotobacteria	12814	340	340	0.939227	1	0.968661
PF02357.14	Transcription termination factor nusG	d__Bacteria	1	22479	22479	0.939129	1	0.968609
PF01632.14	Ribosomal protein L35	d__Bacteria	1	22479	22479	0.939129	1	0.968609
PF03485.11	Arginyl tRNA synthetase N terminal domain	d__Bacteria	1	22475	22475	0.938962	1	0.96852
PF10915.3	Protein of unknown function (DUF2709)	d__Bacteria;p__Verrucomicrobia;c__Chlamydiia	12010	46	48	0.978723	0.958333	0.968421
PF01594.11	AI-2E family transporter	d__Bacteria	1	22467	22467	0.938628	1	0.968343
PF13126.1	Protein of unknown function (DUF3975)	d__Bacteria;p__Firmicutes;c__Bacilli;o__Bacillales;f__Bacillaceae_G;g__Bacillus_A	14318	107	109	0.955357	0.981651	0.968326
PF03147.9	Ferredoxin-fold anticodon binding domain	d__Bacteria	1	22466	22466	0.938586	1	0.96832
PF00276.15	Ribosomal protein L23	d__Bacteria	1	22463	22463	0.938461	1	0.968254
PF09442.5	Domain of unknown function (DUF2018)	d__Bacteria;p__Epsilonbacterota;c__Campylobacteria	8512	259	262	0.948718	0.98855	0.968224
PF10073.4	Uncharacterized protein conserved in bacteria (DUF2312)	d__Bacteria;p__Proteobacteria;c__Alphaproteobacteria	5009	2414	2433	0.945184	0.992191	0.968117
PF12600.3	Protein of unknown function (DUF3769)	d__Bacteria;p__Cyanobacteria;c__Oxyphotobacteria	12814	348	357	0.961326	0.97479	0.968011
PF00189.15	Ribosomal protein S3, C-terminal domain	d__Bacteria	1	22452	22452	0.938001	1	0.968009
PF01168.15	Alanine racemase, N-terminal domain	d__Bacteria	2	21253	22111	0.974819	0.961196	0.967959
PF13525.1	Outer membrane lipoprotein	d__Bacteria	10	11963	12077	0.945991	0.990561	0.967763
PF11165.3	Protein of unknown function (DUF2949)	d__Bacteria;p__Cyanobacteria;c__Oxyphotobacteria	12814	345	351	0.953039	0.982906	0.967742
PF00912.17	Transglycosylase	d__Bacteria	1	22437	22437	0.937375	1	0.967675
PF00237.14	Ribosomal protein L22p/L17e	d__Bacteria	1	22434	22434	0.937249	1	0.967608
PF11248.3	Protein of unknown function (DUF3046)	d__Bacteria;p__Actinobacteria;c__Actinobacteria	18506	2703	2703	0.93724	1	0.967603
PF06574.7	FAD synthetase	d__Bacteria	2	20686	20957	0.948812	0.987069	0.967562
PF13106.1	Domain of unknown function (DUF3961)	d__Bacteria;p__Firmicutes;c__Bacilli;o__Bacillales;f__Bacillaceae_G	14314	119	127	1	0.937008	0.96748
PF04297.9	Putative helix-turn-helix protein, YlxM / p13 like	d__Bacteria	13274	4964	5068	0.955534	0.979479	0.967358
PF12087.3	Protein of unknown function (DUF3564)	d__Bacteria;p__Proteobacteria;c__Gammaproteobacteria;o__Betaproteobacteriales;f__Burkholderiaceae	3671	192	192	0.936585	1	0.967254
PF08846.5	Domain of unknown function (DUF1816)	d__Bacteria;p__Cyanobacteria;c__Oxyphotobacteria	12814	339	339	0.936464	1	0.96719
PF02392.11	Ycf4	d__Bacteria;p__Cyanobacteria;c__Oxyphotobacteria	12814	339	339	0.936464	1	0.96719
PF00702.21	haloacid dehalogenase-like hydrolase	d__Bacteria	1	22413	22413	0.936372	1	0.967141
PF13355.1	Protein of unknown function (DUF4101)	d__Bacteria;p__Cyanobacteria;c__Oxyphotobacteria	12814	352	366	0.972376	0.961749	0.967033
PF01580.13	FtsK/SpoIIIE family	d__Bacteria	1	22392	22392	0.935495	1	0.966672
PF07600.6	Protein of unknown function (DUF1564)	d__Bacteria;p__Spirochaetes;c__Leptospirae;o__Leptospirales;f__Leptospiraceae;g__Leptospira	12446	29	31	1	0.935484	0.966667
PF11313.3	Protein of unknown function (DUF3116)	d__Bacteria;p__Firmicutes;c__Bacilli;o__Lactobacillales;f__Listeriaceae	14162	29	31	1	0.935484	0.966667
PF00297.17	Ribosomal protein L3	d__Bacteria	1	22391	22391	0.935453	1	0.96665
PF01048.15	Phosphorylase superfamily	d__Bacteria	2	20861	21366	0.956839	0.976364	0.966503
PF03449.10	Transcription elongation factor, N-terminal	d__Bacteria	1	22383	22383	0.935119	1	0.966472
PF00137.16	ATP synthase subunit C	d__Bacteria	1	22372	22372	0.934659	1	0.966226
PF03948.9	Ribosomal protein L9, C-terminal domain	d__Bacteria	1	22371	22371	0.934617	1	0.966204
PF01351.13	Ribonuclease HII	d__Bacteria	1	22370	22370	0.934576	1	0.966181
PF03947.13	Ribosomal Proteins L2, C-terminal domain	d__Bacteria	1	22369	22369	0.934534	1	0.966159
PF00203.16	Ribosomal protein S19	d__Bacteria	1	22368	22368	0.934492	1	0.966137
PF02978.14	Signal peptide binding domain	d__Bacteria	2	20594	20833	0.944592	0.988528	0.966061
PF11021.3	Protein of unknown function (DUF2613)	d__Bacteria;p__Actinobacteria;c__Actinobacteria;o__Corynebacteriales;f__Corynebacteriaceae	18516	697	706	0.945726	0.987252	0.966043
PF00476.15	DNA polymerase family A	d__Bacteria	1	22363	22363	0.934283	1	0.966025
PF07478.8	D-ala D-ala ligase C-terminus	d__Bacteria	1	22360	22360	0.934158	1	0.965958
PF01653.13	NAD-dependent DNA ligase adenylation domain	d__Bacteria	1	22353	22353	0.933865	1	0.965802
PF01255.14	Putative undecaprenyl diphosphate synthase	d__Bacteria	1	22345	22345	0.933531	1	0.965623
PF00206.15	Lyase	d__Bacteria	2	21141	21995	0.969682	0.961173	0.965409
PF00348.12	Polyprenyl synthetase	d__Bacteria	2	21058	21829	0.965875	0.96468	0.965277
PF01118.19	Semialdehyde dehydrogenase, NAD binding domain	d__Bacteria	2	20703	21095	0.949592	0.981417	0.965242
PF03739.9	Lipopolysaccharide export system permease LptF/LptG	d__Bacteria	8	12770	13193	0.962539	0.967938	0.965231
PF11448.3	Protein of unknown function (DUF3005)	d__Bacteria;p__Proteobacteria;c__Gammaproteobacteria;o__Betaproteobacteriales;f__Burkholderiaceae	3670	208	223	1	0.932735	0.965197
PF00166.16	Chaperonin 10 Kd subunit	d__Bacteria	1	22321	22321	0.932528	1	0.965086
PF02540.12	NAD synthase	d__Bacteria	2	21135	21998	0.969406	0.960769	0.965068
PF01281.14	Ribosomal protein L9, N-terminal domain	d__Bacteria	1	22319	22319	0.932445	1	0.965042
PF00122.15	E1-E2 ATPase	d__Bacteria	1	22318	22318	0.932403	1	0.965019
PF00763.18	Tetrahydrofolate dehydrogenase/cyclohydrolase, catalytic domain	d__Bacteria	1	22318	22318	0.932403	1	0.965019
PF03840.9	Preprotein translocase SecG subunit	d__Bacteria	1	22316	22316	0.93232	1	0.964974
PF03602.10	Conserved hypothetical protein 95	d__Bacteria	2	20741	21187	0.951335	0.978949	0.964945
PF11389.3	Leptospira porin protein OmpL1	d__Bacteria;p__Spirochaetes;c__Leptospirae;o__Leptospirales	12443	41	44	1	0.931818	0.964706
PF03483.12	B3/4 domain	d__Bacteria	1	22303	22303	0.931776	1	0.964683
PF02861.15	Clp amino terminal domain, pathogenicity island component	d__Bacteria	1	22303	22303	0.931776	1	0.964683
PF14179.1	YppG-like protein	d__Bacteria;p__Firmicutes;c__Bacilli;o__Bacillales	14307	613	614	0.933029	0.998371	0.964595
PF01018.17	GTP1/OBG	d__Bacteria	1	22295	22295	0.931442	1	0.964504
PF00338.17	Ribosomal protein S10p/S20e	d__Bacteria	1	22293	22293	0.931359	1	0.96446
PF00464.14	Serine hydroxymethyltransferase	d__Bacteria	1	22291	22291	0.931275	1	0.964415
PF02033.13	Ribosome-binding factor A	d__Bacteria	1	22287	22287	0.931108	1	0.964325
PF01134.17	Glucose inhibited division protein A	d__Bacteria	6	17596	18004	0.951598	0.977338	0.964296
PF13139.1	Domain of unknown function (DUF3981)	d__Bacteria;p__Firmicutes;c__Bacilli;o__Bacillales;f__Bacillaceae_G;g__Bacillus_A	14317	108	110	0.947368	0.981818	0.964286
PF10827.3	Protein of unknown function (DUF2552)	d__Bacteria;p__Firmicutes;c__Bacilli;o__Bacillales	14310	267	267	0.930314	1	0.963899
PF02774.13	Semialdehyde dehydrogenase, dimerisation domain	d__Bacteria	2	20622	20988	0.945877	0.982561	0.96387
PF00181.18	Ribosomal Proteins L2, RNA binding domain	d__Bacteria	1	22250	22250	0.929562	1	0.963495
PF11460.3	Protein of unknown function (DUF3007)	d__Bacteria;p__Cyanobacteria;c__Oxyphotobacteria	12814	343	350	0.947514	0.98	0.963483
PF02824.16	TGS domain	d__Bacteria	1	22249	22249	0.92952	1	0.963473
PF01648.15	4'-phosphopantetheinyl transferase superfamily	d__Bacteria	2	20610	20984	0.945326	0.982177	0.963399
PF03120.11	NAD-dependent DNA ligase OB-fold domain	d__Bacteria	1	22243	22243	0.92927	1	0.963338
PF02873.11	UDP-N-acetylenolpyruvoylglucosamine reductase, C-terminal domain	d__Bacteria	1	22241	22241	0.929186	1	0.963293
PF00291.20	Pyridoxal-phosphate dependent enzyme	d__Bacteria	2	21064	21933	0.96615	0.960379	0.963256
PF02472.11	Biopolymer transport protein ExbD/TolR	d__Bacteria	8	12667	13036	0.954775	0.971694	0.96316
PF09188.5	Domain of unknown function (DUF1951)	d__Bacteria;p__Firmicutes;c__Bacilli;o__Mycoplasmatales;f__Ureaplasmataceae;g__Mycoplasma_C	15327	13	14	1	0.928571	0.962963
PF11334.3	Protein of unknown function (DUF3136)	d__Bacteria;p__Cyanobacteria;c__Oxyphotobacteria;o__Synechococcales_A;f__Cyanobiaceae	13043	104	105	0.936937	0.990476	0.962963
PF11519.3	Protein of unknown function (DUF3222)	d__Bacteria;p__Proteobacteria;c__Alphaproteobacteria;o__Rhizobiales;f__Xanthobacteraceae;g__Rhodopseudomonas	5688	13	14	1	0.928571	0.962963
PF00533.21	BRCA1 C Terminus (BRCT) domain	d__Bacteria	1	22225	22225	0.928518	1	0.962934
PF03461.10	TRCF domain	d__Bacteria	2	20613	21011	0.945464	0.981058	0.962932
PF14801.1	tRNA methyltransferase complex GCD14 subunit N-term	d__Bacteria;p__Actinobacteria;c__Actinobacteria	18505	2765	2858	0.958406	0.96746	0.962911
PF10999.3	Protein of unknown function (DUF2839)	d__Bacteria;p__Cyanobacteria;c__Oxyphotobacteria	12814	350	365	0.966851	0.958904	0.962861
PF14217.1	Domain of unknown function (DUF4327)	d__Bacteria;p__Cyanobacteria;c__Oxyphotobacteria	12819	220	236	0.995475	0.932203	0.962801
PF10718.4	Hypothetical chloroplast protein Ycf34	d__Bacteria;p__Cyanobacteria;c__Oxyphotobacteria	12814	336	336	0.928177	1	0.962751
PF11314.3	Protein of unknown function (DUF3117)	d__Bacteria;p__Actinobacteria;c__Actinobacteria	18506	2677	2678	0.928225	0.999627	0.962603
PF00831.18	Ribosomal L29 protein	d__Bacteria	1	22207	22207	0.927766	1	0.96253
PF02826.14	D-isomer specific 2-hydroxyacid dehydrogenase, NAD binding domain	d__Bacteria	1	22202	22202	0.927557	1	0.962417
PF05321.6	Haemolysin expression modulating protein	d__Bacteria;p__Proteobacteria;c__Gammaproteobacteria;o__Enterobacterales;f__Enterobacteriaceae	37	575	578	0.931929	0.99481	0.962343
PF04602.7	Mycobacterial cell wall arabinan synthesis protein	d__Bacteria;p__Actinobacteria;c__Actinobacteria;o__Corynebacteriales	18515	842	858	0.943946	0.981352	0.962286
PF12362.3	DNA polymerase III gamma and tau subunits C terminal	d__Bacteria;p__Proteobacteria;c__Alphaproteobacteria	5008	2397	2423	0.936694	0.98927	0.962264
PF13078.1	Protein of unknown function (DUF3942)	d__Bacteria;p__Firmicutes;c__Bacilli;o__Bacillales;f__Bacillaceae_G;g__Bacillus_A	14320	102	110	1	0.927273	0.962264
PF00684.14	DnaJ central domain	d__Bacteria	1	22195	22195	0.927264	1	0.96226
PF04998.12	RNA polymerase Rpb1, domain 5	d__Bacteria	1	22193	22193	0.927181	1	0.962215
PF11116.3	Protein of unknown function (DUF2624)	d__Bacteria;p__Firmicutes;c__Bacilli;o__Bacillales	14307	636	665	0.968037	0.956391	0.962179
PF14147.1	Sporulation protein YhaL	d__Bacteria;p__Firmicutes;c__Bacilli;o__Bacillales	14307	609	609	0.926941	1	0.962085
PF01330.16	RuvA N terminal domain	d__Bacteria	1	22184	22184	0.926805	1	0.962012
PF13932.1	GidA associated domain	d__Bacteria	6	17259	17395	0.933373	0.992182	0.961879
PF11347.3	Protein of unknown function (DUF3148)	d__Bacteria;p__Cyanobacteria;c__Oxyphotobacteria	12817	327	333	0.942363	0.981982	0.961765
PF00254.23	FKBP-type peptidyl-prolyl cis-trans isomerase	d__Bacteria	1	22173	22173	0.926345	1	0.961765
PF01513.16	ATP-NAD kinase	d__Bacteria	2	20680	21209	0.948537	0.975058	0.961614
PF00467.24	KOW motif	d__Bacteria	1	22165	22165	0.926011	1	0.961584
PF00298.14	Ribosomal protein L11, RNA binding domain	d__Bacteria	1	22165	22165	0.926011	1	0.961584
PF13040.1	Fur-regulated basic protein B	d__Bacteria;p__Firmicutes;c__Bacilli;o__Bacillales	14307	611	614	0.929985	0.995114	0.961448
PF12848.2	ABC transporter	d__Bacteria	2	20631	21119	0.946289	0.976893	0.961348
PF00466.15	Ribosomal protein L10	d__Bacteria	1	22154	22154	0.925551	1	0.961337
PF01230.18	HIT domain	d__Bacteria	1	22154	22154	0.925551	1	0.961337
PF01856.12	Helicobacter outer membrane protein	d__Bacteria;p__Epsilonbacterota;c__Campylobacteria;o__Campylobacterales;f__Helicobacteraceae	8683	87	94	1	0.925532	0.961326
PF00171.17	Aldehyde dehydrogenase family	d__Bacteria	2	20755	21380	0.951977	0.970767	0.96128
PF02559.11	CarD-like/TRCF domain	d__Bacteria	2	20744	21358	0.951472	0.971252	0.96126
PF12705.2	PD-(D/E)XK nuclease superfamily	d__Bacteria	1	22148	22148	0.925301	1	0.961201
PF07687.9	Peptidase dimerisation domain	d__Bacteria	2	20797	21471	0.953903	0.968609	0.9612
PF03550.9	Outer membrane lipoprotein LolB	d__Bacteria;p__Proteobacteria;c__Gammaproteobacteria	22	4640	4727	0.941558	0.981595	0.96116
PF11282.3	Protein of unknown function (DUF3082)	d__Bacteria;p__Cyanobacteria;c__Oxyphotobacteria	12815	333	333	0.925	1	0.961039
PF00924.13	Mechanosensitive ion channel	d__Bacteria	2	20720	21323	0.950372	0.971721	0.960928
PF02786.12	Carbamoyl-phosphate synthase L chain, ATP binding domain	d__Bacteria	2	20644	21166	0.946886	0.975338	0.960901
PF00502.14	Phycobilisome protein	d__Bacteria;p__Cyanobacteria;c__Oxyphotobacteria	12814	356	379	0.983425	0.939314	0.960864
PF04481.7	Protein of unknown function (DUF561)	d__Bacteria;p__Cyanobacteria	12812	405	410	0.935335	0.987805	0.960854
PF11239.3	Protein of unknown function (DUF3040)	d__Bacteria;p__Actinobacteria	18503	2856	2920	0.944132	0.978082	0.960807
PF00486.23	Transcriptional regulatory protein, C terminal	d__Bacteria	1	22128	22128	0.924465	1	0.96075
PF01381.17	Helix-turn-helix	d__Bacteria	1	22127	22127	0.924423	1	0.960728
PF03946.9	Ribosomal protein L11, N-terminal domain	d__Bacteria	1	22125	22125	0.92434	1	0.960683
PF01340.15	Met Apo-repressor, MetJ	d__Bacteria;p__Proteobacteria;c__Gammaproteobacteria;o__Enterobacterales	31	1294	1338	0.954277	0.967115	0.960653
PF01551.17	Peptidase family M23	d__Bacteria	1	22122	22122	0.924215	1	0.960615
PF01252.13	Signal peptidase (SPase) II	d__Bacteria	2	20945	21807	0.960692	0.960471	0.960582
PF03937.11	Flavinator of succinate dehydrogenase	d__Bacteria;p__Proteobacteria	19	6994	7014	0.926358	0.997149	0.96045
PF14896.1	EmbC C-terminal domain	d__Bacteria;p__Actinobacteria;c__Actinobacteria;o__Corynebacteriales	18515	837	851	0.938341	0.983549	0.960413
PF00185.19	Aspartate/ornithine carbamoyltransferase, Asp/Orn binding domain	d__Bacteria	2	20827	21574	0.955279	0.965375	0.960301
PF00627.26	UBA/TS-N domain	d__Bacteria	1	22107	22107	0.923588	1	0.960276
PF14714.1	KH-domain-like of EngA bacterial GTPase enzymes, C-terminal	d__Bacteria	2	20798	21520	0.953949	0.96645	0.960159
PF08820.5	Domain of unknown function (DUF1803)	d__Bacteria;p__Firmicutes;c__Bacilli;o__Lactobacillales	13289	373	383	0.946701	0.97389	0.960103
PF02707.11	Major Outer Sheath Protein N-terminal region	d__Bacteria;p__Spirochaetes;c__Spirochaetia;o__Treponematales;f__Treponemataceae	12309	12	13	1	0.923077	0.96
PF12697.2	Alpha/beta hydrolase family	d__Bacteria	1	22094	22094	0.923045	1	0.959983
PF01790.13	Prolipoprotein diacylglyceryl transferase	d__Bacteria	1	22090	22090	0.922878	1	0.959892
PF00501.23	AMP-binding enzyme	d__Bacteria	2	20777	21496	0.952986	0.966552	0.959721
PF00542.14	Ribosomal protein L7/L12 C-terminal domain	d__Bacteria	1	22080	22080	0.92246	1	0.959666
PF00288.21	GHMP kinases N terminal domain	d__Bacteria	2	20808	21564	0.954408	0.964942	0.959646
PF00289.17	Biotin carboxylase, N-terminal domain	d__Bacteria	2	20565	21066	0.943262	0.976218	0.959457
PF02729.16	Aspartate/ornithine carbamoyltransferase, carbamoyl-P binding domain	d__Bacteria	2	20801	21567	0.954087	0.964483	0.959257
PF14128.1	Domain of unknown function (DUF4295)	d__Bacteria;p__Bacteroidetes;c__Bacteroidia	8862	2305	2326	0.929435	0.990972	0.959218
PF02481.10	DNA recombination-mediator protein A	d__Bacteria	1	22060	22060	0.921624	1	0.959214
PF00488.16	MutS domain V	d__Bacteria	5	17597	18195	0.951395	0.967134	0.9592
PF07639.6	YTV	d__Bacteria;p__Planctomycetes;c__Planctomycetia	12060	82	83	0.931818	0.987952	0.959064
PF00625.16	Guanylate kinase	d__Bacteria	2	20857	21695	0.956655	0.961374	0.959009
PF01656.18	CobQ/CobB/MinD/ParA nucleotide binding domain	d__Bacteria	2	20948	21886	0.960829	0.957142	0.958982
PF02410.10	Ribosomal silencing factor during starvation	d__Bacteria	2	20328	20594	0.932392	0.987084	0.958958
PF00149.23	Calcineurin-like phosphoesterase	d__Bacteria	2	20677	21322	0.948399	0.96975	0.958956
PF00164.20	Ribosomal protein S12/S23	d__Bacteria	1	22041	22041	0.920831	1	0.958784
PF02224.13	Cytidylate kinase	d__Bacteria	2	20370	20705	0.934318	0.98382	0.95843
PF00389.25	D-isomer specific 2-hydroxyacid dehydrogenase, catalytic domain	d__Bacteria	1	22020	22020	0.919953	1	0.958308
PF09397.5	Ftsk gamma domain	d__Bacteria	1	22016	22016	0.919786	1	0.958217
PF02562.11	PhoH-like protein	d__Bacteria	4	20121	20218	0.923787	0.995202	0.958166
PF00701.17	Dihydrodipicolinate synthetase family	d__Bacteria	2	20393	20770	0.935373	0.981849	0.958048
PF04800.7	ETC complex I subunit conserved region	d__Bacteria;p__Proteobacteria;c__Alphaproteobacteria	5010	2316	2323	0.921975	0.996987	0.958014
PF03658.9	RnfH family Ubiquitin	d__Bacteria;p__Proteobacteria	20	4630	4678	0.928228	0.989739	0.957997
PF11371.3	Protein of unknown function (DUF3172)	d__Bacteria;p__Cyanobacteria;c__Oxyphotobacteria	12816	329	330	0.921569	0.99697	0.957787
PF02775.16	Thiamine pyrophosphate enzyme, C-terminal TPP binding domain	d__Bacteria	1	21994	21994	0.918867	1	0.957718
PF04355.8	SmpA / OmlA family	d__Bacteria;p__Proteobacteria	19	7299	7693	0.966755	0.948785	0.957685
PF12631.2	MnmE helical domain	d__Bacteria	6	17104	17232	0.924991	0.992572	0.95759
PF00177.16	Ribosomal protein S7p/S5e	d__Bacteria	1	21986	21986	0.918533	1	0.957537
PF07370.6	Protein of unknown function (DUF1489)	d__Bacteria;p__Proteobacteria;c__Alphaproteobacteria	5012	2124	2132	0.921475	0.996248	0.957404
PF13793.1	N-terminal domain of ribose phosphate pyrophosphokinase	d__Bacteria	2	20794	21640	0.953766	0.960906	0.957322
PF11967.3	Recombination protein O N terminal	d__Bacteria	1	21976	21976	0.918115	1	0.95731
PF01476.15	LysM domain	d__Bacteria	1	21974	21974	0.918031	1	0.957264
PF12627.2	Probable RNA and SrmB- binding site of polymerase A	d__Bacteria	1	21972	21972	0.917948	1	0.957219
PF13328.1	HD domain	d__Bacteria	1	21969	21969	0.917823	1	0.957151
PF13755.1	Sensor N-terminal transmembrane domain	d__Bacteria;p__Proteobacteria;c__Alphaproteobacteria	5012	2160	2209	0.937093	0.977818	0.957023
PF00562.23	RNA polymerase Rpb2, domain 6	d__Bacteria	1	21963	21963	0.917572	1	0.957014
PF11773.3	Type II secretory pathway pseudopilin	d__Bacteria;p__Firmicutes;c__Bacilli;o__Lactobacillales;f__Streptococcaceae	13292	267	272	0.933566	0.981618	0.956989
PF10396.4	GTP-binding protein TrmE N-terminus	d__Bacteria	6	17080	17208	0.923693	0.992562	0.95689
PF00300.17	Histidine phosphatase superfamily (branch 1)	d__Bacteria	1	21956	21956	0.917279	1	0.956855
PF01207.12	Dihydrouridine synthase (Dus)	d__Bacteria	1	21954	21954	0.917196	1	0.95681
PF08853.6	Domain of unknown function (DUF1823)	d__Bacteria;p__Cyanobacteria;c__Oxyphotobacteria	12818	321	325	0.927746	0.987692	0.956781
PF02321.13	Outer membrane efflux protein	d__Bacteria	8	12963	13831	0.977086	0.937242	0.95675
PF07548.6	Chlamydia polymorphic membrane protein middle domain	d__Bacteria;p__Verrucomicrobia;c__Chlamydiia;o__Chlamydiales;f__Chlamydiaceae	12035	22	24	1	0.916667	0.956522
PF09053.5	CagZ	d__Bacteria;p__Epsilonbacterota;c__Campylobacteria;o__Campylobacterales;f__Helicobacteraceae;g__Helicobacter	8691	44	44	0.916667	1	0.956522
PF05745.6	Chlamydia 15 kDa cysteine-rich outer membrane protein (CRPA)	d__Bacteria;p__Verrucomicrobia;c__Chlamydiia;o__Chlamydiales;f__Chlamydiaceae	12035	22	24	1	0.916667	0.956522
PF01509.13	TruB family pseudouridylate synthase (N terminal domain)	d__Bacteria	1	21941	21941	0.916653	1	0.956514
PF01039.17	Carboxyl transferase domain	d__Bacteria	2	20266	20573	0.929548	0.985078	0.956507
PF01595.15	Cyclin M transmembrane N-terminal domain	d__Bacteria	2	20419	20896	0.936565	0.977173	0.956438
PF11307.3	Protein of unknown function (DUF3109)	d__Bacteria;p__Bacteroidetes	8858	2447	2524	0.943695	0.969493	0.95642
PF12864.2	Protein of unknown function (DUF3822)	d__Bacteria;p__Bacteroidetes;c__Bacteroidia	8861	2281	2288	0.919017	0.996941	0.956394
PF05193.16	Peptidase M16 inactive domain	d__Bacteria	1	21934	21934	0.91636	1	0.956355
PF01820.16	D-ala D-ala ligase N-terminus	d__Bacteria	1	21930	21930	0.916193	1	0.956264
PF00113.17	Enolase, C-terminal TIM barrel domain	d__Bacteria	1	21930	21930	0.916193	1	0.956264
PF06418.9	CTP synthase N-terminus	d__Bacteria	1	21915	21915	0.915567	1	0.955922
PF09475.5	Dot/Icm secretion system protein (dot_icm_IcmQ)	d__Bacteria;p__Proteobacteria;c__Gammaproteobacteria	2768	119	126	0.96748	0.944444	0.955823
PF03652.10	Holliday junction resolvase	d__Bacteria	1	21899	21899	0.914898	1	0.955558
PF02912.13	Aminoacyl tRNA synthetase class II, N-terminal domain	d__Bacteria	1	21898	21898	0.914856	1	0.955535
PF00120.19	Glutamine synthetase, catalytic domain	d__Bacteria	2	20449	21000	0.937941	0.973762	0.955516
PF00440.18	Bacterial regulatory proteins, tetR family	d__Bacteria	2	20209	20498	0.926933	0.985901	0.955508
PF04288.8	MukE-like family	d__Bacteria;p__Proteobacteria;c__Gammaproteobacteria;o__Enterobacterales	32	1007	1044	0.946429	0.964559	0.955408
PF04364.8	DNA polymerase III chi subunit, HolC	d__Bacteria;p__Proteobacteria	19	6974	7050	0.923709	0.98922	0.955342
PF07208.6	Protein of unknown function (DUF1414)	d__Bacteria;p__Proteobacteria;c__Gammaproteobacteria;o__Enterobacterales	31	1240	1240	0.914454	1	0.955316
PF10674.4	Protein of unknown function (DUF2488)	d__Bacteria;p__Cyanobacteria;c__Oxyphotobacteria	12814	331	331	0.914365	1	0.955267
PF01737.12	YCF9	d__Bacteria;p__Cyanobacteria;c__Oxyphotobacteria	12815	330	331	0.916667	0.996979	0.955137
PF04607.12	Region found in RelA / SpoT proteins	d__Bacteria	1	21879	21879	0.914062	1	0.955102
PF02142.17	MGS-like domain	d__Bacteria	2	20560	21253	0.943033	0.967393	0.955057
PF10913.3	Protein of unknown function (DUF2706)	d__Bacteria;p__Proteobacteria;c__Alphaproteobacteria;o__Rickettsiales;f__Rickettsiaceae;g__Rickettsia	7347	53	58	1	0.913793	0.954955
PF12404.3	Peptidase	d__Bacteria;p__Proteobacteria;c__Gammaproteobacteria;o__Enterobacterales	31	1271	1306	0.937316	0.973201	0.954921
PF14167.1	YfkD-like protein	d__Bacteria;p__Firmicutes;c__Bacilli;o__Bacillales	14307	613	627	0.933029	0.977671	0.954829
PF00109.21	Beta-ketoacyl synthase, N-terminal domain	d__Bacteria	2	20190	20495	0.926062	0.985118	0.954678
PF03471.12	Transporter associated domain	d__Bacteria	2	20252	20625	0.928906	0.981915	0.954675
PF05421.6	Protein of unknown function (DUF751)	d__Bacteria;p__Cyanobacteria;c__Oxyphotobacteria	12814	337	344	0.930939	0.979651	0.954674
PF02801.17	Beta-ketoacyl synthase, C-terminal domain	d__Bacteria	2	20177	20471	0.925466	0.985638	0.954605
PF14092.1	Domain of unknown function (DUF4270)	d__Bacteria;p__Bacteroidetes	8860	2296	2297	0.913286	0.999565	0.954479
PF11003.3	Protein of unknown function (DUF2842)	d__Bacteria;p__Proteobacteria;c__Alphaproteobacteria	5015	1832	1876	0.933265	0.976546	0.954415
PF02195.13	ParB-like nuclease domain	d__Bacteria	1	21841	21841	0.912475	1	0.954235
PF03925.8	SeqA protein C-terminal domain	d__Bacteria;p__Proteobacteria;c__Gammaproteobacteria;o__Enterobacterales	31	1278	1323	0.942478	0.965986	0.954087
PF01722.13	BolA-like protein	d__Bacteria	17	7551	8083	0.974574	0.934183	0.953951
PF00830.14	Ribosomal L28 family	d__Bacteria	1	21827	21827	0.91189	1	0.953915
PF04310.7	MukB N-terminal	d__Bacteria;p__Proteobacteria;c__Gammaproteobacteria;o__Enterobacterales	32	1003	1039	0.942669	0.965351	0.953875
PF12249.3	Arabinofuranosyltransferase A C terminal	d__Bacteria;p__Actinobacteria;c__Actinobacteria;o__Corynebacteriales;f__Corynebacteriaceae	18516	734	802	0.995929	0.915212	0.953866
PF11296.3	Protein of unknown function (DUF3097)	d__Bacteria;p__Actinobacteria;c__Actinobacteria	18508	2605	2631	0.92017	0.990118	0.953863
PF11285.3	Protein of unknown function (DUF3086)	d__Bacteria;p__Cyanobacteria;c__Oxyphotobacteria	12816	341	358	0.955182	0.952514	0.953846
PF00586.19	AIR synthase related protein, N-terminal domain	d__Bacteria	2	20594	21382	0.944592	0.963147	0.953779
PF13123.1	Protein of unknown function (DUF3978)	d__Bacteria;p__Firmicutes;c__Bacilli;o__Bacillales;f__Bacillaceae_G;g__Bacillus_A	14319	103	113	1	0.911504	0.953704
PF04760.10	Translation initiation factor IF-2, N-terminal region	d__Bacteria	2	20605	21414	0.945097	0.962221	0.953582
PF02769.17	AIR synthase related protein, C-terminal domain	d__Bacteria	2	20604	21413	0.945051	0.962219	0.953558
PF12608.3	Type IVb secretion, IcmS, effector-recruitment	d__Bacteria;p__Proteobacteria;c__Gammaproteobacteria	2767	123	130	0.960938	0.946154	0.953488
PF04560.15	RNA polymerase Rpb2, domain 7	d__Bacteria	1	21799	21799	0.91072	1	0.953274
PF02773.11	S-adenosylmethionine synthetase, C-terminal domain	d__Bacteria	1	21790	21790	0.910344	1	0.953068
[truncated: 10,213 more rows]
