# Supplementary material for: AnnoTree: visualization and exploration of a functionally annotated microbial tree of life
Source: Nucleic Acids Res. 2019 Apr 9;47(9):4442–8. doi: 10.1093/nar/gkz246 (PMC6511854; doi:10.1093/nar/gkz246)
Supplement: Supplementary Data [file gkz246_supplemental_files.zip › Suppl_File_2_KEGG_Pfam_homoplasy_metrics.xlsx]

## Sheet: KEGG
KEGG KO identifier phylogenetic distribution metrics		* Entries are greyed if # genomes <50. These rows were not included in most analyses
KO identifier	definition	# genomes	trait depth (tauD)	tauD p-value	consistency index (CI)	normalized CI log[CI]/log[# genomes]	retention index (RI)	homoplasy slope ratio (HSR)
K00307	BBE1; reticuline oxidase [EC:1.21.3.3]	2	0.000355	0.189189	0.5	-1	0	0.000125392
K00488	CYP27A1; cholestanetriol 26-monooxygenase [EC:1.14.15.15]	2	0.0001275	0.419954	0.5	-1	0	0.000125203
K00489	CYP7A1; cholesterol 7alpha-monooxygenase [EC:1.14.14.23]	2	0.0007675	0.0365297	0.5	-1	0	0.000125439
K00599	METTL6; methyltransferase-like protein 6 [EC:2.1.1.-]	2	0.000155	0.403488	0.5	-1	0	0.000126103
K00699	UGT; glucuronosyltransferase [EC:2.4.1.17]	2	0.00011	0.493258	0.5	-1	0	0.000125298
K00776	tox; NAD-diphthamide ADP-ribosyltransferase [EC:2.4.2.36]	2	2.25e-05	0.749709	0.5	-1	0	0.000124657
K00860&K00390	cysC; adenylylsulfate kinase [EC:2.7.1.25] & cysH; phosphoadenosine phosphosulfate reductase [EC:1.8.4.8 1.8.4.10]	2	0.000505	0.106481	0.5	-1	0	0.000124116
K01017	CHST11; chondroitin 4-sulfotransferase 11 [EC:2.8.2.5]	2	0.0005425	0.0927602	0.5	-1	0	0.000124595
K01170	endA; tRNA-intron endonuclease, archaea type [EC:4.6.1.16]	2	0.0010975	0.0197216	0.5	-1	0	0.000125929
K01268	LAP4; aminopeptidase I [EC:3.4.11.22]	2	8.5e-05	0.520999	0.5	-1	0	0.000125502
K01313	F2; coagulation factor II (thrombin) [EC:3.4.21.5]	2	7.25e-05	0.574371	0.5	-1	0	0.000125141
K01537&K05850	E3.6.3.8; Ca2+-transporting ATPase [EC:3.6.3.8] & ATP2B; Ca2+ transporting ATPase, plasma membrane [EC:3.6.3.8]	2	0.000835	0.0436782	0.5	-1	0	0.000125534
K01831	PTGIS, CYP8A; prostacyclin synthase [EC:5.3.99.4]	2	0.0007675	0.0528169	0.5	-1	0	0.000124564
K01855	PUS3, DEG1; tRNA pseudouridine38/39 synthase [EC:5.4.99.45]	2	0.000295	0.225319	0.5	-1	0	0.000125549
K01946	ACACB; acetyl-CoA carboxylase / biotin carboxylase 2 [EC:6.4.1.2 6.3.4.14 2.1.3.15]	2	0.0007825	0.0480657	0.5	-1	0	0.000126839
K02018&K02020	modB; molybdate transport system permease protein & modA; molybdate transport system substrate-binding protein	2	0.0005725	0.0819861	0.5	-1	0	0.000125235
K02057&K10440	ABC.SS.P; simple sugar transport system permease protein & rbsC; ribose transport system permease protein	2	2.5e-05	0.708964	0.5	-1	0	0.000124922
K02089	CDK4; cyclin-dependent kinase 4 [EC:2.7.11.22]	2	0.0003575	0.192444	0.5	-1	0	0.000124347
K02145	ATPeV1A, ATP6A; V-type H+-transporting ATPase subunit A [EC:3.6.3.14]	2	5e-06	0.983607	0.5	-1	0	0.000126088
K02322	polC; DNA polymerase II large subunit [EC:2.7.7.7]	2	0.00091	0.0251716	0.5	-1	0	0.00012639
K02749	PTS-Glv-EIIB, glvB, malP, aglA; PTS system, alpha-glucoside-specific IIB component [EC:2.7.1.208 2.7.1.-]	2	7.5e-06	0.862903	0.5	-1	0	0.000126518
K02877	RP-L15e, RPL15; large subunit ribosomal protein L15e	2	0.000115	0.475372	0.5	-1	0	0.000125549
K02885	RP-L19e, RPL19; large subunit ribosomal protein L19e	2	0.000125	0.448792	0.5	-1	0	0.000125094
K02889	RP-L21e, RPL21; large subunit ribosomal protein L21e	2	5e-06	0.976471	0.5	-1	0	0.000124224
K02891	RP-L22e, RPL22; large subunit ribosomal protein L22e	2	2.5e-06	0.989486	0.5	-1	0	0.00012536
K02905	RP-L29e, RPL29; large subunit ribosomal protein L29e	2	6.25e-05	0.603193	0.5	-1	0	0.000126791
K02915	RP-L34e, RPL34; large subunit ribosomal protein L34e	2	0.0014175	0.00680272	0.5	-1	0	0.000125235
K02944	RP-LX, rplX; large subunit ribosomal protein LX	2	0.0001225	0.444186	0.5	-1	0	0.000125676
K02966	RP-S19e, RPS19; small subunit ribosomal protein S19e	2	0.0003125	0.203468	0.5	-1	0	0.000125581
K02975	RP-S25e, RPS25; small subunit ribosomal protein S25e	2	1e-05	0.839506	0.5	-1	0	0.000126438
K02983	RP-S30e, RPS30; small subunit ribosomal protein S30e	2	6.25e-05	0.550523	0.5	-1	0	0.000126231
K02984	RP-S3Ae, RPS3A; small subunit ribosomal protein S3Ae	2	0.0001175	0.450512	0.5	-1	0	0.000125913
K02997	RP-S9e, RPS9; small subunit ribosomal protein S9e	2	7.5e-06	0.855825	0.5	-1	0	0.000125282
K03010	RPB2, POLR2B; DNA-directed RNA polymerase II subunit RPB2 [EC:2.7.7.6]	2	0.00059	0.0749712	0.5	-1	0	0.000124564
K03017	RPB9, POLR2I; DNA-directed RNA polymerase II subunit RPB9	2	0.000895	0.0336427	0.5	-1	0	0.000124378
K03057	tfs; transcription termination factor TFS	2	0.000925	0.0291375	0.5	-1	0	0.00012444
K03061	PSMC2, RPT1; 26S proteasome regulatory subunit T1	2	0.00033	0.192488	0.5	-1	0	0.000126823
K03097	CSNK2A; casein kinase II subunit alpha [EC:2.7.11.1]	2	0.000295	0.198376	0.5	-1	0	0.000124875
K03110&K03646	ftsY; fused signal recognition particle receptor & tolA; colicin import membrane protein	2	0.00038	0.170648	0.5	-1	0	0.000124766
K03111&K02963	ssb; single-strand DNA-binding protein & RP-S18, MRPS18, rpsR; small subunit ribosomal protein S18	2	3.25e-05	0.667857	0.5	-1	0	0.000125502
K03234	EEF2; elongation factor 2	2	0.0003275	0.196721	0.5	-1	0	0.000125408
K03235	EF3, TEF3; elongation factor 3	2	0.0003725	0.155859	0.5	-1	0	0.000124719
K03246	EIF3I; translation initiation factor 3 subunit I	2	0.00018	0.341067	0.5	-1	0	0.000124704
K03335&K03336	iolE; inosose dehydratase [EC:4.2.1.44] & iolD; 3D-(3,5/4)-trihydroxycyclohexane-1,2-dione acylhydrolase (decyclizing) [EC:3.7.1.22]	2	0.000165	0.341407	0.5	-1	0	0.000125502
K03627	MBF1; putative transcription factor	2	0.0003225	0.207763	0.5	-1	0	0.00012663
K03679	RRP4, EXOSC2; exosome complex component RRP4	2	0.00044	0.128668	0.5	-1	0	0.000124704
K03910	A2M; alpha-2-macroglobulin	2	0.00093	0.0344828	0.5	-1	0	0.000125
K03983	SERPINF2, AAP; alpha-2-antiplasmin	2	0.00052	0.110727	0.5	-1	0	0.000124023
K04371	ERK, MAPK1_3; mitogen-activated protein kinase 1/3 [EC:2.7.11.24]	2	0.000785	0.0582072	0.5	-1	0	0.000125172
K04409	PAK1; p21-activated kinase 1 [EC:2.7.11.1]	2	0.000725	0.0465909	0.5	-1	0	0.000125439
K04483	radA; DNA repair protein RadA	2	0.0007225	0.0740306	0.5	-1	0	0.000125125
K04555	UBE2G2, UBC7; ubiquitin-conjugating enzyme E2 G2 [EC:2.3.2.23]	2	0.000755	0.0463277	0.5	-1	0	0.000125849
K05330	KCNJN; potassium inwardly-rectifying channel subfamily J, other	2	0.0004575	0.118765	0.5	-1	0	0.000125251
K05357	VKORC1; vitamin-K-epoxide reductase (warfarin-sensitive) [EC:1.17.4.4]	2	0.00159	0.00467836	0.5	-1	0	0.000126135
K05579&K05580	ndhH; NAD(P)H-quinone oxidoreductase subunit H [EC:1.6.5.3] & ndhI; NAD(P)H-quinone oxidoreductase subunit I [EC:1.6.5.3]	2	0.00065	0.0624264	0.5	-1	0	0.000125031
K05653	ABCB2, TAP1; ATP-binding cassette, subfamily B (MDR/TAP), member 2	2	0.0001025	0.474771	0.5	-1	0	0.000124704
K05766	SSH; protein phosphatase slingshot [EC:3.1.3.16 3.1.3.48]	2	0.0008975	0.0294811	0.5	-1	0	0.000124813
K05853	ATP2A; Ca2+ transporting ATPase, sarcoplasmic/endoplasmic reticulum [EC:3.6.3.8]	2	5e-06	0.987239	0.5	-1	0	0.00012458
K06099	CSDA, ZONAB; cold shock domain protein A	2	0.0002725	0.241497	0.5	-1	0	0.000125676
K06174	ABCE1, Rli1; ATP-binding cassette, sub-family E, member 1	2	0.00043	0.129885	0.5	-1	0	0.000123993
K06671	STAG1_2, SCC3, IRR1; cohesin complex subunit SA-1/2	2	0.0002225	0.30884	0.5	-1	0	0.000125471
K07116&K01434	pvdQ, quiP; acyl-homoserine-lactone acylase [EC:3.5.1.97] & E3.5.1.11; penicillin amidase [EC:3.5.1.11]	2	0.00015	0.392567	0.5	-1	0	0.000124533
K07142	mptE; 2-amino-4-hydroxy-6-hydroxymethyldihydropteridine diphosphokinase [EC:2.7.6.3]	2	0.0004475	0.135831	0.5	-1	0	0.000125047
K07254	atrm56; tRNA (cytidine56-2'-O)-methyltransferase [EC:2.1.1.206]	2	0.00022	0.336416	0.5	-1	0	0.000124828
K07342	SEC61G, SSS1, secE; protein transport protein SEC61 subunit gamma and related proteins	2	0.001535	0.00804598	0.5	-1	0	0.000125125
K07430	CYP7B; 25/26-hydroxycholesterol 7alpha-hydroxylase [EC:1.14.14.29]	2	0.0007675	0.0241935	0.5	-1	0	0.000125282
K07431	CYP8B1; sterol 12-alpha-hydroxylase [EC:1.14.18.8 1.14.13.96]	2	0.0007675	0.0480094	0.5	-1	0	0.000124828
K07472	TIP49; TBP-interacting protein	2	0.0003025	0.220809	0.5	-1	0	0.000125313
K07514	EHHADH; enoyl-CoA hydratase / 3-hydroxyacyl-CoA dehydrogenase / 3,2-trans-enoyl-CoA isomerase [EC:4.2.1.17 1.1.1.35 5.3.3.8]	2	0.0013875	0.0103806	0.5	-1	0	0.000124595
K07542	PIGV; phosphatidylinositol glycan, class V [EC:2.4.1.-]	2	0.0001825	0.332558	0.5	-1	0	0.000125581
K07558	K07558, cca; tRNA nucleotidyltransferase (CCA-adding enzyme) [EC:2.7.7.72]	2	0.0004825	0.117509	0.5	-1	0	0.000126008
K07575	K07575; PUA domain protein	2	0.0003225	0.204861	0.5	-1	0	0.000125612
K07731	K07731; putative transcriptional regulator	2	0.0015975	0.00580046	0.5	-1	0	0.000125849
K07779	CHST13; chondroitin 4-sulfotransferase 13 [EC:2.8.2.5]	2	0.000245	0.293224	0.5	-1	0	0.000124564
K07839	RAP2C; Ras-related protein Rap-2C	2	0.0001275	0.448316	0.5	-1	0	0.000125644
K07886	RAB27B; Ras-related protein Rab-27B	2	0.0006475	0.0718492	0.5	-1	0	0.000125408
K07922	RAB36; Ras-related protein Rab-36	2	0.00036	0.164179	0.5	-1	0	0.000125251
K07944	ARL3; ADP-ribosylation factor-like protein 3	2	4.25e-05	0.629587	0.5	-1	0	0.000124766
K08099	E3.1.1.14; chlorophyllase [EC:3.1.1.14]	2	0.0004075	0.146028	0.5	-1	0	0.000126295
K08147	SLC2A10, GLUT10; MFS transporter, SP family, solute carrier family 2 (facilitated glucose transporter), member 10	2	0.0013125	0.00693642	0.5	-1	0	0.000125376
K08184	SLC16A7; MFS transporter, MCP family, solute carrier family 16 (monocarboxylic acid transporters), member 7	2	1.5e-05	0.775229	0.5	-1	0	0.000125565
K08257	E3.2.1.101; mannan endo-1,6-alpha-mannosidase [EC:3.2.1.101]	2	8.25e-05	0.513357	0.5	-1	0	0.000124813
K08287	E2.7.12.1; dual-specificity kinase [EC:2.7.12.1]	2	0.00012	0.408019	0.5	-1	0	0.000125486
K08638	CPXM1; carboxypeptidase X1 [EC:3.4.17.-]	2	0.000205	0.35	0.5	-1	0	0.000124797
K08654	PCSK5; proprotein convertase subtilisin/kexin type 5 [EC:3.4.21.-]	2	0.00111	0.0224321	0.5	-1	0	0.000125486
K08662	MCPT2; mast cell peptidase 2 [EC:3.4.21.-]	2	7.75e-05	0.542197	0.5	-1	0	0.000124953
K08813	STK33; serine/threonine kinase 33 [EC:2.7.11.1]	2	6e-05	0.575	0.5	-1	0	0.000124938
K08910	LHCA4; light-harvesting complex I chlorophyll a/b binding protein 4	2	0.0001125	0.453909	0.5	-1	0	0.000125644
K08913	LHCB2; light-harvesting complex II chlorophyll a/b binding protein 2	2	0.00011	0.481229	0.5	-1	0	0.000126119
K08916	LHCB5; light-harvesting complex II chlorophyll a/b binding protein 5	2	0.00011	0.497701	0.5	-1	0	0.000126374
K08975	K08975; putative membrane protein	2	0.0004475	0.12978	0.5	-1	0	0.000124828
K09148	K09148; uncharacterized protein	2	0.000135	0.406721	0.5	-1	0	0.000125266
K09576	FKBP11; FK506-binding protein 11 [EC:5.2.1.8]	2	0.0008025	0.0615563	0.5	-1	0	0.000125031
K09588	CYP90A1, CPD; cytochrome P450 family 90 subfamily A polypeptide 1 [EC:1.14.-.-]	2	0.0003725	0.189252	0.5	-1	0	0.000125534
K09634	TMPRSS3; transmembrane protease serine 3 [EC:3.4.21.-]	2	0.000165	0.379791	0.5	-1	0	0.00012486
K09713	K09713; uncharacterized protein	2	0.0006775	0.062212	0.5	-1	0	0.000125471
K09746	K09746; uncharacterized protein	2	0.0006825	0.0639535	0.5	-1	0	0.000125376
K09755	CYP84A, F5H; ferulate-5-hydroxylase [EC:1.14.-.-]	2	7e-05	0.538634	0.5	-1	0	0.000127016
K09886	GLPN; aquaglyceroporin related protein, invertebrate	2	5e-06	0.981221	0.5	-1	0	0.000125172
K10317	FBXO42; F-box protein 42	2	0.0002375	0.243429	0.5	-1	0	0.000125565
K10408	DNAH; dynein heavy chain, axonemal	2	0.0001125	0.447743	0.5	-1	0	0.000123916
K10580	UBE2N, BLU, UBC13; ubiquitin-conjugating enzyme E2 N [EC:2.3.2.23]	2	0.000465	0.132009	0.5	-1	0	0.000125455
K10583	UBE2S, E2EPF; ubiquitin-conjugating enzyme E2 S [EC:2.3.2.23]	2	0.000755	0.0474537	0.5	-1	0	0.000125063
K10801	MBD4; methyl-CpG-binding domain protein 4 [EC:3.2.2.-]	2	0.001165	0.0182025	0.5	-1	0	0.000125612
K10967	KTR1_3; alpha 1,2-mannosyltransferase [EC:2.4.1.-]	2	0.000355	0.182131	0.5	-1	0	0.000125471
K11039	hld; delta-hemolysin	2	7.75e-05	0.559302	0.5	-1	0	0.000125471
K11157	PNPLA4; patatin-like phospholipase domain-containing protein 4 [EC:3.1.1.-]	2	0.0005075	0.0952928	0.5	-1	0	0.000125849
K11262	ACACA; acetyl-CoA carboxylase / biotin carboxylase 1 [EC:6.4.1.2 6.3.4.14 2.1.3.15]	2	0.0007825	0.0377143	0.5	-1	0	0.000126231
K11338	RUVBL2, RVB2, INO80J; RuvB-like protein 2 [EC:3.6.4.12]	2	0.0003025	0.239008	0.5	-1	0	0.000124704
K11427	DOT1L, DOT1; histone-lysine N-methyltransferase, H3 lysine-79 specific [EC:2.1.1.43]	2	0.00159	0.00229358	0.5	-1	0	0.000125691
K11494	RCBTB; RCC1 and BTB domain-containing protein	2	0.00065	0.0711785	0.5	-1	0	0.000124285
K11681	SWR1; helicase SWR1 [EC:3.6.4.12]	2	0.0008025	0.0363636	0.5	-1	0	0.000125392
K11823	SULT4A1; sulfotransferase 4A1 [EC:2.8.2.-]	2	0.000925	0.0216648	0.5	-1	0	0.00012475
K11990	DHH; desert hedgehog	2	0.0002125	0.322014	0.5	-1	0	0.000125392
K12042	TNNC2; troponin C, skeletal muscle	2	0.000165	0.384793	0.5	-1	0	0.000125502
K12249	TRI5; trichodiene synthase [EC:4.2.3.6]	2	7.25e-05	0.55137	0.5	-1	0	0.000125329
K12572	PAN3; PAB-dependent poly(A)-specific ribonuclease subunit 3	2	0.0001975	0.299769	0.5	-1	0	0.000124782
K12589	RRP42, EXOSC7; exosome complex component RRP42	2	0.00044	0.145952	0.5	-1	0	0.00012566
K12637	CYP90C1, ROT3; 3-epi-6-deoxocathasterone 23-monooxygenase [EC:1.14.13.112]	2	0.00018	0.331792	0.5	-1	0	0.000125235
K12639	CYP724B1, D11; cytochrome P450 family 724 subfamily B polypeptide 1 [EC:1.14.13.-]	2	0.00013	0.441347	0.5	-1	0	0.000124394
K12737	SDCCAG10; peptidyl-prolyl cis-trans isomerase SDCCAG10 [EC:5.2.1.8]	2	0.000155	0.392449	0.5	-1	0	0.000124162
K12835	DDX42, SF3B125; ATP-dependent RNA helicase DDX42 [EC:3.6.4.13]	2	6.5e-05	0.554795	0.5	-1	0	0.000125031
K13033	HNL; (S)-hydroxynitrile lyase [EC:4.1.2.47]	2	0.00048	0.0962877	0.5	-1	0	0.000125628
K13116	DDX41, ABS; ATP-dependent RNA helicase DDX41 [EC:3.6.4.13]	2	0.000955	0.0196078	0.5	-1	0	0.00012566
K13178	DDX17; ATP-dependent RNA helicase DDX17 [EC:3.6.4.13]	2	2e-05	0.733945	0.5	-1	0	0.000125031
K13478	popP2; type III effector protein PopP2	2	1.25e-05	0.805195	0.5	-1	0	0.000125581
K13508	GPAT; glycerol-3-phosphate acyltransferase [EC:2.3.1.15 2.3.1.198]	2	0.0004775	0.113164	0.5	-1	0	0.000125203
K13616	AADAC; arylacetamide deacetylase [EC:3.1.1.3]	2	7.5e-06	0.851136	0.5	-1	0	0.000126151
K13742	ipgB1; protein IpgB1	2	1.25e-05	0.798611	0.5	-1	0	0.000127307
K13793	ospE, espO; secreted effector OspE	2	1.25e-05	0.806452	0.5	-1	0	0.000125329
K13830	ARO1; pentafunctional AROM polypeptide [EC:4.2.3.4 4.2.1.10 1.1.1.25 2.7.1.71 2.5.1.19]	2	0.000325	0.2	0.5	-1	0	0.000125439
K13912	DMBT1; deleted in malignant brain tumors 1 protein	2	0.00052	0.102273	0.5	-1	0	0.000126088
K14115	ehbF; energy-converting hydrogenase B subunit F	2	0.0005825	0.0807382	0.5	-1	0	0.000124456
K14156	CHK; choline/ethanolamine kinase [EC:2.7.1.32 2.7.1.82]	2	0.0007825	0.0323326	0.5	-1	0	0.000125913
K14202	chp, chips; chemotaxis inhibitory protein	2	5e-06	0.977907	0.5	-1	0	0.000124657
K14351	AADACL3_4; arylacetamide deacetylase-like 3/4 [EC:3.1.1.-]	2	5.75e-05	0.581692	0.5	-1	0	0.000125534
K14437	CHD7; chromodomain-helicase-DNA-binding protein 7 [EC:3.6.4.12]	2	0.00019	0.356718	0.5	-1	0	0.000125786
K14493	GID1; gibberellin receptor GID1 [EC:3.-.-.-]	2	3.75e-05	0.671249	0.5	-1	0	0.000126678
K14496	PYL; abscisic acid receptor PYR/PYL family	2	0.000115	0.471412	0.5	-1	0	0.000125219
K14564	NOP56; nucleolar protein 56	2	0.000325	0.225502	0.5	-1	0	0.000124938
K14622	RBP2, CRBP2; retinol binding protein 2	2	5e-06	0.971297	0.5	-1	0	0.000125992
K14708	SLC26A11; solute carrier family 26 (sodium-independent sulfate anion transporter), member 11	2	0.0002075	0.30662	0.5	-1	0	0.000126215
K14808	DDX54, DBP10; ATP-dependent RNA helicase DDX54/DBP10 [EC:3.6.4.13]	2	0.000285	0.240047	0.5	-1	0	0.000125125
K15003	CYP9; cytochrome P450 family 9 [EC:1.14.-.-]	2	0.00044	0.130682	0.5	-1	0	0.000126183
K15089	CYP71D13_15_95; (S)-limonene 3-monooxygenase [EC:1.14.13.47]	2	3.75e-05	0.661663	0.5	-1	0	0.000124533
K15354	sseI, srfH; secreted effector protein SseI	2	1.25e-05	0.799065	0.5	-1	0	0.00012596
K15366	spvB; salmonella plasmid virulence protein B	2	1.25e-05	0.802784	0.5	-1	0	0.00012604
K15400	HHT1; omega-hydroxypalmitate O-feruloyl transferase [EC:2.3.1.188]	2	7.5e-05	0.549247	0.5	-1	0	0.000125031
K15427	SIT4, PPH1; serine/threonine-protein phosphatase PP1-1 [EC:3.1.3.16]	2	0.0009475	0.0292398	0.5	-1	0	0.000124517
K15454	PUS9; tRNA pseudouridine32 synthase [EC:5.4.99.28]	2	7e-05	0.546416	0.5	-1	0	0.000125881
K15502	ANKRD28; serine/threonine-protein phosphatase 6 regulatory ankyrin repeat subunit A	2	0.0009925	0.0296465	0.5	-1	0	0.000125597
K15767	absAb; 2-aminobenzenesulfonate 2,3-dioxygenase subunit beta [EC:1.14.12.14]	2	0.000595	0.0939675	0.5	-1	0	0.000125802
K15779	PGM2; phosphoglucomutase / phosphopentomutase [EC:5.4.2.2 5.4.2.7]	2	0.0006275	0.0934579	0.5	-1	0	0.000126024
K15887	ZFPS; (2Z,6Z)-farnesyl diphosphate synthase [EC:2.5.1.92]	2	0.00094	0.0254042	0.5	-1	0	0.000125849
K16141	ALB; serum albumin	2	0.0002575	0.24714	0.5	-1	0	0.000125345
K16141&K16144	ALB; serum albumin & AFP; alpha-fetoprotein	2	0.0002575	0.268692	0.5	-1	0	0.000124906
K16144	AFP; alpha-fetoprotein	2	0.0002575	0.3	0.5	-1	0	0.000124875
K16208	LUP5; lupeol synthase 5 [EC:5.4.99.-]	2	0.0003275	0.21071	0.5	-1	0	0.000125439
K16466	CETN3, CDC31; centrin-3	2	4e-05	0.636891	0.5	-1	0	0.000125802
K16627	SOD3; superoxide dismutase, Cu-Zn family [EC:1.15.1.1]	2	0.0001725	0.343249	0.5	-1	0	0.000125518
K16628	COL7A; collagen, type VII, alpha	2	4.75e-05	0.618497	0.5	-1	0	0.000126358
K17337	CRABP1; cellular retinoic acid-binding protein 1	2	5e-06	0.975581	0.5	-1	0	0.000125486
K17580	CASC1; cancer susceptibility candidate protein 1	2	5.25e-05	0.61215	0.5	-1	0	0.000125597
K17653	TFB2M; dimethyladenosine transferase 2, mitochondrial [EC:2.1.1.-]	2	0.001475	0.00810185	0.5	-1	0	0.000124688
K17691	CYP3A7; cytochrome P450 family 3 subfamily A polypeptide 7 [EC:1.14.14.1]	2	5e-05	0.628571	0.5	-1	0	0.000125094
K17753	HICDH; isocitrate--homoisocitrate dehydrogenase [EC:1.1.1.286]	2	0.0006975	0.0508671	0.5	-1	0	0.00012486
K18042	STYX; serine/threonine/tyrosine-interacting protein	2	0.0003675	0.162442	0.5	-1	0	0.000125408
K18848	IAMT1; indole-3-acetate O-methyltransferase [EC:2.1.1.278]	2	4.25e-05	0.631222	0.5	-1	0	0.000124131
K18881	DJ1D; D-lactate dehydratase [EC:4.2.1.130]	2	0.0002975	0.244365	0.5	-1	0	0.000125094
K18882	priL, pri2, priB; DNA primase large subunit [EC:2.7.7.-]	2	0.0001025	0.496568	0.5	-1	0	0.00012536
K19389	PB1; RNA-directed RNA polymerase catalytic subunit [EC:2.7.7.48]	2	0.0001725	0.381839	0.5	-1	0	0.000125094
K19556	spvA; salmonella plasmid virulence protein A	2	1.25e-05	0.802961	0.5	-1	0	0.00012536
K19765	HSBP1; heat shock factor-binding protein 1	2	9.25e-05	0.493072	0.5	-1	0	0.000125786
K19779	ralR; endodeoxyribonuclease RalR [EC:3.1.-.-]	2	7.5e-06	0.87022	0.5	-1	0	0.000125945
K19882	NOTUM; O-palmitoleoyl-L-serine hydrolase [EC:3.1.1.98]	2	0.000955	0.0221445	0.5	-1	0	0.00012444
K19959	bftP; fragilysin [EC:3.4.24.74]	2	0.00029	0.232288	0.5	-1	0	0.000126904
K20098	ERCC6L2; DNA excision repair protein ERCC-6-like 2 [EC:3.6.4.-]	2	8.25e-05	0.516724	0.5	-1	0	0.000124969
K20152	kanK, kacC; 2'-dehydrokanamycin reductase [EC:1.1.1.355]	2	6.25e-05	0.569905	0.5	-1	0	0.000126024
K20478	GOLGB1; golgin subfamily B member 1	2	0.0003575	0.184091	0.5	-1	0	0.000126598
K20502	CBDAS; cannabidiolic acid synthase [EC:1.21.3.8]	2	3e-05	0.67907	0.5	-1	0	0.000126582
K20556	CYP76C; cytochrome P450 family 76 subfamily C	2	2.75e-05	0.711162	0.5	-1	0	0.000125691
K20794	NAA40, NAT4; N-alpha-acetyltransferase 40 [EC:2.3.1.257]	2	3.25e-05	0.683295	0.5	-1	0	0.000125408
K20838	NAT8; N-acetyltransferase 8 [EC:2.3.1.80 2.3.1.-]	2	0.000365	0.2	0.5	-1	0	0.000125235
K20872	NEK2; NIMA (never in mitosis gene a)-related kinase 2 [EC:2.7.11.1]	2	0.000245	0.298851	0.5	-1	0	0.000125549
K21322	bmoD; butane monooxygenase hypothetical assembly protein	2	0.0002375	0.290023	0.5	-1	0	0.000125739
K21500	dnk; deoxynucleoside-5'-monophosphate kinase [EC:2.7.4.13]	2	1.25e-05	0.761741	0.5	-1	0	0.00012604
K21720	E1.14.13.147; taxoid 7beta-hydroxylase [EC:1.14.13.147]	2	0.000295	0.21102	0.5	-1	0	0.000125235
K22089	STOX, DBOX; tetrahydroprotoberberine oxidase [EC:1.3.3.8]	2	0.0003025	0.193326	0.5	-1	0	0.000125676
K22121	GLII; gliotoxin biosynthesis C-S lyase	2	0.0005125	0.0901639	0.5	-1	0	0.000125834
K22245	INUA; inulinase [EC:3.2.1.7]	2	5e-06	0.974087	0.5	-1	0	0.000125392
K00319	mtd; methylenetetrahydromethanopterin dehydrogenase [EC:1.5.98.1]	3	0.001145	0.00839454	0.333333	-1	0	0.000249688
K00323	NNT; NAD(P) transhydrogenase [EC:1.6.1.2]	3	0.000121667	0.514439	0.333333	-1	0	0.000253293
K00586	DPH5; diphthine methyl ester synthase [EC:2.1.1.314]	3	0.000216667	0.302227	0.333333	-1	0	0.000253036
K01199	EGLC; glucan endo-1,3-beta-D-glucosidase [EC:3.2.1.39]	3	0.000173333	0.403805	0.333333	-1	0	0.000251604
K02683	priS, pri1, priA; DNA primase small subunit [EC:2.7.7.-]	3	0.000345	0.168443	0.333333	-1	0	0.000250313
K02991	RP-S6e, RPS6; small subunit ribosomal protein S6e	3	0.00078	0.0277186	0.333333	-1	0	0.000250376
K03007	RPB10, POLR2L; DNA-directed RNA polymerases I, II, and III subunit RPABC5	3	8.33333e-06	0.886458	0.333333	-1	0	0.000250847
K03044	rpoB1; DNA-directed RNA polymerase subunit B' [EC:2.7.7.6]	3	0.000428333	0.127503	0.333333	-1	0	0.000249813
K03045	rpoB2; DNA-directed RNA polymerase subunit B [EC:2.7.7.6]	3	0.000353333	0.160546	0.333333	-1	0	0.000250125
K03053	rpoH; DNA-directed RNA polymerase subunit H [EC:2.7.7.6]	3	0.000446667	0.127749	0.333333	-1	0	0.000253197
K03058	rpoN; DNA-directed RNA polymerase subunit N [EC:2.7.7.6]	3	8.33333e-06	0.895507	0.333333	-1	0	0.000252048
K03062	PSMC1, RPT2; 26S proteasome regulatory subunit T2	3	5.5e-05	0.657447	0.333333	-1	0	0.000250564
K03086&K02316	rpoD; RNA polymerase primary sigma factor & dnaG; DNA primase [EC:2.7.7.-]	3	0.000698333	0.0344108	0.333333	-1	0	0.000249938
K03120	TBP, tbp; transcription initiation factor TFIID TATA-box-binding protein	3	0.000386667	0.177268	0.333333	-1	0	0.000252366
K03236	EIF1A; translation initiation factor 1A	3	0.00023	0.303983	0.333333	-1	0	0.000253229
K03243	EIF5B; translation initiation factor 5B	3	5e-06	0.985356	0.333333	-1	0	0.000251036
K04795	flpA; fibrillarin-like pre-rRNA processing protein	3	0.000973333	0.0155925	0.333333	-1	0	0.000250847
K05005	KCNJ12, KIR2.2; potassium inwardly-rectifying channel subfamily J member 12	3	4e-05	0.720169	0.333333	-1	0	0.000248973
K05906	PCYOX1, FCLY; prenylcysteine oxidase / farnesylcysteine lyase [EC:1.8.3.5 1.8.3.6]	3	0.000825	0.0276008	0.333333	-1	0	0.000250031
K07329	flaF-A, flaF; archaeal flagellar protein FlaF	3	0.000853333	0.0292581	0.333333	-1	0	0.000251383
K07414	CYP2D; cytochrome P450 family 2 subfamily D [EC:1.14.14.1]	3	8.5e-05	0.611465	0.333333	-1	0	0.000250313
K07429	CYP4Z; cytochrome P450 family 4 subfamily Z [EC:1.14.14.1]	3	0.000176667	0.376185	0.333333	-1	0	0.000251509
K07466	RFA1, RPA1, rpa; replication factor A1	3	0.00105833	0.0222458	0.333333	-1	0	0.000252302
K07587	sepRS; O-phosphoseryl-tRNA synthetase [EC:6.1.1.27]	3	0.00147167	0.00944386	0.333333	-1	0	0.000250973
K07591	tdcR; threonine dehydratase operon activator protein	3	8.33333e-06	0.899476	0.333333	-1	0	0.000250973
K07841	DIRAS2; DIRAS family, GTP-binding Ras-like 2	3	7.16667e-05	0.637409	0.333333	-1	0	0.000248016
K07882&K07884	RAB3A; Ras-related protein Rab-3A & RAB3D; Ras-related protein Rab-3D	3	0.000761667	0.0305585	0.333333	-1	0	0.000248911
K07909	RAB17; Ras-related protein Rab-17	3	3.16667e-05	0.771875	0.333333	-1	0	0.000251319
K07936	RAN; GTP-binding nuclear protein Ran	3	0.000393333	0.140426	0.333333	-1	0	0.000249283
K08002	MMP24; matrix metalloproteinase-24 (membrane-inserted) [EC:3.4.24.-]	3	0.000431667	0.116525	0.333333	-1	0	0.000249657
K08149	SLC2A12, GLUT12; MFS transporter, SP family, solute carrier family 2 (facilitated glucose transporter), member 12	3	0.000188333	0.3717	0.333333	-1	0	0.000250282
K08214	SLC22A18; MFS transporter, OCT family, solute carrier family 22 (organic cation transporter), member 18	3	0.000118333	0.535106	0.333333	-1	0	0.000253807
K08851	TP53RK, PRPK, BUD32; TP53 regulating kinase and related kinases [EC:2.7.11.1]	3	0.000156667	0.405889	0.333333	-1	0	0.000249626
K09728	K09728; uncharacterized protein	3	0.001005	0.0170032	0.333333	-1	0	0.000249626
K10567	NEIL1; endonuclease VIII-like 1 [EC:3.2.2.- 4.2.99.18]	3	0.000733333	0.0338983	0.333333	-1	0	0.00025091
K10573	UBE2A, UBC2, RAD6A; ubiquitin-conjugating enzyme E2 A [EC:2.3.2.23]	3	0.000273333	0.237592	0.333333	-1	0	0.000249439
K10575	UBE2G1, UBC7; ubiquitin-conjugating enzyme E2 G1 [EC:2.3.2.23]	3	0.00065	0.0619748	0.333333	-1	0	0.000252876
K10577	UBE2I, UBC9; ubiquitin-conjugating enzyme E2 I	3	5e-05	0.698113	0.333333	-1	0	0.000251446
K10766	ALKBH4; alkylated DNA repair protein alkB homolog 4 [EC:1.14.11.-]	3	0.00041	0.146934	0.333333	-1	0	0.000250595
K11007	stxB; shiga toxin subunit B	3	6.66667e-06	0.904612	0.333333	-1	0	0.00025455
K11426	SMYD; SET and MYND domain-containing protein	3	0.000386667	0.144515	0.333333	-1	0	0.000249813
K11479	AURKB; aurora kinase B [EC:2.7.11.1]	3	0.000315	0.18982	0.333333	-1	0	0.000252398
K12123	PHYE; phytochrome E	3	3.16667e-05	0.77268	0.333333	-1	0	0.000250282
K12160	SUMO, SMT3; small ubiquitin-related modifier	3	4.33333e-05	0.696747	0.333333	-1	0	0.00025091
K12319	GUCY1B; guanylate cyclase soluble subunit beta [EC:4.6.1.2]	3	0.000456667	0.112953	0.333333	-1	0	0.000251857
K12351	SMPD2; sphingomyelin phosphodiesterase 2 [EC:3.1.4.12]	3	0.000906667	0.0200422	0.333333	-1	0	0.000249626
K12567	TTN; titin [EC:2.7.11.1]	3	0.00012	0.501584	0.333333	-1	0	0.000252557
K12705	novO, couO; 8-demethylnovobiocic acid C8-methyltransferase [EC:2.1.1.284]	3	0.00028	0.251059	0.333333	-1	0	0.000249345
K12747	cefG; deacetylcephalosporin-C acetyltransferase [EC:2.3.1.175]	3	0.0005	0.10148	0.333333	-1	0	0.000249004
K12810	bfpA; major structural subunit of bundle-forming pilus	3	0.000186667	0.373569	0.333333	-1	0	0.000250031
K13366	MPAO, PAO1; polyamine oxidase [EC:1.5.3.14 1.5.3.16 1.5.3.-]	3	0.000128333	0.503185	0.333333	-1	0	0.00025047
K13412	CPK; calcium-dependent protein kinase [EC:2.7.11.1]	3	7.16667e-05	0.601891	0.333333	-1	0	0.000248694
K13441	RCR3; cysteine protease	3	0.000433333	0.109342	0.333333	-1	0	0.000251036
K14571	RIX7, NVL; ribosome biogenesis ATPase	3	0.000303333	0.215417	0.333333	-1	0	0.000251256
K14781	DHR2; ATP-dependent RNA helicase DHR2 [EC:3.6.4.13]	3	0.00023	0.285412	0.333333	-1	0	0.000252525
K14946	RBFOX, FOX; RNA binding protein fox-1	3	0.000253333	0.298936	0.333333	-1	0	0.000250063
K16465	CETN1; centrin-1	3	0.000101667	0.55216	0.333333	-1	0	0.000251036
K17059	AIMT1; trans-anol O-methyltransferase [EC:2.1.1.279]	3	7e-05	0.656151	0.333333	-1	0	0.000251604
K17505	PPM1K, PP2CM; protein phosphatase 1K [EC:3.1.3.16]	3	0.00038	0.151003	0.333333	-1	0	0.000253936
K17513	CLEC17A; C-type lectin superfamily 17 member A	3	0.000368333	0.166492	0.333333	-1	0	0.000253872
K17550	PPP1R7, SDS22; protein phosphatase 1 regulatory subunit 7	3	0.000528333	0.108742	0.333333	-1	0	0.000248447
K17746	ChaDH; chanoclavine-I dehydrogenase [EC:1.1.1.332]	3	3.33333e-05	0.768586	0.333333	-1	0	0.000250532
K17820	DHX33; ATP-dependent RNA helicase DHX33 [EC:3.6.4.13]	3	0.00105667	0.012766	0.333333	-1	0	0.000250721
K18309	NAT8L; aspartate N-acetyltransferase [EC:2.3.1.17]	3	0.000163333	0.411273	0.333333	-1	0	0.000249781
K19391	NP; nucleoprotein	3	0.000166667	0.450262	0.333333	-1	0	0.000248416
K19393	M1; matrix protein 1	3	0.000166667	0.38999	0.333333	-1	0	0.00025113
K19395	NEP, NS2; nuclear export protein	3	0.000166667	0.410042	0.333333	-1	0	0.000250721
K19396	NS1; non-structural protein 1	3	0.000166667	0.402311	0.333333	-1	0	0.000250784
K19642	GALUR; D-galacturonate reductase [EC:1.1.1.365]	3	0.000218333	0.330208	0.333333	-1	0	0.000253133
K19712	cobY; adenosylcobinamide-phosphate guanylyltransferase [EC:2.7.7.62]	3	0.000271667	0.228814	0.333333	-1	0	0.000248478
K19890	6-hdno; (R)-6-hydroxynicotine oxidase [EC:1.5.3.6]	3	3.33333e-05	0.741325	0.333333	-1	0	0.000250156
K20215	dph5; diphthine synthase [EC:2.1.1.98]	3	0.000216667	0.331937	0.333333	-1	0	0.00025113
K20217	UBE2E; ubiquitin-conjugating enzyme E2 E [EC:2.3.2.23]	3	0.000273333	0.248414	0.333333	-1	0	0.000249097
K20356	AGR2; anterior gradient protein 2	3	0.000973333	0.0209864	0.333333	-1	0	0.000251921
K20357	AGR3; anterior gradient protein 3	3	0.000561667	0.081741	0.333333	-1	0	0.000252749
K20501	THCAS; tetrahydrocannabinolic acid synthase [EC:1.21.3.7]	3	0.000116667	0.508457	0.333333	-1	0	0.000249781
K20658	PSM; alpha/beta-amyrin synthase [EC:5.4.99.40 5.4.99.39]	3	0.000221667	0.318658	0.333333	-1	0	0.000250532
K20875	NEK6; NIMA (never in mitosis gene a)-related kinase 6 [EC:2.7.11.1]	3	0.000595	0.0695021	0.333333	-1	0	0.000249781
K20893	PARVUS, GLZ1, GATL1; probable galacturonosyltransferase-like 1 [EC:2.4.1.-]	3	0.00013	0.478215	0.333333	-1	0	0.000250125
K21537	SPI-2; serine proteinase inhibitor 2	3	0.0002	0.351637	0.333333	-1	0	0.000249969
K21867	AKT, KAT, GORK, SKOR; potassium channel	3	3.66667e-05	0.731296	0.333333	-1	0	0.000250815
K00725	B4GALNT1, GALGT; (N-Acetylneuraminyl)-galactosylglucosylceramide N-acetylgalactosaminyltransferase [EC:2.4.1.92]	4	0.000125	0.529111	0.25	-1	0	0.000378263
K01275	CTSC; cathepsin C [EC:3.4.14.1]	4	0.0001475	0.480652	0.25	-1	0	0.000381437
K01359	PCSK1; proprotein convertase subtilisin/kexin type 1 [EC:3.4.21.93]	4	0.0002425	0.305726	0.25	-1	0	0.000376128
K01511	ENTPD5_6; ectonucleoside triphosphate diphosphohydrolase 5/6 [EC:3.6.1.6]	4	0.0007825	0.0153374	0.25	-1	0	0.000373227
K02866	RP-L10e, RPL10; large subunit ribosomal protein L10e	4	0.00025	0.294949	0.25	-1	0	0.000375281
K03741&K01104	ARSC2, arsC; arsenate reductase [EC:1.20.4.1] & E3.1.3.48; protein-tyrosine phosphatase [EC:3.1.3.48]	4	0.000875	0.020284	0.25	-1	0	0.000378119
K04345	PKA; protein kinase A [EC:2.7.11.11]	4	0.00041625	0.113613	0.25	-1	0	0.000376553
K04802	PCNA; proliferating cell nuclear antigen	4	0.00036375	0.152989	0.25	-1	0	0.000376553
K07635	FUT7; galactoside alpha-1,3-fucosyltransferase 7 [EC:2.4.1.-]	4	7e-05	0.663609	0.25	-1	0	0.000372578
K07880&K07881	RAB4B; Ras-related protein Rab-4B & RAB14; Ras-related protein Rab-14	4	0.00063875	0.0436548	0.25	-1	0	0.000378263
K07920	RAB33B; Ras-related protein Rab-33B	4	0.00062125	0.0448522	0.25	-1	0	0.000374111
K08753	FABP4, aP2; fatty acid-binding protein 4, adipocyte	4	7.5e-05	0.650761	0.25	-1	0	0.000380373
K08818	CDC2L; cell division cycle 2-like [EC:2.7.11.22]	4	0.00033	0.181818	0.25	-1	0	0.000374579
K10428	DCTN6; dynactin 6	4	0.0006225	0.0328542	0.25	-1	0	0.000374298
K10706	SETX, ALS4; senataxin [EC:3.6.4.-]	4	0.00032	0.20102	0.25	-1	0	0.000374953
K11131	DKC1, NOLA4, CBF5; H/ACA ribonucleoprotein complex subunit 4 [EC:5.4.99.-]	4	0.00055375	0.0477642	0.25	-1	0	0.000373785
K11408	HDAC7; histone deacetylase 7 [EC:3.5.1.98]	4	6.75e-05	0.708887	0.25	-1	0	0.000372995
K11493	RCC1; regulator of chromosome condensation	4	3.125e-05	0.784913	0.25	-1	0	0.000377501
K12246	neuS, siaD; poly-alpha-2,8 sialosyl sialyltransferase [EC:2.4.-.-]	4	3.75e-05	0.773143	0.25	-1	0	0.000379459
K12259	SMOX, PAO5; spermine oxidase [EC:1.5.3.16 1.5.3.-]	4	0.00033625	0.187117	0.25	-1	0	0.000377881
K12300	SLC17A1S; MFS transporter, ACS family, solute carrier family 17 (sodium-dependent inorganic phosphate cotransporter), member 1/2/3/4	4	0.0001475	0.471125	0.25	-1	0	0.000379075
K12901	fomC; phosphonoacetaldehyde reductase	4	5.125e-05	0.751285	0.25	-1	0	0.000381194
K13183	DDX50; ATP-dependent RNA helicase DDX50 [EC:3.6.4.13]	4	0.000505	0.0906282	0.25	-1	0	0.000372856
K13254	SPAST; spastin [EC:3.6.4.3]	4	0.00144	0.0020284	0.25	-1	0	0.000375657
K13374	AKR1C13; aldo-keto reductase family 1 member C13 [EC:1.1.1.218]	4	0.0003475	0.17665	0.25	-1	0	0.000376506
K13812	fae-hps; bifunctional enzyme Fae/Hps [EC:4.2.1.147 4.1.2.43]	4	0.00060375	0.040568	0.25	-1	0	0.000375281
K14411	MSI; RNA-binding protein Musashi	4	0.001	0.00917431	0.25	-1	0	0.000377644
K14529	RPP14; ribonuclease P protein subunit RPP14 [EC:3.1.26.5]	4	0.0003425	0.184318	0.25	-1	0	0.000379795
K14572	MDN1, REA1; midasin	4	0.00038375	0.141988	0.25	-1	0	0.000379939
K15535	PWD; phosphoglucan, water dikinase [EC:2.7.9.5]	4	0.000555	0.0541922	0.25	-1	0	0.000376648
K15620	GOLPH3, GPP34; golgi phosphoprotein 3	4	0.00046125	0.0839304	0.25	-1	0	0.000373274
K17070	dcmA; dichloromethane dehalogenase [EC:4.5.1.3]	4	0.00033625	0.193054	0.25	-1	0	0.000376932
K18041	PTP4A; protein tyrosine phosphatase type IVA [EC:3.1.3.48]	4	0.00078875	0.0233503	0.25	-1	0	0.000375752
K18246	CA4; carbonic anhydrase 4 [EC:4.2.1.1]	4	5.375e-05	0.720978	0.25	-1	0	0.000376601
K18273	TECTA; alpha-tectorin	4	0.00060625	0.0458716	0.25	-1	0	0.000374953
K18626	TCHH; trichohyalin	4	0.0002525	0.298661	0.25	-1	0	0.00037627
K18764	CCRN4L; nocturnin [EC:3.1.13.4]	4	0.0005525	0.0528993	0.25	-1	0	0.000375469
K18857	ADH1; alcohol dehydrogenase class-P [EC:1.1.1.1]	4	0.000435	0.113613	0.25	-1	0	0.000374625
K19825	DBR; 2-alkenal reductase (NADP+) [EC:1.3.1.102]	4	0.0002725	0.289206	0.25	-1	0	0.000376932
K00623	CHAT; choline O-acetyltransferase [EC:2.3.1.6]	5	0.000388	0.123742	0.2	-1	0	0.00049838
K01245	ADPRH; ADP-ribosylarginine hydrolase [EC:3.2.2.19]	5	0.000322	0.165147	0.2	-1	0	0.000504668
K02750	PTS-Glv-EIIC, glvC, malP, aglA; PTS system, alpha-glucoside-specific IIC component	5	7e-06	0.965726	0.2	-1	0	0.000502765
K02809	PTS-Scr-EIIB, scrA, sacP, sacX, ptsS; PTS system, sucrose-specific IIB component [EC:2.7.1.211]	5	6.7e-05	0.755802	0.2	-1	0	0.00050537
K03063	PSMC4, RPT3; 26S proteasome regulatory subunit T3	5	0.000333	0.176234	0.2	-1	0	0.000502639
K06868	sepcysS; Sep-tRNA:Cys-tRNA synthetase [EC:2.5.1.73]	5	0.001318	0.002002	0.2	-1	0	0.000499064
K08912	LHCB1; light-harvesting complex II chlorophyll a/b binding protein 1	5	0.000124	0.58191	0.2	-1	0	0.000501693
K09619	KLK10, PRSSL1; kallikrein 10 [EC:3.4.21.-]	5	0.000116	0.592555	0.2	-1	0	0.000501693
K10726	mcm, cdc21; replicative DNA helicase Mcm [EC:3.6.4.-]	5	0.000663	0.0281124	0.2	-1	0	0.000498691
K12704	novK; novobiocin biosynthesis protein NovK	5	0.000222	0.349142	0.2	-1	0	0.000501756
K13031	AH; amygdalin beta-glucosidase [EC:3.2.1.117]	5	0.000235	0.321897	0.2	-1	0	0.000503271
K13809	CMPK2; UMP-CMP kinase 2, mitochondrial [EC:2.7.4.14]	5	2.7e-05	0.884073	0.2	-1	0	0.000501442
K14343	SLC10A3_5; solute carrier family 10 (sodium/bile acid cotransporter), member 3/5	5	0.00072	0.0140845	0.2	-1	0	0.000500313
K14509	ETR, ERS; ethylene receptor [EC:2.7.13.-]	5	0.000219	0.349446	0.2	-1	0	0.000499625
K15529	POA1; ADP-ribose 1''-phosphate phosphatase [EC:3.1.3.84]	5	0.000202	0.384538	0.2	-1	0	0.000505114
K15556	ophF; phthalate transport system substrate-binding protein	5	0.000314	0.217742	0.2	-1	0	0.000502513
K18961	rnlA; T4 RNA ligase 1 [EC:6.5.1.3]	5	0.000169	0.430584	0.2	-1	0	0.000501253
K19010	OSC2; parkeol synthase [EC:5.4.99.47]	5	0.000114	0.59799	0.2	-1	0	0.000502071
K19313	apmA; aminocyclitol acetyltransferase [EC:2.3.-.-]	5	0.000208	0.368474	0.2	-1	0	0.000500688
K19555	spvR; LysR family transcriptional regulator, spv operon transcriptional activator	5	9e-06	0.953676	0.2	-1	0	0.000500877
K19735	mvfR, pqsR; LysR family transcriptional regulator, quorum-sensing system regulator MvfR	5	3.8e-05	0.845226	0.2	-1	0	0.000503398
K20383	cylLL; CylL-L protein	5	1.7e-05	0.930653	0.2	-1	0	0.000503335
K20604	MKK9; mitogen-activated protein kinase kinase 9 [EC:2.7.12.2]	5	0.000182	0.411055	0.2	-1	0	0.000500501
K21015	staL; desulfo-A47934 sulfotransferase [EC:2.8.2.36]	5	0.000136	0.551759	0.2	-1	0	0.000499875
K21026	AAE; acetylajmaline esterase [EC:3.1.1.80]	5	0.000486	0.0684105	0.2	-1	0	0.00050025
K21314	pol; T5 DNA polymerase [EC:2.7.7.7]	5	0.000264	0.2751	0.2	-1	0	0.000497636
K00553	PNMT; phenylethanolamine N-methyltransferase [EC:2.1.1.28]	7	0.000784286	0.007	0.142857	-1	0	0.000748783
K01710&K12450	E4.2.1.46, rfbB, rffG; dTDP-glucose 4,6-dehydratase [EC:4.2.1.46] & RHM; UDP-glucose 4,6-dehydratase [EC:4.2.1.76]	7	0.000585714	0.024024	0.142857	-1	0	0.000750094
K05545	DUS4; tRNA-dihydrouridine synthase 4 [EC:1.3.1.90]	7	0.000310714	0.191191	0.142857	-1	0	0.000750469
K06530	CD109; CD109 antigen	7	0.000999286	0.002002	0.142857	-1	0	0.000744325
K07754	DIO3; thyroxine 5-deiodinase [EC:1.21.99.3]	7	0.000932143	0.003	0.142857	-1	0	0.000754527
K07994	MMP13; matrix metalloproteinase-13 (collagenase 3) [EC:3.4.24.-]	7	6.71429e-05	0.81344	0.142857	-1	0	0.000752162
K09673	CHST9; carbohydrate 4-sulfotransferase 9 [EC:2.8.2.-]	7	0.000201429	0.42	0.142857	-1	0	0.000746547
K10747&K18951	LIG1; DNA ligase 1 [EC:6.5.1.1 6.5.1.6 6.5.1.7] & gp30; DNA ligase [EC:6.5.1.1]	7	2.85714e-05	0.936937	0.142857	-1	0	0.000749719
K10755	RFC2_4; replication factor C subunit 2/4	7	0.000187143	0.451	0.142857	-1	0	0.000755572
K12679	icsA, virG; outer membrane protein IcsA	7	7.64286e-05	0.784785	0.142857	-1	0	0.000750469
K13148	CPSF3L, INTS11; integrator complex subunit 11 [EC:3.1.27.-]	7	0.000405714	0.0850851	0.142857	-1	0	0.000763359
K14039	E1.14.99.37; taxadiene 5alpha-hydroxylase [EC:1.14.99.37]	7	0.000337143	0.143	0.142857	-1	0	0.000752162
K14349	NCEH1, AADACL1; neutral cholesterol ester hydrolase 1 [EC:3.1.1.-]	7	0.00013	0.616617	0.142857	-1	0	0.000751691
K14714	SLC39A8, ZIP8; solute carrier family 39 (zinc transporter), member 8	7	0.000492143	0.04	0.142857	-1	0	0.000747384
K15758	xylA; toluene methyl-monooxygenase electron transfer component [EC:1.18.1.3]	7	0.000293571	0.238	0.142857	-1	0	0.000752918
K18801	GXM; glucuronoxylan 4-O-methyltransferase [EC:2.1.1.112]	7	0.000801429	0.00600601	0.142857	-1	0	0.000753769
K19392	NA; neuraminidase [EC:3.2.1.18]	7	0.000122857	0.663664	0.142857	-1	0	0.000750281
K19644	dfrA19, dfrA18; dihydrofolate reductase (trimethoprim resistance protein) [EC:1.5.1.3]	7	0.000132143	0.616617	0.142857	-1	0	0.000756334
K19796	gp42; dCMP hydroxymethylase [EC:2.1.2.8]	7	0.000525714	0.0400802	0.142857	-1	0	0.000756907
K20580	livL, parL; phosphoribosyltransferase [EC:2.4.2.-]	7	5.07143e-05	0.86	0.142857	-1	0	0.000749719
K13400	CYP72A1; secologanin synthase [EC:1.3.3.9]	8	0.0003	0.206413	0.125	-1	0	0.000875328
K13617	PPME1; protein phosphatase methylesterase 1 [EC:3.1.1.89]	8	0.00036875	0.112112	0.125	-1	0	0.000877853
K13783	SLC37A1_2; MFS transporter, OPA family, solute carrier family 37 (glycerol-3-phosphate transporter), member 1/2	8	0.000895625	0.001	0.125	-1	0	0.000880946
K16262	PHS, POT1; polyamine:H+ symporter	8	0.000450625	0.054	0.125	-1	0	0.000872165
K16342	PLA2G4, CPLA2; cytosolic phospholipase A2 [EC:3.1.1.4]	8	0.001145	0	0.125	-1	0	0.000879066
K20092	CHD1L; chromodomain-helicase-DNA-binding protein 1-like [EC:3.6.4.12]	8	0.00043375	0.079	0.125	-1	0	0.000873799
K21508	Gp16; peptidoglycan hydrolase [EC:4.2.2.-]	8	3.6875e-05	0.935872	0.125	-1	0	0.000877633
K21760	RIOX2, MINA; bifunctional lysine-specific demethylase and histidyl-hydroxylase MINA [EC:1.14.11.-]	8	0.00021875	0.357715	0.125	-1	0	0.000883504
K22276	NEG1; glucan endo-1,6-beta-glucosidase [EC:3.2.1.75]	8	0.000104375	0.714	0.125	-1	0	0.000877303
K02818	PTS-Tre-EIIB, treB; PTS system, trehalose-specific IIB component [EC:2.7.1.201]	9	7.5e-05	0.848	0.111111	-1	0	0.00100553
K03884	ND6; NADH-ubiquinone oxidoreductase chain 6 [EC:1.6.5.3]	9	0.000886667	0.001	0.111111	-1	0	0.000997506
K04720&K00817	cobD; threonine-phosphate decarboxylase [EC:4.1.1.81] & hisC; histidinol-phosphate aminotransferase [EC:2.6.1.9]	9	0.000223889	0.352	0.111111	-1	0	0.0010015
K07906	RAB25; Ras-related protein Rab-25	9	0.000379444	0.099	0.111111	-1	0	0.000995025
K08187	SLC16A10; MFS transporter, MCP family, solute carrier family 16 (monocarboxylic acid transporters), member 10	9	4.11111e-05	0.93	0.111111	-1	0	0.00100414
K10223	CH25H; cholesterol 25-hydroxylase [EC:1.14.99.38]	9	0.000287778	0.215	0.111111	-1	0	0.00101368
K11727	SMARCA1, SNF2L; SWI/SNF-related matrix-associated actin-dependent regulator of chromatin subfamily A member 1 [EC:3.6.4.-]	9	0.000227222	0.317	0.111111	-1	0	0.00100414
K19629	tsaD1; 4-(hydroxymethyl)benzenesulfonate dehydrogenase [EC:1.1.1.257]	9	0.000222222	0.328	0.111111	-1	0	0.00100414
K19858	oleL; dTDP-4-oxo-2,6-dideoxy-D-glucose 3,5-epimerase [EC:5.1.3.-]	9	4.83333e-05	0.913914	0.111111	-1	0	0.000997009
K20582	livF, parF; N-acetylglucosaminyltransferase [EC:2.4.1.-]	9	4.88889e-05	0.901	0.111111	-1	0	0.00100138
K20586	livW; oxidoreductase	9	0.000491111	0.027	0.111111	-1	0	0.00100013
K21806	VCPKMT, METTL21D; protein N-lysine methyltransferase METTL21D [EC:2.1.1.-]	9	0.000468333	0.049	0.111111	-1	0	0.001001
K03882	ND4L; NADH-ubiquinone oxidoreductase chain 4L [EC:1.6.5.3]	10	0.0006	0.008	0.1	-1	0	0.00112472
K11006	stxA; shiga toxin subunit A	10	0.000287	0.184	0.1	-1	0	0.00111926
K14760	AAE14; acyl-activating enzyme 14 [EC:6.2.1.26]	10	0.0001015	0.797	0.1	-1	0	0.00112711
K18949	gp59; protein Gp59	10	0.0003005	0.197	0.1	-1	0	0.00112938
K19632	rfbJ; CDP-abequose synthase [EC:1.1.1.341]	10	9.35e-05	0.809	0.1	-1	0	0.00113507
K08235	E2.4.1.207; xyloglucan:xyloglucosyl transferase [EC:2.4.1.207]	11	0.000275	0.25	0.0909091	-1	0	0.00125266
K19883	aacA-aphD; bifunctional aminoglycoside 6'-N-acetyltransferase / aminoglycoside 2''-phosphotransferase [EC:2.3.1.82 2.7.1.190]	11	3.54545e-05	0.967	0.0909091	-1	0	0.00124347
K21531	gp18; tail sheath protein	11	0.000447273	0.035	0.0909091	-1	0	0.00125345
K13556	neoK; UDP-N-acetyl-D-glucosamine:ribostamycin N-acetyl-D-glucosaminyltransferase [EC:2.4.1.285]	12	5.54167e-05	0.938	0.0833333	-1	0	0.0013714
K20575	aprD4; radical SAM diol-dehydratase	12	0.000419167	0.053	0.0833333	-1	0	0.00138766
K22174	fqoF; F420H2:quinone oxidoreductase subunit F [EC:1.1.98.4]	12	0.000766667	0.003	0.0833333	-1	0	0.00138156
K07991	flaK-A, flaK; archaeal preflagellin peptidase FlaK [EC:3.4.23.52]	13	0.000191154	0.479	0.0769231	-1	0	0.00150773
K08242	E2.1.1.143; 24-methylenesterol C-methyltransferase [EC:2.1.1.143]	13	5.69231e-05	0.941	0.0769231	-1	0	0.00150094
K20588	livN, parN; 5'''-epimerase [EC:5.1.3.-]	13	7.61538e-05	0.897	0.0769231	-1	0	0.00149309
K21079	gp23; major capsid protein	13	0.000343077	0.084	0.0769231	-1	0	0.00151515
K05535	MNN2; alpha 1,2-mannosyltransferase [EC:2.4.1.-]	14	0.00011	0.809	0.0714286	-1	0	0.00162866
K11992	ACOT8, PTE; acyl-CoA thioesterase 8 [EC:3.1.2.27]	14	0.000348214	0.102	0.0714286	-1	0	0.00163009
K20793	NAA50, NAT5; N-alpha-acetyltransferase 50 [EC:2.3.1.258]	14	0.000300357	0.153	0.0714286	-1	0	0.00164162
K21530	gp25; baseplate wedge protein	14	0.000208214	0.412	0.0714286	-1	0	0.00162866
K18944	gp44; sliding clamp loader	15	0.000324667	0.102	0.0666667	-1	0	0.00174803
K18945	gp62; sliding clamp loader	15	0.000394	0.045	0.0666667	-1	0	0.00174694
K21031	ISPD; D-ribitol-5-phosphate cytidylyltransferase [EC:2.7.7.40]	15	0.000236333	0.325	0.0666667	-1	0	0.00175263
K03552	hjr; holliday junction resolvase Hjr [EC:3.1.22.4]	16	0.000229687	0.328	0.0625	-1	0	0.00188371
K10725	cdc6A; archaeal cell division control protein 6	16	0.00070875	0	0.0625	-1	0	0.0018849
K21523	gp17; terminase, large subunit [EC:3.1.-.-]	16	0.0003025	0.133	0.0625	-1	0	0.00187219
K14717	SLC39A11, ZIP11; solute carrier family 39 (zinc transporter), member 11	18	0.000295	0.125	0.0555556	-1	0	0.00214565
K21507	dmt; methyltransferase [EC:2.1.1.-]	18	3.55556e-05	0.995	0.0555556	-1	0	0.00214592
K07494&K07499	K07494; putative transposase & K07499; putative transposase	24	0.000256458	0.191	0.0416667	-1	0	0.00287932
K15083	RAD16; DNA repair protein RAD16	32	0.000337344	0.028	0.03125	-1	0	0.00389301
K00550	PLMT; phosphatidyl-N-methylethanolamine N-methyltransferase [EC:2.1.1.71]	6	0.000663333	0.0180542	0.166667	-1	0	0.000626645
K01343	PLAT; tissue plasminogen activator [EC:3.4.21.68]	6	6.5e-05	0.782783	0.166667	-1	0	0.000626566
K02201	E2.7.7.3B; pantetheine-phosphate adenylyltransferase [EC:2.7.7.3]	6	0.0003175	0.207623	0.166667	-1	0	0.000621813
K02883	RP-L18e, RPL18; large subunit ribosomal protein L18e	6	0.00018	0.441884	0.166667	-1	0	0.000631632
K03124	TFIIB, GTF2B, SUA7, tfb; transcription initiation factor TFIIB	6	0.000281667	0.237	0.166667	-1	0	0.000631951
K07422	CYP2U1; cytochrome P450 family 2 subfamily U polypeptide 1	6	0.000100833	0.676028	0.166667	-1	0	0.000628062
K08247	E2.1.1.12; methionine S-methyltransferase [EC:2.1.1.12]	6	0.00120583	0.00300903	0.166667	-1	0	0.000628378
K11433	SETMAR; histone-lysine N-methyltransferase SETMAR [EC:2.1.1.43]	6	0.000185833	0.431	0.166667	-1	0	0.00063484
K12158	NEDD8; ubiquitin-like protein Nedd8	6	9.75e-05	0.688064	0.166667	-1	0	0.000625782
K12483	EHD1; EH domain-containing protein 1	6	0.00047	0.0702106	0.166667	-1	0	0.000626645
K13699	ABHD5, CGI-58; abhydrolase domain-containing protein 5 [EC:2.3.1.51]	6	0.000455833	0.0720721	0.166667	-1	0	0.000627589
K13964	SERPINB7; serpin B7	6	0.000225	0.351351	0.166667	-1	0	0.000626331
K14168	CTU1, NCS6; cytoplasmic tRNA 2-thiolation protein 1 [EC:2.7.7.-]	6	0.0003125	0.204819	0.166667	-1	0	0.000626331
K16113	blmIII; nonribosomal peptide synthetase protein BlmIII	6	0.000105833	0.660302	0.166667	-1	0	0.000629327
K16115	blmF; glycosyl transferase / beta-hydroxylase protein BlmF	6	3.91667e-05	0.881526	0.166667	-1	0	0.000632511
K17875	CYP88D6; beta-amyrin 11-oxidase [EC:1.14.13.134]	6	0.000165833	0.502004	0.166667	-1	0	0.000625391
K17904	DIO2; type II thyroxine 5'-deiodinase [EC:1.21.99.4]	6	0.000849167	0.00700701	0.166667	-1	0	0.000623286
K19251	HA; hemagglutinin	6	0.000143333	0.539619	0.166667	-1	0	0.000628773
K19772	LIPS17; triacylglycerol lipase	6	0.00043	0.0741483	0.166667	-1	0	0.00062751
K20093	ERCC6L, PICH; DNA excision repair protein ERCC-6-like [EC:3.6.4.12]	6	0.0002975	0.201201	0.166667	-1	0	0.00063004
K20614	ldi; linalool dehydratase / geraniol isomerase [EC:4.2.1.127 5.4.4.4]	6	0.0005475	0.0350701	0.166667	-1	0	0.000629327
K20851	agaA; alpha-agarase [EC:3.2.1.158]	6	0.00018	0.434303	0.166667	-1	0	0.000625234
K21237	gp2; Phi29virus DNA polymerase [EC:2.7.7.7]	6	9.66667e-05	0.682365	0.166667	-1	0	0.000625626
K21280	sibG; 3-hydroxy-4-methylanthranilyl-[aryl-carrier protein] 5-monooxygenase [EC:1.14.13.223]	6	0.00013	0.578736	0.166667	-1	0	0.00062004
K21502	Gp4; DNA primase/helicase [EC:2.7.7.- 3.6.4.12]	77	0.000196513	0.507	0.0131579	-0.996991	0.0131579	0.00941147
K21238	Gp5; T7virus DNA-directed DNA polymerase [EC:2.7.7.7]	75	0.000164662	0.8	0.0135135	-0.996891	0.0135135	0.0091674
K21525	Gp3; endonuclease I [EC:3.1.21.2]	58	0.000157719	0.792	0.0175439	-0.995717	0.0175439	0.00707428
K17398	DNMT3A; DNA (cytosine-5)-methyltransferase 3A [EC:2.1.1.37]	82	0.0002285	0.246	0.0125	-0.994397	0.0246914	0.0100254
K18947	gp41; ATP-dependent helicase	37	0.000256944	0.175	0.0277778	-0.992412	0.0277778	0.004375
K21614	p4H; L-proline cis-4-hydroxylase [EC:1.14.11.56]	27	0.000119808	0.869	0.0384615	-0.988549	0.0384615	0.00313244
K10841	ERCC6, CSB, RAD26; DNA excision repair protein ERCC-6	77	0.00023863	0.192	0.0136986	-0.987719	0.0526316	0.00899438
K16107	blmV; nonribosomal peptide synthetase protein BlmV	24	9.47826e-05	0.935	0.0434783	-0.986608	0.0434783	0.00278094
K10908	POLRMT, RPO41; DNA-directed RNA polymerase, mitochondrial [EC:2.7.7.6]	69	0.000105615	0.994	0.0153846	-0.985896	0.0588235	0.00802407
K05925	METTL3_14; mRNA m6A methyltransferase [EC:2.1.1.348]	23	0.000378636	0.029	0.0454545	-0.985823	0.0454545	0.00263224
K16966	ddhC; dimethylsulfide dehydrogenase subunit gamma	23	0.000218182	0.374	0.0454545	-0.985823	0.0454545	0.00263952
K18959	uvsW; ATP-dependent DNA helicase UvsW [EC:3.6.4.12]	53	0.0002906	0.05	0.02	-0.985324	0.0576923	0.00615578
K12599	SKI2, SKIV2L; antiviral helicase SKI2 [EC:3.6.4.-]	22	0.000730238	0	0.047619	-0.98495	0.047619	0.00250878
K12922	CYP725A2; taxane 13-alpha-hydroxylase [EC:1.14.13.77]	22	0.00035381	0.043	0.047619	-0.98495	0.047619	0.00252207
K21735	DES5; acyl-lipid (8-3)-desaturase [EC:1.14.19.30]	22	0.000348333	0.048	0.047619	-0.98495	0.047619	0.0025113
K14439	SMARCAD1; SWI/SNF-related matrix-associated actin-dependent regulator of chromatin subfamily A containing DEAD/H box 1 [EC:3.6.4.12]	21	0.00044975	0.012	0.05	-0.983974	0.05	0.00239325
K21313	1; T7 RNA polymerase [EC:2.7.7.6]	72	8.87313e-05	0.999	0.0149254	-0.983171	0.0704225	0.00831653
K00627&K00382	DLAT, aceF, pdhC; pyruvate dehydrogenase E2 component (dihydrolipoamide acetyltransferase) [EC:2.3.1.12] & DLD, lpd, pdhD; dihydrolipoamide dehydrogenase [EC:1.8.1.4]	20	0.000138158	0.758	0.0526316	-0.982878	0.0526316	0.00227589
K07505	repA; regulatory protein RepA	482	0.000155749	0.996	0.00230947	-0.982647	0.101871	0.0538519
K13555	btrP, neoI; 5''-phosphoribostamycin phosphatase [EC:3.1.3.88]	19	5.22222e-05	0.982	0.0555556	-0.981638	0.0555556	0.0021322
K15419	EASB; emericellamide biosynthesis, highly reducing iterative type I polyketide synthase	19	9.69444e-05	0.902	0.0555556	-0.981638	0.0555556	0.00213246
K18942	gp43; T4virus DNA polymerase [EC:2.7.7.7]	19	0.000254167	0.234	0.0555556	-0.981638	0.0555556	0.00211416
K19175	dptH; DNA phosphorothioation-dependent restriction protein DptH	290	0.000128716	1	0.00383142	-0.981418	0.100346	0.0324959
K19173	dptF; DNA phosphorothioation-dependent restriction protein DptF	244	0.000105614	1	0.00454545	-0.981165	0.0987654	0.0273647
K07453	K07453; putative restriction endonuclease	163	0.00017616	0.789	0.00675676	-0.981048	0.0925926	0.0184234
K01832	TBXAS1, CYP5A; thromboxane-A synthase [EC:5.3.99.5]	43	0.000171375	0.675	0.025	-0.980772	0.0714286	0.00487317
K20498	DSD1; D-serine ammonia-lyase [EC:4.3.1.18]	18	0.000381765	0.037	0.0588235	-0.980225	0.0588235	0.00198955
K19174	dptG; DNA phosphorothioation-dependent restriction protein DptG	243	9.89401e-05	1	0.00460829	-0.979399	0.107438	0.0269596
K19001	HELLS, DDM1; ATP-dependent DNA helicase	116	0.000219254	0.284	0.00952381	-0.979041	0.0956522	0.0130768
K15858	ascF; CDP-3, 6-dideoxy-D-glycero-L-glycero-4-hexulose-4-reductase [EC:1.1.1.-]	165	0.000252984	0.048	0.00675676	-0.978705	0.103659	0.0184604
K19169	dndB; DNA sulfur modification protein DndB	789	0.000160239	1	0.00146413	-0.978373	0.134518	0.0866472
K01973	REL1_2; RNA-editing ligase [EC:6.5.1.3]	28	0.000216346	0.367	0.0384615	-0.97776	0.0740741	0.00313873
K11665	INO80, INOC1; DNA helicase INO80 [EC:3.6.4.12]	182	0.000215247	0.288	0.00617284	-0.977631	0.110497	0.0202745
K15943	snoaL, dnrD, dauD, aknH; nogalonic acid methyl ester cyclase / aklanonic acid methyl ester cyclase [EC:5.5.1.26 5.5.1.23]	75	0.000127206	0.975	0.0147059	-0.977306	0.0945946	0.00833852
K15045	RSAD2; radical S-adenosyl methionine domain-containing protein 2	186	0.000203222	0.431	0.00606061	-0.977075	0.113514	0.0204514
K21526	Gp6; exonuclease [EC:3.1.11.3]	47	0.00015157	0.801	0.0232558	-0.976898	0.0869565	0.00525066
K15192	BTAF1, MOT1; TATA-binding protein-associated factor [EC:3.6.4.-]	210	0.000198163	0.486	0.00540541	-0.976295	0.119617	0.022957
K06922	K06922; uncharacterized protein	644	0.000275647	0	0.00181488	-0.975886	0.144635	0.0694971
K01542	ATP4A; H+/K+-exchanging ATPase alpha polypeptide [EC:3.6.3.10]	15	0.000345714	0.076	0.0714286	-0.974523	0.0714286	0.00162297
K02977	RP-S27Ae, RPS27A; small subunit ribosomal protein S27Ae	15	0.000223571	0.379	0.0714286	-0.974523	0.0714286	0.00164245
K07331	flaH-A, flaH; archaeal flagellar protein FlaH	15	0.000708929	0.001	0.0714286	-0.974523	0.0714286	0.00163976
K04801	rfcS; replication factor C small subunit	25	0.000261087	0.194	0.0434783	-0.974096	0.0833333	0.00274691
K05656	ABCB9, TAPL; ATP-binding cassette, subfamily B (MDR/TAP), member 9	25	0.000362609	0.029	0.0434783	-0.974096	0.0833333	0.00276278
K18950	rnh; ribonuclease H [EC:3.1.26.4]	25	0.000365652	0.034	0.0434783	-0.974096	0.0833333	0.00276904
K12914	phpK; P-methyltransferase [EC:2.1.1.326]	51	0.000280616	0.058	0.0217391	-0.973757	0.1	0.00563557
K22363	etnE; 2-hydroxypropyl-CoM lyase [EC:4.4.1.23]	58	0.000400385	0	0.0192308	-0.973107	0.105263	0.00638938
K15359	hspA; 6-hydroxy-3-succinoylpyridine 3-monooxygenase [EC:1.14.13.163]	170	0.00023986	0.078	0.00675676	-0.973016	0.130178	0.0185442
K13500	fcbD; chondroitin synthase [EC:2.4.1.175 2.4.1.226]	24	0.000111364	0.897	0.0454545	-0.972621	0.0869565	0.00263488
K00310	SE; pyrimidodiazepine synthase [EC:1.5.4.1]	49	0.000259852	0.137	0.0227273	-0.972344	0.104167	0.00538847
K18960	gp49; recombination endonuclease VII	126	0.000132946	0.989	0.00909091	-0.97192	0.128	0.0136267
K13557	neoN, neoH; neomycin C epimerase [EC:5.1.3.-]	14	5.88462e-05	0.965	0.0769231	-0.971919	0.0769231	0.00149738
K14601	flnB; 1,1a-dihydroxy-1-hydro-9-fluorenone dehydrogenase	14	0.000277308	0.206	0.0769231	-0.971919	0.0769231	0.00149775
K15389	APDG; acyl-CoA dehydrogenase	14	0.000186923	0.488	0.0769231	-0.971919	0.0769231	0.0015064
K20728	VSP2; vegetative storage protein 2	14	0.000424615	0.031	0.0769231	-0.971919	0.0769231	0.00151248
K21203	OMT3; (-)-pluviatolide 4-O-methyltransferase [EC:2.1.1.323]	14	0.000152692	0.627	0.0769231	-0.971919	0.0769231	0.00149458
K07445	K07445; putative DNA methylase	864	0.000302194	0	0.00140056	-0.971798	0.173812	0.0900025
K21511	GPC; capsid assembly protease [EC:3.4.21.-]	361	0.00014811	0.999	0.00327869	-0.971376	0.155556	0.0382342
K02315&K11144	dnaC; DNA replication protein DnaC & dnaI; primosomal protein DnaI	62	0.000316091	0.01	0.0181818	-0.970972	0.114754	0.00677796
K14580	nahAd, ndoC, nbzAd, dntAd; naphthalene 1,2-dioxygenase subunit beta [EC:1.14.12.12 1.14.12.23 1.14.12.24]	62	0.000120939	0.962	0.0181818	-0.970972	0.114754	0.00682421
K02334	dpo; DNA polymerase bacteriophage-type [EC:2.7.7.7]	850	0.000253694	0	0.00143678	-0.970366	0.18139	0.0870164
K21527	mom; adenine modification enzyme [EC:2.3.1.-]	68	0.000131639	0.944	0.0166667	-0.970337	0.119403	0.00745608
K07132	MuB; ATP-dependent target DNA activator [EC:3.6.1.3]	2083	0.000148175	1	0.000603136	-0.970137	0.204131	0.207099
K19057	merD; MerR family transcriptional regulator, mercuric resistance operon regulatory protein	259	8.27489e-05	1	0.00456621	-0.969811	0.155039	0.0272978
K19630	tsaC1; 4-formylbenzenesulfonate dehydrogenase [EC:1.2.1.62]	67	0.000137458	0.923	0.0169492	-0.969759	0.121212	0.00727546
K21328	calS13, atmS13; dTDP-4-amino-4,6-dideoxy-D-glucose/dTDP-4-amino-2,4-dideoxy-beta-L-xylose transaminase [EC:2.6.1.33 2.6.1.-]	196	0.000253948	0.022	0.00598802	-0.969663	0.148718	0.0208989
K09843	CYP707A; (+)-abscisic acid 8'-hydroxylase [EC:1.14.13.93]	73	0.00023	0.216	0.015625	-0.969333	0.125	0.00785928
K16339	THEM4, CTMP; acyl-coenzyme A thioesterase THEM4 [EC:3.1.2.2]	22	0.000291	0.131	0.05	-0.969166	0.0952381	0.00238334
K15945	snoaL2; C-1 hydroxylase	182	0.000248661	0.038	0.00645161	-0.969143	0.149171	0.0193055
K13003	wbtG; glycosyltransferase [EC:2.4.1.-]	59	0.000290096	0.04	0.0192308	-0.969027	0.12069	0.00636625
K01300	CPB2; carboxypeptidase B2 [EC:3.4.17.20]	30	0.000569815	0	0.037037	-0.969023	0.103448	0.00324068
K21512	gpA; terminase, large subunit [EC:3.1.21.4]	884	0.000177421	0.979	0.00139665	-0.968932	0.19026	0.0898016
K00742	GCNT2; N-acetyllactosaminide beta-1,6-N-acetylglucosaminyltransferase [EC:2.4.1.150]	13	0.000183333	0.5	0.0833333	-0.968794	0.0833333	0.00137311
K07330	flaG-A, flaG; archaeal flagellar protein FlaG	13	0.000725	0.003	0.0833333	-0.968794	0.0833333	0.00138434
K11439	PRMT8; type I protein arginine methyltransferase [EC:2.1.1.319]	13	0.000732083	0.003	0.0833333	-0.968794	0.0833333	0.0013826
K12707	novQ, cloQ; 4-hydroxyphenylpyruvate 3-dimethylallyltransferase [EC:2.5.1.111]	13	0.000115833	0.759	0.0833333	-0.968794	0.0833333	0.00137397
K13186	RBM3; RNA-binding protein 3	13	0.000186667	0.493	0.0833333	-0.968794	0.0833333	0.0013781
K14939	spo, spok, CYP307A; cytochrome P450 family 307 subfamily A	13	5.79167e-05	0.951	0.0833333	-0.968794	0.0833333	0.00137431
K16418	mlsA1; mycolactone core lactone polyketide synthase MlsA1	13	0.000100417	0.831	0.0833333	-0.968794	0.0833333	0.00138243
K22007	gp55; RNA polymerase sigma factor	13	0.00023	0.314	0.0833333	-0.968794	0.0833333	0.00137862
K17677	IRC3; ATP-dependent helicase IRC3 [EC:3.6.4.-]	186	0.000396862	0	0.00632911	-0.968779	0.151351	0.0198684
K07495	K07495; putative transposase	1535	0.00022538	0.013	0.000821693	-0.968357	0.207301	0.152286
K07504	K07504; predicted type IV restriction endonuclease	1580	0.000176612	0.999	0.0008	-0.968191	0.208993	0.155503
K21183	sgcC2, mdpC2, kedY2; peptidyl carrier protein	51	8.64444e-05	0.995	0.0222222	-0.968167	0.12	0.00553598
K08280	wbbJ; lipopolysaccharide O-acetyltransferase [EC:2.3.1.-]	586	0.000213112	0.187	0.00209644	-0.967709	0.186325	0.0601694
K20156	sgcG; 2-amino-4-deoxychorismate dehydrogenase [EC:1.3.99.24]	164	0.000227171	0.159	0.00719424	-0.967569	0.153374	0.0173476
K22302	dicC; transcriptional repressor of cell division inhibition gene dicB	301	5.77075e-05	1	0.004	-0.967471	0.17	0.0311056
K21228	kedY1; (R)-2-aza-beta-tyrosine adenylation enzyme [EC:6.2.1.-]	21	8.68421e-05	0.942	0.0526316	-0.967127	0.1	0.00226187
K09124	K09124; uncharacterized protein	690	0.000204267	0.4	0.00180505	-0.966416	0.197388	0.0689268
K09144	K09144; uncharacterized protein	2314	0.000270628	0	0.00056243	-0.965987	0.231734	0.223719
K18916	ptxD; phosphonate dehydrogenase [EC:1.20.1.1]	317	0.000167109	0.958	0.00384615	-0.96558	0.18038	0.0326155
K16112	blmIV; nonribosomal peptide synthetase protein BlmIV	233	0.000124763	1	0.00518135	-0.965447	0.172414	0.024018
K03006	RPB1, POLR2A; DNA-directed RNA polymerase II subunit RPB1 [EC:2.7.7.6]	12	0.000151818	0.605	0.0909091	-0.964984	0.0909091	0.00125549
K05673	ABCC4; ATP-binding cassette, subfamily C (CFTR/MRP), member 4	12	0.000733182	0.002	0.0909091	-0.964984	0.0909091	0.00125282
K14864	FTSJ1, TRM7; tRNA (cytidine32/guanosine34-2'-O)-methyltransferase [EC:2.1.1.205]	12	0.000666818	0.002	0.0909091	-0.964984	0.0909091	0.00124984
K17049	ebdC; ethylbenzene hydroxylase subunit gamma	12	0.000468636	0.023	0.0909091	-0.964984	0.0909091	0.00124938
K17614	DUSP3, VHR; dual specificity phosphatase 3 [EC:3.1.3.16 3.1.3.48]	12	0.000475909	0.018	0.0909091	-0.964984	0.0909091	0.00125376
K20270	rhiC; rhizosphere induced protein	12	4.36364e-05	0.959	0.0909091	-0.964984	0.0909091	0.00126103
K11964	PELI; pellino [EC:2.3.2.27]	41	0.000107639	0.955	0.0277778	-0.964979	0.125	0.00434837
K19059	merE; mercuric ion transport protein	244	0.00010201	1	0.00497512	-0.964734	0.176955	0.0251383
K01160	rusA; crossover junction endodeoxyribonuclease RusA [EC:3.1.22.4]	983	0.000158808	1	0.0012987	-0.964558	0.216904	0.096029
K01156&K07316	res; type III restriction enzyme [EC:3.1.21.5] & mod; adenine-specific DNA-methyltransferase [EC:2.1.1.72]	300	0.000246823	0.018	0.00408163	-0.964493	0.183946	0.0304619
K14692	SLC30A5_7, ZNT5_7, MTP, MSC2; solute carrier family 30 (zinc transporter), member 5/7	53	0.000307862	0.029	0.0217391	-0.964322	0.134615	0.00568756
K01127	E3.1.4.50; glycosylphosphatidylinositol phospholipase D [EC:3.1.4.50]	59	0.000403836	0.001	0.0196078	-0.964265	0.137931	0.00625626
K22364	xecC; 2-oxopropyl-CoM reductase (carboxylating) [EC:1.8.1.5]	27	0.000264167	0.18	0.0416667	-0.964263	0.115385	0.00284865
K21490	yokJ; antitoxin YokJ	131	0.000117812	0.998	0.00909091	-0.964162	0.161538	0.0135758
K20170	nicA1; nicotine oxidoreductase [EC:1.5.3.-]	621	0.000152771	0.998	0.00203252	-0.963794	0.208065	0.0613367
K19147	mcrC; 5-methylcytosine-specific restriction enzyme subunit McrC	2545	0.000187278	0.996	0.000522466	-0.963665	0.248035	0.241084
K19058	merC; mercuric ion transport protein	711	0.000195797	0.633	0.00178571	-0.963644	0.212676	0.070015
K01992&K19310	ABC-2.P; ABC-2 type transport system permease protein & bcrB; bacitracin transport system permease protein	103	0.000194674	0.525	0.0114943	-0.963575	0.156863	0.0108013
K19167	abiQ; protein AbiQ	428	0.000206068	0.368	0.00291545	-0.963461	0.199063	0.0425903
K12376	ARSK; arylsulfatase K [EC:3.1.6.-]	58	0.000407404	0	0.02	-0.963447	0.140351	0.00623093
K07339	hicA; mRNA interferase HicA [EC:3.1.-.-]	854	0.000304175	0	0.00149925	-0.963386	0.219226	0.0828461
K07475	cas3; CRISPR-associated endonuclease Cas3-HD [EC:3.1.-.-]	1217	0.000303315	0	0.00106838	-0.963046	0.231086	0.117684
K10207	HSD17B3; testosterone 17beta-dehydrogenase (NADP+) [EC:1.1.1.64]	33	0.000150862	0.758	0.0344828	-0.963045	0.125	0.00352068
K01143	E3.1.11.3; exodeoxyribonuclease (lambda-induced) [EC:3.1.11.3]	465	0.000113733	1	0.0027027	-0.962792	0.204741	0.0463335
K07474	xtmA; phage terminase small subunit	1794	0.000165589	1	0.000737463	-0.96264	0.244283	0.169481
K19156	prlF, sohA; antitoxin PrlF	939	0.000232976	0.006	0.00137552	-0.962616	0.226013	0.0914819
K10700	ebdA; ethylbenzene hydroxylase subunit alpha [EC:1.17.99.2]	57	0.000399363	0.001	0.0204082	-0.962595	0.142857	0.00608134
K08356	aoxB; arsenite oxidase large subunit [EC:1.20.2.1 1.20.9.1]	279	0.000228386	0.115	0.00442478	-0.962588	0.190647	0.0281215
K18312	styC; styrene-oxide isomerase [EC:5.3.99.7]	39	0.000189706	0.529	0.0294118	-0.96255	0.131579	0.00412191
K07452	mcrB; 5-methylcytosine-specific restriction enzyme B [EC:3.1.21.-]	2845	0.000187159	1	0.000473485	-0.96254	0.257736	0.263842
K19171	dndD; DNA sulfur modification protein DndD	1172	0.000192318	0.841	0.00111235	-0.962473	0.233134	0.112264
K12227	K12227, traL; TraL protein	45	2.12821e-05	1	0.025641	-0.962408	0.136364	0.00475654
K17881	aadB; aminoglycoside 2''-adenylyltransferase [EC:2.7.7.46]	26	9.21739e-05	0.951	0.0434783	-0.96237	0.12	0.00273496
K10954	zot; zona occludens toxin	564	0.000103519	1	0.00225225	-0.962237	0.213144	0.0554304
K07333	flaJ-A, flaJ; archaeal flagellar protein FlaJ	19	0.000673333	0	0.0588235	-0.962225	0.111111	0.00201537
K13858	SLC4A7, NBC3; solute carrier family 4 (sodium bicarbonate cotransporter), member 7	19	0.000678235	0	0.0588235	-0.962225	0.111111	0.00200652
K20208	sfmD; 3-methyl-L-tyrosine peroxygenase [EC:1.11.2.5]	19	0.000104118	0.877	0.0588235	-0.962225	0.111111	0.00200803
K07454	K07454; putative restriction endonuclease	2523	0.000223046	0.014	0.000533903	-0.961969	0.257732	0.235472
K14747	bal; benzoylacetate-CoA ligase [EC:6.2.1.-]	164	0.000250884	0.048	0.00740741	-0.961844	0.177914	0.016883
K12228	trbB; TrbB protein	56	4.09184e-05	1	0.0208333	-0.961705	0.145455	0.00592238
K22358	amoE; alkene monooxygenase beta subunit [EC:1.14.13.69]	67	0.000205259	0.409	0.0175439	-0.961557	0.151515	0.00696864
K19145	csx16; CRISPR-associated protein Csx16	134	0.000306482	0.001	0.00900901	-0.961553	0.172932	0.0139223
K07392	PRS2; AAA family ATPase	129	0.000164953	0.86	0.00934579	-0.961525	0.171875	0.0133367
K22360	amoC; alkene monooxygenase ferredoxin subunit	114	0.000168814	0.806	0.0105263	-0.961505	0.168142	0.0118031
K12062	trbI; conjugal transfer pilin signal peptidase TrbI	695	0.00015814	1	0.00185185	-0.961439	0.223343	0.0675608
K11946	phdG; hydratase-aldolase [EC:4.1.2.-]	153	0.000181104	0.706	0.00793651	-0.961404	0.177632	0.015627
K18275	phdK; 2-formylbenzoate dehydrogenase [EC:1.2.1.78]	316	0.000172052	0.902	0.00395257	-0.961369	0.2	0.0318423
K07741	antB; anti-repressor protein	2259	0.000167154	1	0.000596659	-0.961346	0.258193	0.208827
K19367	SPG21; maspardin	44	0.000284956	0.06	0.0263158	-0.961259	0.139535	0.00468532
K21182	sgcC1, mdpC1; (S)-beta-tyrosine adenylation enzyme [EC:6.2.1.-]	38	7.75758e-05	0.991	0.030303	-0.961216	0.135135	0.00404142
K19155	yhaV; toxin YhaV [EC:3.1.-.-]	684	0.000197573	0.572	0.00188324	-0.961214	0.224012	0.066717
K15241	pcpC; tetrachloro-p-hydroquinone reductive dehalogenase [EC:2.5.1.-]	61	0.000256827	0.125	0.0192308	-0.961169	0.15	0.0064256
K00152	nahF; salicylaldehyde dehydrogenase [EC:1.2.1.65]	156	0.000116849	1	0.0078125	-0.960825	0.180645	0.0158849
K21732	SLD; acyl-lipid (11-3)-desaturase [EC:1.14.19.4]	66	0.000108129	0.985	0.0178571	-0.960784	0.153846	0.00689482
K16411	stiG; stigmatellin polyketide synthase StiG	211	0.000128918	1	0.00584795	-0.960725	0.190476	0.021389
K09960	K09960; uncharacterized protein	556	9.98668e-05	1	0.00230947	-0.960443	0.221622	0.0539663
K12453	rfbS; CDP-paratose synthetase [EC:1.1.1.342]	271	0.000296543	0	0.00460829	-0.960333	0.2	0.0269528
K13925	pfbA; plasmin and fibronectin-binding protein A	25	4.69565e-05	0.995	0.0454545	-0.960286	0.125	0.0026445
K00026	MDH2; malate dehydrogenase [EC:1.1.1.37]	11	0.0002645	0.24	0.1	-0.960253	0.1	0.0011281
K01001	ALG7; UDP-N-acetylglucosamine--dolichyl-phosphate N-acetylglucosaminephosphotransferase [EC:2.7.8.15]	11	0.00042	0.05	0.1	-0.960253	0.1	0.00113636
K01412	PMPCA, MAS2; mitochondrial-processing peptidase subunit alpha [EC:3.4.24.64]	11	0.0003175	0.162	0.1	-0.960253	0.1	0.00112683
K05361	GPX4; phospholipid-hydroperoxide glutathione peroxidase [EC:1.11.1.12]	11	0.00042	0.048	0.1	-0.960253	0.1	0.00112402
K09972&K02028	aapP, bztD; general L-amino acid transport system ATP-binding protein [EC:3.6.3.-] & ABC.PA.A; polar amino acid transport system ATP-binding protein [EC:3.6.3.21]	11	0.0005155	0.025	0.1	-0.960253	0.1	0.00111635
K10769	ALKBH7; alkylated DNA repair protein alkB homolog 7 [EC:1.14.11.-]	11	9.1e-05	0.815	0.1	-0.960253	0.1	0.0011194
K14489	AHK2_3_4; arabidopsis histidine kinase 2/3/4 (cytokinin receptor) [EC:2.7.13.3]	11	0.000613	0.004	0.1	-0.960253	0.1	0.00112697
K19751	DNAAF2, KTU, PF13; dynein assembly factor 2, axonemal	11	0.0001595	0.559	0.1	-0.960253	0.1	0.00113593
K20765	camK; 6-oxocamphor hydrolase [EC:3.7.1.18]	441	0.000182709	0.843	0.00289017	-0.960157	0.215909	0.0434345
K20809	cbdC; 2-halobenzoate 1,2-dioxygenase electron transfer component [EC:1.18.1.3]	37	0.000174219	0.635	0.03125	-0.959794	0.138889	0.00387985
K19138	csm2; CRISPR-associated protein Csm2	613	0.000337762	0	0.00211416	-0.959605	0.228758	0.0589337
K17825	FTMF; verruculogen synthase [EC:1.14.11.38]	138	0.000101084	1	0.00884956	-0.959437	0.182482	0.0140545
K19139	csm4; CRISPR-associated protein Csm4	626	0.000362186	0	0.00207469	-0.959405	0.2304	0.0599228
K21674	cdhB; caffeine dehydrogenase subunit beta [EC:1.17.5.2]	210	0.000210015	0.314	0.00591716	-0.959378	0.196172	0.020932
K21376	aziB1; 5-methyl-1-naphthoate 3-hydroxylase [EC:1.14.13.189]	266	0.000151198	0.987	0.00471698	-0.959361	0.203774	0.0264378
K19170	dndC; DNA sulfur modification protein DndC	1003	0.000185964	0.922	0.001321	-0.959283	0.245509	0.0948081
K01288	KEX1; carboxypeptidase D [EC:3.4.16.6]	18	0.00012875	0.749	0.0625	-0.95925	0.117647	0.00188893
K15469	rhiG; rhizoxin biosynthesis acyltransferase	18	7.28125e-05	0.964	0.0625	-0.95925	0.117647	0.0018875
K20417	FAD4; palmitoyl-[glycerolipid] 3-(E)-desaturase [EC:1.14.19.43]	18	0.000510313	0.002	0.0625	-0.95925	0.117647	0.001883
K07464&K15342	cas4; CRISPR-associated exonuclease Cas4 [EC:3.1.12.1] & cas1; CRISP-associated protein Cas1	165	0.000383064	0	0.00746269	-0.959242	0.189024	0.0166708
K19068	wbjC; UDP-2-acetamido-2,6-beta-L-arabino-hexul-4-ose reductase [EC:1.1.1.367]	1593	0.000264289	0	0.000848176	-0.959184	0.26005	0.146499
K19136	csx17; CRISPR-associated protein Csx17	113	0.000410242	0	0.0107527	-0.958796	0.178571	0.0115694
K17058	EOMT1, CVOMT1; eugenol/chavicol O-methyltransferase [EC:2.1.1.146]	53	0.000114667	0.96	0.0222222	-0.958787	0.153846	0.00549519
K01156	res; type III restriction enzyme [EC:3.1.21.5]	4789	0.000307411	0	0.000296121	-0.958776	0.294904	0.420476
K03857	PIGA, GPI3; phosphatidylinositol glycan, class A [EC:2.4.1.198]	42	0.000292824	0.062	0.0277778	-0.958758	0.146341	0.00439975
K22014	Nu1; terminase small subunit	258	0.000122199	1	0.00487805	-0.95859	0.206226	0.025813
K19821	SERPINB2, PAI2; plasminogen activator inhibitor 2	103	0.000439392	0	0.0117647	-0.958557	0.176471	0.0105066
K09132	K09132; uncharacterized protein	521	0.000426307	0	0.00248756	-0.95855	0.228846	0.0499067
K19299	aph3-III; aminoglycoside 3'-phosphotransferase III [EC:2.7.1.95]	236	0.000277401	0.004	0.00531915	-0.958383	0.204255	0.023638
K09648	IMP2; mitochondrial inner membrane protease subunit 2 [EC:3.4.21.-]	36	0.000429247	0.001	0.0322581	-0.958272	0.142857	0.00374345
K21725	pnpA; 4-nitrocatechol/4-nitrophenol 4-monooxygenase [EC:1.14.13.166 1.14.13.167]	374	0.000213093	0.247	0.00342466	-0.958222	0.219839	0.0363886
K16395	epoB; epothilone synthetase B	144	0.000131225	0.988	0.00854701	-0.95822	0.188811	0.014453
K00251	AKR1D1; 3-oxo-5-beta-steroid 4-dehydrogenase [EC:1.3.1.3]	83	0.000190966	0.517	0.0144928	-0.958194	0.170732	0.00861305
K00089	AKR1C2; 3alpha-hydroxysteroid 3-dehydrogenase [EC:1.1.1.213 1.1.1.357]	68	9.16374e-05	0.999	0.0175439	-0.958181	0.164179	0.007
K12070	traI; conjugal transfer pilus assembly protein TraI	243	0.000107301	1	0.00518135	-0.958061	0.206612	0.0240752
K03912	SERPIND1, HCF2; heparin cofactor II	24	0.000195714	0.484	0.047619	-0.957983	0.130435	0.00251826
K06035	DDI2_3; cyanamide hydratase [EC:4.2.1.69]	24	0.000122381	0.847	0.047619	-0.957983	0.130435	0.00249594
K20984	LOVF; 2-methylbutanoate polyketide synthase [EC:2.3.1.244]	30	0.000174753	0.604	0.0384615	-0.957926	0.137931	0.0031407
K07451	mcrA; 5-methylcytosine-specific restriction enzyme A [EC:3.1.21.-]	4173	0.000201027	0.989	0.000340716	-0.957784	0.29674	0.366018
K15173	TTF2; transcription termination factor 2 [EC:3.6.4.-]	57	0.000241735	0.18	0.0208333	-0.957495	0.160714	0.0059622
K18227	cmtAa; p-cumate 2,3-dioxygenase ferredoxin reductase component [EC:1.18.1.3]	164	9.52363e-05	1	0.00757576	-0.957437	0.196319	0.0163566
K14585	nahE; trans-o-hydroxybenzylidenepyruvate hydratase-aldolase [EC:4.1.2.45]	177	0.000183844	0.726	0.00704225	-0.957435	0.198864	0.0175417
K09002	csm3; CRISPR-associated protein Csm3	774	0.000381144	0	0.00171527	-0.957396	0.247089	0.0733737
K17068	fdm; formaldehyde dismutase [EC:1.2.98.1]	119	0.000119656	0.996	0.0103093	-0.957228	0.186441	0.0119477
K12630	pur4; puromycin biosynthesis protein Pur4 [EC:2.-.-.-]	159	0.000478406	0	0.0078125	-0.957215	0.196203	0.0159909
K11949	phdJ; 4-(2-carboxyphenyl)-2-oxobut-3-enoate aldolase [EC:4.1.2.34]	172	0.000184644	0.672	0.00724638	-0.957214	0.19883	0.0172588
K19141	cmr5; CRISPR-associated protein Cmr5	467	0.000421221	0	0.00278552	-0.957209	0.23176	0.0449805
K21018	fumD; fumonisin B1 esterase [EC:3.1.1.87]	206	0.000271912	0.007	0.00609756	-0.957204	0.204878	0.0204491
K21224	kedN5; radical SAM C-methyltransferase	91	0.000161908	0.841	0.0133333	-0.957132	0.177778	0.00932812
K18842	chpS, chpBI; antitoxin ChpS	967	0.000211587	0.214	0.00138889	-0.957094	0.255694	0.0910357
K19132	csb2; CRISPR-associated protein Csb2	303	0.000391482	0	0.00421941	-0.957003	0.218543	0.0294008
K13306	fcd; dTDP-4-dehydro-6-deoxyglucose reductase [EC:1.1.1.266]	118	0.000212897	0.339	0.0104167	-0.956749	0.188034	0.0118809
K20566	kanI; paromamine 6'-oxidase / 2'-deamino-2'-hydroxyparomamine 6'-oxidase [EC:1.1.3.43 1.1.3.-]	149	0.000125179	0.997	0.00833333	-0.956743	0.195946	0.0149067
K09961	K09961; uncharacterized protein	689	9.75424e-05	1	0.00192678	-0.956645	0.247093	0.0645966
K19143	csx1; CRISPR-associated protein Csx1	249	0.000238084	0.054	0.00510204	-0.956622	0.21371	0.0244392
K16003	pikAIV; narbonolide synthase [EC:2.3.1.240]	131	7.5366e-05	1	0.00943396	-0.956564	0.192308	0.0132159
K19160	yafO; mRNA interferase YafO [EC:3.1.-.-]	170	7.76677e-05	1	0.00735294	-0.956551	0.201183	0.0169961
K07487	K07487; transposase	3497	0.000191653	1	0.000408497	-0.956293	0.300057	0.306028
K07497&K07483	K07497; putative transposase & K07483; transposase	2527	0.000168054	1	0.000557414	-0.956274	0.290182	0.226618
K14440	SMARCAL1, HARP; SWI/SNF-related matrix-associated actin-dependent regulator of chromatin subfamily A-like protein 1 [EC:3.6.4.12]	117	0.000227603	0.202	0.0105263	-0.95626	0.189655	0.011728
K07016	csm1, cas10; CRISPR-associated protein Csm1	639	0.000373769	0	0.002079	-0.956031	0.247649	0.0598728
K18841	chpB, chpBK; mRNA interferase ChpB [EC:3.1.-.-]	1460	0.000243808	0	0.000944287	-0.955929	0.274846	0.132565
K10873	RAD52; DNA repair and recombination protein RAD52	29	0.000110867	0.913	0.04	-0.955923	0.142857	0.00299551
K00670	NAA30, MAK3; N-alpha-acetyltransferase 30 [EC:2.3.1.256]	75	0.000196263	0.498	0.016129	-0.955911	0.175676	0.00758235
K16419	mlsB; mycolactone side chain polyketide synthase	89	7.84234e-05	0.999	0.0136986	-0.955849	0.181818	0.00897308
K08254	E3.2.1.59; glucan endo-1,3-alpha-glucosidase [EC:3.2.1.59]	17	0.000219333	0.357	0.0666667	-0.955823	0.125	0.00175725
K07750	MESO1, ERG25; methylsterol monooxygenase [EC:1.14.18.9]	45	0.000420132	0.002	0.0263158	-0.955584	0.159091	0.00469961
K12069	traA; conjugal transfer pilus assembly protein TraA	303	0.000139775	0.999	0.00425532	-0.95552	0.225166	0.0293013
K06231	HHIP; hedgehog interacting protein	60	0.00046444	0	0.02	-0.95547	0.169492	0.00614574
K12720	cloN5, couN5; peptidyl carrier protein	50	0.00013436	0.884	0.0238095	-0.955431	0.163265	0.00516113
K08663	GZMK; granzyme K [EC:3.4.21.-]	23	0.0001695	0.606	0.05	-0.955426	0.136364	0.00238424
K17776	MTX; metaxin	23	0.00038625	0.029	0.05	-0.955426	0.136364	0.00238095
K19117	csd1, cas8c; CRISPR-associated protein Csd1	1838	0.000299113	0	0.000761035	-0.955351	0.285248	0.164207
K19118	csd2, cas7; CRISPR-associated protein Csd2	1937	0.000309085	0	0.000724113	-0.9553	0.28719	0.172673
K19119	cas5d; CRISPR-associated protein Cas5d	1948	0.00031427	0	0.000720981	-0.955158	0.288136	0.174274
K00590	E2.1.1.113; site-specific DNA-methyltransferase (cytosine-N4-specific) [EC:2.1.1.113]	2204	0.000355321	0	0.000641437	-0.955024	0.292783	0.194143
K20573	kanE, kanM2; 2'-deamino-2'-hydroxyneamine 1-alpha-D-kanosaminyltransferase [EC:2.4.1.301]	34	0.00031092	0.046	0.0344828	-0.954893	0.151515	0.00350307
K21170	calE3; enediyne biosynthesis protein CalE3	34	0.000192471	0.499	0.0344828	-0.954893	0.151515	0.00351803
K16111	blmVII; nonribosomal peptide synthetase protein BlmVII	131	0.000113412	0.999	0.00952381	-0.95462	0.2	0.0130179
K12055	K12055, parA; chromosome partitioning related protein ParA	651	9.21671e-05	1	0.00206186	-0.954564	0.255385	0.0605378
K11395	kdpgA; 2-dehydro-3-deoxy-phosphogluconate/2-dehydro-3-deoxy-6-phosphogalactonate aldolase [EC:4.1.2.55]	96	0.000335813	0.001	0.0128205	-0.954508	0.189474	0.00964429
K13670	pimF; putative glycosyltransferase [EC:2.4.-.-]	228	0.000156076	0.972	0.00561798	-0.954403	0.220264	0.0221471
K21325	calS11; dTDP-rhamnose C3-O-methyltransferase [EC:2.1.1.-]	405	0.000257148	0.005	0.00324675	-0.954398	0.240099	0.0381936
K08570	EHCP; histolysain [EC:3.4.22.35]	10	7.88889e-05	0.851	0.111111	-0.954243	0.111111	0.00099975
K12924	CYP725A1; taxane 10-beta-hydroxylase [EC:1.14.13.76]	10	0.000241111	0.315	0.111111	-0.954243	0.111111	0.00100351
K13554	btrL, neoM; neamine phosphoribosyltransferase [EC:2.4.2.49]	10	4.38889e-05	0.945	0.111111	-0.954243	0.111111	0.00100566
K14636	SLC18A3, VACHT; MFS transporter, DHA1 family, solute carrier family 18 (vesicular acetylcholine transporter), member 3	10	0.000153333	0.587588	0.111111	-0.954243	0.111111	0.000997009
K15018	K15018; 3-hydroxypropionyl-coenzyme A synthetase [EC:6.2.1.36]	10	0.000506667	0.029	0.111111	-0.954243	0.111111	0.00100288
K17615	PPG1; serine/threonine-protein phosphatase PPG1 [EC:3.1.3.16]	10	0.000852222	0.003	0.111111	-0.954243	0.111111	0.00100705
K17688	CYP4A22; alkane 1-monooxygenase [EC:1.14.15.3]	10	0.00015	0.604	0.111111	-0.954243	0.111111	0.000998004
K18943	gp45; DNA polymerase processivity component	10	0.000246111	0.279	0.111111	-0.954243	0.111111	0.00100013
K22355	etnB; alkene monooxygenase coupling protein	10	0.000256667	0.239	0.111111	-0.954243	0.111111	0.001002
K12743	PCBAB; N-(5-amino-5-carboxypentanoyl)-L-cysteinyl-D-valine synthase [EC:6.3.2.26]	100	7.64618e-05	1	0.0123457	-0.954243	0.191919	0.0100553
K00143	LYS2; L-2-aminoadipate reductase [EC:1.2.1.95]	44	0.000127568	0.913	0.027027	-0.954212	0.162791	0.00450563
K12439	pks17; polyketide synthase 17	44	0.000102973	0.971	0.027027	-0.954212	0.162791	0.00453858
K12064	traV; conjugal transfer pilus assembly protein TraV	608	0.000163634	0.997	0.00220751	-0.954091	0.255354	0.0570995
K06909	xtmB; phage terminase large subunit	1705	0.000187914	0.972	0.000826446	-0.953913	0.290493	0.152344
K17831	lodA; L-lysine 6-oxidase [EC:1.4.3.20]	108	0.000170262	0.775	0.0114943	-0.95382	0.196262	0.0107796
K19856	aveBVII, avrH; 3-O-methyltransferase [EC:2.1.1.-]	419	0.000247972	0.005	0.00315457	-0.953797	0.244019	0.0396686
K16114	blmE; glycosyl transferase protein BlmE	28	9.77083e-05	0.953	0.0416667	-0.953739	0.148148	0.00288112
K15764	tmoE, tbuA2, touE; toluene monooxygenase system protein E [EC:1.14.13.236 1.14.13.-]	186	0.000165428	0.926	0.00684932	-0.953664	0.216216	0.0180775
K01155	E3.1.21.4; type II restriction enzyme [EC:3.1.21.4]	3996	0.000312985	0	0.000367782	-0.953572	0.31965	0.340687
K03395	aac3-I; aminoglycoside 3-N-acetyltransferase I [EC:2.3.1.60]	435	0.00026179	0.001	0.00304878	-0.953528	0.246544	0.041034
K07493	K07493; putative transposase	4893	0.000225955	0.033	0.00030349	-0.953458	0.326656	0.413404
K18159	NDUFAF1, CIA30; NADH dehydrogenase [ubiquinone] 1 alpha subcomplex assembly factor 1	58	0.00035684	0.006	0.0208333	-0.953394	0.175439	0.00591418
K12071	traD; conjugal transfer pilus assembly protein TraD	921	0.000115082	1	0.00149254	-0.953383	0.272826	0.0840558
K09952	csn1, cas9; CRISPR-associated endonuclease Csn1 [EC:3.1.-.-]	1943	0.000289858	0	0.000732601	-0.95337	0.297631	0.172092
K16106	blmVI; nonribosomal peptide synthetase protein BlmVI	273	0.000118081	1	0.0047619	-0.953228	0.231618	0.0264223
K13965	SERPINB8; serpin B8	204	0.000500636	0	0.00628931	-0.953138	0.221675	0.0198219
K12983	waaV; UDP-glucose:(glucosyl)LPS beta-1,3-glucosyltransferase [EC:2.4.1.-]	1909	0.000226703	0.008	0.000746826	-0.953053	0.298742	0.168175
K18827	wbdD, wbbD; O-antigen chain-terminating methyltransferase [EC:2.1.1.- 2.1.1.294 2.7.1.181]	477	0.000220739	0.124	0.00280112	-0.953015	0.252101	0.0443835
K20149	P3H; proline 3-hydroxylase [EC:1.14.11.28]	33	0.000112232	0.927	0.0357143	-0.953009	0.15625	0.00336239
K19140	csm5; CRISPR-associated protein Csm5	472	0.000325169	0	0.00283286	-0.952816	0.252654	0.0440551
K07488&K07489	K07488; transposase & K07489; transposase	38	0.000357813	0.016	0.03125	-0.952757	0.162162	0.00387258
K12059	trbC; conjugal transfer pilus assembly protein TrbC	506	0.000167618	0.981	0.00265252	-0.952736	0.255446	0.047
K12065	traB; conjugal transfer pilus assembly protein TraB	718	0.000182424	0.912	0.00190114	-0.952685	0.267782	0.0659216
K01562	DIO1; type I thyroxine 5'-deiodinase [EC:1.21.99.4]	22	0.00082575	0	0.0526316	-0.952572	0.142857	0.00226387
K13553	btrB; neamine transaminase [EC:2.6.1.93]	22	9.58772e-05	0.94	0.0526316	-0.952572	0.142857	0.00225592
K17617	CTDNEP1, DULLARD, NEM1; CTD nuclear envelope phosphatase 1 [EC:3.1.3.16]	22	0.000359211	0.038	0.0526316	-0.952572	0.142857	0.00226017
K16382	amphA, nysA; polyene macrolide polyketide synthase, loading module	159	8.28488e-05	1	0.008	-0.952536	0.21519	0.0155779
K18610	pdla; 4-pyridoxolactonase [EC:3.1.1.27]	190	0.000194329	0.542	0.00675676	-0.95239	0.222222	0.0184118
K00221	E4.99.1.2; alkylmercury lyase [EC:4.99.1.2]	309	0.000129392	1	0.00425532	-0.952252	0.24026	0.0291117
K20681	ftdC; dTDP-3-amino-3,6-dideoxy-alpha-D-galactopyranose 3-N-acetyltransferase [EC:2.3.1.197]	193	0.000200798	0.476	0.00666667	-0.952105	0.223958	0.0187563
K12823	DDX5, DBP2; ATP-dependent RNA helicase DDX5/DBP2 [EC:3.6.4.13]	66	0.000198056	0.471	0.0185185	-0.952103	0.184615	0.00664994
K08687	E3.5.1.59; N-carbamoylsarcosine amidase [EC:3.5.1.59]	253	0.000232318	0.114	0.00515464	-0.952013	0.234127	0.0242859
K00825	AADAT, KAT2; kynurenine/2-aminoadipate aminotransferase [EC:2.6.1.7 2.6.1.39]	16	0.000330714	0.093	0.0714286	-0.951839	0.133333	0.00161051
K03953	NDUFA9; NADH dehydrogenase (ubiquinone) 1 alpha subcomplex subunit 9	16	0.000398214	0.024	0.0714286	-0.951839	0.133333	0.00162155
K06210	NMNAT; nicotinamide mononucleotide adenylyltransferase [EC:2.7.7.1 2.7.7.18]	16	0.000414286	0.026	0.0714286	-0.951839	0.133333	0.00165205
K07883	RAB3C; Ras-related protein Rab-3C	16	0.000510238	0.005	0.0714286	-0.951839	0.133333	0.0016137
K07924	RAB39A; Ras-related protein Rab-39A	16	0.000249286	0.26	0.0714286	-0.951839	0.133333	0.00162378
K10756	RFC3_5; replication factor C subunit 3/5	16	0.000101071	0.879	0.0714286	-0.951839	0.133333	0.00163522
K15363	FAN1, MTMR15; fanconi-associated nuclease 1 [EC:3.1.21.- 3.1.4.1]	16	0.000134643	0.729	0.0714286	-0.951839	0.133333	0.00162216
K15754	carBa; 2'-aminobiphenyl-2,3-diol 1,2-dioxygenase, small subunit [EC:1.13.11.-]	16	0.000308095	0.107	0.0714286	-0.951839	0.133333	0.00162785
K16183	K16183, ramA; methylamine methyltransferase corrinoid activation protein	16	0.000571071	0.002	0.0714286	-0.951839	0.133333	0.00162034
K15930	lndM2; bifunctional oxygenase/reductase	79	6.58854e-05	1	0.015625	-0.95181	0.192308	0.00782317
K07534	badK; cyclohex-1-ene-1-carboxyl-CoA hydratase [EC:4.2.1.-]	388	0.000186316	0.763	0.00343643	-0.951739	0.250646	0.0362954
K14746	ped; (S)-1-phenylethanol dehydrogenase [EC:1.1.1.311]	813	0.000223833	0.044	0.00170068	-0.951646	0.277094	0.0737901
K18066	TYW5; tRNA wybutosine-synthesizing protein 5 [EC:1.14.11.42]	47	0.000235563	0.238	0.025641	-0.951538	0.173913	0.00477807
K15913	pglD; UDP-N-acetylbacillosamine N-acetyltransferase [EC:2.3.1.203]	251	0.000245957	0.041	0.00520833	-0.951505	0.236	0.0238303
K19543	aph3-VII; aminoglycoside 3'-phosphotransferase [EC:2.7.1.95]	168	0.000281421	0.005	0.00763359	-0.95145	0.221557	0.0163276
K04649	HIP2, UBC1; ubiquitin-conjugating enzyme (huntingtin interacting protein 2) [EC:2.3.2.23]	27	0.000330217	0.059	0.0434783	-0.95135	0.153846	0.00275966
K17648	ESTA; versiconal hemiacetal acetate esterase [EC:3.1.1.94]	27	8.53623e-05	0.96	0.0434783	-0.95135	0.153846	0.00278552
K21676	luh; lupanine 17-hydroxylase (cytochrome c) [EC:1.17.2.2]	27	0.000138261	0.799	0.0434783	-0.95135	0.153846	0.00275724
K20590	genD2, gtmC, gntC; gentamicin A2 dehydrogenase [EC:1.1.1.-]	213	0.000318612	0	0.00609756	-0.951238	0.231132	0.0204235
K19128	csy2; CRISPR-associated protein Csy2	714	0.000164791	0.999	0.0019305	-0.951162	0.274895	0.0645524
K21675	cdhC; caffeine dehydrogenase subunit gamma [EC:1.17.5.2]	353	0.00023739	0.029	0.00377358	-0.951123	0.25	0.0328931
K19545	lnuA_C_D_E, lin; lincosamide nucleotidyltransferase A/C/D/E	401	0.000210286	0.283	0.00334448	-0.951031	0.255	0.0374513
K07482	K07482; transposase, IS30 family	4034	0.000189017	1	0.000372439	-0.950969	0.33449	0.338846
K12068	traL; conjugal transfer pilus assembly protein TraL	600	0.00016611	0.992	0.00228311	-0.950803	0.270451	0.0546318
K21364	wfeD; UDP-Gal:alpha-D-GlcNAc-diphosphoundecaprenol beta-1,4-galactosyltransferase [EC:2.4.1.304]	139	0.000172545	0.81	0.00917431	-0.950729	0.217391	0.0134647
K20577	aprQ; paromamine/lividamine 6'-oxidase [EC:1.1.3.43 1.1.3.-]	135	0.000105207	1	0.00943396	-0.950699	0.216418	0.013181
K07316	mod; adenine-specific DNA-methyltransferase [EC:2.1.1.72]	5998	0.000331961	0	0.000256016	-0.950695	0.348841	0.488736
K14623	dinD; DNA-damage-inducible protein D	1974	0.000344543	0	0.00073692	-0.950607	0.312722	0.169946
K17680	PEO1; twinkle protein [EC:3.6.4.12]	459	0.000210778	0.277	0.00294985	-0.950555	0.262009	0.0422289
K15857	ascE; CDP-3, 6-dideoxy-D-glycero-D-glycero-4-hexulose-5-epimerase [EC:5.1.-.-]	229	0.000284488	0	0.00571429	-0.950506	0.236842	0.021731
K16109	blmIX; nonribosomal peptide synthetase protein BlmIX	192	0.000113577	1	0.00675676	-0.950493	0.230366	0.0183911
K19165	phd; antitoxin Phd	754	0.000242176	0.002	0.00184162	-0.950451	0.280212	0.0671623
K13308	desI, eryCIV; dTDP-4-amino-4,6-dideoxy-D-glucose transaminase [EC:2.6.1.33]	587	0.000293912	0	0.00233645	-0.950447	0.271331	0.0536837
K11944	nidB; PAH dioxygenase small subunit [EC:1.13.11.-]	397	0.000186361	0.777	0.00338983	-0.950374	0.257576	0.036893
K19590	araDH; D-arabinose 1-dehydrogenase [EC:1.1.1.117]	73	0.000160054	0.818	0.0169492	-0.950373	0.194444	0.007314
K19115	csh2; CRISPR-associated protein Csh2	1295	0.000320506	0	0.00110254	-0.950306	0.299845	0.114495
K07061	cmr1; CRISPR-associated protein Cmr1	526	0.000415146	0	0.0025974	-0.950193	0.268571	0.0483932
K10550	alsC; D-allose transport system permease protein	288	0.000279906	0.001	0.00460829	-0.950015	0.247387	0.027163
K14602	flnD1; 2'-carboxy-2,3-dihydroxybiphenyl 1,2-dioxygenase large subunit	209	0.000220241	0.196	0.00625	-0.949992	0.235577	0.0198601
K19129	csy3; CRISPR-associated protein Csy3	733	0.000170414	0.995	0.00189753	-0.949987	0.281421	0.0665739
K12060	traU; conjugal transfer pilus assembly protein TraU	764	0.00019081	0.792	0.00182482	-0.949945	0.283093	0.068857
K19090	cas5t; CRISPR-associated protein Cas5t	735	0.000312403	0	0.00189394	-0.949882	0.282016	0.0663143
K12063	traC; conjugal transfer ATP-binding protein TraC	763	0.000199808	0.547	0.00182815	-0.949857	0.283465	0.0686706
K21792	redL; polyketide synthase	68	0.000154444	0.829	0.0181818	-0.949716	0.19403	0.00674916
K21186	sgcC5, mdpC5, kedY5; condensation enzyme	121	0.000106871	1	0.0105263	-0.949557	0.216667	0.0117721
K22362	amoF; alkene monooxygenase ferredoxin reductase component [EC:1.18.1.3]	222	0.00018186	0.75	0.00591716	-0.94951	0.239819	0.0209895
K15037	K15037; biotin carboxyl carrier protein	21	0.000441944	0.014	0.0555556	-0.949368	0.15	0.00213998
K15236	linA; gamma-hexachlorocyclohexane dehydrochlorinase [EC:4.5.1.-]	21	0.000136296	0.746	0.0555556	-0.949368	0.15	0.00214295
K15743	CES3_5; carboxylesterase 3/5 [EC:3.1.1.1]	21	0.000242778	0.277	0.0555556	-0.949368	0.15	0.00213059
K00212	AKR1C1; 20alpha/3alpha-hydroxysteroid dehydrogenase / dihydrodiol dehydrogenase [EC:1.1.1.149 1.1.1.357 1.3.1.20]	140	0.000146783	0.96	0.00917431	-0.94935	0.223022	0.0135152
K12061	traW; conjugal transfer pilus assembly protein TraW	725	0.000189304	0.799	0.00192678	-0.949247	0.28453	0.0649123
K12057	traF; conjugal transfer pilus assembly protein TraF	746	0.00017836	0.95	0.00187617	-0.949173	0.285906	0.066893
K14751	etbC; 2,3-dihydroxyethylbenzene 1,2-dioxygenase [EC:1.13.11.-]	366	0.000162147	0.983	0.00369004	-0.949088	0.260274	0.0340393
K12067	traE; conjugal transfer pilus assembly protein TraE	729	0.00018307	0.907	0.00191939	-0.949038	0.285714	0.0646605
K12991	rfbG; rhamnosyltransferase [EC:2.4.1.-]	1288	0.000211578	0.182	0.00111857	-0.949009	0.306138	0.111444
K21039	int; enterobacteria phage integrase [EC:2.7.7.- 3.1.-.-]	441	5.98472e-05	1	0.00309598	-0.94886	0.268182	0.040672
K22361	amoD; alkene monooxygenase effector subunit	92	0.000173111	0.733	0.0136986	-0.948841	0.208791	0.00907029
K00037	AKR1C4; 3alpha-hydroxysteroid 3-dehydrogenase / chlordecone reductase [EC:1.1.1.50 1.1.1.357 1.1.1.225]	180	0.000108856	1	0.00724638	-0.948834	0.234637	0.0172284
K01630&K02510	garL; 2-dehydro-3-deoxyglucarate aldolase [EC:4.1.2.20] & hpaI, hpcH; 4-hydroxy-2-oxoheptanedioate aldolase [EC:4.1.2.52]	283	0.000342855	0	0.00471698	-0.948833	0.251773	0.026375
K19274	aph3-VI; aminoglycoside 3'-phosphotransferase VI [EC:2.7.1.95]	100	0.00015423	0.885	0.0126582	-0.948814	0.212121	0.0098175
K20343	blpC; peptide pheromone BlpC	31	2.63462e-05	1	0.0384615	-0.948779	0.166667	0.00314941
K18077	tphA1; terephthalate 1,2-dioxygenase reductase component [EC:1.18.1.-]	165	0.000162122	0.9	0.00787402	-0.948735	0.231707	0.0157934
K01371	CTSK; cathepsin K [EC:3.4.22.38]	26	0.000284545	0.132	0.0454545	-0.948726	0.16	0.00262009
K20567	neoN; neamine transaminase / neomycin C transaminase [EC:2.6.1.93 2.6.1.95]	26	0.000129848	0.834	0.0454545	-0.948726	0.16	0.00265554
K19088	cst1, cas8a; CRISPR-associated protein Cst1	479	0.000290863	0	0.00286533	-0.948697	0.271967	0.0437846
K11948	phdI; 1-hydroxy-2-naphthoate dioxygenase [EC:1.13.11.38]	131	0.000168942	0.822	0.00980392	-0.948674	0.223077	0.0126424
K19188	dhponh; 2,6-dihydroxypseudooxynicotine hydrolase [EC:3.7.1.19]	183	0.000239739	0.064	0.00714286	-0.948585	0.236264	0.017375
K20758	hbzF; maleylpyruvate hydrolase [EC:3.7.1.23]	596	0.000213002	0.189	0.002331	-0.948549	0.280672	0.0531809
K21038	brt; reverse transcriptase [EC:2.7.7.49]	699	0.000345964	0	0.00200401	-0.94854	0.286533	0.0619943
K06926	K06926; uncharacterized protein	2968	0.000286323	0	0.000508906	-0.948422	0.338052	0.2459
K15731	CTDSP; carboxy-terminal domain RNA polymerase II polypeptide A small phosphatase [EC:3.1.3.16]	119	0.000388253	0	0.0107527	-0.948416	0.220339	0.0115738
K07172	mazE, chpAI; antitoxin MazE	2864	0.000296558	0	0.000526593	-0.94838	0.337059	0.23725
K15761	tmoB, tbuU, touB; toluene monooxygenase system protein B [EC:1.14.13.236 1.14.13.-]	175	0.000160554	0.927	0.00746269	-0.948314	0.235632	0.0165115
K20591	genS2, gtmD, gntF; pyridoxal phosphate-dependent aminotransferase [EC:2.6.1.-]	779	0.000376945	0	0.00181159	-0.948263	0.291774	0.0692298
K15760	tmoA, tbuA1, touA; toluene monooxygenase system protein A [EC:1.14.13.236 1.14.13.-]	239	0.000169258	0.912	0.00555556	-0.948232	0.247899	0.0225982
K22357	amoA; alkene monooxygenase alpha subunit [EC:1.14.13.69]	182	0.000155816	0.963	0.00719424	-0.948207	0.237569	0.0174045
K14583	nahC; 1,2-dihydroxynaphthalene dioxygenase [EC:1.13.11.56]	273	0.00015562	0.976	0.00490196	-0.948061	0.253676	0.0256572
K10906	recE; exodeoxyribonuclease VIII [EC:3.1.11.-]	357	0.000110136	1	0.00380228	-0.94801	0.264045	0.0329684
K12998	rgpE; glucosyltransferase [EC:2.4.1.-]	380	0.000176266	0.9	0.00358423	-0.947988	0.266491	0.0344443
K15729	PTGES; microsomal prostaglandin-E synthase 1 [EC:5.3.99.3]	141	0.000219378	0.27	0.00917431	-0.947985	0.228571	0.0135644
K14326	UPF1, RENT1; regulator of nonsense transcripts 1 [EC:3.6.4.-]	62	0.000188433	0.524	0.02	-0.947879	0.196721	0.0061319
K19245	JLP1; sulfonate dioxygenase [EC:1.14.11.-]	137	0.000218	0.273	0.00943396	-0.947857	0.227941	0.0132576
K21131	colD; GDP-4-dehydro-6-deoxy-alpha-D-mannose 3-dehydratase [EC:4.2.1.168]	508	0.000324071	0	0.0027248	-0.947818	0.278107	0.0460377
K21586	wclR; UDP-Gal:alpha-D-GlcNAc-diphosphoundecaprenol alpha-1,3-galactosyltransferase [EC:2.4.1.343]	795	0.000386013	0	0.00178253	-0.947798	0.29471	0.0695048
K19180	tll; dTDP-6-deoxy-L-talose 4-dehydrogenase (NAD+) [EC:1.1.1.339]	1047	0.000236711	0	0.00137363	-0.947742	0.304971	0.0908523
K22077	GDAP1; ganglioside-induced differentiation-associated protein 1	319	0.000298443	0	0.00423729	-0.947728	0.261006	0.0295041
K21326	sgcA4; aminotransferase	342	0.000276984	0	0.00396825	-0.947662	0.26393	0.0316161
K00590&K00571	E2.1.1.113; site-specific DNA-methyltransferase (cytosine-N4-specific) [EC:2.1.1.113] & E2.1.1.72; site-specific DNA-methyltransferase (adenine-specific) [EC:2.1.1.72]	312	0.000602523	0	0.004329	-0.947661	0.26045	0.0287428
K19075	cst2, cas7; CRISPR-associated protein Cst2	858	0.000329908	0	0.00166113	-0.94754	0.298716	0.0753038
K13390	PSOMT1; (R,S)-reticuline 7-O-methyltransferase [EC:2.1.1.291]	70	0.000144211	0.883	0.0178571	-0.947477	0.202899	0.00685871
K12072	traH; conjugative transfer pilus assembly protein TraH	734	0.000197795	0.562	0.00192678	-0.947472	0.293315	0.0647986
K06919	K06919; putative DNA primase/helicase	4869	0.000201518	0.998	0.000320821	-0.94747	0.359901	0.389646
K07334	higB-1; toxin HigB-1	3873	0.00029575	0	0.000398565	-0.947451	0.352273	0.314207
K15751	carAa; carbazole 1,9a-dioxygenase [EC:1.14.12.22]	180	0.000145435	0.979	0.00729927	-0.947433	0.240223	0.0170064
K15947	aknT; aklavinone 7-alpha-L-rhodosaminyltransferase auxiliary protein	94	0.000120767	0.988	0.0135135	-0.947344	0.215054	0.00913185
K18067	pht4; phthalate 4,5-cis-dihydrodiol dehydrogenase [EC:1.3.1.64]	366	0.000223157	0.112	0.00373134	-0.947202	0.268493	0.0335807
K19134	csx10; CRISPR-associated protein Csx10	437	0.000312355	0	0.00315457	-0.947198	0.275229	0.0395346
K08669	HTRA2, PRSS25; HtrA serine peptidase 2 [EC:3.4.21.108]	15	0.000415	0.028	0.0769231	-0.947157	0.142857	0.00149309
K09130	K09130; uncharacterized protein	15	0.000589231	0	0.0769231	-0.947157	0.142857	0.00149328
K18245	CA2; carbonic anhydrase 2 [EC:4.2.1.1]	15	0.000125714	0.762	0.0769231	-0.947157	0.142857	0.0015047
K18539	thnO; thienamycin biosynthesis protein ThnO	15	0.000162308	0.601	0.0769231	-0.947157	0.142857	0.00150319
K18605	K18605; biotin carboxyl carrier protein	15	0.000529615	0.001	0.0769231	-0.947157	0.142857	0.00150621
K18946	gp32, ssb; single-stranded DNA-binding protein	15	0.000308462	0.135	0.0769231	-0.947157	0.142857	0.00149888
K10719	JHEH; juvenile hormone epoxide hydrolase	283	0.000205498	0.376	0.0047619	-0.947154	0.258865	0.026161
K08780	CPA3; carboxypeptidase A3 [EC:3.4.17.1]	35	0.000398	0.005	0.0344828	-0.947107	0.176471	0.00350175
K09624	PRSS12; neurotrypsin [EC:3.4.21.-]	35	0.000116	0.928	0.0344828	-0.947107	0.176471	0.00348866
K12058	traN; conjugal transfer mating pair stabilization protein TraN	636	0.000154622	1	0.00221239	-0.947094	0.289764	0.0566227
K00986	ltrA; RNA-directed DNA polymerase [EC:2.7.7.49]	5829	0.000251938	0	0.000271444	-0.94708	0.368051	0.461587
K01290	CPAN; carboxypeptidase A, invertebrate [EC:3.4.17.-]	57	0.000196312	0.497	0.0217391	-0.946968	0.196429	0.00565682
K19133	csb3; CRISPR-associated protein Csb3	57	0.000143696	0.883	0.0217391	-0.946968	0.196429	0.00565327
K12066	traK; conjugal transfer pilus assembly protein TraK	644	0.000155965	0.999	0.00218818	-0.946965	0.290824	0.0568508
K19166	higB; mRNA interferase HigB [EC:3.1.-.-]	2337	0.000243572	0	0.000645995	-0.946896	0.337757	0.193811
K16122	tycA; tyrocidine synthetase I	338	0.000120445	1	0.00403226	-0.946829	0.267062	0.0310068
K19826	nctB, 6-hlno; (S)-6-hydroxynicotine oxidase [EC:1.5.3.5]	146	0.000105596	1	0.00892857	-0.946804	0.234483	0.0139517
K00789&K00150	metK; S-adenosylmethionine synthetase [EC:2.5.1.6] & gap2; glyceraldehyde-3-phosphate dehydrogenase (NAD(P)) [EC:1.2.1.59]	61	0.000234932	0.217	0.0204082	-0.946714	0.2	0.00600075
K13328	spnQ; dTDP-4-dehydro-2,6-dideoxy-D-glucose 3-dehydratase [EC:4.2.1.164]	1046	0.000321747	0	0.00138504	-0.946682	0.310048	0.0908518
K18843	hicB; antitoxin HicB	1554	0.000279554	0	0.000952381	-0.946651	0.324533	0.131553
K07499	K07499; putative transposase	955	0.000161145	1	0.00151057	-0.946596	0.307128	0.083544
K16030	asmB; ansamitocin polyketide synthase B	93	8.45205e-05	0.999	0.0136986	-0.946578	0.217391	0.00894632
K15246	tftD; chlorophenol-4-monooxygenase component 2 [EC:1.14.14.-]	85	9.27536e-05	0.999	0.0149254	-0.946438	0.214286	0.00830189
K18200	PAL; peptidylamidoglycolate lyase [EC:4.3.2.5]	85	0.000336333	0.003	0.0149254	-0.946438	0.214286	0.00829876
K20928	mpdC; 2-hydroxy-2-methylpropanal dehydrogenase [EC:1.2.1.98]	563	0.000224146	0.081	0.00249377	-0.946423	0.288256	0.0501128
K00296	E1.5.1.19; D-nopaline dehydrogenase [EC:1.5.1.19]	9	2.5e-05	0.967	0.125	-0.946395	0.125	0.000877963
K06566	IFITM; interferon induced transmembrane protein	9	0.000251875	0.288	0.125	-0.946395	0.125	0.00087358
K07884	RAB3D; Ras-related protein Rab-3D	9	0.000724375	0.003	0.125	-0.946395	0.125	0.000890359
K09149	K09149; uncharacterized protein	9	0.0006375	0.01001	0.125	-0.946395	0.125	0.000869889
K09499	CCT7; T-complex protein 1 subunit eta	9	0.000491875	0.022	0.125	-0.946395	0.125	0.000873689
K09735	K09735; uncharacterized protein	9	0.000695625	0.00800801	0.125	-0.946395	0.125	0.000884397
K17391	IGF2BP1; insulin-like growth factor 2 mRNA-binding protein 1	9	0.000566875	0.014	0.125	-0.946395	0.125	0.000878073
K19179	GDE1; glycerophosphoinositol glycerophosphodiesterase [EC:3.1.4.44]	9	0.00018625	0.466	0.125	-0.946395	0.125	0.000876973
K20671	PSH; serine protease persephone [EC:3.4.21.-]	9	9.25e-05	0.792	0.125	-0.946395	0.125	0.00088139
K21312	bciD; bacteriochlorophyllide c C-7(1)-hydroxylase [EC:1.17.98.2]	9	0.00029625	0.207207	0.125	-0.946395	0.125	0.000875438
K21549	IMT1; inositol 4-methyltransferase [EC:2.1.1.129]	9	0.000178125	0.484484	0.125	-0.946395	0.125	0.000882501
K09384	K09384; uncharacterized protein	2147	0.000196202	0.892	0.000702741	-0.946388	0.337372	0.179251
K07455	recT; recombination protein RecT	1649	0.000165078	1	0.000902527	-0.946326	0.328277	0.140251
K00010&K16043	iolG; myo-inositol 2-dehydrogenase / D-chiro-inositol 1-dehydrogenase [EC:1.1.1.18 1.1.1.369] & iolX; scyllo-inositol 2-dehydrogenase (NAD+) [EC:1.1.1.370]	852	0.000294781	0	0.00168634	-0.946293	0.304348	0.0747192
K13005	rfbV; abequosyltransferase [EC:2.4.1.60]	104	0.000248241	0.093	0.0123457	-0.946184	0.223301	0.0100959
K21254	calO5; orsellinic acid synthase [EC:2.3.1.-]	119	0.000133043	0.986	0.0108696	-0.946154	0.228814	0.0114595
K19131	csb1; CRISPR-associated protein Csb1	351	0.00038871	0	0.00390625	-0.946149	0.271429	0.0320513
K18276	hspB; 6-hydroxy-3-succinoylpyridine 3-monooxygenase [EC:1.14.13.163]	315	0.000217809	0.199	0.004329	-0.946084	0.267516	0.0289454
K21839	caa43; 2-haloacrylate reductase [EC:1.3.1.103]	39	0.000203971	0.422	0.03125	-0.946002	0.184211	0.0039176
K19123	casA, cse1; CRISPR system Cascade subunit CasA	1717	0.000249109	0	0.00087108	-0.945953	0.331585	0.142839
K15679	rhiF; rhizoxin biosynthesis, polyketide synthase RhiF	96	9.91111e-05	0.999	0.0133333	-0.945916	0.221053	0.00928948
K20206	VBPO; bromide peroxidase [EC:1.11.1.18]	197	0.000326159	0	0.00675676	-0.945868	0.25	0.0184789
K07467	rstA1; phage replication initiation protein	838	0.000145654	1	0.00171821	-0.945841	0.305854	0.0725162
K16019	rifH; 3,4-Dideoxy-4-amino-D-arabino-heptulosonate 7-phosphate synthase	190	9.53767e-05	1	0.00699301	-0.94584	0.248677	0.0177767
K12056	traG; conjugal transfer mating pair stabilization protein TraG	658	0.000167086	0.994	0.00215983	-0.945837	0.296804	0.0577933
K15239	linD; 2,5-dichlorohydroquinone reductive dechlorinase [EC:2.5.1.-]	25	8.23016e-05	0.953	0.047619	-0.945834	0.166667	0.0024854
K15889	PCME; prenylcysteine alpha-carboxyl methylesterase [EC:3.1.1.-]	144	0.000244735	0.073	0.00909091	-0.945806	0.237762	0.0136182
K07898	RAB7B; Ras-related protein Rab-7B	92	0.000347146	0.001	0.0138889	-0.945791	0.21978	0.0089196
K09575	FKBP9_10; FK506-binding protein 9/10 [EC:5.2.1.8]	20	0.000573235	0.001	0.0588235	-0.94575	0.157895	0.0019985
K12837	U2AF2; splicing factor U2AF 65 kDa subunit	20	0.000475	0.005	0.0588235	-0.94575	0.157895	0.00200955
K21016	FAEA; feruloyl esterase [EC:3.1.1.73]	20	0.000298824	0.139	0.0588235	-0.94575	0.157895	0.00200602
K20150	cyc2; iron:rusticyanin reductase [EC:1.16.9.1]	88	0.000322217	0.005	0.0144928	-0.945675	0.218391	0.00860324
K17618	UBLCP1; ubiquitin-like domain-containing CTD phosphatase 1 [EC:3.1.3.16]	56	0.000446407	0	0.0222222	-0.945672	0.2	0.00551033
K12713	novN; decarbamoylnovobiocin carbamoyltransferase [EC:2.1.3.12]	277	0.000182184	0.772	0.00490196	-0.945609	0.264493	0.0253592
K10709	frlC; fructoselysine 3-epimerase [EC:5.1.3.41]	526	0.000218397	0.12	0.0026738	-0.945566	0.289524	0.0469655
K18021	cutB; glyceraldehyde dehydrogenase medium subunit [EC:1.2.99.8]	538	0.000369856	0	0.0026178	-0.94554	0.290503	0.047997
K10798	PARP; poly [ADP-ribose] polymerase [EC:2.4.2.30]	60	0.000336429	0.009	0.0208333	-0.9455	0.20339	0.0059023
K19125	casD, cse5; CRISPR system Cascade subunit CasD	1768	0.00025505	0	0.00085034	-0.945473	0.335031	0.145999
K16929	K16929; energy-coupling factor transport system substrate-specific component	76	0.00044832	0	0.0166667	-0.945416	0.213333	0.00742045
K20246	EGT1; L-histidine Nalpha-methyltransferase / hercynylcysteine S-oxide synthase [EC:2.1.1.44 1.14.99.51]	136	0.000249543	0.086	0.00961538	-0.945393	0.237037	0.0129756
K19158	yoeB; toxin YoeB [EC:3.1.-.-]	4263	0.000261959	0	0.00037037	-0.945353	0.366729	0.339582
K13561	btrO; 4-(gamma-L-glutamylamino)butanoyl-[BtrI acyl-carrier protein] monooxygenase [EC:1.14.14.13]	43	0.000199444	0.446	0.0285714	-0.94527	0.190476	0.00427082
K09968	K09968; uncharacterized protein	413	0.00018834	0.716	0.003367	-0.945261	0.281553	0.0371766
K15753	carAd; carbazole 1,9a-dioxygenase ferredoxin reductase component	185	0.000190593	0.599	0.00719424	-0.945237	0.25	0.0171706
K11232	YPD1; osomolarity two-component system, phosphorelay intermediate protein YPD1	465	0.000202556	0.476	0.00301205	-0.945148	0.286638	0.0416352
K05354	TR2; tropinone reductase II [EC:1.1.1.236]	95	0.000218863	0.299	0.0135135	-0.945143	0.223404	0.00917431
K18799	wzxB, rfbX; O-antigen flippase	212	0.000194209	0.577	0.00632911	-0.945116	0.255924	0.0198533
K19124	casC, cse4; CRISPR system Cascade subunit CasC	1758	0.000253932	0	0.000857633	-0.945048	0.336938	0.14643
K19126	casE, cse3; CRISPR system Cascade subunit CasE	1775	0.000254509	0	0.00085034	-0.944974	0.337655	0.146527
K07249	ALDH1A; retinal dehydrogenase [EC:1.2.1.36]	656	0.000234295	0.008	0.00217865	-0.944943	0.300763	0.0576391
K21190	mdpC8; dehydrogenase	373	0.000139939	1	0.00371747	-0.944801	0.27957	0.0335798
K15678	rhiE; rhizoxin biosynthesis, polyketide synthase RhiE	47	0.000122895	0.932	0.0263158	-0.944791	0.195652	0.00466171
K21978	E4.2.3.97; (-)-delta-cadinene synthase [EC:4.2.3.97]	47	0.000179265	0.619	0.0263158	-0.944791	0.195652	0.00462153
K05277	ANS; anthocyanidin synthase [EC:1.14.20.4]	102	0.000185582	0.592	0.0126582	-0.944751	0.227723	0.00978302
K21528	gin; serine recombinase [EC:3.1.22.- 6.5.1.-]	5568	0.000213781	0.879	0.000289268	-0.944737	0.379199	0.435758
K15677	rhiD; rhizoxin biosynthesis, polyketide synthase RhiD	113	0.00013405	0.985	0.0114943	-0.944688	0.232143	0.0106687
K18973	blaOXA-50; beta-lactamase class D OXA-50 [EC:3.5.2.6]	309	0.000307923	0	0.00444444	-0.944667	0.272727	0.0281938
K22175	fqoH; F420H2:quinone oxidoreductase subunit H [EC:1.1.98.4]	79	0.000667772	0	0.016129	-0.944544	0.217949	0.00763359
K21893	NGB; neuroglobin	138	0.000320349	0	0.00952381	-0.944534	0.240876	0.0130785
K21417&K00162	acoB; acetoin:2,6-dichlorophenolindophenol oxidoreductase subunit beta [EC:1.1.1.-] & PDHB, pdhB; pyruvate dehydrogenase E1 component beta subunit [EC:1.2.4.1]	302	0.000248582	0.013	0.00454545	-0.944523	0.272425	0.0273511
K16130	mcyA; microcystin synthetase protein McyA	362	0.000132249	0.999	0.00383142	-0.944477	0.279778	0.032423
K17616	CTDSPL2; CTD small phosphatase-like protein 2 [EC:3.1.3.-]	109	0.000391696	0	0.0119048	-0.944466	0.231481	0.010285
K13665	gumL; pyruvyltransferase	566	0.000209092	0.306	0.00251256	-0.944445	0.297345	0.0493106
K16035	asm21; 7-O-carbamoyltransferase [EC:2.1.3.-]	330	0.00014727	0.998	0.0041841	-0.944366	0.276596	0.0298957
K03955	NDUFAB1; NADH dehydrogenase (ubiquinone) 1 alpha/beta subcomplex 1	55	0.00042714	0	0.0227273	-0.944316	0.203704	0.00540473
K08589	rgpA_B; gingipain R [EC:3.4.22.37]	55	0.000688696	0	0.0227273	-0.944316	0.203704	0.00538577
K09872	PIP; aquaporin PIP	59	0.000253723	0.124	0.0212766	-0.944234	0.206897	0.00579272
K18210	tfrB; fumarate reductase (CoM/CoB) subunit B [EC:1.3.4.1]	63	0.000483072	0	0.02	-0.944218	0.209677	0.00613958
K15897	pseG; UDP-2,4-diacetamido-2,4,6-trideoxy-beta-L-altropyranose hydrolase [EC:3.6.1.57]	865	0.000205429	0.366	0.00168634	-0.944174	0.314815	0.0742134
K21227	kedY4; MIO-dependent 2-aza-L-tyrosine aminomutase [EC:5.4.3.-]	216	0.000245348	0.042	0.00625	-0.944169	0.260465	0.02
K19130	csy4, cas6f; CRISPR-associated endonuclease Csy4 [EC:3.1.-.-]	730	0.000171249	0.982	0.0019802	-0.94411	0.308642	0.0633245
K18831	higA; HTH-type transcriptional regulator / antitoxin HigA	3816	0.000278647	0	0.000415628	-0.944072	0.369594	0.303969
K16375	fkbB; polyketide synthase FkbB	209	9.1046e-05	1	0.00645161	-0.944049	0.259615	0.0190901
K08363	merT; mercuric ion transport protein	1409	0.000195628	0.755	0.00106496	-0.94403	0.333807	0.117514
K20993	estP; pyrethroid hydrolase [EC:3.1.1.88]	38	8.5e-05	0.98	0.0322581	-0.944029	0.189189	0.00375
K19997	gnu; GlcNAc-P-P-Und epimerase [EC:5.1.3.26]	1128	0.000239259	0.001	0.00131406	-0.944002	0.325643	0.0959233
K00149	ALDH9A1; aldehyde dehydrogenase family 9 member A1 [EC:1.2.1.47 1.2.1.3]	144	0.000301127	0.001	0.00917431	-0.943969	0.244755	0.0135084
K13546&K13551	btrC, neoC, kanC; 2-deoxy-scyllo-inosose synthase [EC:4.2.3.124] & btrD; 2'-N-acetylparomamine deacetylase [EC:3.5.1.112]	86	0.000133684	0.972	0.0149254	-0.943953	0.223529	0.00826239
K22090	NR; noroxomaritidine/norcraugsodine reductase [EC:1.3.1.- 1.4.1.-]	421	0.000254724	0.005	0.00333333	-0.943923	0.288095	0.0371336
K19142	cmr6; CRISPR-associated protein Cmr6	653	0.000399029	0	0.00220264	-0.943921	0.305215	0.0567811
K09127	cmr3; CRISPR-associated protein Cmr3	609	0.000398037	0	0.00235294	-0.943896	0.302632	0.0532864
K19635	E1.1.1.366; L-idonate 5-dehydrogenase [EC:1.1.1.366]	248	0.000316437	0	0.00549451	-0.943878	0.267206	0.0226278
K12455	rfbJ; CDP-abequose synthase [EC:1.1.1.341]	119	0.000196076	0.516	0.010989	-0.943868	0.237288	0.011355
K19127	csy1; CRISPR-associated protein Csy1	597	0.000180626	0.887	0.00239808	-0.943862	0.302013	0.0526316
K13966	SERPINB11_12; serpin B11/12	362	0.000369231	0	0.00384615	-0.943825	0.282548	0.0325704
K21279	E2.5.1.132; 3-deoxy-D-glycero-D-galacto-nononate 9-phosphate synthase [EC:2.5.1.132]	251	0.000308864	0	0.00543478	-0.943802	0.268	0.022918
K12196	VPS4; vacuolar protein-sorting-associated protein 4	29	0.000589583	0	0.0416667	-0.9438	0.178571	0.00289163
K19941	SYN; synapsin	29	8.61458e-05	0.97	0.0416667	-0.9438	0.178571	0.0028664
K15749	dbfB; 2,2',3-trihydroxybiphenyl dioxygenase [EC:1.13.11.-]	161	0.000102808	0.999	0.00826446	-0.943792	0.25	0.015064
K09732	K09732; uncharacterized protein	97	0.000324218	0.002	0.0133333	-0.943773	0.229167	0.00924538
K14427	SLC12A4_5_6, KCC; solute carrier family 12 (potassium/chloride transporter), member 4/5/6	82	0.000560359	0	0.015625	-0.943759	0.222222	0.0078987
K20565	neoG, neoQ; paromamine 6'-oxidase / 6'''-hydroxyneomycin C oxidase [EC:1.1.3.43 1.1.3.44]	516	0.000182423	0.888	0.00275482	-0.943692	0.297087	0.0457533
K07809	HS3ST3; [heparan sulfate]-glucosamine 3-sulfotransferase 3 [EC:2.8.2.30]	78	0.000332435	0.004	0.0163934	-0.943573	0.220779	0.00754622
K18368	CSE; caffeoylshikimate esterase [EC:3.1.1.-]	150	0.000351685	0	0.00884956	-0.943471	0.248322	0.0139599
K13869	SLC7A11; solute carrier family 7 (L-type amino acid transporter), member 11	42	0.000365343	0.008	0.0294118	-0.943465	0.195122	0.00414677
K14059	int; integrase	4619	0.000211199	0.764	0.000349162	-0.943356	0.380035	0.36008
K15387	APDD; FAD-dependent monooxygenase	369	0.000143839	0.999	0.00378788	-0.94335	0.285326	0.0327644
K08597	SENP8, NEDP1, DEN1; sentrin-specific protease 8 [EC:3.4.22.68]	89	0.000535966	0	0.0144928	-0.943295	0.227273	0.00849788
K04783	irp5, ybtE; yersiniabactin salicyl-AMP ligase [EC:6.3.2.-]	381	0.000144752	0.999	0.00367647	-0.943293	0.286842	0.0339004
K10551	alsA; D-allose transport system ATP-binding protein [EC:3.6.3.17]	344	0.000232878	0.058	0.00404858	-0.943285	0.282799	0.0307692
K12902	fom3; phosphonoacetaldehyde methylase [EC:2.1.1.308]	70	0.000602121	0	0.0181818	-0.943236	0.217391	0.00678477
K07481	K07481; transposase, IS5 family	2692	0.000231599	0	0.000581734	-0.943208	0.361576	0.217056
K14989	salR; two-component system, NarL family, secretion system response regulator SalR	356	0.000185146	0.75	0.00392157	-0.943205	0.284507	0.0317183
K13392	SALR; salutaridine reductase (NADPH) [EC:1.1.1.248]	509	0.000146584	1	0.00280112	-0.943086	0.299213	0.0452006
K21457	mppJ; phenylpyruvate C(3)-methyltransferase [EC:2.1.1.281]	85	8.81818e-05	0.999	0.0151515	-0.943053	0.22619	0.00809767
K21366	wbnJ; N-acetylgalactosaminide beta-1,3-galactosyltransferase [EC:2.4.1.122]	1300	0.000238693	0	0.00115741	-0.943021	0.335643	0.107848
K19159	yefM; antitoxin YefM	4244	0.00026936	0	0.000379363	-0.942987	0.378977	0.332073
K20148	dke1; acetylacetone-cleaving enzyme [EC:1.13.11.50]	62	0.000273467	0.063	0.0204082	-0.942984	0.213115	0.00594575
K09000	cmr4; CRISPR-associated protein Cmr4	795	0.000407602	0	0.00184162	-0.942915	0.31738	0.0678093
K08955	YME1; ATP-dependent metalloprotease [EC:3.4.24.-]	58	0.000266633	0.105	0.0217391	-0.942912	0.210526	0.00561447
K19212	blaOXA-63; beta-lactamase class D OXA-63 [EC:3.5.2.6]	376	0.000318328	0	0.00373134	-0.942896	0.288	0.0331553
K03540	RPR2, RPP21; ribonuclease P protein subunit RPR2 [EC:3.1.26.5]	311	0.000432352	0	0.00446429	-0.942829	0.280645	0.0278437
K00621	GNPNAT1, GNA1; glucosamine-phosphate N-acetyltransferase [EC:2.3.1.4]	384	0.000311152	0	0.003663	-0.942667	0.289817	0.0340553
K02979	RP-S28e, RPS28; small subunit ribosomal protein S28e	24	0.0005305	0.001	0.05	-0.942631	0.173913	0.00239084
K08900	BCS1; mitochondrial chaperone BCS1	33	0.000248148	0.217	0.037037	-0.942608	0.1875	0.00324513
K18124	gdh2, gdhA; glucose/galactose 1-dehydrogenase (NADP+) [EC:1.1.1.360]	33	0.000367593	0.012	0.037037	-0.942608	0.1875	0.00324756
K09667	OGT; protein O-GlcNAc transferase [EC:2.4.1.255]	77	0.000134362	0.956	0.0166667	-0.942571	0.223684	0.00734928
K17873	CYP72A; 11-oxo-beta-amyrin 30-oxidase [EC:1.14.13.173]	117	0.000214135	0.305	0.011236	-0.94256	0.241379	0.0111548
K22307	E3.2.1.204; 1,3-alpha-isomaltosidase [EC:3.2.1.204]	155	0.000313456	0	0.00862069	-0.942532	0.253247	0.0145533
K16126	syrB1; Syringomycin synthetase protein SyrB1	549	0.000142379	1	0.0026178	-0.942506	0.304745	0.0482217
K20943	E1.14.13.219; resorcinol 4-hydroxylase (NADPH) [EC:1.14.13.219]	756	0.000139171	1	0.00193798	-0.942376	0.317881	0.0638879
K15766	absAa; 2-aminobenzenesulfonate 2,3-dioxygenase subunit alpha [EC:1.14.12.14]	73	0.000232613	0.21	0.0175439	-0.942335	0.222222	0.00705379
K19157	yafQ; mRNA interferase YafQ [EC:3.1.-.-]	2565	0.00027292	0	0.000613121	-0.942321	0.364275	0.206225
K16415	stiL; cytochrome P450 dependent monooxygenase	243	0.000132768	1	0.00564972	-0.942307	0.272727	0.0220579
K19413	KDM1B, AOF1, LSD2; lysine-specific histone demethylase 1B [EC:1.-.-.-]	214	0.000235844	0.097	0.00636943	-0.942279	0.267606	0.019566
K18201	AGPHD1; hydroxylysine kinase [EC:2.7.1.81]	127	0.000214983	0.302	0.0104167	-0.942232	0.246032	0.0120071
K07486	K07486; transposase	5593	0.000216909	0.696	0.000294377	-0.942217	0.392704	0.426312
K03726	helS; helicase [EC:3.6.4.-]	204	0.000274342	0.005	0.00666667	-0.942182	0.26601	0.018761
K20485	nisT, spaT; ATP-binding cassette, subfamily B, bacterial NisT	762	0.000308676	0	0.00192678	-0.942127	0.319317	0.064484
K18429	legG, neuC2; GDP/UDP-N,N'-diacetylbacillosamine 2-epimerase (hydrolysing) [EC:3.2.1.184]	2394	0.000337849	0	0.000655308	-0.942124	0.362725	0.191439
K07480	insB; insertion element IS1 protein InsB	618	0.000202233	0.468	0.00234742	-0.942107	0.311183	0.0529463
K04119	AKR1C3; aldo-keto reductase family 1 member C3 [EC:1.1.1.51 1.1.1.188 1.1.1.213 1.1.1.357]	239	0.000152388	0.978	0.00574713	-0.942041	0.273109	0.0218159
K22098	SDR1; noscapine synthase [EC:1.1.1.-]	65	0.000108718	0.99	0.0196078	-0.941893	0.21875	0.00626017
K20428	acbV; dTDP-4-amino-4,6-dideoxy-D-glucose transaminase [EC:2.6.1.33]	377	0.000431722	0	0.00374532	-0.941844	0.292553	0.0334003
K12906	phpE; D-3-phosphoglycerate dehydrogenase	61	0.000179796	0.634	0.0208333	-0.941698	0.216667	0.00587941
K15020	K15020; acryloyl-coenzyme A reductase [EC:1.3.1.84]	1784	0.000258567	0	0.000867303	-0.941697	0.353898	0.145363
K21780	pigI, redM; L-proline---[L-prolyl-carrier protein] ligase [EC:6.2.1.53]	777	0.000239016	0.001	0.00189753	-0.941666	0.322165	0.0657993
K02927	RP-L40e, RPL40; large subunit ribosomal protein L40e	19	0.000215	0.369	0.0625	-0.941636	0.166667	0.00189538
K00718	FUT1_2; galactoside 2-L-fucosyltransferase 1/2 [EC:2.4.1.69]	14	8.86111e-05	0.884	0.0833333	-0.941589	0.153846	0.00136426
K01883&K03711	CARS, cysS; cysteinyl-tRNA synthetase [EC:6.1.1.16] & fur, zur, furB; Fur family transcriptional regulator, ferric uptake regulator	14	0.00051625	0.01	0.0833333	-0.941589	0.153846	0.00138434
K03843	ALG2; alpha-1,3/alpha-1,6-mannosyltransferase [EC:2.4.1.132 2.4.1.257]	14	0.000220417	0.379	0.0833333	-0.941589	0.153846	0.0013685
K10258	TER, TSC13, CER10; very-long-chain enoyl-CoA reductase [EC:1.3.1.93]	14	0.000574167	0.007	0.0833333	-0.941589	0.153846	0.00137414
K18694	PGC1; phosphatidylglycerol phospholipase C [EC:3.1.4.-]	14	0.00036375	0.075	0.0833333	-0.941589	0.153846	0.00138784
K19109	tblS; putative beta-lactam synthetase	14	0.0001925	0.453	0.0833333	-0.941589	0.153846	0.00138174
K20771	CYP711A1; carlactone C-19 oxidase [EC:1.14.-.-]	14	0.000202917	0.429	0.0833333	-0.941589	0.153846	0.00139012
K12357	NEU2_3_4; sialidase-2/3/4 [EC:3.2.1.18]	76	0.000454286	0	0.0169492	-0.941535	0.226667	0.00722471
K15649	cmaT; coronamic acid synthetase CmaT, thioesterase component	327	0.000107573	1	0.00429185	-0.941464	0.288344	0.0291347
K13307	tylMI; dTDP-3-amino-3,6-dideoxy-alpha-D-glucopyranose N,N-dimethyltransferase [EC:2.1.1.235]	336	0.000265431	0.002	0.0041841	-0.94144	0.289552	0.029602
K21460	sfmM2; L-tyrosine C(3)-methyltransferase [EC:2.1.1.304]	387	0.000234977	0.038	0.003663	-0.941435	0.295337	0.0342397
K12452	ascC, ddhC, rfbH; CDP-4-dehydro-6-deoxyglucose reductase, E1 [EC:1.17.1.1]	2860	0.000342015	0	0.000557414	-0.9414	0.372858	0.225478
K10702	todF; 2-hydroxy-6-oxohepta-2,4-dienoate hydroxylase [EC:3.7.1.-]	957	0.000209592	0.276	0.0015625	-0.941383	0.33159	0.079895
K12644	E2.3.1.159; acridone synthase [EC:2.3.1.159]	45	0.000188716	0.524	0.0277778	-0.941381	0.204545	0.00441975
K14429	SLC12A9, CCC6; solute carrier family 12 (potassium/chloride transporters), member 9	45	0.000553727	0	0.0277778	-0.941381	0.204545	0.00437993
K20666	CYP714B; gibberellin 13-oxidase [EC:1.14.-.-]	45	0.000222176	0.309	0.0277778	-0.941381	0.204545	0.00437008
K01363	CTSB; cathepsin B [EC:3.4.22.1]	49	0.000310935	0.03	0.025641	-0.941349	0.208333	0.00475833
K16413	stiJ; stigmatellin polyketide synthase StiJ	425	0.000162643	0.983	0.0033557	-0.941343	0.299528	0.0371018
K16268	todC2, bedC2, tcbAb; benzene/toluene/chlorobenzene dioxygenase subunit beta [EC:1.14.12.3 1.14.12.11 1.14.12.-]	503	0.000166694	0.987	0.00286533	-0.941241	0.306773	0.0432459
K19135	csx14; CRISPR-associated protein Csx14	230	0.000460763	0	0.00598802	-0.94114	0.275109	0.0208359
K20429	vioA; dTDP-4-amino-4,6-dideoxy-D-glucose transaminase [EC:2.6.1.33]	2867	0.0002624	0	0.000557414	-0.941111	0.374389	0.223901
K12240	pchF; pyochelin synthetase	853	0.000138142	1	0.0017452	-0.941045	0.328638	0.0717062
K19102	nocA; nocardicin nonribosomal peptide synthetase NocA	325	7.89122e-05	1	0.004329	-0.940972	0.290123	0.0287536
K17761	SSADH; succinate-semialdehyde dehydrogenase, mitochondrial [EC:1.2.1.24]	1844	0.000308887	0	0.000845309	-0.940971	0.358654	0.148418
K00070	HSD3B; 3beta-hydroxy-Delta5-steroid dehydrogenase / steroid Delta-isomerase [EC:1.1.1.145 5.3.3.1]	28	0.000405725	0.01	0.0434783	-0.940967	0.185185	0.00275793
K19085	csa1; CRISPR-associated protein Csa1	28	0.000590435	0	0.0434783	-0.940967	0.185185	0.00273938
K10759	E3.1.1.20; tannase [EC:3.1.1.20]	68	0.000115357	0.976	0.0188679	-0.940937	0.223881	0.00649351
K14632	actVA6; C-6 monooxygenase	79	0.000112758	0.994	0.0163934	-0.940822	0.230769	0.00750469
K07485	K07485; transposase	3575	0.000201084	0.945	0.000454133	-0.940771	0.384163	0.276126
K15091	E1.3.1.82; (-)-isopiperitenone reductase [EC:1.3.1.82]	798	0.000164331	0.997	0.0018622	-0.940721	0.327478	0.0670839
K20578	tobM2; glycosyltransferase [EC:2.4.1.-]	86	0.000351692	0.001	0.0151515	-0.940577	0.235294	0.0081311
K18975	ebr, qacEdelta1; small multidrug resistance pump	187	0.000160475	0.931	0.00729927	-0.940524	0.268817	0.0170833
K21195	phnY; 2-aminoethylphosphonate dioxygenase [EC:1.14.11.46]	329	0.00033534	0	0.00429185	-0.940473	0.292683	0.0288809
K13638&K19591	zntR; MerR family transcriptional regulator, Zn(II)-responsive regulator of zntA & cueR; MerR family transcriptional regulator, copper efflux regulator	1274	0.000186968	0.95	0.00120192	-0.940407	0.347211	0.10394
K15681	mxcL; aminotransferase MxcL	262	0.0003995	0	0.00531915	-0.940395	0.283525	0.0233487
K20499	csh; carbon disulfide hydrolase [EC:3.13.1.5]	60	0.000299785	0.032	0.0212766	-0.940357	0.220339	0.00581763
K21553	CHMT; isoliquiritigenin 2'-O-methyltransferase [EC:2.1.1.154]	234	0.000165889	0.922	0.00591716	-0.940348	0.27897	0.0210843
K19853	tyl1a; TDP-4-oxo-6-deoxy-alpha-D-glucose-3,4-oxoisomerase [EC:5.3.2.4]	911	0.000247517	0	0.00165017	-0.940178	0.335165	0.0757576
K10226	FADS2; acyl-CoA 6-desaturase (Delta-6 desaturase) [EC:1.14.19.3]	183	0.000137853	0.992	0.00746269	-0.940177	0.269231	0.0167106
K20584	livQ, parQ; 6'''-hydroxyparomomycin oxidase [EC:1.1.3.-]	581	0.000224458	0.074	0.00251889	-0.940168	0.317241	0.0496801
K18071	mhpco; 2-methyl-3-hydroxypyridine 5-carboxylic acid dioxygenase [EC:1.14.13.242]	170	0.000176004	0.797	0.008	-0.940129	0.266272	0.0154942
K11435	PRMT2; type I protein arginine methyltransferase [EC:2.1.1.319]	32	0.000551795	0	0.0384615	-0.940088	0.193548	0.00314347
K10561&K10562	rhaQ; rhamnose transport system permease protein & rhaT; rhamnose transport system ATP-binding protein [EC:3.6.3.17]	127	0.000269456	0.02	0.0105263	-0.94007	0.253968	0.0118552
K19650	SDH; secoisolariciresinol dehydrogenase [EC:1.1.1.331]	173	0.000226269	0.171	0.00787402	-0.940018	0.267442	0.0157658
K13326	megDIII; dTDP-3-amino-2,3,6-trideoxy-4-keto-D-glucose/dTDP-3-amino-3,4,6-trideoxy-alpha-D-glucopyranose N,N-dimethyltransferase [EC:2.1.1.- 2.1.1.234]	318	0.000289956	0	0.00444444	-0.93996	0.293375	0.0279685
K15997	eryCII; 3-alpha-mycarosylerythronolide B desosaminyl transferase auxiliary protein	52	5.94512e-05	0.999	0.0243902	-0.939849	0.215686	0.00501882
K15975&K15240	K15975; glyoxalase family protein & linE; hydroquinone 1,2-dioxygenase [EC:1.13.11.66]	140	0.00014947	0.949	0.00961538	-0.939848	0.258993	0.0128766
K17913	CCD8; carlactone synthase / all-trans-10'-apo-beta-carotenal 13,14-cleaving dioxygenase [EC:1.13.11.69 1.13.11.70]	78	0.000405819	0	0.0166667	-0.939779	0.233766	0.00739534
K15065	desZ; 3-O-methylgallate 3,4-dioxygenase [EC:1.13.11.-]	223	0.000213632	0.301	0.00621118	-0.939753	0.279279	0.0200778
K19649	camD; 5-exo-hydroxycamphor dehydrogenase [EC:1.1.1.327]	229	0.00037995	0	0.00606061	-0.939677	0.280702	0.0205694
K12054	atlA; lytic transglycosylase AtlA	36	0.000193448	0.495	0.0344828	-0.939662	0.2	0.00353312
K18879	xopD; type III effector protein XopD	36	2.39655e-05	1	0.0344828	-0.939662	0.2	0.00350877
K19071	oorB; oxalate oxidoreductase subunit beta [EC:1.2.7.10]	123	0.000399979	0	0.0108696	-0.939654	0.254098	0.011461
K04117	aliB; cyclohexanecarboxyl-CoA dehydrogenase [EC:1.3.99.-]	950	0.000228696	0.024	0.00159236	-0.93963	0.339305	0.0792567
K18793	blaOXA-23; beta-lactamase class D OXA-23 [EC:3.5.2.6]	172	0.000278815	0.003	0.00793651	-0.939541	0.269006	0.0156367
K07302&K00256	iorA; isoquinoline 1-oxidoreductase subunit alpha [EC:1.3.99.16] & E1.3.99.16; isoquinoline 1-oxidoreductase [EC:1.3.99.16]	44	0.000314038	0.024	0.0285714	-0.939527	0.209302	0.00426707
K17314	treV; trehalose transport system ATP-binding protein	44	0.000410857	0.002	0.0285714	-0.939527	0.209302	0.00427673
K21748	alkS; LuxR family transcriptional regulator, alkane degradation pathway regulator	44	0.000177619	0.633	0.0285714	-0.939527	0.209302	0.00428535
K21818	cypD; cypemycin cysteine dehydrogenase (decarboxylating) [EC:1.3.99.36]	44	6.48571e-05	0.998	0.0285714	-0.939527	0.209302	0.00427136
K21176	sgcD5; benzoxazolinate moiety biosynthesis protein SgcD5	146	8.52742e-05	1	0.00925926	-0.939507	0.262069	0.0133616
K10440&K10441	rbsC; ribose transport system permease protein & rbsA; ribose transport system ATP-binding protein [EC:3.6.3.17]	213	0.000159833	0.959	0.00649351	-0.939503	0.278302	0.0191922
K18923	stbD; antitoxin StbD	1400	0.000173247	1	0.00110742	-0.939468	0.355254	0.112835
K07063	K07063; uncharacterized protein	1493	0.000417505	0	0.00104275	-0.939434	0.357909	0.120777
K13547	btrR, neoB, kanB; L-glutamine:2-deoxy-scyllo-inosose/3-amino-2,3-dideoxy-scyllo-inosose aminotransferase [EC:2.6.1.100 2.6.1.101]	1611	0.000326929	0	0.000970874	-0.939429	0.36087	0.128834
K21103	phzM; phenazine-1-carboxylate N-methyltransferase [EC:2.1.1.327]	283	0.000202333	0.436	0.00497512	-0.939395	0.29078	0.0251225
K21211	ncsC1; NDP-hexose 4,6-dehydratase	2074	0.000385605	0	0.000766871	-0.939239	0.371442	0.165313
K20922	vpsI; polysaccharide biosynthesis protein VpsI	499	0.00019025	0.705	0.00292398	-0.939189	0.315261	0.0427586
K18320	IS15, IS26; transposase, IS6 family	1121	0.000147022	1	0.00136799	-0.939111	0.348214	0.09141
K00084	CBR3; carbonyl reductase 3 [EC:1.1.1.184]	894	0.000242401	0.001	0.00169205	-0.939095	0.339306	0.0745608
K06617	E2.4.1.82; raffinose synthase [EC:2.4.1.82]	59	0.000429234	0	0.0217391	-0.938959	0.224138	0.00559771
K07547	bbsC; 2-[hydroxy(phenyl)methyl]-succinyl-CoA dehydrogenase BbsC subunit [EC:1.1.1.35]	70	0.000159394	0.809	0.0185185	-0.938917	0.231884	0.00662417
K16417	mxaC; myxalamid-type polyketide synthase MxaC	239	9.67863e-05	1	0.00584795	-0.938866	0.285714	0.0212819
K05278	FLS; flavonol synthase [EC:1.14.20.6]	491	0.00019835	0.562	0.00297619	-0.938782	0.316327	0.0419747
K11437	PRMT6; type I protein arginine methyltransferase [EC:2.1.1.319]	125	0.000490696	0	0.0107527	-0.938754	0.258065	0.0114842
K01317	ACR; acrosin [EC:3.4.21.10]	98	0.000126064	0.986	0.0135135	-0.938734	0.247423	0.00922999
K03233	EEF1G; elongation factor 1-gamma	77	0.000197867	0.475	0.0169492	-0.938702	0.236842	0.00725181
K17738	ARD; D-arabinitol 2-dehydrogenase [EC:1.1.1.250]	504	0.000235884	0.021	0.00290698	-0.938621	0.318091	0.0429448
K16131	mcyB; microcystin synthetase protein McyB	391	0.000167907	0.961	0.00369004	-0.938582	0.307692	0.0341383
K16555	exoO; succinoglycan biosynthesis protein ExoO [EC:2.4.-.-]	2658	0.000277464	0	0.000610874	-0.93853	0.384268	0.204296
K20572	kanD; aminotransferase [EC:2.6.1.-]	616	0.000418247	0	0.00240964	-0.93851	0.326829	0.0521082
K15765	tmoF, tbuC, touF; toluene monooxygenase electron transfer component [EC:1.18.1.3]	467	0.000203392	0.43	0.003125	-0.938499	0.315451	0.0398999
K17687	CYP4A11; alkane 1-monooxygenase [EC:1.14.15.3]	141	0.000181215	0.718	0.00961538	-0.938496	0.264286	0.0127887
K12450	RHM; UDP-glucose 4,6-dehydratase [EC:4.2.1.76]	250	0.000417378	0	0.00561798	-0.938481	0.289157	0.0221499
K21108	BVES; blood vessel epicardial substance	66	0.000451746	0	0.0196078	-0.938461	0.230769	0.00625
K10046	GME; GDP-D-mannose 3', 5'-epimerase [EC:5.1.3.18 5.1.3.-]	640	0.000468191	0	0.00232558	-0.938453	0.328638	0.0535848
K07450	K07450; putative resolvase	821	0.000242882	0.002	0.00184162	-0.938393	0.339024	0.0681076
K05295	E1.1.1.149; 20alpha-hydroxysteroid dehydrogenase [EC:1.1.1.149]	210	0.000130974	0.999	0.00662252	-0.938317	0.282297	0.0187196
K19412	argX; glutamate--LysW ligase ArgX [EC:6.3.2.-]	121	0.000385027	0	0.0111111	-0.938283	0.258333	0.0111753
K00139	ALDH5A1; succinate-semialdehyde dehydrogenase [EC:1.2.1.24]	185	0.000369121	0	0.00746269	-0.93822	0.277174	0.0165835
K13355	NUDT19; nucleoside diphosphate-linked moiety X motif 19, mitochondrial [EC:3.6.1.-]	185	0.000349863	0	0.00746269	-0.93822	0.277174	0.0165897
K21335	calS10, atmS10; dTDP-4-amino-2,4-dideoxy-beta-L-xylose N-methyltransferase [EC:2.1.1.-]	282	0.000213987	0.248	0.00502513	-0.938212	0.295374	0.0246606
K19646	fexA_B; MFS transporter, DHA2 family, florfenicol/chloramphenicol resistance protein	51	0.000213958	0.366	0.025	-0.93821	0.22	0.00487866
K07459	ybjD; putative ATP-dependent endonuclease of the OLD family	3463	0.000175038	1	0.000478011	-0.938157	0.396014	0.262854
K07425	CYP4A; alkane 1-monooxygenase [EC:1.14.15.3]	261	0.000187649	0.696	0.00540541	-0.93815	0.292308	0.0230403
K20679	fdtA; TDP-4-oxo-6-deoxy-alpha-D-glucose-3,4-oxoisomerase [EC:5.3.2.3]	1561	0.000264362	0	0.0010101	-0.93807	0.366026	0.123163
K18317	cpmB, carB; carboxymethylproline synthase [EC:2.3.1.226]	62	8.69388e-05	0.999	0.0208333	-0.937988	0.229508	0.00592163
K07341	doc; death on curing protein	5008	0.000291193	0	0.000338868	-0.937915	0.410825	0.368244
K19093	parE2; toxin ParE2	47	0.000262432	0.13	0.027027	-0.937865	0.217391	0.00450902
K07073	K07073; uncharacterized protein	27	0.000226818	0.313	0.0454545	-0.937863	0.192308	0.00262993
K13704	ABHD12; abhydrolase domain-containing protein 12 [EC:3.1.1.23]	27	0.000272727	0.159	0.0454545	-0.937863	0.192308	0.00263059
K15763	tmoD, tbuV, touD; toluene monooxygenase system protein D [EC:1.14.13.236 1.14.13.-]	260	0.000174259	0.854	0.00543478	-0.937823	0.293436	0.0228807
K17716	capD; UDP-glucose 4-epimerase [EC:5.1.3.2]	3047	0.000287518	0	0.000540541	-0.937799	0.392974	0.231327
K21734	SLD; sphingolipid 8-(E/Z)-desaturase [EC:1.14.19.29]	107	0.000146032	0.937	0.0125	-0.937767	0.254717	0.00997853
K03378	morA; morphine 6-dehydrogenase [EC:1.1.1.218]	2091	0.000216597	0.083	0.000769823	-0.937734	0.378947	0.162881
K05709&K14600	hcaF, hcaA2; 3-phenylpropionate/trans-cinnamate dioxygenase subunit beta [EC:1.14.12.19] & dbfA2; dibenzofuran dioxygenase subunit beta [EC:1.14.12.-]	443	0.00016746	0.974	0.00330033	-0.937666	0.316742	0.0382133
K13332	angMI; N,N-dimethyltransferase	286	0.000236496	0.05	0.00497512	-0.937644	0.298246	0.0248416
K06161	syrD; putative syringomycin transport system ATP-binding/permease protein	146	0.000162964	0.909	0.00934579	-0.93764	0.268966	0.01325
K18055	HIF1AN; hypoxia-inducible factor 1-alpha inhibitor (HIF hydroxylase) [EC:1.14.11.30]	83	0.000240701	0.168	0.015873	-0.937607	0.243902	0.00773164
K21192	mdpB1; methyltransferase [EC:2.1.1.-]	217	0.000163204	0.93	0.00645161	-0.937457	0.287037	0.0192862
K20883	wbgN; alpha-1,2-colitosyltransferase [EC:2.4.1.341]	757	0.000267849	0	0.002	-0.937437	0.339947	0.0628543
K16450	mlsA2; mycolactone core lactone polyketide synthase MlsA2	232	0.000131484	0.999	0.00606061	-0.937432	0.290043	0.0206393
K18339	LRA4; 2-keto-3-deoxy-L-rhamnonate aldolase [EC:4.1.2.53]	31	0.0001968	0.462	0.04	-0.937358	0.2	0.00299065
K00682	GGCT; gamma-glutamylcyclotransferase [EC:4.3.2.9]	850	0.000336602	0	0.00179533	-0.937338	0.345112	0.0692576
K14081	mtaC; methanol corrinoid protein	39	0.000505313	0.001	0.0322581	-0.937336	0.210526	0.00380373
K17470	SULTR1; sulfate transporter 1, high-affinity	39	0.000106828	0.954	0.0322581	-0.937336	0.210526	0.00376648
K19114	csh1; CRISPR-associated protein Csh1	551	0.000373628	0	0.00269542	-0.937334	0.327273	0.0462616
K21311	N4OMT; norbelladine O-methyltransferase [EC:2.1.1.336]	357	0.000295428	0	0.00404858	-0.937332	0.308989	0.0307039
K15954	dnrK, dauK; carminomycin 4-O-methyltransferase [EC:2.1.1.292]	305	0.000123732	1	0.00469484	-0.937238	0.302632	0.0266466
K20169	nox, nicA2; nicotine oxidoreductase [EC:1.5.3.-]	325	0.000105815	1	0.00442478	-0.937189	0.305556	0.0285063
K15242	pcpA; 2,6-dichloro-p-hydroquinone 1,2-dioxygenase [EC:1.13.11.-]	195	0.000144974	0.988	0.00714286	-0.93716	0.283505	0.017436
K19161	yafN; antitoxin YafN	65	8.90705e-05	0.996	0.02	-0.937149	0.234375	0.0061744
K16906	K16906; fluoroquinolone transport system permease protein	465	0.000320364	0	0.00316456	-0.937106	0.321121	0.0396376
K13311	desVI, eryCVI; dTDP-3-amino-3,4,6-trideoxy-alpha-D-glucopyranose N,N-dimethyltransferase [EC:2.1.1.234]	336	0.000267967	0	0.00429185	-0.93707	0.307463	0.0289566
K05957	stsC; L-glutamine:scyllo-inosose aminotransferase [EC:2.6.1.50]	772	0.000378111	0	0.0019685	-0.937058	0.342412	0.0637896
K02050&K15552	ABC.SN.P; NitT/TauT family transport system permease protein & tauC; taurine transport system permease protein	222	0.000293415	0.001	0.00632911	-0.937053	0.289593	0.0196103
K06905	K06905; uncharacterized protein	1970	0.00014736	1	0.000818331	-0.937047	0.379888	0.153084
K18537	thnK; putative methyltransferase	54	0.000452361	0	0.0238095	-0.936998	0.226415	0.00513398
K15755	carBb; 2'-aminobiphenyl-2,3-diol 1,2-dioxygenase, large subunit [EC:1.13.11.-]	381	0.00022689	0.078	0.00381679	-0.93699	0.313158	0.032491
K18048	ninaB; carotenoid isomerooxygenase [EC:1.13.11.65]	96	0.000363456	0	0.0138889	-0.936972	0.252632	0.00887833
K18057	pntD, penD, ptlD; pentalenolactone F synthase [EC:1.14.11.36]	106	0.000210154	0.368	0.0126582	-0.936958	0.257143	0.00971599
K20158	pao; pseudooxynicotine oxidase [EC:1.4.3.24]	327	0.000106247	1	0.00440529	-0.936958	0.306748	0.0284205
K09636	TMPRSS5; transmembrane protease serine 5 [EC:3.4.21.-]	18	6.72222e-05	0.959	0.0666667	-0.936921	0.176471	0.0017476
K09868	AQP6; aquaporin-6	18	0.000227059	0.327	0.0666667	-0.936921	0.176471	0.00177215
K14688	SLC30A1, ZNT1; solute carrier family 30 (zinc transporter), member 1	18	0.000140333	0.708	0.0666667	-0.936921	0.176471	0.00175483
K20597	genB2; JI-20B transaminase / epimerase [EC:2.6.1.-]	18	9.71111e-05	0.885	0.0666667	-0.936921	0.176471	0.00175835
K16017	rifM, asm45; AHBA synthesis associated protein	1612	0.000292766	0	0.00098912	-0.936829	0.37306	0.125575
K06908	K06908; uncharacterized protein	1761	0.000133994	1	0.000910747	-0.936792	0.376705	0.136851
K07317	K07317; adenine-specific DNA-methyltransferase [EC:2.1.1.72]	2213	0.000349316	0	0.000735294	-0.936788	0.385624	0.171202
K10621	cmtC, dhbA; 2,3-dihydroxy-p-cumate/2,3-dihydroxybenzoate 3,4-dioxygenase [EC:1.13.11.- 1.13.11.14]	614	0.000149072	1	0.00244499	-0.936716	0.334421	0.0509618
K19423	epsE; glycosyltransferase EpsE [EC:2.4.-.-]	3634	0.000281	0	0.000462321	-0.936712	0.4049	0.273359
K07544	bbsF; benzylsuccinate CoA-transferase BbsF subunit [EC:2.8.3.15]	520	0.000348641	0	0.00285714	-0.936695	0.327553	0.0437782
K19966	acdDPN7; 3-sulfinopropanoyl-CoA desulfinase [EC:3.13.1.4]	672	0.000255196	0	0.00224719	-0.936687	0.338301	0.055842
K13550	btrM, neoD, kanF; 2-deoxystreptamine N-acetyl-D-glucosaminyltransferase / 2-deoxystreptamine glucosyltransferase [EC:2.4.1.283 2.4.1.284]	122	0.000287493	0.006	0.0111111	-0.936676	0.264463	0.011273
K22334	blaOXA-464; beta-lactamase class D OXA-464 [EC:3.5.2.6]	385	0.000299656	0	0.00378788	-0.936624	0.315104	0.0329491
K19076	cmr2, cas10; CRISPR-associated protein Cmr2	755	0.00040865	0	0.00201613	-0.936599	0.343501	0.0615901
K10549	alsB; D-allose transport system substrate-binding protein	726	0.000245523	0.002	0.00209205	-0.936556	0.342069	0.0596175
K10768	ALKBH6; alkylated DNA repair protein alkB homolog 6 [EC:1.14.11.-]	112	0.000323534	0.003	0.0120482	-0.936493	0.261261	0.0102808
K12719	cloN4, couN4; L-proline---[L-prolyl-carrier protein] ligase [EC:6.2.1.53]	675	0.000195899	0.631	0.00224215	-0.936391	0.339763	0.0556389
K20944	tsdB; resorcinol 4-hydroxylase (NADH) [EC:1.14.13.220]	758	0.000138584	1	0.00201207	-0.936342	0.344782	0.0619768
K08193	SLC17A; MFS transporter, ACS family, solute carrier family 17 (sodium-dependent inorganic phosphate cotransporter), other	184	0.000294316	0	0.00757576	-0.936311	0.284153	0.0163566
K11049	cylG; CylG protein	619	0.00021811	0.104	0.00243309	-0.936294	0.33657	0.0515918
K15062	ligY; OH-DDVA meta-cleavage compound hydrolase	150	0.00017337	0.825	0.00917431	-0.936278	0.275168	0.0135271
K16402	sorB; soraphen polyketide synthase B	205	8.98617e-05	1	0.00684932	-0.936238	0.289216	0.0180191
K19103	nocB; nocardicin nonribosomal peptide synthetase NocB	258	8.64746e-05	1	0.00552486	-0.936167	0.299611	0.0227273
K18399	BPHL; valacyclovir hydrolase [EC:3.1.-.-]	324	0.000292406	0	0.00446429	-0.936151	0.309598	0.027868
K19641	hupR, hoxA; two-component system, NtrC family, response regulator HupR/HoxA	1051	0.000406744	0	0.00148368	-0.936146	0.359048	0.0852114
K21375	albA; albonoursin synthase [EC:1.3.3.13]	800	0.000437501	0	0.00191571	-0.93613	0.347935	0.0656254
K18653	ntdA; 3-dehydro-glucose-6-phosphate---glutamate transaminase [EC:2.6.1.104]	851	0.000204107	0.4	0.00180832	-0.936106	0.350588	0.0683591
K07484	K07484; transposase	4667	0.000263957	0	0.000367782	-0.936052	0.417488	0.339623
K11075&K11071	potH; putrescine transport system permease protein & potB; spermidine/putrescine transport system permease protein	162	0.000230898	0.147	0.00854701	-0.936036	0.279503	0.0145857
K22167	fpoL; F420H2 dehydrogenase subunit L [EC:1.5.98.3]	140	0.000595879	0	0.00980392	-0.935918	0.273381	0.0126014
K22232	iolN; 3-dehydro-scyllo-inosose hydrolase [EC:3.7.1.-]	177	0.000513088	0	0.00787402	-0.935867	0.284091	0.0157441
K07488	K07488; transposase	746	0.000363424	0	0.00204918	-0.935839	0.346309	0.0609664
K20579	tobZ; nebramycin 5' synthase [EC:6.1.2.2]	143	0.000180725	0.721	0.00961538	-0.935832	0.274648	0.0129073
K19277	aac3-VI; aminoglycoside 3-N-acetyltransferase VI [EC:2.3.1.81]	183	0.000197102	0.538	0.00763359	-0.935831	0.285714	0.0163112
K12447	USP; UDP-sugar pyrophosphorylase [EC:2.7.7.64]	8	0.00085	0.002002	0.142857	-0.935785	0.142857	0.000754243
K13791	ipaH9.8; invasion plasmid antigen	8	1.42857e-05	0.97998	0.142857	-0.935785	0.142857	0.00074757
K20619	CYP78A; cytochrome P450 family 78 subfamily A	8	5.92857e-05	0.881882	0.142857	-0.935785	0.142857	0.000752257
K20930	pmi; phosphinomethylmalate isomerase [EC:4.2.1.166]	8	0.000121429	0.647	0.142857	-0.935785	0.142857	0.000757576
K22052	E4.2.3.31; ent-pimara-9(11),15-diene synthase [EC:4.2.3.31]	8	8.14286e-05	0.795591	0.142857	-0.935785	0.142857	0.000757576
K13651	mqsR; motility quorum-sensing regulator / GCU-specific mRNA interferase toxin	536	0.000163573	0.992	0.0027933	-0.935775	0.33271	0.0449113
K18253	phtAc; phthalate 3,4-dioxygenase ferredoxin component	98	0.000104711	0.999	0.0136986	-0.935767	0.257732	0.00907601
K13368	HSD17B2; 17beta-estradiol 17-dehydrogenase / 3alpha(17beta)-hydroxysteroid dehydrogenase (NAD+) [EC:1.1.1.62 1.1.1.239]	770	0.00020249	0.439	0.00199203	-0.935636	0.348505	0.0636837
K21495	fitA; antitoxin FitA	1957	0.00025038	0	0.000832639	-0.935579	0.386503	0.149384
K14750	etbAc; ethylbenzene dioxygenase ferredoxin component	851	0.00024846	0	0.00181488	-0.935569	0.352941	0.0690781
K15061	ligZ; OH-DDVA oxygenase	224	0.000203474	0.447	0.00632911	-0.9355	0.295964	0.0196643
K20595	genQ, gacJ, gntX; gentamicin-X2/G418 6'-oxidase	626	0.000219516	0.119	0.00242131	-0.935412	0.3408	0.0515709
K16108	blmX; nonribosomal peptide synthetase protein BlmX	388	0.000124221	1	0.00378788	-0.935404	0.320413	0.0328791
K00357	QDPR; dihydropteridine reductase [EC:1.5.1.34]	173	0.000267946	0.01	0.00806452	-0.935379	0.284884	0.0154271
K20416	FAD5; palmitoyl-[glycerolipid] 7-desaturase [EC:1.14.19.42]	418	0.000372263	0	0.00353357	-0.935376	0.323741	0.035206
K21204	OMT1; 5'-demethylyatein 5'-O-methyltransferase [EC:2.1.1.330]	136	0.000172343	0.802	0.010101	-0.935364	0.274074	0.0122531
K18564	thnP; methyltransferase [EC:2.1.1.-]	117	0.000534869	0	0.0116279	-0.93536	0.267241	0.0106851
K11539	CBR4; carbonyl reductase 4 [EC:1.1.1.-]	2335	0.000210212	0.294	0.000707214	-0.935327	0.394602	0.178207
K19116	cas5h; CRISPR-associated protein Cas5h	667	0.000427521	0	0.00228311	-0.935325	0.343844	0.0548375
K18829	mvpT, vapB; antitoxin VapB	2892	0.000266627	0	0.000579039	-0.93531	0.402975	0.216182
K15773	hipB; HTH-type transcriptional regulator / antitoxin HipB	1868	0.000189478	0.957	0.00087184	-0.935253	0.386181	0.145118
K18918	relB; RHH-type transcriptional regulator, rel operon repressor / antitoxin RelB	1473	0.000208298	0.289	0.00108932	-0.935181	0.377038	0.1151
K06218	relE, stbE; mRNA interferase RelE/StbE	5884	0.000323858	0	0.000298329	-0.935175	0.430393	0.42135
K13655	mqsA; HTH-type transcriptional regulator / antitoxin MqsA	809	0.000181483	0.936	0.0019084	-0.935137	0.352723	0.065212
K20568	kacL; neamine transaminase / 2'-deamino-2'-hydroxyneamine transaminase [EC:2.6.1.93 2.6.1.94]	67	0.000157425	0.821	0.0196078	-0.935104	0.242424	0.00630358
K11822	SULT2A1; bile-salt sulfotransferase [EC:2.8.2.14]	22	0.000457193	0.005	0.0555556	-0.93508	0.190476	0.00214484
K17952	CYP29A; cytochrome P450 family 29 subfamily A	22	0.000157719	0.667	0.0555556	-0.93508	0.190476	0.00214079
K20386	cylB; ATP-binding cassette, subfamily B, bacterial CylB	107	0.000139613	0.964	0.0126582	-0.935076	0.264151	0.00981256
K21582	OMT2; xanthohumol 4'-O-methyltransferase [EC:2.1.1.339]	84	0.000142031	0.934	0.015873	-0.935072	0.253012	0.00776942
K08355	aoxA; arsenite oxidase small subunit [EC:1.20.2.1 1.20.9.1]	647	0.00031207	0	0.00235294	-0.935069	0.343653	0.0526839
K04022	eutG; alcohol dehydrogenase	2081	0.000300213	0	0.000789266	-0.935058	0.391346	0.158072
K21337	mdpA5; aminotransferase	457	0.000228413	0.055	0.00325733	-0.935044	0.328947	0.0384519
K18126	sskdgK; 2-dehydro-3-deoxygluconokinase / 2-dehydro-3-deoxygalactonokinase [EC:2.7.1.178]	320	0.000221381	0.17	0.00454545	-0.935043	0.31348	0.0275126
K20682	ravNMT; dTDP-3-amino-3,6-dideoxy-alpha-D-galactopyranose N,N-dimethyltransferase [EC:2.1.1.236]	269	0.000212516	0.281	0.00534759	-0.93501	0.30597	0.023054
K03418	E3.5.1.56; N,N-dimethylformamidase [EC:3.5.1.56]	478	0.000267636	0	0.003125	-0.934957	0.331237	0.0403542
K09805	K09805; uncharacterized protein	531	0.000224354	0.066	0.00283286	-0.934931	0.335849	0.0441767
K20431	cetB, valD; 2-epi-5-epi-valiolone epimerase [EC:5.1.3.33]	1252	0.000170414	0.999	0.00127065	-0.934908	0.371703	0.0973857
K09614	CORIN; corin [EC:3.4.21.-]	13	0.000724545	0	0.0909091	-0.93487	0.166667	0.001239
K10569	NEIL3; endonuclease VIII-like 3	13	0.0002	0.425	0.0909091	-0.93487	0.166667	0.00125565
K13379	RGP, UTM; reversibly glycosylated polypeptide / UDP-arabinopyranose mutase [EC:2.4.1.- 5.4.99.30]	13	0.000424091	0.035	0.0909091	-0.93487	0.166667	0.00125392
K14826	FPR3_4; FK506-binding nuclear protein [EC:5.2.1.8]	13	0.000300152	0.146	0.0909091	-0.93487	0.166667	0.00126374
K20323	nlmC, cipB; mutacin V	13	3.86364e-05	0.986	0.0909091	-0.93487	0.166667	0.00125755
K22359	amoB; alkene monooxygenase gamma subunit [EC:1.14.13.69]	13	8.63636e-05	0.859	0.0909091	-0.93487	0.166667	0.0012577
K18609	pldh; pyridoxal 4-dehydrogenase [EC:1.1.1.107]	1499	0.000218577	0.055	0.00107411	-0.934866	0.379172	0.117617
K15942	snoaC, dnrC, dauC, aknG; O-methyltransferase / aklanonic acid methyltransferase [EC:2.1.1.- 2.1.1.288]	319	0.000211957	0.258	0.00456621	-0.93476	0.314465	0.0275079
K22168	fpoM; F420H2 dehydrogenase subunit M [EC:1.5.98.3]	407	0.000484268	0	0.00363636	-0.934755	0.325123	0.0344654
K07428	CYP4X; cytochrome P450 family 4 subfamily X [EC:1.14.14.1]	113	0.000165317	0.811	0.0120482	-0.934732	0.267857	0.0103418
K21179	sgcH; CoA-ligase	113	0.000273172	0.032	0.0120482	-0.934732	0.267857	0.0103771
K15001	CYP4; cytochrome P450 family 4 [EC:1.14.-.-]	858	0.00023617	0.005	0.00181159	-0.934703	0.35706	0.0683877
K04785	irp3, ybtU; yersiniabactin synthetase, thiazolinyl reductase component	341	0.000107497	1	0.00429185	-0.934696	0.317647	0.0292228
K13988	NUDT9; ADP-ribose pyrophosphatase [EC:3.6.1.13]	49	0.00023812	0.245	0.0263158	-0.934675	0.229167	0.00464941
K18293	cymAb; p-cymene methyl-monooxygenase electron transfer component [EC:1.18.1.3]	439	0.000214597	0.212	0.00338983	-0.934666	0.328767	0.0365717
K12987	migA; alpha-1,6-rhamnosyltransferase [EC:2.4.1.-]	2964	0.000314827	0	0.000568828	-0.934658	0.40702	0.220618
K22091	OMT; O-methyltransferase [EC:2.1.1.-]	447	0.000124606	1	0.00333333	-0.934654	0.329596	0.0376479
K20438	valG; validoxylamine A glucosyltransferase [EC:2.4.1.338]	34	9.34259e-05	0.961	0.037037	-0.934628	0.212121	0.00324756
K20759	naaC; 2-oxo-3-(5-oxofuran-2-ylidene)propanoate lactonase [EC:3.1.1.91]	34	0.000474259	0.004	0.037037	-0.934628	0.212121	0.00328117
K04643	SOP; sensory rhodopsin	216	0.000319828	0	0.00657895	-0.934627	0.297674	0.0188139
K21895	16OMT; tabersonine 16-O-methyltransferase [EC:2.1.1.94]	100	0.000138468	0.963	0.0135135	-0.934616	0.262626	0.0091193
K19616	fitF; two-component system, sensor histidine kinase and response regulator FitF [EC:2.7.13.3]	141	0.000240168	0.1	0.00980392	-0.934572	0.278571	0.0126884
K04095	fic; cell filamentation protein	3621	0.000235142	0	0.000472367	-0.934499	0.41547	0.2667
K15891	FLDH; NAD+-dependent farnesol dehydrogenase [EC:1.1.1.354]	1244	0.000429819	0	0.00128205	-0.934495	0.37329	0.0979997
K00422	E1.10.3.1; polyphenol oxidase [EC:1.10.3.1]	26	0.000207381	0.415	0.047619	-0.934448	0.2	0.00248787
K05351&K00008	E1.1.1.9; D-xylulose reductase [EC:1.1.1.9] & SORD, gutB; L-iditol 2-dehydrogenase [EC:1.1.1.14]	26	0.000109524	0.916	0.047619	-0.934448	0.2	0.00249501
K10770	ALKBH8; alkylated DNA repair protein alkB homolog 8 [EC:1.14.11.- 2.1.1.229]	195	0.000362676	0	0.00724638	-0.934431	0.293814	0.0173198
K04784	irp2, HMWP2; yersiniabactin nonribosomal peptide synthetase	940	0.000125367	1	0.00166667	-0.93442	0.362087	0.0758516
K07894	RAB6B; Ras-related protein Rab-6B	63	0.0003134	0.018	0.0208333	-0.934365	0.241935	0.0058912
K17078	neoL; 2'-N-acetylparomamine deacetylase / 2'''-acetyl-6'''-hydroxyneomycin deacetylase [EC:3.5.1.112 3.5.1.113]	80	0.000182869	0.63	0.0166667	-0.93435	0.253165	0.007375
K19974	acbO; 2-epi-5-epi-valiolone 7-phosphate 2-epimerase [EC:5.1.3.35]	80	0.000167732	0.783	0.0166667	-0.93435	0.253165	0.00742605
K16905	K16905; fluoroquinolone transport system permease protein	456	0.000337194	0	0.00327869	-0.934311	0.331868	0.0383499
K07494	K07494; putative transposase	3387	0.000224859	0.013	0.000503778	-0.934259	0.414058	0.248279
K21022	roeA; diguanylate cyclase [EC:2.7.7.65]	1527	0.000218347	0.06	0.00106045	-0.934253	0.3827	0.119286
K16397	epoD; epothilone polyketide synthase D	278	9.15688e-05	1	0.00520833	-0.934231	0.310469	0.0240615
K21585	kat; 3-aminobutanoyl-CoA transaminase [EC:2.6.1.111]	851	0.000431436	0	0.0018315	-0.934218	0.358824	0.0676011
K09884	AQPN; aquaporin rerated protein, invertebrate	426	0.000453313	0	0.0034965	-0.934189	0.329412	0.0357636
K16099	vioA; nonribosomal peptide synthetase protein VioA	377	0.000112157	1	0.00392157	-0.934092	0.324468	0.0319376
K00515	BCMO1, BCDO1; beta-carotene 15,15'-dioxygenase [EC:1.13.11.63]	109	0.000383183	0	0.0125	-0.934066	0.268519	0.0100139
K19279	ant9; aminoglycoside 9-adenylyltransferase [EC:2.7.7.-]	696	0.000146285	1	0.00221239	-0.93405	0.351079	0.0562134
K21210	ncsC; NDP-mannose synthase	696	0.000346171	0	0.00221239	-0.93405	0.351079	0.0571827
K10977	aksA; methanogen homocitrate synthase [EC:2.3.3.14 2.3.3.-]	549	0.000468479	0	0.00276243	-0.933981	0.341241	0.0457425
K10965	tcpT; toxin co-regulated pilus biosynthesis protein T	45	9.21759e-05	0.993	0.0285714	-0.93398	0.227273	0.00428319
K13329	spnR; dTDP-4-dehydro-2,3,6-trideoxy-D-glucose 4-aminotransferase [EC:2.6.1.110]	771	0.000270251	0	0.00201207	-0.933947	0.355844	0.061753
K19204	pimS2; pimaricinolide synthase PimS2	140	8.64503e-05	1	0.00990099	-0.933924	0.280576	0.0125881
K20816	sttH; streptothricin hydrolase [EC:3.5.2.19]	1214	0.000179208	0.985	0.00131752	-0.933864	0.375103	0.0952381
K16270	todE; 3-methylcatechol 2,3-dioxygenase [EC:1.13.11.-]	496	0.000169792	0.976	0.00303951	-0.933858	0.337374	0.0409846
K15528	FAAH; fatty acid amide hydrolase [EC:3.5.1.99]	152	0.00045696	0	0.00917431	-0.93381	0.284768	0.0135237
K01049	ACHE; acetylcholinesterase [EC:3.1.1.7]	170	0.000237136	0.098	0.00826446	-0.933796	0.289941	0.0150489
K12660	rhmA; 2-dehydro-3-deoxy-L-rhamnonate aldolase [EC:4.1.2.53]	1975	0.000316929	0	0.00083682	-0.93379	0.395137	0.149493
K19187	kdhL; 6-hydroxypseudooxynicotine dehydrogenase subunit gamma [EC:1.5.99.14]	299	0.000273438	0	0.00487805	-0.933789	0.315436	0.0255255
K21550	BMT; 5-hydroxyfuranocoumarin 5-O-methyltransferase [EC:2.1.1.69]	66	0.000231483	0.225	0.02	-0.933734	0.246154	0.0061296
K21367	wbnK; GDP-Fuc:beta-D-Gal-1,3-alpha-D-GalNAc-1,3-alpha-GalNAc-diphosphoundecaprenol alpha-1,2-fucosyltransferase [EC:2.4.1.308]	764	0.00028408	0	0.00203252	-0.933707	0.356488	0.0616215
K01365	CTSL; cathepsin L [EC:3.4.22.15]	99	0.000274439	0.03	0.0136986	-0.933699	0.265306	0.00899775
K12241	pchG; pyochelin biosynthetic protein PchG	202	8.98583e-05	1	0.00704225	-0.933605	0.298507	0.0178255
K07066	K07066; uncharacterized protein	783	0.000451798	0	0.00198807	-0.933583	0.358056	0.0631129
K17057	IEMT1; (iso)eugenol O-methyltransferase [EC:2.1.1.146]	59	0.000158593	0.784	0.0222222	-0.933569	0.241379	0.00551033
K17729	CYP4F11; cytochrome P450 family 4 subfamily F polypeptide 11 [EC:1.14.14.1 1.14.13.194]	59	0.000273913	0.079	0.0222222	-0.933569	0.241379	0.00550895
K10677	E4.2.2.17; inulin fructotransferase (DFA-I-forming) [EC:4.2.2.17]	199	8.04115e-05	1	0.00714286	-0.933565	0.29798	0.0174843
K13317	eryBIII, tylCIII, tylC3; NDP-4-keto-2,6-dideoxyhexose 3-C-methyltransferase [EC:2.1.1.-]	646	0.000348176	0	0.00238095	-0.933463	0.350388	0.0528373
K21225	kedN2; acyl-CoA synthetase	377	0.000151055	0.997	0.00393701	-0.93343	0.327128	0.031756
K06116	GPP1; glycerol 3-phosphatase 1 [EC:3.1.3.21]	836	0.000246234	0	0.00187266	-0.933384	0.361677	0.0668506
K17803	OMS1; methyltransferase OMS1, mitochondrial [EC:2.1.1.-]	998	0.000301464	0	0.0015873	-0.933384	0.369107	0.0782047
K15094	E1.1.1.207; (-)-menthol dehydrogenase [EC:1.1.1.207]	858	0.000181314	0.955	0.00182815	-0.933356	0.362894	0.0681308
K13262	7-IOMT; isoflavone-7-O-methyltransferase [EC:2.1.1.150]	178	0.000163944	0.906	0.00793651	-0.933324	0.293785	0.0157868
K16381	fkbM; 31-O-methyltransferase	210	0.000191758	0.603	0.00680272	-0.933296	0.301435	0.0183949
K19207	fscD; candicidin polyketide synthase FscD	139	8.61246e-05	1	0.01	-0.933265	0.282609	0.0123318
K18613	K18613; 3-hydroxy-2-methylpyridine-4,5-dicarboxylate 4-decarboxylase [EC:4.1.1.51]	275	0.00023128	0.089	0.00529101	-0.933231	0.313869	0.0236657
K17249	pglH; GalNAc-alpha-(1->4)-GalNAc-alpha-(1->3)-diNAcBac-PP-undecaprenol alpha-1,4-N-acetyl-D-galactosaminyltransferase [EC:2.4.1.292]	518	0.000294929	0	0.00293255	-0.933105	0.34236	0.0425372
K17220	sreB; sulfur reductase FeS subunit	111	0.000517652	0	0.0123457	-0.933097	0.272727	0.00999126
K08689	bphAa, bphA1, bphA; biphenyl 2,3-dioxygenase subunit alpha [EC:1.14.12.18]	956	0.000162912	1	0.00165563	-0.93309	0.368586	0.0754693
K14976	T6ODM; thebaine 6-O-demethylase [EC:1.14.11.31]	114	0.000147893	0.946	0.0120482	-0.932993	0.274336	0.010295
K18102	GAAB, LGD1; L-galactonate dehydratase [EC:4.2.1.146]	114	0.000260627	0.041	0.0120482	-0.932993	0.274336	0.0103028
K01078	PHO; acid phosphatase [EC:3.1.3.2]	62	0.000179858	0.624	0.0212766	-0.932886	0.245902	0.00574569
K18583	thnE; carboxymethylproline synthase [EC:2.3.1.226]	62	7.30208e-05	1	0.0212766	-0.932886	0.245902	0.00580808
K16409	stiE; stigmatellin polyketide synthase StiE	470	0.00020223	0.461	0.00321543	-0.932885	0.339019	0.0389398
K06229	SUFU; suppressor of fused	120	0.000158723	0.884	0.0114943	-0.932828	0.277311	0.0107058
K20948	vpsJ; polysaccharide biosynthesis protein VpsJ	271	0.000325253	0	0.00537634	-0.932816	0.314815	0.0232734
K08071	NQO2; ribosyldihydronicotinamide dehydrogenase (quinone) [EC:1.10.5.1]	467	0.000186108	0.799	0.00323625	-0.932807	0.339056	0.0381708
K01544	ATP12A; non-gastric H+/K+-exchanging ATPase [EC:3.6.3.10]	123	0.000233386	0.148	0.011236	-0.932765	0.278689	0.0110845
K20415	madH; ACP-SH:acetate ligase [EC:6.2.1.35]	48	0.000213018	0.356	0.027027	-0.932764	0.234043	0.00453629
K04496	CTBP; C-terminal binding protein	1419	0.000325402	0	0.00114811	-0.932752	0.38646	0.109379
K20433	valC; C7-cyclitol 7-kinase [EC:2.7.1.214]	72	0.000127864	0.974	0.0185185	-0.932732	0.253521	0.00670716
K13330	spnS; dTDP-4-amino-2,3,4,6-tetradeoxy-D-glucose N,N-dimethyltransferase [EC:2.1.1.324]	254	0.000205657	0.39	0.00571429	-0.932721	0.312253	0.0218895
K12243	pchR; AraC family transcriptional regulator, transcriptional activator of the genes for pyochelin and ferripyochelin receptors	414	0.000164803	0.975	0.00362319	-0.932713	0.33414	0.0347485
K04786	irp1, HMWP1; yersiniabactin nonribosomal peptide/polyketide synthase	200	0.000101581	1	0.00714286	-0.932681	0.301508	0.0175217
K19422	epsD; glycosyltransferase EpsD [EC:2.4.-.-]	2441	0.000371092	0	0.000693001	-0.932606	0.409016	0.180747
K20081	staMA; N-methyltransferase StaMA [EC:2.1.1.-]	273	0.000160697	0.965	0.00534759	-0.932549	0.316176	0.0233434
K06906	K06906; uncharacterized protein	1523	0.000113428	1	0.00107643	-0.932547	0.390276	0.11561
K12643	E2.1.1.111; anthranilate N-methyltransferase [EC:2.1.1.111]	214	0.00018619	0.694	0.00671141	-0.932532	0.305164	0.0185394
K13386	E2.1.1.116; 3'-hydroxy-N-methyl-(S)-coclaurine 4'-O-methyltransferase [EC:2.1.1.116]	37	0.000199368	0.443	0.0344828	-0.932532	0.222222	0.00351362
K03936	NDUFS3; NADH dehydrogenase (ubiquinone) Fe-S protein 3 [EC:1.6.5.3 1.6.99.3]	231	0.000714877	0	0.00625	-0.932522	0.308696	0.0198899
K15656	srfAC, lchAC; surfactin family lipopeptide synthetase C	637	0.00015954	0.997	0.00242718	-0.932513	0.353774	0.0516786
K15669	hddC; D-glycero-alpha-D-manno-heptose 1-phosphate guanylyltransferase [EC:2.7.7.71]	1149	0.000413618	0	0.00140056	-0.932484	0.37892	0.088781
K01990&K19309	ABC-2.A; ABC-2 type transport system ATP-binding protein & bcrA; bacitracin transport system ATP-binding protein	891	0.000248228	0	0.0017762	-0.932414	0.368539	0.0703555
K00115	GLD; glucose 1-dehydrogenase (FAD, quinone) [EC:1.1.5.9]	208	0.000198553	0.505	0.00689655	-0.932402	0.304348	0.0179462
K04128	cmcH; hydroxymethyl cephem carbamoyltransferase [EC:2.1.3.7]	346	0.000101374	1	0.00429185	-0.932369	0.327536	0.0289493
K20260	phzA_B; phenazine biosynthesis protein	176	0.000155561	0.949	0.00806452	-0.932269	0.297143	0.015253
K13316	tylCVII, tylK; NDP-hexose 5-epimerase [EC:5.1.3.-]	236	9.5998e-05	1	0.00613497	-0.932267	0.310638	0.0201518
K20625	ahy; acetylene hydratase [EC:4.2.1.112]	305	0.000524135	0	0.00483092	-0.932243	0.322368	0.0257919
K21261	calO4; acyltransferase	219	8.36518e-05	1	0.00657895	-0.932235	0.307339	0.0187951
K18562	thnQ, cmmQ; 2-oxoglutarate-dependent dioxygenase [EC:1.14.20.-]	261	0.000417279	0	0.00558659	-0.932225	0.315385	0.022289
K15063	ligW; 5-carboxyvanillate decarboxylase	388	0.000213078	0.226	0.003861	-0.932196	0.333333	0.0320896
K05988	dexA; dextranase [EC:3.2.1.11]	417	0.000241642	0.01	0.00361011	-0.932196	0.336538	0.0345432
K11943	nidA; PAH dioxygenase large subunit [EC:1.13.11.-]	864	0.000166445	0.998	0.0018315	-0.932123	0.368482	0.0687784
K07785	nrsD, nreB; MFS transporter, NRE family, putaive nickel resistance protein	1615	0.00018541	0.986	0.00102249	-0.9321	0.394672	0.123327
K18107	GAAD; L-glyceraldehyde reductase [EC:1.1.1.372]	654	0.000203537	0.457	0.0023753	-0.932058	0.356815	0.0526118
K15557	ophG; phthalate transport system permease protein	119	0.000169899	0.792	0.0116279	-0.932043	0.279661	0.0105629
K13981	AKR1E2, AKR1CL2; 1,5-anhydro-D-fructose reductase [EC:1.1.1.263]	227	0.000210642	0.309	0.00636943	-0.932035	0.309735	0.0193693
K07448	mrr; restriction system protein	5898	0.000260527	0	0.000305904	-0.932031	0.44582	0.412106
K20159	sgcD; 2-amino-4-deoxychorismate synthase [EC:2.6.1.86]	155	7.62364e-05	1	0.00909091	-0.932002	0.292208	0.0135826
K18589	dfrA1, dhfr; dihydrofolate reductase (trimethoprim resistance protein) [EC:1.5.1.3]	58	0.000215222	0.352	0.0227273	-0.931965	0.245614	0.0053456
K21488	yobK; antitoxin YobK	238	0.000138801	0.997	0.00609756	-0.931947	0.312236	0.0203496
K19424	epsF; glycosyltransferase EpsF [EC:2.4.-.-]	1839	0.000294961	0	0.000907441	-0.931875	0.400979	0.13694
K16178	mtbB; dimethylamine---corrinoid protein Co-methyltransferase [EC:2.1.1.249]	44	0.000670147	0	0.0294118	-0.931867	0.232558	0.004125
K15757	xylM; toluene methyl-monooxygenase [EC:1.14.15.26]	68	0.000264526	0.086	0.0196078	-0.931821	0.253731	0.00622432
K15963	mtmMII; C-methyltransferase [EC:2.1.1.-]	68	0.000278798	0.056	0.0196078	-0.931821	0.253731	0.00627668
K08188	SLC16A11; MFS transporter, MCP family, solute carrier family 16 (monocarboxylic acid transporters), member 11	33	0.000150536	0.749	0.0384615	-0.931815	0.21875	0.00314584
K18433	virD1; type IV secretion system T-DNA border endonuclease VirD1	33	0.000112778	0.917	0.0384615	-0.931815	0.21875	0.00311682
K21173	calE6; methionine gamma-lyase	33	0.000126987	0.88	0.0384615	-0.931815	0.21875	0.00314941
K02137	ATPeF0O, ATP5O, ATP5; F-type H+-transporting ATPase subunit O	582	0.000425624	0	0.00265252	-0.931795	0.35284	0.0472125
K19319	blaOXA-134; beta-lactamase class D OXA-134 [EC:3.5.2.6]	175	0.000244365	0.072	0.00813008	-0.93173	0.298851	0.0152901
K12533	rsaD; ATP-binding cassette, subfamily C, bacterial RsaD	215	0.000224617	0.147	0.00671141	-0.931723	0.308411	0.0184792
K22354	etnA; alkene monooxygenase beta subunit [EC:1.14.13.69]	215	0.000192782	0.566	0.00671141	-0.931723	0.308411	0.0186117
K17939	perB, wbdR; GDP-perosamine N-acetyltransferase [EC:2.3.1.227]	254	0.000125715	1	0.00574713	-0.931686	0.316206	0.02148
K09490	HSPA5, BIP; heat shock 70kDa protein 5	100	0.000294057	0.01	0.0136986	-0.931661	0.272727	0.0089608
K04753&K14588	sufI; suppressor of ftsI & cueO; blue copper oxidase	896	0.000218569	0.09	0.0017762	-0.931647	0.372067	0.070603
K18590	dfrA12, dhfr; dihydrofolate reductase (trimethoprim resistance protein) [EC:1.5.1.3]	262	0.000319438	0	0.00558659	-0.931585	0.318008	0.0223506
K16096	grsA; gramicidin S synthase 1	281	0.000129895	0.999	0.0052356	-0.931526	0.321429	0.0238484
K02808	PTS-Scr-EIIA, scrA, ptsS; PTS system, sucrose-specific IIA component [EC:2.7.1.211]	17	0.000258571	0.21	0.0714286	-0.931471	0.1875	0.001625
K07914	RAB37; Ras-related protein Rab-37	17	0.000508571	0.005	0.0714286	-0.931471	0.1875	0.00162826
K08145	SLC2A8, GLUT8; MFS transporter, SP family, solute carrier family 2 (facilitated glucose transporter), member 8	17	0.000340357	0.078	0.0714286	-0.931471	0.1875	0.00164141
K09577	FKBP14; FK506-binding protein 14 [EC:5.2.1.8]	17	0.000529405	0.004	0.0714286	-0.931471	0.1875	0.0016305
K19278&K19301	aac6-Ib; aminoglycoside 6'-N-acetyltransferase Ib [EC:2.3.1.82] & aac6-II; aminoglycoside 6'-N-acetyltransferase II [EC:2.3.1.82]	348	0.000199279	0.515	0.00429185	-0.931451	0.331412	0.0291567
K20907	hcmB; 2-hydroxyisobutanoyl-CoA mutase small subunit [EC:5.4.99.64]	157	0.000361369	0	0.00900901	-0.931428	0.294872	0.0137089
K21726	npcA; 4-nitrophenol 2-monooxygenase / 4-nitrocatechol 4-monooxygenase, oxygenase component [EC:1.14.13.29 1.14.13.166]	112	0.000128534	0.989	0.0123457	-0.931324	0.279279	0.0100528
K13509	AGPAT1_2; lysophosphatidate acyltransferase [EC:2.3.1.51]	475	0.000535794	0	0.00321543	-0.931283	0.345992	0.0388617
K15466	rifF, asm9; amide synthase	142	9.91909e-05	1	0.00990099	-0.931251	0.29078	0.0125016
K16385	amphI, nysI; polyene macrolide polyketide synthase, KS-AT-KR-ACP domains	142	8.70913e-05	1	0.00990099	-0.931251	0.29078	0.0125063
K17743	XR; D-xylose reductase [EC:1.1.1.307]	764	0.000289081	0	0.00206612	-0.931238	0.366972	0.0607853
K00280	LOXL2_3_4; lysyl oxidase-like protein 2/3/4 [EC:1.4.3.-]	269	0.00011159	1	0.00546448	-0.931145	0.320896	0.02275
K19958	bnsD; naphthyl-2-hydroxymethylsuccinyl-CoA dehydrogenase BnsD subunit [EC:1.1.-.-]	1252	0.000251399	0	0.00130548	-0.931116	0.388489	0.0954699
K18853	dmrX; dihydromethanopterin reductase (acceptor) [EC:1.5.99.15]	74	0.000380643	0	0.0181818	-0.931058	0.260274	0.00674326
K15575	bnsB; naphthyl-2-oxomethyl-succinyl-CoA thiolase subunit [EC:2.3.1.-]	572	0.000197135	0.585	0.00271003	-0.93096	0.355517	0.0460922
K14425	SLC12A1, NKCC2; solute carrier family 12 (sodium/potassium/chloride transporter), member 1	54	0.000493353	0	0.0243902	-0.930957	0.245283	0.00505178
K18311	RIMKLA, NAAGS-II; N-acetylaspartylglutamate/N-acetylaspartylglutamylglutamate synthase [EC:6.3.2.41 6.3.2.42]	40	0.000176774	0.633	0.0322581	-0.930903	0.230769	0.00375047
K22363&K00549	etnE; 2-hydroxypropyl-CoM lyase [EC:4.4.1.23] & metE; 5-methyltetrahydropteroyltriglutamate--homocysteine methyltransferase [EC:2.1.1.14]	40	0.000175208	0.632	0.0322581	-0.930903	0.230769	0.00376034
K03268	todC1, bedC1, tcbAa; benzene/toluene/chlorobenzene dioxygenase subunit alpha [EC:1.14.12.3 1.14.12.11 1.14.12.-]	819	0.000169397	0.995	0.00194175	-0.930842	0.371638	0.0641138
K13272	AOMT, CROMT2; flavonoid O-methyltransferase [EC:2.1.1.267]	238	0.000262804	0.008	0.00613497	-0.930829	0.316456	0.0202525
K08772	SLC27A3, FATP3; solute carrier family 27 (fatty acid transporter), member 3 [EC:6.2.1.-]	64	0.000155561	0.821	0.0208333	-0.930827	0.253968	0.0058291
K18536	thnD; putative oxidoreductase	64	0.000170264	0.679	0.0208333	-0.930827	0.253968	0.0059456
K02031&K02032&K02034	ABC.PE.A; peptide/nickel transport system ATP-binding protein & ABC.PE.A1; peptide/nickel transport system ATP-binding protein & ABC.PE.P1; peptide/nickel transport system permease protein	179	0.000177064	0.789	0.008	-0.93078	0.303371	0.0155116
K12673	ceaS; N2-(2-carboxyethyl)arginine synthase [EC:2.5.1.66]	47	0.000127176	0.925	0.0277778	-0.930748	0.23913	0.00441696
K20510	madC; malonyl-S-ACP:biotin-protein carboxyltransferase subunit MadC [EC:2.1.3.10]	47	0.000213657	0.356	0.0277778	-0.930748	0.23913	0.00440141
K21819	EASG; agroclavine dehydrogenase [EC:1.5.1.46]	257	0.000134594	1	0.00571429	-0.930747	0.320312	0.0218154
K10252	BCDO2; beta,beta-carotene 9',10'-dioxygenase [EC:1.13.11.71]	99	0.000380722	0	0.0138889	-0.930697	0.27551	0.00885176
K20388	cylR2; HTH-type transcriptional regulator, cytolysin regulator	405	0.000173413	0.924	0.00374532	-0.930605	0.341584	0.033371
K08176&K08368	PHO84; MFS transporter, PHS family, inorganic phosphate transporter & yaaU; MFS transporter, putative metabolite transport protein	21	0.000424314	0.008	0.0588235	-0.930594	0.2	0.00199154
K19589	N6AMT1; release factor glutamine methyltransferase [EC:2.1.1.297]	21	7.94118e-05	0.962	0.0588235	-0.930594	0.2	0.00200803
K16016	rifK, asm24, asm43; 3-amino-5-hydroxybenzoate synthase [EC:4.2.1.144 2.6.1.-]	2024	0.000307965	0	0.000838223	-0.930564	0.410776	0.149542
K21172	calE5; enediyne biosynthesis protein CalE5	1251	0.000219488	0.061	0.00131234	-0.930486	0.3912	0.095868
K18788	wbbD; UDP-Gal:alpha-D-GlcNAc-diphosphoundecaprenol beta-1,3-galactosyltransferase [EC:2.4.1.303]	604	0.000223291	0.059	0.00258398	-0.930484	0.359867	0.0480997
K16427	dpgC; (3,5-dihydroxyphenyl)acetyl-CoA 1,2-dioxygenase [EC:1.13.11.80]	215	0.000169173	0.876	0.00675676	-0.930469	0.313084	0.0185395
K10774	E4.3.1.23; tyrosine ammonia-lyase [EC:4.3.1.23]	381	0.000243881	0.02	0.00396825	-0.930442	0.339474	0.0316719
K20787	fscC; candicidin polyketide synthase FscC	126	8.6819e-05	1	0.0111111	-0.930427	0.288	0.0112289
K14060	pinR; putative DNA-invertase from lambdoid prophage Rac	7058	0.000224355	0.737	0.000262536	-0.930399	0.460394	0.483801
K16129	mcyE; microcystin synthetase protein McyE	67	0.000220436	0.291	0.02	-0.930395	0.257576	0.00616818
K01860	E5.5.1.7; chloromuconate cycloisomerase [EC:5.5.1.7]	526	0.000269342	0	0.00294118	-0.930354	0.354286	0.0425665
K16877	hmfA; 2-furoyl-CoA dehydrogenase large subunit [EC:1.3.99.8]	1047	0.000303837	0	0.00155039	-0.930334	0.384321	0.0811901
K11089	TROVE2, SSA2; 60 kDa SS-A/Ro ribonucleoprotein	706	0.000246216	0.002	0.00223714	-0.930323	0.367376	0.0557709
K03984	SERPINA1, AAT; alpha-1-antitrypsin	57	0.000173902	0.672	0.0232558	-0.930288	0.25	0.00521739
K18228	CYP4A21; taurochenodeoxycholate 6alpha-hydroxylase [EC:1.14.14.57]	57	0.000199767	0.428	0.0232558	-0.930288	0.25	0.00522063
K15312	pksH; polyketide biosynthesis enoyl-CoA hydratase PksH	328	0.000207725	0.347	0.00456621	-0.930271	0.333333	0.0273869
K16515	galB; 4-oxalomesaconate hydratase [EC:4.2.1.83]	1234	0.000277737	0	0.00133156	-0.930232	0.391727	0.0947568
K12238	pchD; pyochelin biosynthesis protein PchD	1129	0.000136491	1	0.00144718	-0.930155	0.388298	0.0868908
K15645	cfa7; coronafacic acid polyketide synthase Cfa7	509	0.00012059	1	0.00303951	-0.929981	0.354331	0.040908
K01709	rfbG; CDP-glucose 4,6-dehydratase [EC:4.2.1.45]	3930	0.000350388	0	0.000454339	-0.929954	0.440061	0.277148
K18315	cpmC, carC; (5R)-carbapenem-3-carboxylate synthase [EC:1.14.20.3]	36	7.06897e-05	0.995	0.0357143	-0.929869	0.228571	0.00337711
K19698	megDVI; TDP-megosamine glycosyltransferase auxiliary protein	36	6.1875e-05	0.997	0.0357143	-0.929869	0.228571	0.00340909
K19336	bdcA; cyclic-di-GMP-binding biofilm dispersal mediator protein	1579	0.000145472	1	0.00106157	-0.929861	0.403676	0.117654
K07064	K07064; uncharacterized protein	2112	0.000379005	0	0.000810373	-0.929804	0.415917	0.154086
K03982	SERPINE1, PAI1; plasminogen activator inhibitor 1	131	0.000230191	0.161	0.0107527	-0.929726	0.292308	0.0114856
K07537	dch; cyclohexa-1,5-dienecarbonyl-CoA hydratase [EC:4.2.1.100]	587	0.000404645	0	0.00266667	-0.92971	0.361775	0.0470381
K13872	SLC7A6; solute carrier family 7 (L-type amino acid transporter), member 6	98	0.000385525	0	0.0140845	-0.929708	0.278351	0.00871731
K17842	carT, CAO-2; torulene dioxygenase [EC:1.13.11.59]	98	0.000378056	0	0.0140845	-0.929708	0.278351	0.00881945
K21365	wbnH; UDP-GalNAc:alpha-D-GalNAc-diphosphoundecaprenol alpha-1,3-N-acetylgalactosaminyltransferase [EC:2.4.1.306]	98	0.000139208	0.97	0.0140845	-0.929708	0.278351	0.00875438
K16176	mtmB; methylamine---corrinoid protein Co-methyltransferase [EC:2.1.1.248]	101	0.000524671	0	0.0136986	-0.929653	0.28	0.00905888
K16862	PLD6; mitochondrial cardiolipin hydrolase [EC:3.1.4.-]	246	0.00031107	0	0.00598802	-0.929643	0.322449	0.0207734
K18828	mvpA, vapC; tRNA(fMet)-specific endonuclease VapC [EC:3.1.-.-]	3966	0.000331769	0	0.000451671	-0.929641	0.441866	0.276867
K12986	waaS, rfaS; 1,5-rhamnosyltransferase [EC:2.4.1.-]	43	3.70588e-05	1	0.030303	-0.929626	0.238095	0.003997
K21570	camA; putidaredoxin---NAD+ reductase [EC:1.18.1.5]	584	0.000165307	0.996	0.00268097	-0.929619	0.361921	0.0464477
K15467	rif14; 27-O-demethylrifamycin SV methyltransferase [EC:2.1.1.315]	527	0.00021468	0.187	0.00294985	-0.929602	0.357414	0.042409
K04097	HPGDS; prostaglandin-H2 D-isomerase / glutathione transferase [EC:5.3.99.2 2.5.1.18]	119	0.000441771	0	0.0117647	-0.929595	0.288136	0.0106154
K13369	HSD17B6; 17beta-estradiol 17-dehydrogenase / all-trans-retinol dehydrogenase (NAD+) / 3alpha(17beta)-hydroxysteroid dehydrogenase (NAD+) [EC:1.1.1.62 1.1.1.105 1.1.1.239]	1143	0.000251022	0	0.00143678	-0.929551	0.391419	0.0871473
K21213	ncsC3; aminotransferase	76	8.31921e-05	1	0.0178571	-0.929485	0.266667	0.00682044
K11390	CLYBL; citrate lyase subunit beta-like protein [EC:4.1.-.-]	461	0.000308968	0	0.00334448	-0.92941	0.352174	0.0373715
K18972	blaOXA-58; beta-lactamase class D OXA-58 [EC:3.5.2.6]	168	0.000250619	0.037	0.00854701	-0.929393	0.305389	0.0144747
K05929	E2.1.1.103, NMT; phosphoethanolamine N-methyltransferase [EC:2.1.1.103]	558	0.000306392	0	0.00280112	-0.92938	0.360862	0.0445669
K15762	tmoC, tbuB, touC; toluene monooxygenase system ferredoxin subunit	807	0.000349001	0	0.00198807	-0.929372	0.377171	0.0631208
K19163	ccdB; toxin CcdB	1301	0.000182295	0.982	0.00127551	-0.92937	0.397692	0.0982804
K07344	trbL; type IV secretion system protein TrbL	1459	0.000155063	1	0.00114679	-0.929351	0.402606	0.109491
K07281&K07291	ipct; 1L-myo-inositol 1-phosphate cytidylyltransferase [EC:2.7.7.74] & dipps; CDP-L-myo-inositol myo-inositolphosphotransferase [EC:2.7.8.34]	145	0.000623615	0	0.00980392	-0.929319	0.298611	0.0125264
K15873	baiH; NAD+-dependent 7beta-hydroxy-3-oxo bile acid-CoA-ester 4-dehydrogenase	835	0.000332344	0	0.00192678	-0.929315	0.378897	0.0651736
K12446	E2.7.1.46; L-arabinokinase [EC:2.7.1.46]	63	0.000751043	0	0.0212766	-0.929284	0.258065	0.00574856
K18559	frdD; NADH-dependent fumarate reductase subunit D	193	0.000428907	0	0.0075188	-0.929249	0.3125	0.0164918
K18321	smeA; membrane fusion protein, multidrug efflux system	696	0.0001725	0.981	0.00228311	-0.929243	0.371223	0.0546592
K18824	sul2; dihydropteroate synthase type 2 [EC:2.5.1.15]	298	0.000216536	0.214	0.00502513	-0.929124	0.333333	0.0246667
K12628	pur10; puromycin biosynthesis protein Pur10 [EC:1.-.-.-]	53	9.00417e-05	0.998	0.025	-0.92912	0.25	0.00496436
K01501&K01502	E3.5.5.1; nitrilase [EC:3.5.5.1] & E3.5.5.7; aliphatic nitrilase [EC:3.5.5.7]	976	0.000216838	0.093	0.00166945	-0.929076	0.386667	0.075821
K13611	pksJ; polyketide synthase PksJ	386	0.000129213	1	0.00395257	-0.92907	0.345455	0.0317181
K22114	ddaF; dapdiamide synthase [EC:6.3.2.47]	350	9.05796e-05	1	0.004329	-0.929068	0.340974	0.0289454
K14471	smtA1; succinyl-CoA:(S)-malate CoA-transferase subunit A [EC:2.8.3.22]	957	0.000303945	0	0.00170068	-0.929037	0.385983	0.0737715
K10622	cmtD, dhbB; HCOMODA/2-hydroxy-3-carboxy-muconic semialdehyde decarboxylase [EC:4.1.1.-]	303	0.000217132	0.216	0.0049505	-0.929037	0.334437	0.0253596
K19137	csn2; CRISPR-associated protein Csn2	239	0.00023902	0.055	0.00617284	-0.928993	0.323529	0.0201932
K00071	HSD11B2; corticosteroid 11-beta-dehydrogenase isozyme 2 [EC:1.1.1.-]	449	0.000196349	0.586	0.00343643	-0.928983	0.352679	0.0363636
K03911	SERPINC1, AT3; antithrombin III	198	0.000466424	0	0.00735294	-0.928973	0.314721	0.0171081
K20333	toxD; toxoflavin biosynthesis protein ToxD	1852	0.000372464	0	0.000921659	-0.928936	0.414371	0.134508
K14607	SULF; extracellular sulfatase Sulf [EC:3.1.6.-]	271	0.000323982	0	0.00549451	-0.928935	0.32963	0.0227988
K17362	ACOT13; acyl-coenzyme A thioesterase 13 [EC:3.1.2.-]	580	0.000249981	0.002	0.00271003	-0.928928	0.364421	0.0463768
K20583	livD, parD; deacetylase [EC:3.5.1.-]	66	0.000163065	0.777	0.0204082	-0.928912	0.261538	0.00603394
K20992	pytH; pyrethroid hydrolase [EC:3.1.1.88]	127	0.000333179	0	0.0111111	-0.928909	0.293651	0.0111097
K19889	rebM; demethylrebeccamycin-D-glucose O-methyltransferase [EC:2.1.1.164]	352	0.000177556	0.876	0.00431034	-0.928902	0.34188	0.0288066
K21793	redK; oxidoreductase	582	0.000386523	0	0.0027027	-0.928851	0.364888	0.0463044
K00646	pksF; malonyl-ACP decarboxylase	284	0.000174042	0.881	0.00526316	-0.928845	0.332155	0.0236161
K07441	ALG14; beta-1,4-N-acetylglucosaminyltransferase [EC:2.4.1.141]	305	0.000316926	0	0.00492611	-0.928832	0.335526	0.0253165
K15650	cmaB; non-haem Fe2+, alpha-ketoglutarate-dependent halogenase	367	0.000230618	0.067	0.00414938	-0.928783	0.344262	0.0302039
K00192	cdhA; acetyl-CoA decarbonylase/synthase complex subunit alpha [EC:1.2.7.4]	32	0.000548365	0	0.04	-0.928771	0.225806	0.00300451
K01130&K01133	E3.1.6.1, aslA; arylsulfatase [EC:3.1.6.1] & betC; choline-sulfatase [EC:3.1.6.6]	32	0.00087	0	0.04	-0.928771	0.225806	0.00303375
K14270	ACS10_12; aminotransferase	32	0.0002479	0.223	0.04	-0.928771	0.225806	0.00300865
K12531	rtxE, fitC; ATP-binding cassette, subfamily B, bacterial RtxE	478	0.000210192	0.263	0.00324675	-0.928762	0.356394	0.0382221
K22356	etnD; alkene monooxygenase reductase	764	0.000223778	0.038	0.00210084	-0.928727	0.377457	0.0592417
K13612	pksL; polyketide synthase PksL	515	0.000140773	1	0.0030303	-0.928722	0.359922	0.0414306
K14579	nahAc, ndoB, nbzAc, dntAc; naphthalene 1,2-dioxygenase subunit alpha [EC:1.14.12.12 1.14.12.23 1.14.12.24]	804	0.00016321	1	0.00200401	-0.928696	0.379826	0.061756
K15337	acpK; polyketide biosynthesis acyl carrier protein	249	0.000212505	0.274	0.00595238	-0.928683	0.326613	0.0208646
K21379	vioB; dTDP-4-amino-4,6-dideoxy-D-glucose acyltransferase [EC:2.3.1.209]	907	0.000246781	0	0.00179211	-0.928668	0.38521	0.0700101
K00509	PTGS1, COX1; prostaglandin-endoperoxide synthase 1 [EC:1.14.99.1]	100	0.000202866	0.423	0.0138889	-0.928666	0.282828	0.00883085
K16103	vioM; nonribosomal peptide synthetase protein VioM	106	0.00011697	0.993	0.0131579	-0.928657	0.285714	0.00938791
K13320	oleY; L-olivosyl-oleandolide 3-O-methyltransferase [EC:2.1.1.239]	69	9.11943e-05	0.999	0.0196078	-0.928608	0.264706	0.0062461
K15995	tylE; demethylmacrocin O-methyltransferase [EC:2.1.1.102]	69	0.00010139	0.995	0.0196078	-0.928608	0.264706	0.00621813
K16384	amphC, nysC; polyene macrolide polyketide synthase	141	8.47196e-05	1	0.010101	-0.92854	0.3	0.0123847
K10938	acfC; accessory colonization factor AcfC	389	0.000215154	0.191	0.00393701	-0.928525	0.347938	0.0320253
K18130	nalC; TetR/AcrR family transcriptional regulator, transcriptional repressor NalC	734	0.000170757	0.989	0.00218341	-0.928523	0.376535	0.0571607
K19073	DVR; divinyl chlorophyllide a 8-vinyl-reductase [EC:1.3.1.75]	793	0.000231104	0.016	0.00203252	-0.928497	0.380051	0.0613367
K15572	bnsH; naphthyl-2-hydroxymethylsuccinyl-CoA hydratase [EC:4.2.1.-]	982	0.000284493	0	0.00166667	-0.928492	0.389399	0.0747069
K14599	dbfA1; dibenzofuran dioxygenase subunit alpha [EC:1.14.12.-]	717	0.000181058	0.922	0.00223214	-0.928475	0.375698	0.0558331
K15033	ICT1; peptidyl-tRNA hydrolase ICT1 [EC:3.1.1.29]	197	0.000440851	0	0.00740741	-0.928466	0.316327	0.0168278
K00543	ASMT; acetylserotonin O-methyltransferase [EC:2.1.1.4]	984	0.00026256	0	0.00166389	-0.928459	0.389624	0.0748596
K10761	THG1; tRNA(His) guanylyltransferase [EC:2.7.7.79]	259	0.000314481	0	0.00574713	-0.928417	0.329457	0.0218269
K21327	sgcA5; N-methyltransferase [EC:2.1.1.-]	251	0.000181404	0.782	0.00591716	-0.928412	0.328	0.0210711
K13627	SLC12A7, KCC4; solute carrier family 12 (potassium/chloride transporter), member 7	39	0.000468556	0.003	0.0333333	-0.928385	0.236842	0.00361146
K20482	nisA, spaS, epiA; lantibiotic bacteriocin	72	8.55346e-05	0.998	0.0188679	-0.928361	0.267606	0.00655655
K20202	sudA; sulfide dehydrogenase subunit alpha [EC:1.8.1.19]	742	0.000491009	0	0.0021645	-0.928316	0.377868	0.0577549
K07458	vsr; DNA mismatch endonuclease, patch repair protein [EC:3.1.-.-]	4380	0.000245217	0	0.000416667	-0.928254	0.452158	0.301458
K14384	SLC5A4, SGLT3; solute carrier family 5 (low affinity sodium-glucose cotransporter), member 4	483	0.000391268	0	0.00322581	-0.928245	0.358921	0.0388191
K07755	AS3MT; arsenite methyltransferase [EC:2.1.1.137]	2064	0.000485918	0	0.000838223	-0.928178	0.422201	0.148148
K11168	DHRS12; dehydrogenase/reductase SDR family member 12 [EC:1.1.-.-]	1711	0.000224954	0.017	0.000998004	-0.928127	0.41462	0.125928
K13313	tylD, gerKI, mydI; dTDP-4-dehydro-6-deoxy-alpha-D-gulose 4-ketoreductase [EC:1.1.1.364]	177	0.000271882	0.005	0.00819672	-0.928107	0.3125	0.0150572
K15311	pksG; polyketide biosynthesis 3-hydroxy-3-methylglutaryl-CoA synthase-like enzyme PksG	287	0.000231455	0.09	0.0052356	-0.928048	0.335664	0.0237381
K05303	K05303; O-methyltransferase [EC:2.1.1.-]	1293	0.000305683	0	0.00129534	-0.928017	0.403251	0.0961706
K21498	higA-1; antitoxin HigA-1	5810	0.000301726	0	0.000321234	-0.928006	0.46428	0.389975
K21593	triA; melamine deaminase [EC:3.5.4.45]	160	0.000175461	0.795	0.00900901	-0.927954	0.308176	0.0137983
K15064	desA; syringate O-demethylase [EC:2.1.1.-]	417	0.000225763	0.072	0.0037037	-0.927953	0.353365	0.0336334
K07075	K07075; uncharacterized protein	4580	0.000433055	0	0.000400802	-0.927942	0.45534	0.311477
K03200	virB5, lvhB5; type IV secretion system protein VirB5	1116	0.000144872	1	0.00148588	-0.927929	0.397309	0.0848592
K20266	trbJ; type IV secretion system protein TrbJ	1620	0.000151807	1	0.00105152	-0.927922	0.413218	0.118691
K00462	bphC; biphenyl-2,3-diol 1,2-dioxygenase [EC:1.13.11.39]	1441	0.000185757	0.963	0.00117233	-0.927908	0.408333	0.10717
K20448	ndhM; nicotinate dehydrogenase medium molybdopterin subunit [EC:1.17.1.5]	608	0.000400766	0	0.00261097	-0.927905	0.370675	0.0476606
K07012	cas3; CRISPR-associated endonuclease/helicase Cas3 [EC:3.1.-.- 3.6.4.-]	5484	0.000353042	0	0.000339328	-0.927866	0.462703	0.368573
K12990	rfbF, rhlC; rhamnosyltransferase [EC:2.4.1.-]	1389	0.000223248	0.014	0.00121359	-0.927841	0.407061	0.103522
K21017	cocE; cocaine esterase [EC:3.1.1.84]	1248	0.000337557	0	0.00134048	-0.927823	0.402566	0.0936753
K15936	urdGT2; glycosyltransferase [EC:2.4.1.-]	140	8.28586e-05	1	0.0102041	-0.927823	0.302158	0.0121387
K11327	nrsB; membrane fusion protein, cation efflux system	49	0.000227342	0.278	0.027027	-0.927822	0.25	0.00450507
K12995	wbdC, wbpZ; N-acetyl-alpha-D-glucosaminyl-diphospho-ditrans,octacis-undecaprenol 3-alpha-mannosyltransferase / rhamnosyltransferase [EC:2.4.1.348 2.4.1.-]	3539	0.000341362	0	0.000509684	-0.927813	0.445732	0.244636
K11158	RPE65; retinoid isomerohydrolase / lutein isomerase [EC:3.1.1.64 5.3.3.22]	84	0.000343971	0.002	0.0163934	-0.927791	0.277108	0.00750375
K17731	CYP4F22; cytochrome P450 family 4 subfamily F polypeptide 22	371	0.00023227	0.045	0.00413223	-0.927781	0.348649	0.0301703
K20906	hcmA; 2-hydroxyisobutanoyl-CoA mutase large subunit [EC:5.4.99.64]	108	0.000324198	0.002	0.012987	-0.927741	0.28972	0.00951665
K12988	wapR; alpha-1,3-rhamnosyltransferase [EC:2.4.1.-]	3999	0.000323944	0	0.000455373	-0.927728	0.450975	0.27624
K15066	ligM; vanillate/3-O-methylgallate O-demethylase [EC:2.1.1.341]	441	0.000226144	0.07	0.00352113	-0.927727	0.356818	0.0352868
K16964	ddhA; dimethylsulfide dehydrogenase subunit alpha [EC:1.8.2.4]	137	0.00046075	0	0.0104167	-0.927717	0.301471	0.0119257
K19301	aac6-II; aminoglycoside 6'-N-acetyltransferase II [EC:2.3.1.82]	505	0.000208794	0.282	0.00310559	-0.927705	0.363095	0.0402457
K15558	ophH; phthalate transport system ATP-binding protein	99	0.000209493	0.384	0.0140845	-0.927654	0.285714	0.00879287
K15090	E1.1.1.223; isopiperitenol dehydrogenase [EC:1.1.1.223]	96	0.000131935	0.974	0.0144928	-0.927648	0.284211	0.00849151
K00745	E2.4.1.166; raffinose-raffinose alpha-galactotransferase [EC:2.4.1.166]	1047	0.00023587	0.001	0.00157978	-0.927633	0.395793	0.0790692
K20503	OLS; 3,5,7-trioxododecanoyl-CoA synthase [EC:2.3.1.206]	28	0.000149773	0.75	0.0454545	-0.927627	0.222222	0.00262336
K22115	rizA; L-arginine-specific L-amino acid ligase [EC:6.3.2.48]	28	6.27273e-05	0.996	0.0454545	-0.927627	0.222222	0.00262271
K07389	cyaC, hlyC, rtxC; cytolysin-activating lysine-acyltransferase [EC:2.3.1.-]	487	0.000114164	1	0.00321543	-0.927529	0.36214	0.039097
K00094	E1.1.1.251, gatD; galactitol-1-phosphate 5-dehydrogenase [EC:1.1.1.251]	1558	0.000261318	0	0.00109409	-0.92745	0.413616	0.114025
K10852	PENDE; isopenicillin-N N-acyltransferase [EC:2.3.1.164]	184	0.000209201	0.351	0.00793651	-0.927391	0.31694	0.0156387
K12598	MTR4, SKIV2L2; ATP-dependent RNA helicase DOB1 [EC:3.6.4.13]	65	0.000884896	0	0.0208333	-0.92737	0.265625	0.00591121
K21673	cdhA; caffeine dehydrogenase subunit alpha [EC:1.17.5.2]	707	0.00030712	0	0.0022779	-0.927369	0.379603	0.0554852
K10620	cmtB; 2,3-dihydroxy-2,3-dihydro-p-cumate dehydrogenase [EC:1.3.1.58]	1235	0.000170541	0.999	0.0013587	-0.927292	0.404376	0.0929086
K18319	cpmE, carE; carbapenem biosynthesis protein CpmE	42	0.000118235	0.94	0.03125	-0.927245	0.243902	0.00388569
K01364	speB; streptopain [EC:3.4.22.10]	52	9.96864e-05	0.985	0.025641	-0.927192	0.254902	0.00474644
K19092	parE1_3_4; toxin ParE1/3/4	4934	0.000288104	0	0.000376648	-0.927127	0.461991	0.332665
K21175	sgcD1; 2-amino-4-deoxychorismate synthase, glutamine amidotransferase component [EC:2.6.1.86]	119	8.9949e-05	1	0.0119048	-0.927119	0.29661	0.0103958
K19186	kdhB; 6-hydroxypseudooxynicotine dehydrogenase subunit beta [EC:1.5.99.14]	485	0.000277015	0	0.00323625	-0.927103	0.363636	0.0383848
K16303	cmtAc; p-cumate 2,3-dioxygenase subunit beta [EC:1.14.12.25]	934	0.000188197	0.878	0.00176367	-0.927024	0.393355	0.0712846
K07912	RAB24; Ras-related protein Rab-24	35	0.000386964	0.006	0.037037	-0.927008	0.235294	0.00325
K20991	RPE65b; all-trans-retinyl ester 13-cis isomerohydrolase [EC:3.1.1.90]	35	0.000329321	0.029	0.037037	-0.927008	0.235294	0.00325407
K19164	ccdA; antitoxin CcdA	1349	0.000191613	0.873	0.00125471	-0.92698	0.409496	0.0998745
K15752	carAc; carbazole 1,9a-dioxygenase ferredoxin component	499	0.000317402	0	0.00315457	-0.92697	0.365462	0.0399848
K16121	licC; lichenysin synthetase C	499	0.000162198	0.989	0.00315457	-0.92697	0.365462	0.0397734
K12081	ptlE; type IV secretion system protein PtlE	271	0.00016222	0.959	0.00555556	-0.926963	0.337037	0.0224255
K10527	MFP2; enoyl-CoA hydratase/3-hydroxyacyl-CoA dehydrogenase [EC:4.2.1.17 1.1.1.35 1.1.1.211]	226	0.000250765	0.025	0.00657895	-0.926824	0.328889	0.0189342
K02798&K02821	PTS-Mtl-EIIA, mtlA, cmtB; PTS system, mannitol-specific IIA component [EC:2.7.1.197] & PTS-Ula-EIIA, ulaC, sgaA; PTS system, ascorbate-specific IIA component [EC:2.7.1.194]	375	0.000230846	0.061	0.00411523	-0.926798	0.352941	0.0300472
K10224	FADS1; acyl-CoA (8-3)-desaturase (Delta-5 desaturase) [EC:1.14.19.44]	172	0.000131187	0.998	0.00847458	-0.926797	0.315789	0.0147578
K01522	FHIT; bis(5'-adenosyl)-triphosphatase [EC:3.6.1.29]	74	0.000409722	0	0.0185185	-0.926795	0.273973	0.0066491
K06979	mph; macrolide phosphotransferase	665	0.000195085	0.643	0.00242131	-0.926715	0.379518	0.0511103
K10616&K00496	cymAa; p-cymene methyl-monooxygenase [EC:1.14.15.25] & alkB1_2, alkM; alkane 1-monooxygenase [EC:1.14.15.3]	55	0.00023565	0.235	0.0243902	-0.926694	0.259259	0.00498132
K16105	vioL; carbamoyltransferase	207	0.000115023	1	0.00714286	-0.926665	0.325243	0.0174426
K16177	mtmC; monomethylamine corrinoid protein	456	0.000627992	0	0.00343643	-0.926636	0.362637	0.0361731
K00967	PCYT2; ethanolamine-phosphate cytidylyltransferase [EC:2.7.7.14]	12	0.0004215	0.035	0.1	-0.926628	0.181818	0.00111345
K05529	MNN9; mannan polymerase complexes MNN9 subunit [EC:2.4.1.232]	12	0.000329833	0.117	0.1	-0.926628	0.181818	0.00113636
K08824	CDKL; cyclin-dependent kinase-like [EC:2.7.11.22]	12	0.0003065	0.156	0.1	-0.926628	0.181818	0.00112219
K08857	NEK1_4_5; NIMA (never in mitosis gene a)-related kinase 1/4/5 [EC:2.7.11.1]	12	7.5e-05	0.897	0.1	-0.926628	0.181818	0.00113881
K20321	nlmA; mutacin IV	12	3e-05	0.984	0.1	-0.926628	0.181818	0.00113336
K19275	aac3-II; aminoglycoside 3-N-acetyltransferase II [EC:2.3.1.81]	324	0.000210329	0.307	0.00471698	-0.926626	0.346749	0.0265042
K10789	MPO; myeloperoxidase [EC:1.11.2.2]	98	0.000435984	0	0.0142857	-0.926614	0.28866	0.00864445
K20798	HENMT1; small RNA 2'-O-methyltransferase [EC:2.1.1.-]	98	0.000358865	0	0.0142857	-0.926614	0.28866	0.0086412
K13004	wbtD; galacturonosyltransferase [EC:2.4.1.-]	2434	0.000315729	0	0.000728332	-0.926572	0.436087	0.172167
K14465	K14465; succinate semialdehyde reductase (NADPH) [EC:1.1.1.-]	1905	0.0002534	0	0.000914077	-0.926559	0.425945	0.137036
K16292	CEP, CYSEP; KDEL-tailed cysteine endopeptidase [EC:3.4.22.-]	24	0.000291316	0.121	0.0526316	-0.926491	0.217391	0.00225451
K20585	livB, parB; paromomycin transaminase [EC:2.6.1.-]	24	0.000141754	0.739	0.0526316	-0.926491	0.217391	0.00226045
K20659	LUS; lupeol synthase [EC:5.4.99.41]	24	0.0003755	0.026	0.0526316	-0.926491	0.217391	0.00225819
K15016	K15016; enoyl-CoA hydratase / 3-hydroxyacyl-CoA dehydrogenase [EC:4.2.1.17 1.1.1.35]	635	0.000453369	0	0.00253165	-0.926438	0.378549	0.0494851
K15357	nicD; N-formylmaleamate deformylase [EC:3.5.1.106]	1744	0.000190806	0.935	0.000993049	-0.926419	0.422834	0.12635
K15050	EXOG; nuclease EXOG, mitochondrial	138	0.000260763	0.031	0.0104167	-0.926347	0.306569	0.0118765
K13018	wbpD, wlbB; UDP-2-acetamido-3-amino-2,3-dideoxy-glucuronate N-acetyltransferase [EC:2.3.1.201]	2910	0.000388658	0	0.000618429	-0.926331	0.444483	0.202888
K20269	rhiB; rhizosphere induced protein	58	7.74585e-05	0.998	0.0232558	-0.926303	0.263158	0.0052691
K20598	genP, gntI; aminoglycoside phosphotransferase	589	0.000138493	1	0.00271739	-0.92626	0.37585	0.0464028
K07028&K00851	K07028; uncharacterized protein & E2.7.1.12, gntK, idnK; gluconokinase [EC:2.7.1.12]	118	0.000511329	0	0.0120482	-0.926249	0.299145	0.0103132
K16094	bacB; bacitracin synthase 2	1143	0.000164547	1	0.00147059	-0.926248	0.405429	0.0847796
K01050	BCHE; cholinesterase [EC:3.1.1.8]	135	0.000272213	0.019	0.0106383	-0.926206	0.30597	0.01157
K18974	sul1; dihydropteroate synthase type 1 [EC:2.5.1.15]	266	0.000197424	0.541	0.00568182	-0.92603	0.339623	0.0220431
K16005	desVIII; narbonolide/10-deoxymethynolide desosaminyltransferase auxiliary protein	112	0.000128635	0.985	0.0126582	-0.926025	0.297297	0.00980515
K18076	tphB; 1,2-dihydroxy-3,5-cyclohexadiene-1,4-dicarboxylate dehydrogenase [EC:1.3.1.53]	112	0.000133882	0.973	0.0126582	-0.926025	0.297297	0.00981379
K19919	CRISP; cysteine-rich secretory protein	112	0.000235523	0.143	0.0126582	-0.926025	0.297297	0.00986967
K01025	SULT1; sulfotransferase [EC:2.8.2.-]	211	0.000436059	0	0.00704225	-0.926001	0.328571	0.0177091
K16161	mmoC; methane monooxygenase component C [EC:1.14.13.25]	372	0.000199576	0.526	0.00416667	-0.925957	0.355795	0.0299611
K00442	frhD; coenzyme F420 hydrogenase subunit delta	489	0.000520463	0	0.00323625	-0.925873	0.368852	0.0389873
K17050	clrA, serA; complex iron-sulfur molybdoenzyme family reductase subunit alpha	184	0.00047752	0	0.008	-0.925863	0.322404	0.0156211
K18607	pno; pyridoxine 4-oxidase [EC:1.1.3.12]	154	0.000178503	0.753	0.00943396	-0.925845	0.313725	0.0132592
K09838	ZEP, ABA1; zeaxanthin epoxidase [EC:1.14.15.21]	314	0.000134256	1	0.00487805	-0.925839	0.348243	0.0256604
K18416	THEX1, ERI1; 3'-5' exoribonuclease 1 [EC:3.1.-.-]	520	0.000202423	0.467	0.0030581	-0.925826	0.371869	0.0408163
K07065	K07065; uncharacterized protein	1845	0.000371841	0	0.00094697	-0.925801	0.427874	0.130861
K09869	AQP8; aquaporin-8	291	0.000429428	0	0.0052356	-0.925784	0.344828	0.0237619
K18535	thnA; putative oxidoreductase	1523	0.000166258	1	0.00113122	-0.925771	0.419842	0.111363
K12904	phpC; phosphonoacetaldehyde reductase [EC:1.1.1.309]	64	0.00025848	0.12	0.0212766	-0.925765	0.269841	0.00576008
K18966	GADL1, CSADC, ADC; sulfinoalanine decarboxylase / aspartate 1-decarboxylase [EC:4.1.1.29 4.1.1.11]	242	0.000413033	0	0.00621118	-0.925754	0.3361	0.0200955
K19859	ang14; dTDP-4-keto-6-deoxyhexose reductase	273	0.000105769	1	0.00555556	-0.925748	0.341912	0.022564
K05308	gnaD; gluconate/galactonate dehydratase [EC:4.2.1.140]	1327	0.000349021	0	0.00128535	-0.925744	0.414027	0.0968345
K15990	tylMIII; tylactone mycaminosyltransferase auxiliary protein	38	5.14655e-05	1	0.0344828	-0.925695	0.243243	0.00351229
K16391	pimS0; pimaricinolide synthase, loading module	100	0.000141193	0.954	0.0140845	-0.925629	0.292929	0.00883058
K07807	K07807; uncharacterized protein	1773	0.000195278	0.856	0.000984252	-0.925566	0.427201	0.12705
K01349	FURIN, PCSK3; furin [EC:3.4.21.75]	20	0.000489167	0.005	0.0625	-0.925513	0.210526	0.00188537
K16304	cmtAd; p-cumate 2,3-dioxygenase ferredoxin component	977	0.000304757	0	0.0017094	-0.925503	0.401639	0.0729544
K07916	RAB7L1, RAB7L; Ras-related protein Rab-7L1	31	0.000577292	0	0.0416667	-0.92547	0.233333	0.00285679
K13781	SLC7A8, LAT2; solute carrier family 7 (L-type amino acid transporter), member 8	70	0.000254451	0.124	0.0196078	-0.925463	0.275362	0.00629089
K19112	tblF, tabS; L-Amino acid ligase [EC:6.3.2.-]	305	0.000144077	0.998	0.00502513	-0.925353	0.348684	0.0248838
K11730	ACAD11; acyl-CoA dehydrogenase family member 11	409	0.000227642	0.079	0.00383142	-0.925305	0.362745	0.0325122
K07666&K02483	qseB; two-component system, OmpR family, response regulator QseB & K02483; two-component system, OmpR family, response regulator	1071	0.000240729	0	0.00157233	-0.925298	0.406542	0.079995
K07319	yhdJ; adenine-specific DNA-methyltransferase [EC:2.1.1.72]	1921	0.000458427	0	0.000915751	-0.925292	0.431771	0.136086
K22158	fpoA; F420H2 dehydrogenase subunit A [EC:1.5.98.3]	183	0.000596429	0	0.00806452	-0.925289	0.324176	0.0155068
K12532	rtxD, fitB; membrane fusion protein, RTX toxin transport system	1082	0.000221974	0.041	0.00155763	-0.925288	0.407031	0.0804771
K02487	pilL; type IV pili sensor histidine kinase and response regulator	792	0.000126419	1	0.002079	-0.925284	0.393173	0.0599401
K09803	K09803; uncharacterized protein	3572	0.000397005	0	0.000515996	-0.925256	0.457575	0.24417
K00083	E1.1.1.195; cinnamyl-alcohol dehydrogenase [EC:1.1.1.195]	312	0.000250191	0.01	0.00492611	-0.925162	0.350482	0.0253101
K20530	trbE; type IV secretion system protein TrbE	1606	0.000191014	0.915	0.00108225	-0.925111	0.424922	0.115897
K01368	CTSS; cathepsin S [EC:3.4.22.27]	16	0.000219231	0.371	0.0769231	-0.92511	0.2	0.00151038
K01837	BPGM; bisphosphoglycerate/phosphoglycerate mutase [EC:5.4.2.4 5.4.2.11]	16	0.000199231	0.444	0.0769231	-0.92511	0.2	0.00150301
K05542	DUS1; tRNA-dihydrouridine synthase 1 [EC:1.3.1.88]	16	0.000460513	0.016	0.0769231	-0.92511	0.2	0.00152246
K08770	UBC; ubiquitin C	16	9.57692e-05	0.872	0.0769231	-0.92511	0.2	0.00150207
K14344	SLC10A4; solute carrier family 10 (sodium/bile acid cotransporter), member 4	16	0.000525385	0.007	0.0769231	-0.92511	0.2	0.00150602
K15507	MRM1, PET56; 21S rRNA (GM2251-2'-O)-methyltransferase [EC:2.1.1.-]	16	0.000335769	0.085	0.0769231	-0.92511	0.2	0.00150395
K22149	SIDI; mevalonyl-CoA ligase	16	6.23077e-05	0.957	0.0769231	-0.92511	0.2	0.00150038
K13614	pksN; polyketide synthase PksN	627	0.000170567	0.983	0.00258398	-0.925085	0.383387	0.0486821
K15895	pseC; UDP-4-amino-4,6-dideoxy-L-N-acetyl-beta-L-altrosamine transaminase [EC:2.6.1.92]	4166	0.000382699	0	0.000448229	-0.925072	0.464586	0.279309
K02547	mecR1; methicillin resistance protein	294	0.000160382	0.973	0.00520833	-0.925032	0.348123	0.0239889
K12996	rgpA; rhamnosyltransferase [EC:2.4.1.-]	1534	0.000240161	0	0.00112994	-0.925017	0.423353	0.112069
K18698	blaTEM; beta-lactamase class A TEM [EC:3.5.2.6]	299	0.000118588	1	0.00512821	-0.925016	0.348993	0.0242773
K13107	RBMX2, IST3; RNA-binding motif protein, X-linked 2	108	0.000225658	0.241	0.0131579	-0.924949	0.299065	0.00944703
K14250	oxyN, snoaM, dpsY, aknW, mtmY; cyclase	1875	0.000300138	0	0.000938967	-0.924946	0.432231	0.133601
K09951	cas2; CRISPR-associated protein Cas2	6678	0.000385091	0	0.000290023	-0.92494	0.48375	0.430176
K21266	blaOXA-286; beta-lactamase class D OXA-286 [EC:3.5.2.6]	276	0.000265742	0.007	0.00552486	-0.924933	0.345455	0.0225451
K09874	NIP; aquaporin NIP	1864	0.000341022	0	0.000944287	-0.924919	0.432099	0.131625
K17248	pglJ; N-acetylgalactosamine-N,N'-diacetylbacillosaminyl-diphospho-undecaprenol 4-alpha-N-acetylgalactosaminyltransferase [EC:2.4.1.291]	2080	0.000301851	0	0.000853242	-0.924915	0.436748	0.146577
K19540	frlA; fructoselysine transporter	214	0.000218824	0.235	0.00699301	-0.924873	0.333333	0.0177767
K14070	vhoG, vhtG; methanophenazine hydrogenase [EC:1.12.98.3]	446	0.000369389	0	0.0035461	-0.924854	0.368539	0.0353548
K20576	aprD3; NADP-dependent dehydrogenase [EC:1.1.1.-]	2425	0.000258963	0	0.000740741	-0.924845	0.443482	0.169366
K18214	tetP_A, tet40; MFS transporter, DHA3 family, tetracycline resistance protein	263	0.000326277	0	0.00578035	-0.924829	0.343511	0.0216352
K20587	livY; dehydrogenase	2404	0.000272015	0	0.000746826	-0.924827	0.443196	0.166646
K13953&K18382	adhP; alcohol dehydrogenase, propanol-preferring [EC:1.1.1.1] & adh1; NAD+-dependent secondary alcohol dehydrogenase Adh1 [EC:1.1.1.-]	674	0.000211929	0.222	0.00242131	-0.924802	0.387816	0.0514036
K01345	CELA3; pancreatic endopeptidase E [EC:3.4.21.70]	147	0.000140985	0.981	0.00990099	-0.924794	0.315068	0.0125141
K18825	sul3; dihydropteroate synthase type 3 [EC:2.5.1.15]	268	0.000216138	0.218	0.00568182	-0.924789	0.344569	0.0219904
K18000	pqsA; anthranilate-CoA ligase [EC:6.2.1.32]	122	0.000135721	0.981	0.0117647	-0.924778	0.305785	0.0105369
K16043	iolX; scyllo-inositol 2-dehydrogenase (NAD+) [EC:1.1.1.370]	1808	0.000370517	0	0.000972763	-0.924719	0.431655	0.128263
K17469	SULTR2; sulfate transporter 2, low-affinity	41	0.000207083	0.423	0.0322581	-0.924713	0.25	0.00377501
K20082	staMB; O-methyltransferase StaMB [EC:2.1.1.139]	224	0.000152064	0.976	0.00671141	-0.924663	0.336323	0.0183486
K16880	hmfE; 2-oxoglutaroyl-CoA hydrolase	1563	0.000231185	0.001	0.00111359	-0.924644	0.425736	0.112336
K19648	apdH, APDH; D-arabitol-phosphate dehydrogenase [EC:1.1.1.301]	559	0.000366709	0	0.00288184	-0.924626	0.379928	0.0436098
K00984	aadA; streptomycin 3-adenylyltransferase [EC:2.7.7.47]	1281	0.00019516	0.767	0.00133869	-0.924626	0.417187	0.0941444
K16702	amsE; amylovoran biosynthesis glycosyltransferase AmsE [EC:2.4.-.-]	1322	0.00023444	0.002	0.00130039	-0.924611	0.418622	0.096313
K14333	DHBD; 2,3-dihydroxybenzoate decarboxylase [EC:4.1.1.46]	1764	0.000224967	0.01	0.000996016	-0.924607	0.431083	0.126466
K11654	SMARCA5, SNF2H, ISWI; SWI/SNF-related matrix-associated actin-dependent regulator of chromatin subfamily A member 5 [EC:3.6.4.-]	270	0.000267676	0.001	0.00564972	-0.924573	0.345725	0.0220275
K15668	K15668, ppsE, fenB; fengycin family lipopeptide synthetase E	528	0.00017039	0.98	0.00303951	-0.924544	0.377609	0.0411595
K19653	geoA; geraniol dehydrogenase (NAD+) [EC:1.1.1.347]	320	0.000123559	1	0.00483092	-0.924484	0.354232	0.0256602
K20489	nisI; lantibiotic immunity protein	93	0.000138162	0.956	0.0151515	-0.924338	0.293478	0.008125
K12997	rgpB; rhamnosyltransferase [EC:2.4.1.-]	2852	0.000271493	0	0.000640205	-0.924325	0.452473	0.194469
K16132	mcyC; microcystin synthetase protein McyC	1314	0.000193368	0.847	0.00131062	-0.924302	0.41965	0.0954768
K14492	ARR-A; two-component response regulator ARR-A family	569	0.000306273	0	0.00284091	-0.924297	0.382042	0.0440733
K06904	K06904; uncharacterized protein	3095	0.000212966	0.302	0.000593824	-0.924278	0.456044	0.210797
K15721	fyuA; pesticin/yersiniabactin receptor	254	0.000145979	0.996	0.00598802	-0.92427	0.343874	0.0207086
K04124	E1.14.11.15; gibberellin 3-beta-dioxygenase [EC:1.14.11.15]	1279	0.000181466	0.985	0.00134409	-0.924265	0.418623	0.0926781
K15245	tftC; chlorophenol-4-monooxygenase component 1 [EC:1.5.1.37]	90	0.000142526	0.94	0.015625	-0.924235	0.292135	0.00793451
K16849	uxaA1; altronate dehydratase small subunit [EC:4.2.1.7]	1452	0.000336447	0	0.00119617	-0.924174	0.424535	0.104715
K13411	DUOX, THOX; dual oxidase [EC:1.6.3.1 1.11.1.-]	87	0.000430664	0	0.016129	-0.924142	0.290698	0.00764603
K10616	cymAa; p-cymene methyl-monooxygenase [EC:1.14.15.25]	63	0.000252482	0.112	0.0217391	-0.924093	0.274194	0.00561447
K18362	padC; phenylacetyl-CoA:acceptor oxidoreductase 27-kDa subunit	414	0.000560689	0	0.00381679	-0.924074	0.368039	0.0326781
K21384	BIS; 3,5-dihydroxybiphenyl/4-hydroxycoumarin synthase [EC:2.3.1.177 2.3.1.208]	84	0.000261148	0.076	0.0166667	-0.924061	0.289157	0.00739441
K15664	K15664, ppsA, fenC; fengycin family lipopeptide synthetase A	1113	0.000150898	1	0.00153139	-0.923984	0.413669	0.0821055
K19061	mrx; macrolide resistance protein	69	0.000143325	0.913	0.02	-0.923931	0.279412	0.00620489
K11251	H2A; histone H2A	34	0.000356987	0.022	0.0384615	-0.923926	0.242424	0.00314703
K18145	adeA; membrane fusion protein, multidrug efflux system	641	0.000184731	0.862	0.00255102	-0.923911	0.389062	0.0485775
K06907	K06907; uncharacterized protein	4082	0.00022527	0.013	0.000461255	-0.923893	0.469003	0.272956
K20983	LOVD; monacolin J acid methylbutanoate transferase [EC:2.3.1.238]	298	0.000241066	0.041	0.00518135	-0.92375	0.353535	0.0241722
K05977	dszB; 2'-hydroxybiphenyl-2-sulfinate desulfinase [EC:3.13.1.3]	27	4.07937e-05	0.999	0.047619	-0.923748	0.230769	0.00249501
K18836	vcaE; reductase VcaE	183	0.000121134	0.999	0.00813008	-0.923735	0.32967	0.0152997
K02053&K02054	ABC.SP.P; putative spermidine/putrescine transport system permease protein & ABC.SP.P1; putative spermidine/putrescine transport system permease protein	415	0.000135138	1	0.00381679	-0.923704	0.369565	0.0328013
K20963	acgA; c-di-GMP phosphodiesterase [EC:3.1.4.52]	908	0.00022559	0.032	0.00185185	-0.923703	0.405733	0.0677561
K20527	trbB; type IV secretion system protein TrbB	1532	0.00020303	0.519	0.00114286	-0.923632	0.429131	0.1102
K03519&K19818	coxM, cutM; aerobic carbon-monoxide dehydrogenase medium subunit [EC:1.2.5.3] & ndhA; nicotine dehydrogenase subunit A [EC:1.5.99.4]	359	0.000255654	0.004	0.00436681	-0.923581	0.363128	0.0286684
K15768	tsaM; p-toluenesulfonate methyl-monooxygenase oxygenase component TsaM [EC:1.14.13.-]	766	0.000183007	0.906	0.0021692	-0.92354	0.398693	0.0576224
K15471	rhiI; O-methyltransferase [EC:2.1.1.-]	148	0.000338737	0	0.00990099	-0.923539	0.319728	0.0125392
K21363	wfaP, wfgD; UDP-Glc:alpha-D-GlcNAc-glucosaminyl-diphosphoundecaprenol beta-1,3-glucosyltransferase [EC:2.4.1.305]	2994	0.000285695	0	0.000616143	-0.9235	0.458069	0.203335
K22026	K22026; nucleoside kinase [EC:2.7.1.73 2.7.1.213 2.7.1.-]	312	0.000327317	0	0.00497512	-0.923438	0.356913	0.0247801
K13397	SMT; (S)-scoulerine 9-O-methyltransferase [EC:2.1.1.117]	137	0.000140077	0.98	0.0106383	-0.923437	0.316176	0.011583
K13075	ahlD, aiiA, attM, blcC; N-acyl homoserine lactone hydrolase [EC:3.1.1.81]	3771	0.000307755	0	0.000498256	-0.923413	0.467905	0.253763
K07548	bbsD; 2-[hydroxy(phenyl)methyl]-succinyl-CoA dehydrogenase BbsD subunit [EC:1.1.1.35]	3532	0.000266174	0	0.000529381	-0.923397	0.465307	0.236
K20836	bgpA; ginsenosidase type III [EC:3.2.1.191]	987	0.000223029	0.039	0.00171821	-0.92339	0.410751	0.0734792
K06900	K06900; uncharacterized protein	1610	0.000273046	0	0.00109409	-0.923326	0.432567	0.114411
K20941	graF; gamma-resorcylate decarboxylase [EC:4.1.1.103]	1377	0.000220258	0.041	0.00126422	-0.9233	0.425872	0.0982221
K17742	SOU1; sorbose reductase [EC:1.1.1.289]	2752	0.000277639	0	0.000667111	-0.923293	0.455471	0.187344
K15899	pseF; pseudaminic acid cytidylyltransferase [EC:2.7.7.81]	3513	0.000364142	0	0.000532481	-0.923292	0.465547	0.233923
K18612	K18612; 5-formyl-3-hydroxy-2-methylpyridine 4-carboxylate dehydrogenase [EC:1.2.1.-]	735	0.00026274	0	0.00225734	-0.923286	0.39782	0.055023
K18251	phtAa; phthalate 3,4-dioxygenase subunit alpha [EC:1.14.12.-]	619	0.000182958	0.876	0.0026455	-0.923273	0.389968	0.047523
K18816	aac6-I, aacA7; aminoglycoside 6'-N-acetyltransferase I [EC:2.3.1.82]	1259	0.000300869	0	0.00137363	-0.923261	0.422099	0.0906032
K15653	mxcG; nonribosomal peptide synthetase MxcG	489	0.00011813	1	0.00328947	-0.923239	0.379098	0.0380893
K00713	waaD; UDP-glucose:(glucosyl)LPS alpha-1,2-glucosyltransferase [EC:2.4.1.-]	203	0.000160005	0.947	0.00740741	-0.923223	0.336634	0.0166853
K22300	dicA; HTH-type transcriptional regulator, cell division transcriptional repressor	498	0.000200568	0.497	0.00323625	-0.923154	0.380282	0.0387275
K13318	eryBIV, tylCIV, tylC2; dTDP-4-keto-6-deoxy-L-hexose 4-reductase [EC:1.1.1.-]	182	0.000100615	1	0.00819672	-0.923139	0.331492	0.015108
K13546	btrC, neoC, kanC; 2-deoxy-scyllo-inosose synthase [EC:4.2.3.124]	109	0.00022455	0.205	0.0131579	-0.923132	0.305556	0.00940439
K04102	pht5; 4,5-dihydroxyphthalate decarboxylase [EC:4.1.1.55]	943	0.000221979	0.031	0.00179533	-0.923128	0.409766	0.0692576
K19211	blaOXA-62; beta-lactamase class D OXA-62 [EC:3.5.2.6]	595	0.000289939	0	0.00274725	-0.92308	0.388889	0.0454091
K03780	ttdB; L(+)-tartrate dehydratase beta subunit [EC:4.2.1.32]	993	0.000267334	0	0.00171233	-0.923076	0.412298	0.0727749
K01590	hdc, HDC; histidine decarboxylase [EC:4.1.1.22]	756	0.000226961	0.036	0.00220264	-0.923063	0.4	0.0569382
K14677	ACY1; aminoacylase [EC:3.5.1.14]	89	0.00037959	0	0.015873	-0.923027	0.295455	0.00778992
K18236	lnuB_F, lin; lincosamide nucleotidyltransferase B/F	200	0.000192489	0.581	0.0075188	-0.923	0.336683	0.0164691
K01188	E3.2.1.21; beta-glucosidase [EC:3.2.1.21]	780	0.000360233	0	0.00214133	-0.92297	0.401797	0.0579242
K02840	waaB, rfaB; UDP-D-galactose:(glucosyl)LPS alpha-1,6-D-galactosyltransferase [EC:2.4.1.-]	417	0.000204356	0.409	0.00381679	-0.922968	0.372596	0.0325234
K12956	ctpV; copper-transporting P-type ATPase V [EC:3.6.3.54]	1044	0.00034084	0	0.00163666	-0.922927	0.415149	0.0763837
K16416	mxaA; myxalamid-type nonribosomal peptide synthetase MxaA	1184	0.000175679	0.997	0.00145773	-0.922877	0.420964	0.0864244
K22251	golD; glycerol dehydrogenase [EC:1.1.1.6]	3423	0.00026012	0	0.000547345	-0.922853	0.466394	0.226523
K16040	ROMT; trans-resveratrol di-O-methyltransferase [EC:2.1.1.240]	808	0.000168646	0.998	0.00207469	-0.92283	0.403965	0.0598631
K12591	RRP6, EXOSC10; exosome complex exonuclease RRP6 [EC:3.1.13.-]	37	0.00060744	0	0.0357143	-0.922814	0.25	0.00337753
K07536	badI; 2-ketocyclohexanecarboxyl-CoA hydrolase [EC:3.1.2.-]	1426	0.000322874	0	0.0012285	-0.922801	0.429474	0.101511
K21020	siaD; diguanylate cyclase [EC:2.7.7.65]	1196	0.000255922	0	0.00144509	-0.922792	0.421757	0.0861381
K16914	RIOX1, NO66; bifunctional lysine-specific demethylase and histidyl-hydroxylase NO66 [EC:1.14.11.- 1.14.11.27]	103	0.000217596	0.281	0.0138889	-0.922744	0.303922	0.00893756
K14082	mtbA; [methyl-Co(III) methylamine-specific corrinoid protein]:coenzyme M methyltransferase [EC:2.1.1.247]	584	0.000548554	0	0.00280112	-0.922736	0.389365	0.0446004
K21377	aziB2; 3-hydroxy-5-methyl-1-naphthoate 3-O-methyltransferase [EC:2.1.1.302]	1588	0.000347268	0	0.00111359	-0.922654	0.434783	0.11283
K07721	K07721; ArsR family transcriptional regulator	368	0.000167433	0.961	0.00429185	-0.922641	0.367847	0.0288557
K21837	ZSD1; zerumbone synthase [EC:1.1.1.326]	514	0.000226655	0.063	0.00315457	-0.922572	0.384016	0.0396338
K09618	KLK9; kallikrein 9 [EC:3.4.21.-]	56	5.53659e-05	1	0.0243902	-0.922546	0.272727	0.0049597
K21804	METTL21A; protein N-lysine methyltransferase METTL21A [EC:2.1.1.-]	56	0.000501988	0	0.0243902	-0.922546	0.272727	0.00499313
K19568	elmMII; 8-demethyl-8-(2-methoxy-alpha-L-rhamnosyl)tetracenomycin-C 3'-O-methyltransferase [EC:2.1.1.306]	77	0.000101471	0.998	0.0181818	-0.92254	0.289474	0.00674747
K00207	DPYD; dihydropyrimidine dehydrogenase (NADP+) [EC:1.3.1.2]	152	0.000674181	0	0.00970874	-0.92254	0.324503	0.0127087
K16928	mtaT; energy-coupling factor transport system substrate-specific component	181	0.000499056	0	0.00826446	-0.922534	0.333333	0.0150886
K11077	attC; mannopine transport system substrate-binding protein	260	0.000107798	1	0.00591716	-0.922531	0.351351	0.0210263
K15750	bphAb, bphA2, bphE; biphenyl 2,3-dioxygenase subunit beta [EC:1.14.12.18]	940	0.000165133	0.998	0.00180832	-0.922505	0.412141	0.0691643
K00743	GGTA1; N-acetyllactosaminide 3-alpha-galactosyltransferase [EC:2.4.1.87]	585	0.00040629	0	0.00280112	-0.922488	0.390411	0.0447968
K17726	CYP4F2_3; leukotriene-B4 20-monooxygenase / phylloquinone omega-hydroxylase [EC:1.14.13.30 1.14.13.194]	562	0.000210355	0.25	0.00290698	-0.922473	0.388592	0.0427361
K18434	virD2; type IV secretion system T-DNA border endonuclease VirD2	173	0.000217636	0.246	0.00862069	-0.922438	0.331395	0.0143553
K12309	GLB1, ELNR1; beta-galactosidase [EC:3.2.1.23]	287	0.00017566	0.867	0.00540541	-0.922409	0.356643	0.0231011
K17471	SULTR3; sulfate transporter 3	227	0.000163314	0.94	0.00671141	-0.922395	0.345133	0.0187913
K13222	BX1, IGL; indole-3-glycerol-phosphate lyase [EC:4.1.2.8]	165	0.000516072	0	0.00900901	-0.922362	0.329268	0.0137123
K15342	cas1; CRISP-associated protein Cas1	7270	0.00037557	0	0.000274348	-0.922353	0.498693	0.455671
K20847	g2d; glucan 1,6-alpha-isomaltosidase [EC:3.2.1.94]	68	9.51333e-05	0.992	0.0204082	-0.92234	0.283582	0.0060015
K03779	ttdA; L(+)-tartrate dehydratase alpha subunit [EC:4.2.1.32]	973	0.000264355	0	0.00175439	-0.922279	0.414609	0.0714555
K15658	ofaA, arfA; arthrofactin-type cyclic lipopeptide synthetase A	857	0.000100959	1	0.00197239	-0.922273	0.408879	0.0631159
K10701	apc; acetophenone carboxylase [EC:6.4.1.8]	538	0.000248411	0	0.0030303	-0.922268	0.387337	0.0412436
K15914	pglA; N,N'-diacetylbacillosaminyl-diphospho-undecaprenol alpha-1,3-N-acetylgalactosaminyltransferase [EC:2.4.1.290]	2022	0.000329138	0	0.000894454	-0.922155	0.447303	0.141249
K20262	phzG; dihydrophenazinedicarboxylate synthase [EC:1.10.3.16]	383	0.000125306	1	0.00414938	-0.922119	0.371728	0.0300639
K19278	aac6-Ib; aminoglycoside 6'-N-acetyltransferase Ib [EC:2.3.1.82]	763	0.000243632	0.002	0.0021978	-0.922112	0.404199	0.0564817
K15993	tylN; O-mycaminosyltylonolide 6-deoxyallosyltransferase [EC:2.4.1.317]	651	0.000170012	0.988	0.00254453	-0.922096	0.396923	0.0494825
K20529	trbD; type IV secretion system protein TrbD	1511	0.000185371	0.973	0.00117096	-0.922055	0.435099	0.108112
K14482	styB; styrene monooxygenase reductase component [EC:1.5.1.-]	1111	0.00024848	0	0.00155521	-0.922021	0.421622	0.0805521
K19060	mphR; TetR/AcrR family transcriptional regulator, macrolide resistance operon repressor	40	8.60333e-05	0.992	0.0333333	-0.922014	0.25641	0.0036423
K20528	trbC; type IV secretion system protein TrbC	1510	0.000182395	0.987	0.00117233	-0.921979	0.435388	0.106968
K13195	CIRBP; cold-inducible RNA-binding protein	399	0.000397725	0	0.004	-0.92194	0.374372	0.031305
K22332	blaOXA-548; beta-lactamase class D OXA-548 [EC:3.5.2.6]	775	0.000289278	0	0.0021692	-0.921919	0.405685	0.0572139
K15303	AKR7; aflatoxin B1 aldehyde reductase	1938	0.000214162	0.15	0.000931966	-0.921896	0.446567	0.134826
K00423	E1.10.3.3; L-ascorbate oxidase [EC:1.10.3.3]	256	0.000165796	0.94	0.0060241	-0.92188	0.352941	0.0204867
K01229	LCT; lactase-phlorizin hydrolase [EC:3.2.1.108 3.2.1.62]	30	0.000488551	0	0.0434783	-0.92188	0.241379	0.00276382
K09840	NCED; 9-cis-epoxycarotenoid dioxygenase [EC:1.13.11.51]	30	0.000271051	0.153	0.0434783	-0.92188	0.241379	0.00277427
K18168	SDHAF2, SDH5; succinate dehydrogenase assembly factor 2	30	0.000315435	0.049	0.0434783	-0.92188	0.241379	0.00274109
K11947	nidD; aldehyde dehydrogenase [EC:1.2.1.-]	1326	0.000162566	1	0.00132275	-0.921852	0.430189	0.0941044
K16392	fscA; candicidin polyketide synthase FscA	116	0.000160762	0.889	0.0125	-0.921835	0.313043	0.0100013
K17076&K17074	K17076, lysY; putative lysine transport system ATP-binding protein [EC:3.6.3.-] & lysX2; putative lysine transport system permease protein	23	0.000105833	0.92	0.0555556	-0.921823	0.227273	0.00214945
K19107	tabB; putative acetyltransferase [EC:2.3.1.-]	23	0.000476806	0.006	0.0555556	-0.921823	0.227273	0.00212739
K20574	kanJ, kacB; kanamycin B dioxygenase [EC:1.14.11.37]	23	0.000695463	0	0.0555556	-0.921823	0.227273	0.00211864
K20581	livP, parP; phosphatase [EC:3.1.3.-]	23	7.82407e-05	0.959	0.0555556	-0.921823	0.227273	0.00215054
K09647	IMP1; mitochondrial inner membrane protease subunit 1 [EC:3.4.21.-]	143	0.000383299	0	0.0103093	-0.921792	0.323944	0.0119671
K11389	gapor; glyceraldehyde-3-phosphate dehydrogenase (ferredoxin) [EC:1.2.7.6]	88	0.000633562	0	0.016129	-0.921783	0.298851	0.00765082
K21564	nnrR; CRP/FNR family transcriptional regulator, nitrogen oxide reductase regulator	2377	0.000385738	0	0.000772798	-0.921774	0.455808	0.163526
K12703	novJ; novobiocin biosynthesis protein NovJ	1607	0.000209262	0.284	0.00110865	-0.921769	0.438979	0.112442
K12676	pah; proclavaminate amidinohydrolase [EC:3.5.3.22]	190	0.000235726	0.09	0.00793651	-0.921719	0.338624	0.0156309
K15941	snoaB, dnrG, aknX; deoxynogalonate / 12-deoxyaklanonic acid monooxygenase [EC:1.13.12.22 1.13.12.-]	102	5.91923e-05	1	0.0140845	-0.921666	0.306931	0.00865052
K21738	alkT; rubredoxin---NAD+ reductase [EC:1.18.1.1]	102	0.000130753	0.975	0.0140845	-0.921666	0.306931	0.00877853
K17490	E2.1.3.1-1.3S; methylmalonyl-CoA carboxyltransferase 1.3S subunit [EC:2.1.3.1]	948	0.000393374	0	0.00180505	-0.921628	0.416051	0.0690646
K16703	wcaL, amsK; colanic acid/amylovoran biosynthesis glycosyltransferase [EC:2.4.-.-]	2136	0.000367069	0	0.000853971	-0.921599	0.451991	0.144928
K15666	K15666, ppsC, fenE; fengycin family lipopeptide synthetase C	1716	0.000148817	1	0.00104493	-0.921594	0.442566	0.119187
K18103	GAAC, LGA1; L-threo-3-deoxy-hexylosonate aldolase [EC:4.1.2.54]	113	0.000525558	0	0.0128205	-0.921589	0.3125	0.00966244
K19823	NAO; nitroalkane oxidase [EC:1.7.3.1]	113	0.00012869	0.982	0.0128205	-0.921589	0.3125	0.00970384
K21884	cmr; CRP/FNR family transcriptional regulator, cAMP and macrophage regulator	113	0.000204455	0.428	0.0128205	-0.921589	0.3125	0.00964791
K15756	carC; 2-hydroxy-6-oxo-6-(2'-aminophenyl)hexa-2,4-dienoate hydrolase [EC:3.7.1.13]	1162	0.000256421	0	0.00149701	-0.921562	0.425495	0.0833125
K13019	wbpI, wlbD; UDP-GlcNAc3NAcA epimerase [EC:5.1.3.23]	2076	0.000412543	0	0.000877193	-0.921524	0.451084	0.142464
K18119	sucD; succinate-semialdehyde dehydrogenase [EC:1.2.1.76]	888	0.000349879	0	0.00191939	-0.921458	0.413754	0.0651221
K18090	todA, tcbAd; benzene/toluene/chlorobenzene dioxygenase ferredoxin reductase component [EC:1.18.1.3 1.18.1.-]	321	0.000123306	1	0.00490196	-0.921454	0.365625	0.0256962
K12734	PPIL3; peptidyl-prolyl cis-trans isomerase-like 3 [EC:5.2.1.8]	240	0.000595243	0	0.00641026	-0.921399	0.351464	0.0194382
K01154	hsdS; type I restriction enzyme, S subunit [EC:3.1.21.3]	11397	0.000315114	0	0.000182849	-0.921395	0.520183	0.682902
K05282	E1.14.11.12; gibberellin 20-oxidase [EC:1.14.11.12]	1415	0.000223382	0.023	0.00125	-0.921395	0.434936	0.0999625
K07257	spsF; spore coat polysaccharide biosynthesis protein SpsF	2017	0.000431218	0	0.000901713	-0.921393	0.450397	0.140645
K18652	ntdC; glucose-6-phosphate 3-dehydrogenase [EC:1.1.1.361]	1079	0.000207577	0.323	0.00160514	-0.921355	0.423006	0.0782685
K16700	amsB; amylovoran biosynthesis glycosyltransferase AmsB [EC:2.4.-.-]	570	0.000237647	0.015	0.00289017	-0.921332	0.393673	0.0431682
K15639	CYP734A1, BAS1; PHYB activation tagged suppressor 1 [EC:1.14.-.-]	572	0.000235507	0.021	0.00288184	-0.921278	0.394046	0.0434128
K10822	E3.6.3.22; nonpolar-amino-acid-transporting ATPase [EC:3.6.3.22]	608	0.000245337	0.003	0.0027248	-0.921248	0.397035	0.0456929
K20271	accR; DeoR family transcriptional regulator, repressor of opine catabolism and conjugal transfer	1005	0.000188474	0.86	0.00171527	-0.921224	0.420319	0.0729781
K17940	pqsH; 2-heptyl-3-hydroxy-4(1H)-quinolone synthase [EC:1.14.13.182]	1415	0.000169276	1	0.00125156	-0.921222	0.435644	0.0997874
K06903	K06903; uncharacterized protein	3765	0.000215253	0.257	0.00050813	-0.921209	0.477418	0.245691
K21102	ANR; anthocyanidin reductase [(2S)-flavan-3-ol-forming] [EC:1.3.1.112]	940	0.000210856	0.214	0.00182482	-0.921178	0.417465	0.068857
K22224	acdB; acetate---CoA ligase (ADP-forming) subunit beta [EC:6.2.1.13]	648	0.000506433	0	0.00257069	-0.921174	0.400309	0.0491264
K16242	dmpN, poxD; phenol hydroxylase P3 protein [EC:1.14.13.-]	487	0.000196471	0.615	0.00334448	-0.92117	0.386831	0.0372314
K18151	UAH; ureidoglycolate amidohydrolase [EC:3.5.1.116]	728	0.000307756	0	0.00230947	-0.921162	0.405777	0.0541082
K16374	nidA4_5; niddamycin polyketide synthase 4/5	535	0.00012686	1	0.00306748	-0.921148	0.391386	0.0406148
K19183	FGAFS; festuclavine dehydrogenase [EC:1.5.1.44]	535	0.000147053	1	0.00306748	-0.921148	0.391386	0.0406148
K20085	staK; dTDP-3-amino-4-oxo-2,3,6-trideoxy-L-allose reductase [EC:1.1.1.-]	171	8.77884e-05	1	0.00877193	-0.921141	0.335294	0.0142515
K19189	dhpH; 2,6-dihydroxypyridine 3-monooxygenase [EC:1.14.13.10]	578	0.000174617	0.968	0.00285714	-0.92112	0.395147	0.0436414
K17051	clrb, serB; complex iron-sulfur molybdoenzyme family reductase subunit beta	303	0.000582355	0	0.00518135	-0.92106	0.364238	0.0241115
K17048	ebdB; ethylbenzene hydroxylase subunit beta	286	0.000582186	0	0.00546448	-0.921056	0.361404	0.0226312
K19819	ndhB; nicotine dehydrogenase subunit B [EC:1.5.99.4]	1178	0.000289053	0	0.00148368	-0.921044	0.428207	0.0842303
K11440	gbsB; choline dehydrogenase [EC:1.1.1.1]	1446	0.000352871	0	0.0012285	-0.921035	0.43737	0.101562
K13606	NOL, NYC1; chlorophyll(ide) b reductase [EC:1.1.1.294]	254	0.000403023	0	0.00609756	-0.920997	0.355731	0.0203065
K16377	fkbA; polyketide synthase FkbA	365	9.14537e-05	1	0.00436681	-0.920986	0.373626	0.0285464
K22351	blaOXA-209; beta-lactamase class D OXA-209 [EC:3.5.2.6]	412	0.000324672	0	0.00390625	-0.920969	0.379562	0.0319429
K07473	dinJ; DNA-damage-inducible protein J	3930	0.000319518	0	0.000489476	-0.920953	0.480275	0.256307
K13265	VR; vestitone reductase [EC:1.1.1.348]	181	0.000146941	0.982	0.00833333	-0.920938	0.338889	0.0149723
K16968	msmA; methanesulfonate monooxygenase subunit alpha [EC:1.14.13.111]	73	0.00021447	0.34	0.0192308	-0.920937	0.291667	0.00641509
K19979	acbM; 2-epi-5-epi-valiolone 7-kinase [EC:2.7.1.188]	73	7.38679e-05	1	0.0192308	-0.920937	0.291667	0.00641106
K14748	etbAa; ethylbenzene dioxygenase subunit alpha [EC:1.14.12.-]	1125	0.000173428	0.997	0.00155039	-0.920819	0.427046	0.0814056
K21723	ndmB; methylxanthine N3-demethylase [EC:1.14.13.179]	490	0.000189049	0.731	0.00333333	-0.920796	0.388548	0.0374405
K21130	colC; GDP-L-colitose synthase [EC:1.1.1.356]	256	0.000275319	0.002	0.00606061	-0.92079	0.356863	0.0204056
K21647	pceA; tetrachloroethene reductive dehalogenase [EC:1.21.99.5]	49	0.000574329	0	0.0277778	-0.920782	0.270833	0.00437172
K01702	LEU1; 3-isopropylmalate dehydratase [EC:4.2.1.33]	7	0.000388333	0.088	0.166667	-0.920782	0.166667	0.000629089
K01917	E6.3.1.8; glutathionylspermidine synthase [EC:6.3.1.8]	7	0.000255	0.252	0.166667	-0.920782	0.166667	0.000632831
K06108	RAB3B; Ras-related protein Rab-3B	7	0.0005825	0.029	0.166667	-0.920782	0.166667	0.000625313
K07435	CYP20A; cytochrome P450 family 20 subfamily A	7	9.35714e-05	0.732	0.166667	-0.920782	0.166667	0.000629406
K08180	SLC16A3; MFS transporter, MCP family, solute carrier family 16 (monocarboxylic acid transporters), member 3	7	0.000123333	0.658	0.166667	-0.920782	0.166667	0.000625547
K10198	ABC.GLC.P1; glucose/arabinose transport system permease protein	7	0.000870833	0.005	0.166667	-0.920782	0.166667	0.000630279
K12418	DES4, des1; acyl-lipid (7-3)-desaturase (Delta-4 desaturase) [EC:1.14.19.31]	7	5e-05	0.868	0.166667	-0.920782	0.166667	0.000628378
K12741	HNRNPA1_3; heterogeneous nuclear ribonucleoprotein A1/A3	7	0.000209167	0.389389	0.166667	-0.920782	0.166667	0.000627746
K13454	avrRpm1; type III effector protein AvrRpm1	7	8.33333e-06	0.98497	0.166667	-0.920782	0.166667	0.000623519
K15421	SERGEF; secretion-regulating guanine nucleotide exchange factor	7	0.000170833	0.46046	0.166667	-0.920782	0.166667	0.000623364
K16290	XCP; xylem cysteine proteinase [EC:3.4.22.-]	7	0.000124167	0.655311	0.166667	-0.920782	0.166667	0.000632111
K17649	OMTB, dmtA; demethylsterigmatocystin 6-O-methyltransferase [EC:2.1.1.109]	7	0.0001	0.74975	0.166667	-0.920782	0.166667	0.000628536
K19053	cslB; chondroitin B lyase [EC:4.2.2.19]	7	0.000186667	0.44	0.166667	-0.920782	0.166667	0.000626645
K22152	SIDD; fusarinine C synthase	7	9.41667e-05	0.703704	0.166667	-0.920782	0.166667	0.000626174
K19172	dndE; DNA sulfur modification protein DndE	2095	0.000211833	0.229	0.000874891	-0.92077	0.454632	0.142857
K04340	strB1; scyllo-inosamine-4-phosphate amidinotransferase 1 [EC:2.1.4.2]	369	0.000171671	0.941	0.004329	-0.920759	0.375	0.0286819
K21418	HMOX2; heme oxygenase 2 [EC:1.14.14.18]	123	0.00016155	0.874	0.0119048	-0.92075	0.319672	0.0103932
K11167	DHRS7C; dehydrogenase/reductase SDR family member 7C [EC:1.1.-.-]	302	0.000253944	0.012	0.00520833	-0.920683	0.365449	0.0240463
K22325	cndA; chloroacetanilide N-alkylformylase [EC:1.14.15.23]	1106	0.000180811	0.981	0.00157729	-0.920603	0.427149	0.079393
K10251	HSD17B12, KAR, IFA38; 17beta-estradiol 17-dehydrogenase / very-long-chain 3-oxoacyl-CoA reductase [EC:1.1.1.62 1.1.1.330]	512	0.000183062	0.855	0.00320513	-0.9206	0.391389	0.039154
K14275	xad; D-xylonate dehydratase [EC:4.2.1.82]	812	0.000365197	0	0.00209644	-0.920594	0.41307	0.059709
K03205	virD4, lvhD4; type IV secretion system protein VirD4	4848	0.000264471	0	0.000404694	-0.920585	0.490406	0.309834
K15376	GPHN; gephyrin [EC:2.10.1.1 2.7.7.75]	658	0.000481383	0	0.00254453	-0.920577	0.403349	0.0489388
K01153	hsdR; type I restriction enzyme, R subunit [EC:3.1.21.3]	11506	0.000317124	0	0.000182682	-0.920555	0.524294	0.686012
K19429	epsM; acetyltransferase EpsM [EC:2.3.1.-]	292	0.000218931	0.2	0.00537634	-0.920552	0.364261	0.0233262
K21331	calS8, atmS8; dTDP-alpha-D-glucose dehydrogenase [EC:1.1.1.-]	602	0.000353213	0	0.00276243	-0.920532	0.399334	0.0451702
K06939	K06939; uncharacterized protein	55	0.000537146	0	0.025	-0.920532	0.277778	0.00488783
K15313	pksI; polyketide biosynthesis enoyl-CoA hydratase PksI	203	0.000214131	0.26	0.0075188	-0.920414	0.346535	0.0165642
K12661	LRA3, yfaW; L-rhamnonate dehydratase [EC:4.2.1.90]	1655	0.000271215	0	0.00109051	-0.920334	0.446191	0.114873
K15665	K15665, ppsB, fenD; fengycin family lipopeptide synthetase B	1315	0.000160336	1	0.00134771	-0.920318	0.436073	0.0930671
K15515	sauS; sulfoacetaldehyde dehydrogenase [EC:1.2.1.81]	838	0.000364572	0	0.00204082	-0.920278	0.415771	0.0609346
K20531	trbF; type IV secretion system protein TrbF	1599	0.000193297	0.868	0.00112613	-0.920272	0.444931	0.11235
K00638	catB; chloramphenicol O-acetyltransferase type B [EC:2.3.1.28]	3175	0.000234172	0	0.000599161	-0.920243	0.47448	0.209075
K22213	PATG; 6-methylsalicylate decarboxylase [EC:4.1.1.52]	1623	0.000210793	0.23	0.00111111	-0.920233	0.445746	0.112207
K05709	hcaF, hcaA2; 3-phenylpropionate/trans-cinnamate dioxygenase subunit beta [EC:1.14.12.19]	1113	0.000177447	0.987	0.00157233	-0.920224	0.428957	0.0796838
K20268	rhiA; rhizosphere induced protein	167	0.000120979	1	0.00900901	-0.920191	0.337349	0.0138574
K16439	evaE; reductase EvaE	172	0.000119136	0.999	0.00877193	-0.920098	0.339181	0.0141021
K16965	ddhB; dimethylsulfide dehydrogenase subunit beta	298	0.000579887	0	0.00529101	-0.920074	0.367003	0.0235825
K00978	rfbF; glucose-1-phosphate cytidylyltransferase [EC:2.7.7.33]	4774	0.000345057	0	0.000412371	-0.920038	0.492143	0.301755
K22233	iolO; 5-keto-L-gluconate epimerase [EC:5.1.-.-]	1216	0.000384878	0	0.00145138	-0.920026	0.433745	0.0862263
K00128&K22187	ALDH; aldehyde dehydrogenase (NAD+) [EC:1.2.1.3] & xylA; alpha-ketoglutaric semialdehyde dehydrogenase [EC:1.2.1.-]	489	0.000195215	0.587	0.0033557	-0.920019	0.391393	0.0373162
K16845	suyA; (2R)-sulfolactate sulfo-lyase subunit alpha [EC:4.4.1.24]	1394	0.000339691	0	0.00128041	-0.919978	0.440057	0.0981379
K18209	tfrA; fumarate reductase (CoM/CoB) subunit A [EC:1.3.4.1]	1550	0.000411216	0	0.00116144	-0.919968	0.444803	0.109345
K07890	RAB21; Ras-related protein Rab-21	182	0.000423307	0	0.00833333	-0.919963	0.342541	0.0149422
K04525	SERPINA; serpin peptidase inhibitor, clade A	590	0.000372198	0	0.00282486	-0.919935	0.400679	0.0443078
K16408	stiD; stigmatellin polyketide synthase StiD	590	0.000189454	0.772	0.00282486	-0.919935	0.400679	0.0440095
K07076	K07076; uncharacterized protein	3962	0.000405628	0	0.000489956	-0.919934	0.484979	0.257089
K05372	ybtA; AraC family transcriptional regulator	254	0.000151891	0.985	0.00613497	-0.919892	0.359684	0.0202348
K11003	hlyD, cyaD; hemolysin D	1542	0.00025704	0	0.00116822	-0.919823	0.445165	0.106875
K13780	SLC7A5, LAT1; solute carrier family 7 (L-type amino acid transporter), member 5	122	0.000323948	0.002	0.0120482	-0.919821	0.322314	0.010241
K04112	bcrC, badD; benzoyl-CoA reductase subunit C [EC:1.3.7.8]	373	0.000619239	0	0.00431034	-0.919812	0.379032	0.0291556
K14472	smtB; succinyl-CoA:(S)-malate CoA-transferase subunit B [EC:2.8.3.22]	1519	0.000303423	0	0.00118483	-0.919783	0.444664	0.105547
K08104	HS3ST5; [heparan sulfate]-glucosamine 3-sulfotransferase 5 [EC:2.8.2.23]	36	0.000491994	0	0.037037	-0.919721	0.257143	0.00326715
K21286	NTAQ1; protein N-terminal glutamine amidohydrolase [EC:3.5.1.122]	36	0.000787685	0	0.037037	-0.919721	0.257143	0.00325855
K02908	RP-L30e, RPL30; large subunit ribosomal protein L30e	19	0.000250667	0.237	0.0666667	-0.919717	0.222222	0.00175197
K07438	CYP27B1; calcidiol 1-monooxygenase (25-hydroxyvitamin D3 1alpha-hydroxylase) [EC:1.14.15.18]	19	0.000104667	0.87	0.0666667	-0.919717	0.222222	0.00175285
K07578	K07578; homologs of the eukaryotic argonaute protein	19	0.000340667	0.072	0.0666667	-0.919717	0.222222	0.00175
K14459	HEX; hexosaminidase [EC:3.2.1.52]	19	0.000481667	0.008	0.0666667	-0.919717	0.222222	0.001765
K15385	APDC; aspyridone synthetase trans-acting enoyl reductase	19	0.00010125	0.886	0.0666667	-0.919717	0.222222	0.00175791
K21894	CYGB; cytoglobin	19	0.000234222	0.287	0.0666667	-0.919717	0.222222	0.00175088
K10619	cmtAb; p-cumate 2,3-dioxygenase subunit alpha [EC:1.14.12.25]	1070	0.000167091	1	0.00163666	-0.919673	0.429373	0.0756636
K13322	megDV; dTDP-4-keto-6-deoxyhexose 4-ketoreductase	179	0.000104081	1	0.00847458	-0.91967	0.342697	0.0145922
K19818	ndhA; nicotine dehydrogenase subunit A [EC:1.5.99.4]	633	0.000269614	0	0.00265252	-0.919661	0.405063	0.0471355
K16561	exoI; succinoglycan biosynthesis protein ExoI	251	0.000257698	0.012	0.00621118	-0.919636	0.36	0.0199975
K14255	oxyT, ctcO, cts6; 4-amino-anhydrotetracycline N4-methyltransferase [EC:2.1.1.335]	494	0.000208572	0.296	0.00333333	-0.919589	0.393509	0.0373283
K19567	elmMI; 8-demethyl-8-alpha-L-rhamnosyltetracenomycin-C 2'-O-methyltransferase [EC:2.1.1.305]	75	0.000103225	0.995	0.0188679	-0.919584	0.297297	0.00649756
K12677	car; clavulanate-9-aldehyde reducatase	3615	0.000195125	0.998	0.000534759	-0.919545	0.482844	0.233071
K14988	salK; two-component system, NarL family, secretion system sensor histidine kinase SalK	148	0.000132747	0.993	0.010101	-0.919537	0.333333	0.0121982
K01539	ATP1A; sodium/potassium-transporting ATPase subunit alpha [EC:3.6.3.9]	1238	0.000303848	0	0.00143266	-0.919532	0.43654	0.0884855
K21194	mdpA6; glycosyltransferase [EC:2.4.1.-]	351	9.29256e-05	1	0.00456621	-0.919513	0.377143	0.0273697
K19316	blaIMI; beta-lactamase class A IMI [EC:3.5.2.6]	89	0.000110242	0.998	0.016129	-0.919463	0.306818	0.00761738
K10708	frlB; fructoselysine 6-phosphate deglycase [EC:3.5.-.-]	815	0.000189749	0.817	0.00210526	-0.91946	0.41769	0.058882
K12912	phsB; peptide synthetase PhsB	1137	0.000153751	1	0.00155039	-0.919431	0.433099	0.0804296
K17730	CYP4F12; cytochrome P450 family 4 subfamily F polypeptide 12 [EC:1.14.14.1]	171	0.000227913	0.16	0.00884956	-0.919428	0.341176	0.0139355
K22231	iolM; scyllo-inosose 3-dehydrogenase [EC:1.1.1.-]	171	0.000469499	0	0.00884956	-0.919428	0.341176	0.0140792
K21540	mycE; mycinamicin VI 2''-O-methyltransferase [EC:2.1.1.238]	72	0.000100802	0.997	0.0196078	-0.919367	0.295775	0.00629327
K16243	dmpL, poxC; Phenol hydroxylase P1 protein	484	0.000190877	0.68	0.00340136	-0.919363	0.393375	0.0367214
K16874	hmfF; 2,5-furandicarboxylate decarboxylase 1	1517	0.000260529	0	0.00119048	-0.9193	0.44657	0.103978
K07047	nfdA; N-substituted formamide deformylase [EC:3.5.1.91]	533	0.000249319	0.001	0.00311526	-0.919236	0.398496	0.03998
K17644	aflD, nor-1; norsolorinic acid ketoreductase [EC:1.1.1.349]	1087	0.000284715	0	0.00161812	-0.919228	0.43186	0.0773959
K06223	dam; DNA adenine methylase [EC:2.1.1.72]	7085	0.000332417	0	0.00028885	-0.919225	0.511434	0.434799
K00558	DNMT1, dcm; DNA (cytosine-5)-methyltransferase 1 [EC:2.1.1.37]	11137	0.000282096	0	0.000190621	-0.91921	0.529005	0.656692
K15509	hpsN; sulfopropanediol 3-dehydrogenase [EC:1.1.1.308]	1760	0.000269747	0	0.0010395	-0.919169	0.453667	0.119945
K18431	legF, ptmB; CMP-N,N'-diacetyllegionaminic acid synthase [EC:2.7.7.82]	4148	0.000375616	0	0.000473037	-0.919086	0.490475	0.264026
K00968&K00980	PCYT1; choline-phosphate cytidylyltransferase [EC:2.7.7.15] & tagD; glycerol-3-phosphate cytidylyltransferase [EC:2.7.7.39]	467	0.000241151	0.014	0.00352113	-0.919081	0.392704	0.0357549
K09837	LUT1, CYP97C1; carotene epsilon-monooxygenase [EC:1.14.99.45]	842	0.000239195	0.002	0.00204918	-0.91902	0.420927	0.0615754
K10199	ABC.GLC.A; glucose/arabinose transport system ATP-binding protein	188	0.000308614	0.001	0.00813008	-0.91898	0.347594	0.0150878
K01841	pepM; phosphoenolpyruvate phosphomutase [EC:5.4.2.9]	1909	0.000257747	0	0.000966184	-0.918963	0.458071	0.12959
K17893	AOX1, AOX2; ubiquinol oxidase [EC:1.10.3.11]	547	0.000313527	0	0.00304878	-0.918877	0.401099	0.0412618
K01905	acdA; acetate---CoA ligase (ADP-forming) subunit alpha [EC:6.2.1.13]	666	0.000577811	0	0.00254453	-0.918865	0.410526	0.0488474
K21684	sdgC; salicyloyl-CoA 5-hydroxylase [EC:1.14.13.209]	302	0.000132444	1	0.00526316	-0.91885	0.372093	0.0236457
K19070	oorA; oxalate oxidoreductase subunit alpha [EC:1.2.7.10]	94	0.000347691	0.001	0.0153846	-0.918802	0.311828	0.00802307
K07733	alpA; prophage regulatory protein	3287	0.000173929	1	0.000587199	-0.918794	0.482045	0.212299
K16916	yydJ; putative peptide transport system permease protein	63	9.9058e-05	0.997	0.0222222	-0.918788	0.290323	0.00551378
K00235	SDHB, SDH2; succinate dehydrogenase (ubiquinone) iron-sulfur subunit [EC:1.3.5.1]	316	0.000391064	0	0.00505051	-0.918781	0.374603	0.024808
K15870	baiCD; NAD+-dependent 7alpha-hydroxy-3-oxo bile acid-CoA-ester 4-dehydrogenase	853	0.000356699	0	0.0020284	-0.918763	0.422535	0.0613543
K16245	dmpO, poxE; phenol hydroxylase P4 protein	477	0.00018975	0.734	0.00346021	-0.918753	0.394958	0.0358923
K21317	bmoX; butane monooxygenase alpha subunit [EC:1.14.13.230]	351	0.000190086	0.668	0.00458716	-0.918733	0.38	0.0272134
K10951	SLC12A2, NKCC1; solute carrier family 12 (sodium/potassium/chloride transporter), member 2	261	0.000628018	0	0.0060241	-0.918675	0.365385	0.0205941
K20110	JAMM1; desampylase [EC:3.4.19.15]	863	0.000486925	0	0.00200803	-0.918671	0.423434	0.0626734
K17739	THNR; tetrahydroxynaphthalene reductase [EC:1.1.1.252]	2570	0.000172564	1	0.00073692	-0.918663	0.472168	0.169989
K07543	bbsE; benzylsuccinate CoA-transferase BbsE subunit [EC:2.8.3.15]	318	0.000448125	0	0.00502513	-0.918649	0.375394	0.024716
K20340	agrA2; two-component system, LytTR family, response regulator AgrA2	621	0.000288004	0	0.00271739	-0.918641	0.408065	0.0462799
K17990	VCPO; vanadium chloroperoxidase [EC:1.11.1.10]	80	0.000244286	0.142	0.0178571	-0.918605	0.303797	0.00688016
K01111	E3.1.3.68; 2-deoxyglucose-6-phosphatase [EC:3.1.3.68]	102	0.000242083	0.153	0.0142857	-0.918599	0.316832	0.00856079
K05663	ABC.ATM; mitochondrial ABC transporter ATM	102	0.000304508	0.008	0.0142857	-0.918599	0.316832	0.00862177
K20432	valK; 5-epi-valiolone dehydratase [EC:4.2.1.-]	217	0.000271055	0.003	0.00714286	-0.918538	0.356481	0.017362
K08068	siaA, neuC1; UDP-N-acetylglucosamine 2-epimerase (hydrolysing) [EC:3.2.1.183]	2579	0.000318111	0	0.000735294	-0.918535	0.472847	0.169473
K08781	CPA5; carboxypeptidase A5 [EC:3.4.17.1]	45	0.000460882	0	0.030303	-0.918523	0.272727	0.00401003
K21721	sbnB; N-[(2S)-2-amino-2-carboxyethyl]-L-glutamate dehydrogenase [EC:1.5.1.51]	2202	0.000243807	0	0.00085034	-0.918509	0.466152	0.147317
K01438&K00930	argE; acetylornithine deacetylase [EC:3.5.1.16] & argB; acetylglutamate kinase [EC:2.7.2.8]	57	9.44697e-05	0.993	0.0243902	-0.918507	0.285714	0.00500313
K15869	baiA; 3alpha-hydroxy bile acid-CoA-ester 3-dehydrogenase [EC:1.1.1.395]	348	0.000288185	0	0.00462963	-0.918505	0.380403	0.0268918
K21033	virH1, CYP103; cytochrome P450 family 103	849	0.000158634	1	0.00204082	-0.918498	0.423349	0.0614708
K17744	GalDH; L-galactose dehydrogenase [EC:1.1.1.316]	2129	0.000360207	0	0.000877193	-0.918493	0.464756	0.143252
K14506	JAR1_4_6; jasmonic acid-amino synthetase [EC:6.3.2.52]	54	0.000235726	0.236	0.025641	-0.91842	0.283019	0.00476131
K20675	SPIRIT; serine protease immune response integrator	51	0.000121369	0.948	0.027027	-0.918382	0.28	0.00451637
K07426	CYP4B1; cytochrome P450 family 4 subfamily B polypeptide 1 [EC:1.14.14.1]	1156	0.000250003	0	0.00153846	-0.918365	0.438095	0.0811453
K18677	GALAK; galacturonokinase [EC:2.7.1.44]	187	0.000461612	0	0.00819672	-0.918356	0.349462	0.0152527
K14374	aveD; avermectin B 5-O-methyltransferase [EC:2.1.1.-]	277	0.000163341	0.959	0.00571429	-0.918345	0.369565	0.0216391
K22299	rghR; HTH-type transcriptional regulator, competence development regulator	943	0.000221845	0.049	0.00185529	-0.918332	0.428875	0.0671074
K19067	E1.3.8.11; cyclohexane-1-carbonyl-CoA dehydrogenase [EC:1.3.8.11]	743	0.00028676	0	0.00230947	-0.918321	0.41779	0.0540203
K15849	PAT, AAT; bifunctional aspartate aminotransferase and glutamate/aspartate-prephenate aminotransferase [EC:2.6.1.1 2.6.1.78 2.6.1.79]	894	0.000255793	0	0.00194932	-0.918268	0.426652	0.0644836
K10711	frlR; GntR family transcriptional regulator, frlABCD operon transcriptional regulator	1657	0.000275337	0	0.00110619	-0.918258	0.45471	0.113229
K19511	PXDN, VPO1; peroxidase [EC:1.11.1.7]	154	0.000388901	0	0.00980392	-0.918209	0.339869	0.0126678
K20039	FDC1; phenacrylate decarboxylase [EC:4.1.1.102]	298	0.000198143	0.518	0.00534759	-0.918207	0.373737	0.023408
K07726	K07726; putative transcriptional regulator	4164	0.000286861	0	0.000474834	-0.918207	0.494355	0.262797
K18075	tphA3; terephthalate 1,2-dioxygenase oxygenase component beta subunit [EC:1.14.12.15]	231	0.000166848	0.904	0.00675676	-0.918197	0.36087	0.0185139
K01860&K01856	E5.5.1.7; chloromuconate cycloisomerase [EC:5.5.1.7] & catB; muconate cycloisomerase [EC:5.5.1.1]	347	0.000209585	0.336	0.00465116	-0.918164	0.381503	0.02674
K00577	mtrA; tetrahydromethanopterin S-methyltransferase subunit A [EC:2.1.1.86]	88	0.000546393	0	0.0163934	-0.918152	0.310345	0.00755002
K19707	rsbQ; sigma-B regulation protein RsbQ	2370	0.000200729	0.781	0.000797448	-0.918083	0.471085	0.156664
K07062	fitB; toxin FitB [EC:3.1.-.-]	3348	0.000288932	0	0.00058072	-0.918079	0.485808	0.216424
K17741	GRE2; NADPH-dependent methylglyoxal reductase [EC:1.1.1.283]	1434	0.000223726	0.024	0.00126582	-0.917973	0.449407	0.0986003
K12444	ppsE; phthiocerol/phenolphthiocerol synthesis type-I polyketide synthase E	687	0.0001445	1	0.00248756	-0.917965	0.415452	0.0499875
K09679	HS3ST6; [heparan sulfate]-glucosamine 3-sulfotransferase 6 [EC:2.8.2.-]	29	0.000291196	0.092	0.0454545	-0.91796	0.25	0.00263919
K16401	sorA; soraphen polyketide synthase A	431	9.41727e-05	1	0.00381679	-0.917944	0.393023	0.0325315
K09726	K09726; uncharacterized protein	424	0.000571976	0	0.00387597	-0.917885	0.392435	0.0325522
K13995	nicF; maleamate amidohydrolase [EC:3.5.1.107]	4317	0.000274344	0	0.000460617	-0.91788	0.49722	0.271964
K19320	blaOXA-211; beta-lactamase class D OXA-211 [EC:3.5.2.6]	206	0.000268579	0.007	0.0075188	-0.91788	0.356098	0.0165248
K20490	nisF, spaF, cprA, epiF; lantibiotic transport system ATP-binding protein	3130	0.000320749	0	0.000618812	-0.917866	0.483861	0.199852
K10225	FADS3; fatty acid desaturase 3 (Delta-13 desaturase) [EC:1.14.19.-]	133	9.17526e-05	1	0.011236	-0.917856	0.333333	0.0110303
K02805	wecE, rffA; dTDP-4-amino-4,6-dideoxygalactose transaminase [EC:2.6.1.59]	3968	0.00034197	0	0.000498008	-0.917799	0.494076	0.25476
K11953	cmpD; bicarbonate transport system ATP-binding protein [EC:3.6.3.-]	1442	0.000298074	0	0.00126103	-0.917792	0.450382	0.0998487
K14386	SLC5A6, SMVT; solute carrier family 5 (sodium-dependent multivitamin transporter), member 6	325	0.000342259	0	0.0049505	-0.917778	0.37963	0.0251754
K05286	PIGB; phosphatidylinositol glycan, class B [EC:2.4.1.-]	71	0.000528583	0	0.02	-0.917738	0.3	0.00618063
K19872	FKTN; fukutin [EC:2.7.8.-]	71	0.0001385	0.902	0.02	-0.917738	0.3	0.00617673
K00490	CYP4F; cytochrome P450 family 4 subfamily F [EC:1.14.14.1]	612	0.000213603	0.211	0.00277008	-0.917738	0.410802	0.044804
K14392&K03307	panF; sodium/pantothenate symporter & TC.SSS; solute:Na+ symporter, SSS family	186	0.000523793	0	0.00826446	-0.917724	0.351351	0.0150319
K19857	aveBIV, avrE; dTDP-4-keto-6-deoxy-L-hexose 4-reductase	166	9.14152e-05	1	0.00917431	-0.917715	0.345455	0.0133449
K15637	PGAM5; serine/threonine-protein phosphatase PGAM5 [EC:3.1.3.16]	138	0.000261223	0.04	0.0108696	-0.91771	0.335766	0.0114192
K16244	dmpM, poxB; phenol hydroxylase P2 protein	495	0.000197993	0.547	0.003367	-0.917669	0.40081	0.0371113
K19669	pphA; phosphonopyruvate hydrolase [EC:3.11.1.3]	327	0.000118412	1	0.00492611	-0.917658	0.380368	0.0252943
K09873	TIP; aquaporin TIP	486	0.000462819	0	0.00342466	-0.917647	0.4	0.0366499
K15680	HSD11B1; corticosteroid 11-beta-dehydrogenase isozyme 1 [EC:1.1.1.146]	373	0.000259556	0.004	0.00436681	-0.917614	0.387097	0.0283723
K08666	KLK4, PRSS17; kallikrein 4 [EC:3.4.21.-]	15	8.33333e-05	0.911	0.0833333	-0.9176	0.214286	0.00138889
K12911	phsA; peptide synthetase PhsA	15	0.000278542	0.189	0.0833333	-0.9176	0.214286	0.00137586
K15651	cmaC; aminocarboxycyclopropane-forming enzyme	15	0.000155833	0.621	0.0833333	-0.9176	0.214286	0.00137397
K20594	genK, gacD, gntK; cobalamin-dependent radical SAM methyltransferase [EC:2.1.1.-]	15	0.00012	0.799	0.0833333	-0.9176	0.214286	0.00138906
K09469	aepZ; 2-aminoethylphosphonate-pyruvate transaminase	329	0.000270118	0	0.00490196	-0.917541	0.381098	0.0254865
K04113	bcrB, badE; benzoyl-CoA reductase subunit B [EC:1.3.7.8]	315	0.000583101	0	0.00510204	-0.917522	0.378981	0.0245623
K20571	kanC; dehydrogenase [EC:1.1.1.-]	1295	0.00023311	0.001	0.0013947	-0.917504	0.446677	0.0899272
K21187	sgcA6; glycosyltransferase [EC:2.4.1.-]	352	0.000100447	1	0.00460829	-0.917503	0.384615	0.026973
K20680	fdtB; dTDP-3-amino-3,6-dideoxy-alpha-D-galactopyranose transaminase [EC:2.6.1.90]	4224	0.000369859	0	0.000471476	-0.917483	0.497987	0.266633
K04641	bop; bacteriorhodopsin	256	0.000231825	0.101	0.00617284	-0.917481	0.368627	0.0201275
K21336	mdpA4; C-methyltransferase [EC:2.1.1.-]	2139	0.000290263	0	0.000880282	-0.917473	0.46913	0.142053
K13951	ADH1_7; alcohol dehydrogenase 1/7 [EC:1.1.1.1]	109	0.000247423	0.08	0.0135135	-0.917447	0.324074	0.00912044
K18131	mexR; MarR family transcriptional regulator, repressor of the mexAB-oprM multidrug resistance operon	109	0.000221619	0.284	0.0135135	-0.917447	0.324074	0.00913299
K21270	ChuaMOX; (R)-mandelonitrile oxidase [EC:1.1.3.49]	109	0.000166177	0.811	0.0135135	-0.917447	0.324074	0.00918124
K10120	K10120, msmE; fructooligosaccharide transport system substrate-binding protein	580	0.000200012	0.517	0.00291545	-0.917445	0.409326	0.0428571
K15318	APTB; hydrolase	580	0.000373955	0	0.00291545	-0.917445	0.409326	0.0429918
K07539	oah; 6-oxocyclohex-1-ene-carbonyl-CoA hydrolase [EC:3.7.1.21]	227	0.000632863	0	0.00689655	-0.917379	0.362832	0.0180587
K19723	dcsB; Nomega-hydroxy-L-arginine amidinohydrolase [EC:3.5.3.25]	168	0.000145056	0.983	0.00909091	-0.917352	0.347305	0.0136455
K15961	mtmGIII; glycosyltransferase [EC:2.4.1.-]	234	0.000105098	1	0.00671141	-0.91726	0.364807	0.0185836
K13867	SLC7A7; solute carrier family 7 (L-type amino acid transporter), member 7	140	0.000339294	0.001	0.0107527	-0.917225	0.338129	0.0116692
K15657	srfATE, srfAD, lchAD; external thioesterase TEII	1419	0.000168556	1	0.00128535	-0.917194	0.452045	0.0974784
K20663	CYP714D1; gibberellin 16alpha,17-epoxidase [EC:1.14.-.-]	90	0.000204078	0.461	0.016129	-0.91718	0.314607	0.00761929
K16917	yydI; putative peptide transport system ATP-binding protein	65	0.000134078	0.931	0.0217391	-0.917174	0.296875	0.00562008
K16412	stiH; stigmatellin polyketide synthase StiH	825	0.000202022	0.471	0.00211416	-0.917162	0.427184	0.0589263
K00483&K14534	hpaB; 4-hydroxyphenylacetate 3-monooxygenase [EC:1.14.14.9] & abfD; 4-hydroxybutyryl-CoA dehydratase / vinylacetyl-CoA-Delta-isomerase [EC:4.2.1.120 5.3.3.3]	495	0.000493762	0	0.00337838	-0.917126	0.402834	0.0372475
K13016	wbpB; UDP-N-acetyl-2-amino-2-deoxyglucuronate dehydrogenase [EC:1.1.1.335]	971	0.000365952	0	0.00182149	-0.917098	0.435052	0.0685857
K18225	prmB; propane monooxygenase reductase component [EC:1.18.1.-]	1442	0.000254817	0	0.00126743	-0.917097	0.453158	0.0991195
K07746	parD1_3_4; antitoxin ParD1/3/4	3747	0.000275378	0	0.000527983	-0.917087	0.494661	0.236448
K18897	sdmt; sarcosine/dimethylglycine N-methyltransferase [EC:2.1.1.157]	394	0.000338317	0	0.00416667	-0.917054	0.391858	0.0298862
K14592	FOLH1, GCPII; glutamate carboxypeptidase II (folate hydrolase 1) [EC:3.4.17.21]	274	0.000370375	0	0.00581395	-0.917046	0.373626	0.0215338
K12633	pur5; N-methyl-transferase [EC:2.1.1.-]	160	0.000101361	1	0.00952381	-0.917005	0.345912	0.0130424
K18601	K18601; aldehyde dehydrogenase [EC:1.2.1.-]	735	0.000400488	0	0.00235294	-0.917001	0.422343	0.0528942
K14676	NTE, NRE; lysophospholipid hydrolase [EC:3.1.1.5]	170	0.000376893	0	0.00900901	-0.917001	0.349112	0.0138556
K19588	dopDH; 2,5-dioxopentanoate dehydrogenase [EC:1.2.1.26]	966	0.000264558	0	0.0018315	-0.916989	0.435233	0.0680145
K09252	FAEB; feruloyl esterase [EC:3.1.1.73]	901	0.000208976	0.304	0.00195312	-0.916928	0.432222	0.0640511
K08690	bphB; cis-2,3-dihydrobiphenyl-2,3-diol dehydrogenase [EC:1.3.1.56]	878	0.000140389	1	0.002	-0.916927	0.431015	0.0624296
K03309&K11103	TC.DAACS; dicarboxylate/amino acid:cation (Na+ or H+) symporter, DAACS family & dctA; aerobic C4-dicarboxylate transport protein	311	5.77126e-05	1	0.00518135	-0.916878	0.380645	0.0240692
K21746	rclR; AraC family transcriptional regulator, reactive chlorine species (RCS)-specific activator of rcl operon	888	0.000138149	1	0.0019802	-0.916863	0.431793	0.0628351
K16414	stiK; methyltransferase	137	0.000308775	0.001	0.010989	-0.916845	0.338235	0.0113065
K16901	K16901; anthranilate 3-monooxygenase (FAD) / 4-hydroxyphenylacetate 3-monooxygenase [EC:1.14.14.8 1.14.14.9]	917	0.000214344	0.185	0.00192308	-0.916835	0.433406	0.0655138
K05617	SLC1A6, EAAT4; solute carrier family 1 (high affinity aspartate/glutamate transporter), member 6	400	0.000471303	0	0.00411523	-0.916814	0.393484	0.0300658
K20533	trbI; type IV secretion system protein TrbI	1701	0.000201068	0.648	0.0010917	-0.916796	0.461765	0.114762
K09865	AQP2; aquaporin-2	76	0.000345848	0.004	0.0188679	-0.916771	0.306667	0.00648622
K16123	tycB; tyrocidine synthetase II	1341	0.000126795	1	0.0013587	-0.916688	0.451493	0.0927445
K00245&K00246	frdB; fumarate reductase iron-sulfur subunit [EC:1.3.5.4] & frdC; fumarate reductase subunit C	103	0.000298679	0.005	0.0142857	-0.916665	0.323529	0.00855549
K20207	gpx; hydroperoxy fatty acid reductase [EC:1.11.1.22]	259	0.000398255	0	0.00613497	-0.916665	0.372093	0.0202855
K01793	GLCE; heparosan-N-sulfate-glucuronate 5-epimerase [EC:5.1.3.17]	59	0.000367123	0.003	0.0238095	-0.916649	0.293103	0.00512885
K21568	PLR; pinoresinol/lariciresinol reductase [EC:1.23.1.1 1.23.1.2 1.23.1.3 1.23.1.4]	59	0.000118111	0.969	0.0238095	-0.916649	0.293103	0.00511477
K15670	rifA; rifamycin polyketide synthase modules 1, 2 and 3	473	0.000103741	1	0.00353357	-0.916603	0.402542	0.0351709
K00709	ABO; histo-blood group ABO system transferase [EC:2.4.1.40 2.4.1.37]	22	0.000326471	0.068	0.0588235	-0.916588	0.238095	0.00200351
K05544	DUS3; tRNA-dihydrouridine synthase 3 [EC:1.3.1.89]	22	0.000713431	0	0.0588235	-0.916588	0.238095	0.00202583
K19099	blaGIM; metallo-beta-lactamase class B GIM [EC:3.5.2.6]	521	0.00026079	0.001	0.00323625	-0.916491	0.407692	0.0389036
K15641	mxaF; myxalamid-type polyketide synthase MxaF	584	0.000164437	0.992	0.00291545	-0.916455	0.413379	0.0428357
K16403	sorM; O-methyltransferase	35	9.53704e-05	0.975	0.0384615	-0.916393	0.264706	0.00314505
K11004	hlyB, cyaB; ATP-binding cassette, subfamily B, bacterial HlyB/CyaB	3113	0.000300171	0	0.000629327	-0.916393	0.489717	0.198277
K19510	gfrF; fructoselysine-6-phosphate deglycase	934	0.000191528	0.805	0.00189753	-0.916328	0.436227	0.0656843
K02112&K02114	ATPF1B, atpD; F-type H+-transporting ATPase subunit beta [EC:3.6.3.14] & ATPF1E, atpC; F-type H+-transporting ATPase subunit epsilon	11	0.000629444	0.008	0.111111	-0.916314	0.2	0.000997258
K05533	ANP1; mannan polymerase II complex ANP1 subunit [EC:2.4.1.-]	11	0.000426481	0.056	0.111111	-0.916314	0.2	0.00100113
K06126	COQ6; ubiquinone biosynthesis monooxygenase Coq6 [EC:1.14.13.-]	11	0.00038	0.082	0.111111	-0.916314	0.2	0.00100832
K09496	CCT4; T-complex protein 1 subunit delta	11	0.000295556	0.185	0.111111	-0.916314	0.2	0.00101215
K12121	PHYB; phytochrome B	11	0.000383889	0.074	0.111111	-0.916314	0.2	0.00100063
K13034	ATCYSC1; L-3-cyanoalanine synthase/ cysteine synthase [EC:2.5.1.47 4.4.1.9]	11	0.000101111	0.774	0.111111	-0.916314	0.2	0.00101291
K17871	ndh1; NADH:ubiquinone reductase (non-electrogenic) [EC:1.6.5.9]	11	0.00098	0.001	0.111111	-0.916314	0.2	0.00101291
K20381	traE1; regulatory protein	11	3.33333e-05	0.976	0.111111	-0.916314	0.2	0.000998378
K21287	atdA2; gamma-glutamylanilide hydrolase [EC:3.5.1.123]	11	8.05556e-05	0.855	0.111111	-0.916314	0.2	0.00101112
K12723	cloN2; clorobiocin biosynthesis protein CloN2	284	9.03189e-05	1	0.00564972	-0.916299	0.378092	0.0220884
K21817	blh; beta-carotene 15,15'-dioxygenase [EC:1.13.11.63]	754	0.000323282	0	0.00230947	-0.916284	0.426295	0.0542373
K21305	aglC; dolichyl N-acetyl-alpha-D-glucosaminyl phosphate 3-beta-D-2,3-diacetamido-2,3-dideoxy-beta-D-glucuronosyltransferase [EC:2.4.1.335]	405	0.00056167	0	0.00408163	-0.916283	0.39604	0.0305458
K03283	HSPA1s; heat shock 70kDa protein 1/2/6/8	555	0.000418021	0	0.0030581	-0.916283	0.411552	0.0403765
K09925	K09925; uncharacterized protein	544	0.000141464	1	0.00311526	-0.916255	0.410681	0.0403023
K08092	dlgD; 3-dehydro-L-gulonate 2-dehydrogenase [EC:1.1.1.130]	1061	0.000304235	0	0.00168919	-0.916253	0.442453	0.0742742
K01992&K09690	ABC-2.P; ABC-2 type transport system permease protein & ABC-2.LPSE.P; lipopolysaccharide transport system permease protein	330	0.000347012	0	0.00492611	-0.916213	0.386018	0.0253641
K15962	mtmC; D-mycarose 3-C-methyltransferase	2318	0.000305764	0	0.000825764	-0.916208	0.477773	0.151686
K01781	mdlA; mandelate racemase [EC:5.1.2.2]	1976	0.000285057	0	0.000956023	-0.916179	0.470886	0.130413
K19272	aph3-I; aminoglycoside 3'-phosphotransferase I [EC:2.7.1.95]	774	0.00015445	1	0.00225734	-0.91611	0.428202	0.0553538
K05614&K05617	SLC1A3, EAAT1; solute carrier family 1 (glial high affinity glutamate transporter), member 3 & SLC1A6, EAAT4; solute carrier family 1 (high affinity aspartate/glutamate transporter), member 6	309	0.000535171	0	0.0052356	-0.916093	0.383117	0.0238634
K20441	cetL; 5-epi-valiolone oxidase [EC:1.1.3.-]	215	0.000116306	1	0.00729927	-0.916089	0.364486	0.0169597
K21813	ENDOV; endonuclease V [EC:3.1.26.-]	38	0.000211264	0.369	0.0357143	-0.916048	0.27027	0.00339196
K15646	cmaA; coronamic acid synthetase CmaA, adenylation and thiolation didomain protein [EC:6.2.1.46]	50	3.75926e-05	1	0.0277778	-0.916027	0.285714	0.00438377
K11264	scpB, mmcD; methylmalonyl-CoA decarboxylase [EC:4.1.1.41]	691	0.000320613	0	0.00250627	-0.916004	0.423188	0.0500126
K18382	adh1; NAD+-dependent secondary alcohol dehydrogenase Adh1 [EC:1.1.1.-]	1574	0.000255194	0	0.00117925	-0.915981	0.461538	0.105928
K18896	gsmt; glycine/sarcosine N-methyltransferase [EC:2.1.1.156]	455	0.000459099	0	0.00367647	-0.915936	0.403084	0.0337863
K11945	phdF; extradiol dioxygenase [EC:1.13.11.-]	873	0.000170313	0.998	0.00202429	-0.915918	0.434633	0.0618803
K22153	SIDG; fusarinine C N2-transacetylase	1644	0.000203968	0.473	0.00113379	-0.915907	0.463786	0.110581
K08977	cruF; bisanhydrobacterioruberin hydratase [EC:4.2.1.161]	141	0.000246898	0.067	0.0107527	-0.915906	0.342857	0.0115782
K13549	btrN; 2-deoxy-scyllo-inosamine dehydrogenase (SAM-dependent) [EC:1.1.99.38]	41	0.000361708	0.011	0.0333333	-0.915883	0.275	0.00362591
K16406	stiB; stigmatellin polyketide synthase StiB	984	0.000209526	0.257	0.00181488	-0.915856	0.440488	0.0690261
K17835	griH; 3-amino-4-hydroxybenzoic acid synthase [EC:4.1.99.20]	313	0.000137963	0.999	0.00518135	-0.915855	0.384615	0.0239342
K22252	tld; GDP-6-deoxy-D-talose 4-dehydrogenase [EC:1.1.1.135]	2187	0.000298404	0	0.000873362	-0.915851	0.47667	0.14275
K16817	PLA2G16; HRAS-like suppressor 3 [EC:3.1.1.32 3.1.1.4]	44	0.000196172	0.516	0.03125	-0.915846	0.27907	0.0038586
K12306	MSFD7, SLC49A4; MFS transporter, FLVCR family, MFS-domain-containing protein 7	97	0.000653889	0	0.0151515	-0.915829	0.322917	0.00811182
K13472	raxST; sulfotransferase	481	0.000150465	0.999	0.0034965	-0.915821	0.40625	0.0356517
K16034	asm7; 20-O-methyltransferase	381	0.000160326	0.987	0.004329	-0.9158	0.394737	0.0288293
K16002	pikAIII; narbonolide/10-deoxymethynolide synthase [EC:2.3.1.240 2.3.1.239]	496	0.000121521	1	0.00340136	-0.915735	0.408081	0.0367629
K15970	tcmO; 8-O-methyltransferase	666	0.000278546	0	0.0025974	-0.915702	0.422556	0.0482594
K00085	E1.1.1.200; aldose-6-phosphate reductase (NADPH2) [EC:1.1.1.200]	67	0.0002954	0.026	0.0212766	-0.915679	0.30303	0.00575216
K10788	EPX, EPO; eosinophil peroxidase [EC:1.11.1.7]	110	0.000434827	0	0.0135135	-0.915665	0.330275	0.00914558
K09703	K09703; uncharacterized protein	1623	0.000261725	0	0.00114943	-0.915647	0.464242	0.108557
K00245&K00247	frdB; fumarate reductase iron-sulfur subunit [EC:1.3.5.4] & frdD; fumarate reductase subunit D	317	0.000483601	0	0.00512821	-0.915626	0.386076	0.0242834
K14080	mtaA; [methyl-Co(III) methanol-specific corrinoid protein]:coenzyme M methyltransferase [EC:2.1.1.246]	580	0.000579787	0	0.00294985	-0.915602	0.416235	0.0423824
K18782	blaIMP; metallo-beta-lactamase class B IMP [EC:3.5.2.6]	480	0.00027727	0	0.00350877	-0.915563	0.407098	0.0354247
K00816	CCBL; kynurenine---oxoglutarate transaminase / cysteine-S-conjugate beta-lyase / glutamine---phenylpyruvate transaminase [EC:2.6.1.7 4.4.1.13 2.6.1.64]	163	0.00037033	0	0.00943396	-0.915522	0.351852	0.0131959
K14749	etbAb; ethylbenzene dioxygenase subunit beta [EC:1.14.12.-]	1180	0.000190348	0.877	0.00154083	-0.915479	0.450382	0.0812947
K18234	vat; virginiamycin A acetyltransferase [EC:2.3.1.-]	4767	0.000268654	0	0.000429553	-0.915378	0.51175	0.289536
K00093	mdh; methanol dehydrogenase [EC:1.1.1.244]	2366	0.000325473	0	0.000815661	-0.915376	0.48203	0.153933
K13035	NIT4; beta-cyano-L-alanine hydratase/nitrilase [EC:3.5.5.4 4.2.1.65]	1727	0.000284979	0	0.00108814	-0.915369	0.468134	0.116365
K21332	calS9, atmS9; dTDP-alpha-D-glucuronic acid decarboxylase [EC:1.1.1.-]	1894	0.000447725	0	0.001	-0.915365	0.472266	0.124486
K03931	ygjK; putative isomerase	813	0.000267577	0	0.0021692	-0.915333	0.433498	0.057072
K09863	AQP0, MIP; aquaporin-0	64	0.000377429	0.001	0.0222222	-0.915309	0.301587	0.00552001
K16157	mmoX; methane monooxygenase component A alpha chain [EC:1.14.13.25]	366	0.000202381	0.433	0.0045045	-0.9153	0.394521	0.0277883
K07538	had; 6-hydroxycyclohex-1-ene-1-carbonyl-CoA dehydrogenase [EC:1.1.1.368]	216	0.000705897	0	0.00729927	-0.915298	0.367442	0.0169745
K19430	epsN; pyridoxal phosphate-dependent aminotransferase EpsN [EC:2.6.1.-]	6016	0.000355181	0	0.000347705	-0.915191	0.522028	0.36014
K16846	suyB; (2R)-sulfolactate sulfo-lyase subunit beta [EC:4.4.1.24]	989	0.000333104	0	0.00181488	-0.915183	0.44332	0.068836
K20424	acbL; 2-epi-valiolone-7-phosphate 1-reductase [EC:1.1.1.-]	75	7.70755e-05	1	0.0192308	-0.915172	0.310811	0.00638138
K16701	amsD; amylovoran biosynthesis glycosyltransferase AmsD [EC:2.4.-.-]	578	0.00017101	0.979	0.00296736	-0.915169	0.417678	0.0422217
K16124	tycC; tyrocidine synthetase III	669	0.000108225	1	0.0025974	-0.915069	0.42515	0.0481686
K17811	K17811; halimadienyl-diphosphate synthase [EC:5.5.1.16]	140	0.00011185	0.999	0.0108696	-0.915038	0.345324	0.0114509
K20344	blpA, lagD; ATP-binding cassette, subfamily C, bacteriocin exporter	2615	0.000294163	0	0.000746269	-0.915035	0.487758	0.166563
[truncated: 10,353 more rows]

## Sheet: Pfam
Pfam protein family phylogenetic distribution metrics (greyed if # genomes <50)		* Entries are greyed if # genomes <50. These rows were not included in most analyses
Pfam ID	description	# genomes	trait depth (tauD)	tauD p-value	consistency index (CI)	normalized CI log[CI]/log[# genomes]	retention index (RI)	homoplasy slope ratio (HSR)
PF00019.15	Transforming growth factor beta like domain	2	0.00016	0.378035	0.5	-1	0	1.99975
PF00051.13	Kringle domain	2	0.00013	0.424065	0.5	-1	0	1.99975
PF00110.14	wnt family	2	0.0004725	0.125581	0.5	-1	0	1.99975
PF00130.17	Phorbol esters/diacylglycerol binding domain (C1 domain)	2	0.00024	0.275229	0.5	-1	0	1.99975
PF00169.24	PH domain	2	0.00054	0.0965517	0.5	-1	0	1.99975
PF00220.12	Neurohypophysial hormones, N-terminal Domain	2	0.0001725	0.380137	0.5	-1	0	1.99975
PF00262.13	Calreticulin family	2	0.000165	0.388042	0.5	-1	0	1.99975
PF00320.22	GATA zinc finger	2	0.00018	0.340302	0.5	-1	0	1.99975
PF00340.14	Interleukin-1 / 18	2	0.0006875	0.0482063	0.5	-1	0	1.99975
PF00387.14	Phosphatidylinositol-specific phospholipase C, Y domain	2	0.001235	0.0182857	0.5	-1	0	1.99975
PF00439.20	Bromodomain	2	0.00021	0.327907	0.5	-1	0	1.99975
PF00508.12	E2 (early) protein, N terminal	2	0.0003175	0.199305	0.5	-1	0	1.99975
PF00569.12	Zinc finger, ZZ type	2	4.75e-05	0.617381	0.5	-1	0	1.99975
PF00616.14	GTPase-activator protein for Ras-like GTPase	2	0.000855	0.0378007	0.5	-1	0	1.99975
PF00628.24	PHD-finger	2	0.00044	0.137656	0.5	-1	0	1.99975
PF00650.15	CRAL/TRIO domain	2	0.0001075	0.486014	0.5	-1	0	1.99975
PF00680.15	RNA dependent RNA polymerase	2	2.5e-05	0.745455	0.5	-1	0	1.99975
PF00714.12	Interferon gamma	2	0.0001025	0.5	0.5	-1	0	1.99975
PF00827.12	Ribosomal L15	2	0.000115	0.468894	0.5	-1	0	1.99975
PF00900.15	Ribosomal family S4e	2	0.0001425	0.408516	0.5	-1	0	1.99975
PF00907.17	T-box	2	0.0002475	0.269099	0.5	-1	0	1.99975
PF00969.14	Class II histocompatibility antigen, beta domain	2	0.000485	0.111237	0.5	-1	0	1.99975
PF00972.15	Flavivirus RNA-directed RNA polymerase	2	3e-05	0.703218	0.5	-1	0	1.99975
PF01015.13	Ribosomal S3Ae family	2	0.0001175	0.447031	0.5	-1	0	1.99975
PF01034.15	Syndecan domain	2	0.0002125	0.314319	0.5	-1	0	1.99975
PF01110.12	Ciliary neurotrophic factor	2	1e-05	0.855835	0.5	-1	0	1.99975
PF01157.13	Ribosomal protein L21e	2	5e-06	0.98037	0.5	-1	0	1.99975
PF01167.13	Tub family	2	3.75e-05	0.659117	0.5	-1	0	1.99975
PF01280.15	Ribosomal protein L19e	2	0.000125	0.428074	0.5	-1	0	1.99975
PF01318.13	Bromovirus coat protein	2	7.5e-06	0.864834	0.5	-1	0	1.99975
PF01366.13	Herpesvirus processing and transport protein	2	0.00064	0.0672854	0.5	-1	0	1.99975
PF01462.13	Leucine rich repeat N-terminal domain	2	6.5e-05	0.568627	0.5	-1	0	1.99975
PF01486.12	K-box region	2	0.0002575	0.263825	0.5	-1	0	1.99975
PF01524.12	Geminivirus V2 protein	2	7e-05	0.524741	0.5	-1	0	1.99975
PF01529.15	DHHC palmitoyltransferase	2	0.000345	0.173256	0.5	-1	0	1.99975
PF01585.18	G-patch domain	2	0.0002575	0.24735	0.5	-1	0	1.99975
PF01775.12	Ribosomal proteins 50S-L18Ae/60S-L20/60S-L18A	2	0.0001225	0.429062	0.5	-1	0	1.99975
PF01776.12	Ribosomal L22e protein family	2	2.5e-06	0.980047	0.5	-1	0	1.99975
PF01777.13	Ribosomal L27e protein family	2	5.5e-05	0.594719	0.5	-1	0	1.99975
PF01779.12	Ribosomal L29e protein family	2	6.25e-05	0.587209	0.5	-1	0	1.99975
PF01798.13	snoRNA binding domain, fibrillarin	2	0.000325	0.19661	0.5	-1	0	1.99975
PF01803.11	LIM-domain binding protein	2	0.00013	0.444056	0.5	-1	0	1.99975
PF01873.12	Domain found in IF2B/IF5	2	0.00047	0.107675	0.5	-1	0	1.99975
PF01889.12	Membrane protein of unknown function DUF63	2	0.0017725	0.0058548	0.5	-1	0	1.99975
PF01994.11	tRNA ribose 2'-O-methyltransferase, aTrm56	2	0.00022	0.278363	0.5	-1	0	1.99975
PF02071.15	Aromatic-di-Alanine (AdAR) repeat	2	0.00062	0.0703218	0.5	-1	0	1.99975
PF02097.10	Filoviridae VP35	2	4.5e-05	0.640182	0.5	-1	0	1.99975
PF02098.11	Tick histamine binding protein	2	0.00025	0.257647	0.5	-1	0	1.99975
PF02118.16	Srg family chemoreceptor	2	0.0004625	0.115159	0.5	-1	0	1.99975
PF02160.10	Cauliflower mosaic virus peptidase (A3)	2	7e-05	0.533181	0.5	-1	0	1.99975
PF02170.17	PAZ domain	2	0.0002525	0.25	0.5	-1	0	1.99975
PF02176.13	TRAF-type zinc finger	2	0.00054	0.0902778	0.5	-1	0	1.99975
PF02194.10	PXA domain	2	0.000225	0.298266	0.5	-1	0	1.99975
PF02252.13	Proteasome activator pa28 beta subunit	2	0.0004575	0.131579	0.5	-1	0	1.99975
PF02260.15	FATC domain	2	0.000685	0.0586881	0.5	-1	0	1.99975
PF02298.12	Plastocyanin-like domain	2	0.000675	0.0587558	0.5	-1	0	1.99975
PF02349.10	Major surface glycoprotein	2	0.0002775	0.232019	0.5	-1	0	1.99975
PF02404.10	Stem cell factor	2	0.000295	0.232	0.5	-1	0	1.99975
PF02455.11	Hexon-associated protein (IIIa)	2	3.5e-05	0.67555	0.5	-1	0	1.99975
PF02505.9	Methyl-coenzyme M reductase operon protein D	2	0.0002475	0.292486	0.5	-1	0	1.99975
PF02745.10	Methyl-coenzyme M reductase alpha subunit, N-terminal domain	2	0.0001225	0.419059	0.5	-1	0	1.99975
PF02765.12	Telomeric single stranded DNA binding POT1/CDC13	2	0.0007	0.0500582	0.5	-1	0	1.99975
PF02783.10	Methyl-coenzyme M reductase beta subunit, N-terminal domain	2	0.00056	0.0821759	0.5	-1	0	1.99975
PF02791.12	DDT domain	2	0.0003275	0.210956	0.5	-1	0	1.99975
PF02984.14	Cyclin, C-terminal domain	2	5e-06	0.979118	0.5	-1	0	1.99975
PF02993.9	Minor capsid protein VI	2	0.0010525	0.0220418	0.5	-1	0	1.99975
PF02998.9	NULL	2	0.000115	0.445087	0.5	-1	0	1.99975
PF03020.10	LEM domain	2	0.000145	0.392361	0.5	-1	0	1.99975
PF03045.10	DAN domain	2	0.0002525	0.313657	0.5	-1	0	1.99975
PF03052.10	Adenoviral protein L1 52/55-kDa	2	7.75e-05	0.525522	0.5	-1	0	1.99975
PF03095.10	Phosphotyrosyl phosphate activator (PTPA) protein	2	5.25e-05	0.613164	0.5	-1	0	1.99975
PF03097.13	BRO1-like domain	2	0.00038	0.163242	0.5	-1	0	1.99975
PF03141.11	Putative S-adenosyl-L-methionine-dependent methyltransferase	2	6.75e-05	0.547674	0.5	-1	0	1.99975
PF03178.10	CPSF A subunit region	2	0.000635	0.0556872	0.5	-1	0	1.99975
PF03216.8	Rhabdovirus nucleoprotein	2	0.0010175	0.018583	0.5	-1	0	1.99975
PF03238.8	ESAG protein	2	2.75e-05	0.6916	0.5	-1	0	1.99975
PF03260.8	Lepidopteran low molecular weight (30 kD) lipoprotein	2	1.75e-05	0.773148	0.5	-1	0	1.99975
PF03296.8	Poxvirus poly(A) polymerase nucleotidyltransferase domain	2	0.000495	0.0902696	0.5	-1	0	1.99975
PF03463.10	eRF1 domain 1	2	0.0006725	0.0665888	0.5	-1	0	1.99975
PF03469.9	XH domain	2	0.00028	0.223898	0.5	-1	0	1.99975
PF03586.8	Herpesvirus UL36 tegument protein	2	0.000305	0.203963	0.5	-1	0	1.99975
PF03660.9	PHF5-like protein	2	0.0001475	0.38766	0.5	-1	0	1.99975
PF03694.8	Erg28 like protein	2	0.00046	0.116359	0.5	-1	0	1.99975
PF03715.8	Noc2p family	2	0.00017	0.365452	0.5	-1	0	1.99975
PF03722.9	Hemocyanin, all-alpha domain	2	1.75e-05	0.735363	0.5	-1	0	1.99975
PF03821.11	Golgi 4-transmembrane spanning transporter	2	0.0004025	0.155429	0.5	-1	0	1.99975
PF03914.12	CBF/Mak21 family	2	2.5e-05	0.726737	0.5	-1	0	1.99975
PF03921.9	Intercellular adhesion molecule (ICAM), N-terminal domain	2	0.0013775	0.00233918	0.5	-1	0	1.99975
PF03980.9	Nnf1	2	2e-05	0.750288	0.5	-1	0	1.99975
PF04042.11	DNA polymerase alpha/epsilon subunit B	2	0.001035	0.0243056	0.5	-1	0	1.99975
PF04045.9	Arp2/3 complex, 34 kD subunit p34-Arc	2	0.00136	0.00580046	0.5	-1	0	1.99975
PF04051.11	Transport protein particle (TRAPP) component	2	0.000535	0.0817253	0.5	-1	0	1.99975
PF04082.13	Fungal specific transcription factor domain	2	0.0002925	0.240978	0.5	-1	0	1.99975
PF04099.7	Sybindin-like family	2	0.0004225	0.128588	0.5	-1	0	1.99975
PF04100.7	Vps53-like, N-terminal	2	0.0015775	0.007034	0.5	-1	0	1.99975
PF04114.9	Gaa1-like, GPI transamidase component	2	0.000425	0.131669	0.5	-1	0	1.99975
PF04148.8	Transmembrane adaptor Erv26	2	0.000465	0.147887	0.5	-1	0	1.99975
PF04206.7	Tetrahydromethanopterin S-methyltransferase, subunit E	2	0.0001525	0.401376	0.5	-1	0	1.99975
PF04211.8	Tetrahydromethanopterin S-methyltransferase, subunit C	2	0.000345	0.175812	0.5	-1	0	1.99975
PF04212.13	MIT (microtubule interacting and transport) domain	2	0.000815	0.0331429	0.5	-1	0	1.99975
PF04242.8	Protein of unknown function (DUF424)	2	0.000135	0.438776	0.5	-1	0	1.99975
PF04252.8	Predicted SAM-dependent RNA methyltransferase	2	3.75e-05	0.65977	0.5	-1	0	1.99975
PF04426.7	Bul1 C terminus	2	0.0002725	0.247045	0.5	-1	0	1.99975
PF04479.8	RTA1 like protein	2	0.00015	0.404378	0.5	-1	0	1.99975
PF04506.8	Rft protein	2	0.0011275	0.0288684	0.5	-1	0	1.99975
PF04510.7	Family of unknown function (DUF577)	2	0.0006475	0.0540852	0.5	-1	0	1.99975
PF04513.7	Baculovirus polyhedron envelope protein, PEP, C terminus	2	0.0001275	0.43318	0.5	-1	0	1.99975
PF04523.8	Herpes virus tegument protein U30	2	0.0001425	0.423168	0.5	-1	0	1.99975
PF04532.7	Protein of unknown function (DUF587)	2	0.000365	0.186321	0.5	-1	0	1.99975
PF04570.9	zinc-finger of the FCS-type, C2-C2	2	0.0006025	0.0719178	0.5	-1	0	1.99975
PF04595.8	Poxvirus I6-like family	2	0.0007175	0.0511034	0.5	-1	0	1.99975
PF04690.8	YABBY protein	2	5.75e-05	0.596532	0.5	-1	0	1.99975
PF04700.7	Structural glycoprotein p40/gp41 conserved region	2	0.000185	0.352601	0.5	-1	0	1.99975
PF04709.7	Anti-Mullerian hormone, N terminal region	2	0.00053	0.0859107	0.5	-1	0	1.99975
PF04719.9	hTAFII28-like protein conserved region	2	0.0001325	0.432	0.5	-1	0	1.99975
PF04721.12	PNGase C-terminal domain, mannose-binding module PAW	2	0.0004175	0.136468	0.5	-1	0	1.99975
PF04758.9	Ribosomal protein S30	2	6.25e-05	0.548571	0.5	-1	0	1.99975
PF04787.7	Late protein H7	2	5e-06	0.977984	0.5	-1	0	1.99975
PF04848.8	Poxvirus A22 protein	2	0.0006025	0.0515222	0.5	-1	0	1.99975
PF04849.8	HAP1 N-terminal conserved region	2	7.25e-05	0.535671	0.5	-1	0	1.99975
PF04858.8	TH1 protein	2	0.000215	0.31078	0.5	-1	0	1.99975
PF04863.8	Alliinase EGF-like domain	2	0.00011	0.476464	0.5	-1	0	1.99975
PF04894.7	Archaeal Nre, N-terminal	2	0.000895	0.032147	0.5	-1	0	1.99975
PF04935.7	Surfeit locus protein 6	2	0.00013	0.449123	0.5	-1	0	1.99975
PF04938.7	Survival motor neuron (SMN) interacting protein 1 (SIP1)	2	0.000575	0.0714286	0.5	-1	0	1.99975
PF04942.9	CC domain	2	0.0011225	0.0164319	0.5	-1	0	1.99975
PF04990.7	RNA polymerase Rpb1, domain 7	2	0.0001325	0.410023	0.5	-1	0	1.99975
PF05003.7	Protein of unknown function (DUF668)	2	0.000295	0.223267	0.5	-1	0	1.99975
PF05053.8	Menin	2	0.0004525	0.125576	0.5	-1	0	1.99975
PF05073.7	Baculovirus P24 capsid protein	2	0.0007625	0.0449309	0.5	-1	0	1.99975
PF05131.9	Pep3/Vps18/deep orange family	2	0.000475	0.119213	0.5	-1	0	1.99975
PF05142.7	Domain of unknown function (DUF702)	2	0.00014	0.405594	0.5	-1	0	1.99975
PF05178.7	KRI1-like family	2	0.0003575	0.159117	0.5	-1	0	1.99975
PF05181.7	XPA protein C-terminus	2	0.000525	0.0803674	0.5	-1	0	1.99975
PF05267.7	Protein of unknown function (DUF725)	2	0.0005225	0.0870588	0.5	-1	0	1.99975
PF05276.9	SH3 domain-binding protein 5 (SH3BP5)	2	0.000175	0.375716	0.5	-1	0	1.99975
PF05303.7	Protein of unknown function (DUF727)	2	0.000415	0.118527	0.5	-1	0	1.99975
PF05341.6	Per os infectivity factor 6	2	4.25e-05	0.646172	0.5	-1	0	1.99975
PF05418.6	Apovitellenin I (Apo-VLDL-II)	2	8.25e-05	0.532089	0.5	-1	0	1.99975
PF05456.6	Eukaryotic translation initiation factor 4E binding protein (EIF4EBP)	2	0.00043	0.12892	0.5	-1	0	1.99975
PF05464.6	Phi-29-like late genes activator (early protein GP4)	2	2.5e-05	0.720504	0.5	-1	0	1.99975
PF05478.6	Prominin	2	0.00014	0.4068	0.5	-1	0	1.99975
PF05479.6	Photosystem I reaction centre subunit N (PSAN or PSI-N)	2	0.0004025	0.161066	0.5	-1	0	1.99975
PF05527.6	Domain of unknown function (DUF758)	2	0.000115	0.427071	0.5	-1	0	1.99975
PF05608.7	Protein of unknown function (DUF778)	2	0.00014	0.425261	0.5	-1	0	1.99975
PF05615.8	Tho complex subunit 7	2	0.0003825	0.166863	0.5	-1	0	1.99975
PF05667.6	Protein of unknown function (DUF812)	2	0.00013	0.422633	0.5	-1	0	1.99975
PF05671.6	GETHR pentapeptide repeat (5 copies)	2	0.0003875	0.168966	0.5	-1	0	1.99975
PF05743.8	UEV domain	2	0.00019	0.341435	0.5	-1	0	1.99975
PF05752.6	Calicivirus minor structural protein	2	0.00027	0.255919	0.5	-1	0	1.99975
PF05792.8	Candida agglutinin-like (ALS)	2	0.000105	0.492468	0.5	-1	0	1.99975
PF05793.7	Transcription initiation factor IIF, alpha subunit (TFIIF-alpha)	2	7.5e-05	0.539813	0.5	-1	0	1.99975
PF05806.7	Noggin	2	0.000635	0.0748848	0.5	-1	0	1.99975
PF05817.9	Oligosaccharyltransferase subunit Ribophorin II	2	0.000185	0.332948	0.5	-1	0	1.99975
PF05920.6	Homeobox KN domain	2	0.0002125	0.321133	0.5	-1	0	1.99975
PF06016.6	Reovirus core-spike protein lambda-2 (L2)	2	0.0002225	0.327485	0.5	-1	0	1.99975
PF06136.8	Domain of unknown function (DUF966)	2	0.00021	0.318233	0.5	-1	0	1.99975
PF06203.9	CCT motif	2	0.0007	0.054023	0.5	-1	0	1.99975
PF06215.6	Infectious salmon anaemia virus haemagglutinin	2	0.00044	0.126892	0.5	-1	0	1.99975
PF06395.6	CDC24 Calponin	2	0.000155	0.403207	0.5	-1	0	1.99975
PF06420.7	Mitochondrial genome maintenance MGM101	2	0.000265	0.242873	0.5	-1	0	1.99975
PF06423.7	GWT1	2	0.0003325	0.204413	0.5	-1	0	1.99975
PF06443.6	NULL	2	5e-06	0.977169	0.5	-1	0	1.99975
PF06465.8	Domain of Unknown Function (DUF1087)	2	6.5e-05	0.583047	0.5	-1	0	1.99975
PF06489.6	Orthopoxvirus A49R protein	2	0.0006525	0.064	0.5	-1	0	1.99975
PF06523.6	Protein of unknown function (DUF1106)	2	5e-06	0.976879	0.5	-1	0	1.99975
PF06602.9	Myotubularin-like phosphatase domain	2	0.0001125	0.459584	0.5	-1	0	1.99975
PF06624.7	Ribosome associated membrane protein RAMP4	2	0.0004975	0.112791	0.5	-1	0	1.99975
PF06631.6	Protein of unknown function (DUF1154)	2	0.0001775	0.37931	0.5	-1	0	1.99975
PF06640.6	P protein C-terminus	2	0.000135	0.415525	0.5	-1	0	1.99975
PF06673.6	Lactococcus lactis bacteriophage major capsid protein	2	0.00023	0.299766	0.5	-1	0	1.99975
PF06701.8	Mib_herc2	2	0.0009325	0.0333717	0.5	-1	0	1.99975
PF06709.6	Protein of unknown function (DUF1196)	2	7.5e-06	0.865497	0.5	-1	0	1.99975
PF06716.6	Protein of unknown function (DUF1201)	2	0.000465	0.104706	0.5	-1	0	1.99975
PF06809.6	Neural proliferation differentiation control-1 protein (NPDC1)	2	0.0006075	0.0860849	0.5	-1	0	1.99975
PF06875.6	Plethodontid receptivity factor PRF	2	0.000355	0.180023	0.5	-1	0	1.99975
PF07059.7	Protein of unknown function (DUF1336)	2	0.0002075	0.304447	0.5	-1	0	1.99975
PF07088.6	GvpD gas vesicle protein	2	0.000135	0.420323	0.5	-1	0	1.99975
PF07097.6	Protein of unknown function (DUF1359)	2	5e-06	0.96875	0.5	-1	0	1.99975
PF07107.6	Wound-induced protein WI12	2	2e-05	0.758741	0.5	-1	0	1.99975
PF07149.6	Pes-10	2	0.0006475	0.0703576	0.5	-1	0	1.99975
PF07246.6	Phlebovirus nonstructural protein NS-M	2	0.0008125	0.0419501	0.5	-1	0	1.99975
PF07304.6	Steroid receptor RNA activator (SRA1)	2	0.000475	0.146682	0.5	-1	0	1.99975
PF07340.6	Cytomegalovirus IE1 protein	2	0.0005425	0.0982659	0.5	-1	0	1.99975
PF07346.6	Protein of unknown function (DUF1477)	2	0.0003725	0.175439	0.5	-1	0	1.99975
PF07528.9	DZF domain	2	8e-05	0.529277	0.5	-1	0	1.99975
PF07544.8	RNA polymerase II transcription mediator complex subunit 9	2	0.0003675	0.186207	0.5	-1	0	1.99975
PF07565.8	Band 3 cytoplasmic domain	2	0.0009875	0.0261905	0.5	-1	0	1.99975
PF07597.6	Protein of unknown function (DUF1560)	2	4e-05	0.655133	0.5	-1	0	1.99975
PF07636.6	PSRT	2	0.0002725	0.240826	0.5	-1	0	1.99975
PF07723.8	Leucine Rich Repeat	2	0.00014	0.419929	0.5	-1	0	1.99975
PF07762.9	Protein of unknown function (DUF1618)	2	1.25e-05	0.806228	0.5	-1	0	1.99975
PF07778.6	Mis6	2	0.00041	0.125728	0.5	-1	0	1.99975
PF07803.6	GSG1-like protein	2	0.000885	0.0288018	0.5	-1	0	1.99975
PF07888.6	Calcium binding and coiled-coil domain (CALCOCO1) like	2	0.000245	0.287544	0.5	-1	0	1.99975
PF07893.8	Protein of unknown function (DUF1668)	2	0.002165	0	0.5	-1	0	1.99975
PF08016.7	Polycystin cation channel	2	0.00086	0.0282353	0.5	-1	0	1.99975
PF08048.7	Tap RepA1 leader peptide	2	5e-06	0.981588	0.5	-1	0	1.99975
PF08064.8	UME (NUC010) domain	2	0.00064	0.0769231	0.5	-1	0	1.99975
PF08153.7	NGP1NT (NUC091) domain	2	8.25e-05	0.539365	0.5	-1	0	1.99975
PF08209.6	Sgf11 (transcriptional regulation protein)	2	1e-05	0.833333	0.5	-1	0	1.99975
PF08236.6	SRI (Set2 Rpb1 interacting) domain	2	0.0002075	0.344788	0.5	-1	0	1.99975
PF08243.6	SPT2 chromatin protein	2	1e-05	0.83047	0.5	-1	0	1.99975
PF08286.6	Spc24 subunit of Ndc80	2	0.000185	0.375	0.5	-1	0	1.99975
PF08317.6	Spc7 kinetochore protein	2	4e-05	0.66436	0.5	-1	0	1.99975
PF08440.5	Potyviridae polyprotein	2	0.0008825	0.0296465	0.5	-1	0	1.99975
PF08474.6	Myelin transcription factor 1	2	5.25e-05	0.602076	0.5	-1	0	1.99975
PF08520.5	Fungal protein of unknown function (DUF1748)	2	0.000405	0.150575	0.5	-1	0	1.99975
PF08561.5	Mitochondrial ribosomal protein L37	2	0.000205	0.300708	0.5	-1	0	1.99975
PF08569.6	Mo25-like	2	0.0018125	0.00580046	0.5	-1	0	1.99975
PF08605.5	Fungal Rad9-like Rad53-binding	2	0.0002175	0.293642	0.5	-1	0	1.99975
PF08606.6	Prp19/Pso4-like	2	0.00049	0.0914221	0.5	-1	0	1.99975
PF08617.5	Kinase binding protein CGI-121	2	0.0001975	0.294451	0.5	-1	0	1.99975
PF08641.7	Kinetochore protein Mis14 like	2	0.0001725	0.364387	0.5	-1	0	1.99975
PF08646.5	Replication factor-A C terminal domain	2	3.5e-05	0.682339	0.5	-1	0	1.99975
PF08656.5	DASH complex subunit Dad3	2	1.25e-05	0.782007	0.5	-1	0	1.99975
PF08684.5	DNA mimic ocr	2	7.75e-05	0.533721	0.5	-1	0	1.99975
PF08700.6	Vps51/Vps67	2	5e-06	0.981352	0.5	-1	0	1.99975
PF08711.6	TFIIS helical bundle-like domain	2	0.00033	0.189873	0.5	-1	0	1.99975
PF08733.5	PalH/RIM21	2	3.25e-05	0.678369	0.5	-1	0	1.99975
PF08743.5	Nse4 C-terminal	2	0.0006425	0.0657439	0.5	-1	0	1.99975
PF08879.5	WRC	2	0.00027	0.25029	0.5	-1	0	1.99975
PF08935.5	Viral protein VP4 subunit	2	1.25e-05	0.796105	0.5	-1	0	1.99975
PF08952.6	Domain of unknown function (DUF1866)	2	0.00022	0.329812	0.5	-1	0	1.99975
PF09030.5	Creb binding	2	0.0003025	0.203178	0.5	-1	0	1.99975
PF09036.5	Bcr-Abl oncoprotein oligomerisation domain	2	0.00053	0.0903824	0.5	-1	0	1.99975
PF09071.5	Alpha-amylase, C terminal	2	0.0004275	0.128959	0.5	-1	0	1.99975
PF09082.5	Domain of unknown function (DUF1922)	2	0.0009825	0.021814	0.5	-1	0	1.99975
PF09104.5	BRCA2, oligonucleotide/oligosaccharide-binding, domain 3	2	2e-05	0.760694	0.5	-1	0	1.99975
PF09173.6	Initiation factor eIF2 gamma, C terminal	2	0.0003525	0.167243	0.5	-1	0	1.99975
PF09174.5	Maf1 regulator	2	0.000455	0.134615	0.5	-1	0	1.99975
PF09236.5	Alpha-haemoglobin stabilising protein	2	0.00082	0.0333333	0.5	-1	0	1.99975
PF09333.6	Autophagy-related protein C terminal domain	2	4.5e-05	0.627158	0.5	-1	0	1.99975
PF09336.5	Vps4 C terminal oligomerisation domain	2	0.000965	0.025522	0.5	-1	0	1.99975
PF09377.5	SBDS protein C-terminal domain	2	0.00084	0.0347222	0.5	-1	0	1.99975
PF09409.5	PUB domain	2	0.0004275	0.161027	0.5	-1	0	1.99975
PF09420.5	Ribosome biogenesis protein Nop16	2	6e-05	0.579812	0.5	-1	0	1.99975
PF09457.5	FIP domain	2	3.75e-05	0.669393	0.5	-1	0	1.99975
PF09606.5	ARC105 or Med15 subunit of Mediator complex non-fungal	2	8.75e-05	0.54007	0.5	-1	0	1.99975
PF09638.5	Ph1570 protein	2	0.0002275	0.286207	0.5	-1	0	1.99975
PF09768.4	Peptidase M76 family	2	0.000435	0.12413	0.5	-1	0	1.99975
PF09777.4	Osteopetrosis-associated transmembrane protein 1 precursor	2	0.0006525	0.0664336	0.5	-1	0	1.99975
PF09784.4	Mitochondrial ribosomal protein L31	2	0.0001975	0.333333	0.5	-1	0	1.99975
PF09816.4	RNA polymerase II transcription elongation factor	2	0.0001125	0.466891	0.5	-1	0	1.99975
PF09869.4	Uncharacterized protein conserved in archaea (DUF2096)	2	0.0004175	0.138298	0.5	-1	0	1.99975
PF09877.4	Predicted membrane protein (DUF2104)	2	0.00113	0.0198135	0.5	-1	0	1.99975
PF09897.4	Uncharacterized protein conserved in archaea (DUF2124)	2	0.00013	0.437572	0.5	-1	0	1.99975
PF10146.4	Zinc finger-containing protein	2	0.0003275	0.201622	0.5	-1	0	1.99975
PF10149.4	Transmembrane protein 231	2	0.0001175	0.484321	0.5	-1	0	1.99975
PF10151.4	TMEM214, C-terminal, caspase 4 activator	2	0.0003675	0.152326	0.5	-1	0	1.99975
PF10152.4	Subunit CCDC53 of WASH complex	2	8.25e-05	0.518343	0.5	-1	0	1.99975
PF10158.4	Tumour suppressor protein	2	0.00041	0.144828	0.5	-1	0	1.99975
PF10163.4	Transcription factor e(y)2	2	0.0001325	0.434483	0.5	-1	0	1.99975
PF10247.4	Reactive mitochondrial oxygen species modulator 1	2	0.0001175	0.452326	0.5	-1	0	1.99975
PF10271.4	Putative transmembrane protein	2	3.75e-05	0.6373	0.5	-1	0	1.99975
PF10280.4	Mediator complex protein	2	0.000505	0.105324	0.5	-1	0	1.99975
PF10303.4	Protein of unknown function (DUF2408)	2	0.0001325	0.433832	0.5	-1	0	1.99975
PF10318.4	Serpentine type 7TM GPCR chemoreceptor Srh	2	0.0001775	0.37163	0.5	-1	0	1.99975
PF10359.4	RNA pol II promoter Fmp27 protein domain	2	0.0006125	0.0692841	0.5	-1	0	1.99975
PF10377.4	Autophagy-related protein 11	2	8.25e-05	0.506881	0.5	-1	0	1.99975
PF10406.4	Transcription factor TFIID complex subunit 8 C-term	2	0.00059	0.0885781	0.5	-1	0	1.99975
PF10455.4	Bin/amphiphysin/Rvs domain for vesicular trafficking	2	0.0001	0.499417	0.5	-1	0	1.99975
PF10477.4	Nucleocytoplasmic shuttling protein for mRNA cap-binding EIF4E	2	9.5e-05	0.475862	0.5	-1	0	1.99975
PF10559.4	Plug domain of Sec61p	2	0.000405	0.172103	0.5	-1	0	1.99975
PF10856.3	Protein of unknown function (DUF2678)	2	0.000575	0.0860092	0.5	-1	0	1.99975
PF10866.3	Protein of unknown function (DUF2704)	2	0.000775	0.0373396	0.5	-1	0	1.99975
PF10867.3	Protein of unknown function (DUF2664)	2	0.0003975	0.153759	0.5	-1	0	1.99975
PF10869.3	Protein of unknown function (DUF2666)	2	4.5e-05	0.612829	0.5	-1	0	1.99975
PF10911.3	Protein of unknown function (DUF2717)	2	2.5e-05	0.702422	0.5	-1	0	1.99975
PF10961.3	Selenoprotein SelK_SelG	2	9.25e-05	0.522093	0.5	-1	0	1.99975
PF11025.3	Glycoprotein GP40 of Cryptosporidium	2	2.5e-05	0.720742	0.5	-1	0	1.99975
PF11030.3	Nucleocapsid protein N	2	0.0002825	0.240741	0.5	-1	0	1.99975
PF11035.3	Small nuclear RNA activating complex subunit 2, SNAP190 Myb	2	0.00016	0.38051	0.5	-1	0	1.99975
PF11093.3	Mitochondrial export protein Som1	2	0.0002075	0.32907	0.5	-1	0	1.99975
PF11094.3	Membrane-associated tegument protein	2	0.000575	0.0921502	0.5	-1	0	1.99975
PF11135.3	Protein of unknown function (DUF2888)	2	8.75e-05	0.534014	0.5	-1	0	1.99975
PF11200.3	Protein of unknown function (DUF2981)	2	0.0001325	0.431075	0.5	-1	0	1.99975
PF11312.3	Putative SAM-dependent methyltransferase	2	0.00012	0.466743	0.5	-1	0	1.99975
PF11330.3	Protein of unknown function (DUF3132)	2	0.0002275	0.296209	0.5	-1	0	1.99975
PF11434.3	Chemotaxis-inhibiting protein CHIPS	2	5e-06	0.967667	0.5	-1	0	1.99975
PF11441.3	Pilot protein MxiM	2	1.25e-05	0.792627	0.5	-1	0	1.99975
PF11442.3	Protein of unknown function (DUF2826)	2	5e-06	0.97669	0.5	-1	0	1.99975
PF11461.3	Rab interacting lysosomal protein	2	0.00024	0.316092	0.5	-1	0	1.99975
PF11494.3	Ta0938	2	0.000255	0.235023	0.5	-1	0	1.99975
PF11527.3	The ARF-like 2 binding protein BART	2	0.0005575	0.108945	0.5	-1	0	1.99975
PF11529.3	Melampsora lini avirulence protein AvrL567-A	2	0.000115	0.461001	0.5	-1	0	1.99975
PF11543.3	Nuclear pore localisation protein NPL4	2	1.75e-05	0.747727	0.5	-1	0	1.99975
PF11654.3	Non-classical export protein 1	2	0.000155	0.356813	0.5	-1	0	1.99975
PF11710.3	G protein-coupled glucose receptor regulating Gpa2	2	6e-05	0.598632	0.5	-1	0	1.99975
PF11712.3	Endoplasmic reticulum-based factor for assembly of V-ATPase	2	4.25e-05	0.604895	0.5	-1	0	1.99975
PF11770.3	GRB2-binding adapter (GAPT)	2	0.0001125	0.470857	0.5	-1	0	1.99975
PF11793.3	FANCL C-terminal domain	2	2.75e-05	0.702326	0.5	-1	0	1.99975
PF11802.3	Centromere-associated protein K	2	0.00132	0.00926999	0.5	-1	0	1.99975
PF12009.3	Telomerase ribonucleoprotein complex - RNA binding domain	2	0.00014	0.413194	0.5	-1	0	1.99975
PF12076.3	WAX2 C-terminal domain	2	0.0001725	0.345665	0.5	-1	0	1.99975
PF12129.3	Male germ-cell putative homeodomain transcription factor	2	0.00011	0.487917	0.5	-1	0	1.99975
PF12152.3	Eukaryotic translation initiation factor 4G1	2	0.0003375	0.188525	0.5	-1	0	1.99975
PF12191.3	Tumour necrosis factor receptor stn_TNFRSF12A_TNFR domain	2	0.000155	0.357809	0.5	-1	0	1.99975
PF12213.3	DNA polymerases epsilon N terminal	2	0.00016	0.379762	0.5	-1	0	1.99975
PF12246.3	Temperature dependent protein affecting M2 dsRNA replication	2	8e-05	0.547454	0.5	-1	0	1.99975
PF12254.3	DNA polymerase alpha subunit p180 N terminal	2	0.0001525	0.43237	0.5	-1	0	1.99975
PF12326.3	N-glycosylation protein	2	0.0004475	0.115297	0.5	-1	0	1.99975
PF12364.3	Protein of unknown function (DUF3648)	2	3.5e-05	0.655682	0.5	-1	0	1.99975
PF12494.3	Protein of unknown function (DUF3695)	2	6.5e-05	0.554118	0.5	-1	0	1.99975
PF12632.2	Mysoin-binding motif of peroxisomes	2	0.000325	0.186788	0.5	-1	0	1.99975
PF12656.2	G-patch domain	2	0.000625	0.0601589	0.5	-1	0	1.99975
PF12726.2	SEN1 N terminal	2	0.0006275	0.0644783	0.5	-1	0	1.99975
PF12777.2	Microtubule-binding stalk of dynein motor	2	0.0001125	0.457109	0.5	-1	0	1.99975
PF12816.2	Golgi CORVET complex core vacuolar protein 8	2	0.000555	0.0892449	0.5	-1	0	1.99975
PF12855.2	Life-span regulatory factor	2	5.75e-05	0.614319	0.5	-1	0	1.99975
PF12932.2	Vesicle coat trafficking protein Sec16 mid-region	2	0.000205	0.327423	0.5	-1	0	1.99975
PF12998.2	Inhibitor of growth proteins N-terminal histone-binding	2	9e-05	0.533411	0.5	-1	0	1.99975
PF13003.2	NULL	2	0.0005975	0.0619159	0.5	-1	0	1.99975
PF13013.1	F-box-like domain	2	0.0003525	0.175915	0.5	-1	0	1.99975
PF13232.1	Complex1_LYR-like	2	0.0001325	0.418099	0.5	-1	0	1.99975
PF13270.1	Domain of unknown function (DUF4061)	2	0.0003325	0.197232	0.5	-1	0	1.99975
PF13716.1	Divergent CRAL/TRIO domain	2	0.0004925	0.115826	0.5	-1	0	1.99975
PF13923.1	Zinc finger, C3HC4 type (RING finger)	2	0.0011975	0.0197445	0.5	-1	0	1.99975
PF13976.1	GAG-pre-integrase domain	2	5e-05	0.614689	0.5	-1	0	1.99975
PF14197.1	Centrosome localisation domain of PPC89	2	8e-05	0.543124	0.5	-1	0	1.99975
PF14222.1	Cell morphogenesis N-terminal	2	0.0005175	0.114983	0.5	-1	0	1.99975
PF14227.1	NULL	2	0.0003625	0.180851	0.5	-1	0	1.99975
PF14314.1	Virus-capping methyltransferase	2	0.00042	0.128	0.5	-1	0	1.99975
PF14374.1	60S ribosomal protein L4 C-terminal domain	2	8.25e-05	0.511416	0.5	-1	0	1.99975
PF14392.1	Zinc knuckle	2	2.25e-05	0.742197	0.5	-1	0	1.99975
PF14420.1	Clr5 domain	2	0.00024	0.251142	0.5	-1	0	1.99975
PF14560.1	Ubiquitin-like domain	2	0.0008975	0.0357968	0.5	-1	0	1.99975
PF14643.1	Domain of unknown function (DUF4455)	2	9.25e-05	0.472579	0.5	-1	0	1.99975
PF14651.1	Lipocalin / cytosolic fatty-acid binding protein family	2	7.75e-05	0.515116	0.5	-1	0	1.99975
PF14787.1	GAG-polyprotein viral zinc-finger	2	0.00017	0.391813	0.5	-1	0	1.99975
PF14810.1	Patch-forming domain C2 of tRNA-guanine transglycosylase	2	0.00061	0.0724138	0.5	-1	0	1.99975
PF14818.1	Domain of unknown function (DUF4482)	2	2.25e-05	0.741282	0.5	-1	0	1.99975
PF14822.1	Vasohibin	2	0.0005225	0.100342	0.5	-1	0	1.99975
PF14915.1	CCDC144C protein coiled-coil region	2	0.00022	0.281755	0.5	-1	0	1.99975
PF14936.1	Tumour protein p53-inducible protein 11	2	0.000485	0.113532	0.5	-1	0	1.99975
PF14955.1	Mitochondrial ribosome subunit S24	2	0.0015625	0.00461361	0.5	-1	0	1.99975
PF15179.1	Myc target protein 1	2	7.5e-06	0.846682	0.5	-1	0	1.99975
PF15247.1	Histone RNA hairpin-binding protein RNA-binding domain	2	0.0010625	0.0210526	0.5	-1	0	1.99975
PF15272.1	Spindle pole body component BBP1, C-terminal	2	0.00015	0.413119	0.5	-1	0	1.99975
PF15412.1	Binding domain of Nse4/EID3 to Nse3-MAGE	2	0.0003275	0.187215	0.5	-1	0	1.99975
PF15447.1	N-terminal segments of PfEMP1	2	5e-06	0.980415	0.5	-1	0	1.99975
PF15460.1	Something about silencing, SAS, complex subunit 4	2	0.00016	0.371854	0.5	-1	0	1.99975
PF15544.1	Bacterial toxin 6	2	0.0007625	0.0525088	0.5	-1	0	1.99975
PF15642.1	Toxin in Odyssella and Amoebophilus	2	0.000355	0.189252	0.5	-1	0	1.99975
PF00054.18	Laminin G domain	3	0.000598333	0.0585162	0.333333	-1	0	1.49981
PF00084.15	Sushi repeat (SCR repeat)	3	0.000656667	0.0587002	0.333333	-1	0	1.49981
PF00134.18	Cyclin, N-terminal domain	3	0.000336667	0.195122	0.333333	-1	0	1.49981
PF00197.13	Trypsin and protease inhibitor	3	0.000338333	0.232558	0.333333	-1	0	1.49981
PF00225.18	Kinesin motor domain	3	0.000376667	0.154737	0.333333	-1	0	1.49981
PF00273.15	Serum albumin family	3	0.000176667	0.399368	0.333333	-1	0	1.49981
PF00407.14	Pathogenesis-related protein Bet v I family	3	0.000401667	0.149631	0.333333	-1	0	1.49981
PF00568.18	WH1 domain	3	4.83333e-05	0.722628	0.333333	-1	0	1.49981
PF00600.14	Influenza non-structural protein (NS1)	3	0.000166667	0.395101	0.333333	-1	0	1.49981
PF00603.12	Influenza RNA-dependent RNA polymerase subunit PA	3	0.000166667	0.429622	0.333333	-1	0	1.49981
PF00604.12	Influenza RNA-dependent RNA polymerase subunit PB2	3	0.000166667	0.387605	0.333333	-1	0	1.49981
PF00634.13	BRCA2 repeat	3	0.000521667	0.0835979	0.333333	-1	0	1.49981
PF00647.14	Elongation factor 1 gamma, conserved domain	3	8.83333e-05	0.586027	0.333333	-1	0	1.49981
PF00726.12	Interleukin 10	3	3.5e-05	0.73904	0.333333	-1	0	1.49981
PF00736.14	EF-1 guanine nucleotide exchange domain	3	0.000111667	0.545929	0.333333	-1	0	1.49981
PF00767.13	Potyvirus coat protein	3	9.33333e-05	0.566946	0.333333	-1	0	1.49981
PF00804.20	Syntaxin	3	0.00028	0.25079	0.333333	-1	0	1.49981
PF00951.13	Arterivirus GL envelope glycoprotein	3	0.000533333	0.0739176	0.333333	-1	0	1.49981
PF00995.18	Sec1 family	3	0.000106667	0.545263	0.333333	-1	0	1.49981
PF01006.15	Hepatitis C virus non-structural protein NS4a	3	4.16667e-05	0.716823	0.333333	-1	0	1.49981
PF01023.14	S-100/ICaBP type calcium binding domain	3	0.00026	0.273109	0.333333	-1	0	1.49981
PF01086.12	Clathrin light chain	3	0.000478333	0.0931217	0.333333	-1	0	1.49981
PF01091.13	PTN/MK heparin-binding protein family, C-terminal domain	3	0.000356667	0.176101	0.333333	-1	0	1.49981
PF01092.14	Ribosomal protein S6e	3	0.00078	0.0378549	0.333333	-1	0	1.49981
PF01185.13	Fungal hydrophobin	3	0.000123333	0.476042	0.333333	-1	0	1.49981
PF01294.13	Ribosomal protein L13e	3	0.00100333	0.00962567	0.333333	-1	0	1.49981
PF01359.13	Transposase (partial DDE domain)	3	5e-06	0.982105	0.333333	-1	0	1.49981
PF01534.12	Frizzled/Smoothened family membrane region	3	5.16667e-05	0.696523	0.333333	-1	0	1.49981
PF01635.13	Coronavirus M matrix/glycoprotein	3	7.16667e-05	0.618997	0.333333	-1	0	1.49981
PF01826.12	Trypsin Inhibitor like cysteine rich domain	3	0.00066	0.0522946	0.333333	-1	0	1.49981
PF02087.10	Nitrophorin	3	7.16667e-05	0.629979	0.333333	-1	0	1.49981
PF02114.11	Phosducin	3	0.000243333	0.299582	0.333333	-1	0	1.49981
PF02134.16	NULL	3	0.000293333	0.234424	0.333333	-1	0	1.49981
PF02214.17	BTB/POZ domain	3	0.000626667	0.0465608	0.333333	-1	0	1.49981
PF02301.13	HORMA domain	3	0.000248333	0.309549	0.333333	-1	0	1.49981
PF02323.10	Egg-laying hormone precursor	3	0.000548333	0.082636	0.333333	-1	0	1.49981
PF02364.10	1,3-beta-glucan synthase component	3	0.00107	0.00956429	0.333333	-1	0	1.49981
PF02380.10	T-antigen specific domain	3	7.16667e-05	0.627955	0.333333	-1	0	1.49981
PF02430.10	Apical membrane antigen 1	3	5.5e-05	0.654048	0.333333	-1	0	1.49981
PF02456.10	Adenovirus IVa2 protein	3	0.000165	0.377519	0.333333	-1	0	1.49981
PF02489.11	Herpesvirus glycoprotein H main domain	3	0.000206667	0.352201	0.333333	-1	0	1.49981
PF02990.11	Endomembrane protein 70	3	0.00023	0.301706	0.333333	-1	0	1.49981
PF03012.9	Phosphoprotein	3	4.5e-05	0.701042	0.333333	-1	0	1.49981
PF03234.9	Cdc37 N terminal kinase binding	3	3.16667e-05	0.762208	0.333333	-1	0	1.49981
PF03569.8	Peptidase family C8	3	4.66667e-05	0.69697	0.333333	-1	0	1.49981
PF03759.8	PRONE (Plant-specific Rop nucleotide exchanger)	3	0.000533333	0.0866808	0.333333	-1	0	1.49981
PF04010.8	Protein of unknown function (DUF357)	3	0.001005	0.0257511	0.333333	-1	0	1.49981
PF04032.11	RNAse P Rpr2/Rpp21/SNM1 subunit domain	3	0.000378333	0.160468	0.333333	-1	0	1.49981
PF04033.7	Domain of unknown function (DUF365)	3	6.83333e-05	0.617245	0.333333	-1	0	1.49981
PF04046.11	PSP	3	0.00105167	0.0137858	0.333333	-1	0	1.49981
PF04084.9	Origin recognition complex subunit 2	3	2.66667e-05	0.784664	0.333333	-1	0	1.49981
PF04106.7	Autophagy protein Apg5	3	0.000433333	0.111462	0.333333	-1	0	1.49981
PF04111.7	Autophagy protein Apg6	3	0.000131667	0.498954	0.333333	-1	0	1.49981
PF04121.8	Nuclear pore protein 84 / 107	3	0.000123333	0.524008	0.333333	-1	0	1.49981
PF04133.9	Vacuolar protein sorting 55	3	0.000626667	0.0535714	0.333333	-1	0	1.49981
PF04144.8	SCAMP family	3	0.000195	0.370253	0.333333	-1	0	1.49981
PF04451.7	Large eukaryotic DNA virus major capsid protein	3	0.000615	0.0636943	0.333333	-1	0	1.49981
PF04494.10	WD40 associated region in TFIID subunit, NTD2 domain	3	0.000485	0.104101	0.333333	-1	0	1.49981
PF04695.8	Peroxisomal membrane anchor protein (Pex14p) conserved region	3	0.00021	0.354189	0.333333	-1	0	1.49981
PF04707.9	PRELI-like family	3	0.000935	0.0167715	0.333333	-1	0	1.49981
PF04799.8	fzo-like conserved region	3	0.000216667	0.327331	0.333333	-1	0	1.49981
PF04846.8	Herpesvirus pp38 phosphoprotein	3	0.000336667	0.185225	0.333333	-1	0	1.49981
PF04919.7	Protein of unknown function (DUF655)	3	6.33333e-05	0.665268	0.333333	-1	0	1.49981
PF04943.7	Poxvirus F11 protein	3	5e-06	0.983087	0.333333	-1	0	1.49981
PF04947.9	Poxvirus Late Transcription Factor VLTF3 like	3	0.000316667	0.205479	0.333333	-1	0	1.49981
PF05010.9	Transforming acidic coiled-coil-containing protein (TACC)	3	0.000571667	0.0782241	0.333333	-1	0	1.49981
PF05097.7	Protein of unknown function (DUF688)	3	3.83333e-05	0.735789	0.333333	-1	0	1.49981
PF05158.7	RNA polymerase Rpc34 subunit	3	0.000551667	0.0756303	0.333333	-1	0	1.49981
PF05216.8	UNC-50 family	3	0.000286667	0.219745	0.333333	-1	0	1.49981
PF05244.6	Brucella outer membrane protein 2	3	0.000141667	0.463799	0.333333	-1	0	1.49981
PF05287.7	PMG protein	3	7.33333e-05	0.606316	0.333333	-1	0	1.49981
PF05316.7	Mitochondrial ribosomal protein (VAR1)	3	0.00044	0.118201	0.333333	-1	0	1.49981
PF05347.10	Complex 1 protein (LYR family)	3	0.000288333	0.235729	0.333333	-1	0	1.49981
PF05508.6	RanGTP-binding protein	3	5.66667e-05	0.672976	0.333333	-1	0	1.49981
PF05579.8	Equine arteritis virus serine endopeptidase S32	3	0.000326667	0.202746	0.333333	-1	0	1.49981
PF05585.7	Putative peptidase (DUF1758)	3	0.000291667	0.246862	0.333333	-1	0	1.49981
PF05605.7	Drought induced 19 protein (Di19), zinc-binding	3	0.000168333	0.420886	0.333333	-1	0	1.49981
PF05642.6	Sporozoite P67 surface antigen	3	0.00026	0.287831	0.333333	-1	0	1.49981
PF05781.7	MRVI1 protein	3	8.16667e-05	0.570074	0.333333	-1	0	1.49981
PF05832.7	Eukaryotic protein of unknown function (DUF846)	3	0.00033	0.197272	0.333333	-1	0	1.49981
PF05835.7	Synaphin protein	3	0.000226667	0.312762	0.333333	-1	0	1.49981
PF05890.7	Eukaryotic rRNA processing protein EBP2	3	3.5e-05	0.73817	0.333333	-1	0	1.49981
PF05961.6	Chordopoxvirus A13L protein	3	0.000385	0.140127	0.333333	-1	0	1.49981
PF06209.8	Cofactor of BRCA1 (COBRA1)	3	0.000573333	0.0715789	0.333333	-1	0	1.49981
PF06217.7	GAGA binding protein-like family	3	0.000118333	0.487448	0.333333	-1	0	1.49981
PF06221.8	Putative zinc finger motif, C2HC5-type	3	0.000766667	0.0344828	0.333333	-1	0	1.49981
PF06232.6	Embryo-specific protein 3, (ATS3)	3	0.000346667	0.183174	0.333333	-1	0	1.49981
PF06371.8	Diaphanous GTPase-binding Domain	3	2.5e-05	0.804416	0.333333	-1	0	1.49981
PF06648.6	Protein of unknown function (DUF1160)	3	0.000475	0.0843116	0.333333	-1	0	1.49981
PF06870.7	A49-like RNA polymerase I associated factor	3	0.00043	0.129572	0.333333	-1	0	1.49981
PF06929.6	Rotavirus VP3 protein	3	0.000391667	0.147524	0.333333	-1	0	1.49981
PF07004.7	Sperm-tail PG-rich repeat	3	0.000501667	0.0821918	0.333333	-1	0	1.49981
PF07011.6	Protein of unknown function (DUF1313)	3	0.0004	0.14346	0.333333	-1	0	1.49981
PF07034.6	Origin recognition complex (ORC) subunit 3 N-terminus	3	0.000421667	0.137527	0.333333	-1	0	1.49981
PF07035.7	Colon cancer-associated protein Mic1-like	3	0.000278333	0.24	0.333333	-1	0	1.49981
PF07054.6	Pericardin like repeat	3	4.66667e-05	0.679285	0.333333	-1	0	1.49981
PF07218.6	Rhoptry-associated protein 1 (RAP-1)	3	0.000618333	0.0545073	0.333333	-1	0	1.49981
PF07384.6	Protein of unknown function (DUF1497)	3	0.00017	0.391763	0.333333	-1	0	1.49981
PF07462.6	Merozoite surface protein 1 (MSP1) C-terminus	3	0.000286667	0.232143	0.333333	-1	0	1.49981
PF08050.7	Tetracycline resistance leader peptide	3	6.66667e-06	0.919203	0.333333	-1	0	1.49981
PF08071.7	RS4NT (NUC023) domain	3	9.66667e-05	0.567227	0.333333	-1	0	1.49981
PF08161.7	NUC173 domain	3	0.00011	0.511064	0.333333	-1	0	1.49981
PF08246.7	Cathepsin propeptide inhibitor domain (I29)	3	9.5e-05	0.578504	0.333333	-1	0	1.49981
PF08318.7	COG4 transport protein	3	0.000551667	0.0746583	0.333333	-1	0	1.49981
PF08324.6	PUL domain	3	1.16667e-05	0.884696	0.333333	-1	0	1.49981
PF08441.7	Integrin alpha	3	0.000725	0.0273109	0.333333	-1	0	1.49981
PF08469.5	Nucleoside triphosphatase I C-terminal	3	6.66667e-05	0.620798	0.333333	-1	0	1.49981
PF08514.6	STAG domain	3	0.000245	0.291314	0.333333	-1	0	1.49981
PF08519.7	Replication factor RFC1 C terminal domain	3	6.16667e-05	0.642706	0.333333	-1	0	1.49981
PF08677.5	GP11 baseplate wedge protein	3	2.5e-05	0.796178	0.333333	-1	0	1.49981
PF08720.5	Influenza C hemagglutinin stalk	3	0.00025	0.275971	0.333333	-1	0	1.49981
PF09011.5	HMG-box domain	3	1.83333e-05	0.825447	0.333333	-1	0	1.49981
PF09075.5	Heat-stable enterotoxin B, secretory	3	2.5e-05	0.779058	0.333333	-1	0	1.49981
PF09172.6	Domain of unknown function (DUF1943)	3	9.5e-05	0.544784	0.333333	-1	0	1.49981
PF09468.5	Ydr279p protein family (RNase H2 complex component)	3	0.000568333	0.0573514	0.333333	-1	0	1.49981
PF09625.5	VP9 protein	3	0.000476667	0.10084	0.333333	-1	0	1.49981
PF09724.4	Sister chromatid cohesion protein Dcc1	3	0.000193333	0.40186	0.333333	-1	0	1.49981
PF09744.4	JNK_SAPK-associated protein-1	3	0.00016	0.421776	0.333333	-1	0	1.49981
PF09769.4	Apolipoprotein O	3	0.000541667	0.0694737	0.333333	-1	0	1.49981
PF09789.4	Uncharacterized coiled-coil protein (DUF2353)	3	0.000425	0.107482	0.333333	-1	0	1.49981
PF09794.4	Transport protein Avl9	3	0.000336667	0.194737	0.333333	-1	0	1.49981
PF09884.4	Uncharacterized protein conserved in archaea (DUF2111)	3	0.00143833	0.00209644	0.333333	-1	0	1.49981
PF09999.4	Uncharacterized protein conserved in archaea (DUF2240)	3	0.000508333	0.0856553	0.333333	-1	0	1.49981
PF10156.4	Subunit 17 of Mediator complex	3	0.000113333	0.511018	0.333333	-1	0	1.49981
PF10168.4	Nuclear pore component	3	0.000186667	0.360551	0.333333	-1	0	1.49981
PF10197.4	N-terminal domain of CBF1 interacting co-repressor CIR	3	6.33333e-05	0.63617	0.333333	-1	0	1.49981
PF10261.4	Inositol phospholipid synthesis and fat-storage-inducing TM	3	0.00137333	0.00312826	0.333333	-1	0	1.49981
PF10272.4	Putative transmembrane protein precursor	3	0.000185	0.387407	0.333333	-1	0	1.49981
PF10379.4	Virulence protein nec1	3	0.000261667	0.269511	0.333333	-1	0	1.49981
PF10623.4	Plasmid conjugative transfer protein PilI	3	0.000191667	0.366525	0.333333	-1	0	1.49981
PF10845.3	Protein of unknown function (DUF2576)	3	0.000233333	0.30042	0.333333	-1	0	1.49981
PF11027.3	Protein of unknown function (DUF2615)	3	0.000321667	0.210191	0.333333	-1	0	1.49981
PF11078.3	Optomotor-blind protein N-terminal region	3	0.0003	0.225159	0.333333	-1	0	1.49981
PF11214.3	Mediator complex subunit 2	3	0.000196667	0.352697	0.333333	-1	0	1.49981
PF11323.3	Protein of unknown function (DUF3125)	3	0.000451667	0.116525	0.333333	-1	0	1.49981
PF11489.3	Altered inheritance of mitochondria protein 21	3	0.000165	0.420829	0.333333	-1	0	1.49981
PF11504.3	NULL	3	2.16667e-05	0.820675	0.333333	-1	0	1.49981
PF11653.3	Bacteriophage T7 virion assembly protein	3	1.83333e-05	0.835602	0.333333	-1	0	1.49981
PF11698.3	V-ATPase subunit H	3	0.000213333	0.338266	0.333333	-1	0	1.49981
PF11817.3	Foie gras liver health family 1	3	0.000693333	0.0382572	0.333333	-1	0	1.49981
PF11951.3	Fungal specific transcription factor domain	3	0.000153333	0.391992	0.333333	-1	0	1.49981
PF12126.3	Protein of unknown function (DUF3583)	3	0.000525	0.0802083	0.333333	-1	0	1.49981
PF12269.3	CpG binding protein zinc finger C terminal domain	3	0.00031	0.209593	0.333333	-1	0	1.49981
PF12298.3	Eukaryotic mitochondrial regulator protein	3	0.000181667	0.377339	0.333333	-1	0	1.49981
PF12319.3	Tryptophan-Threonine-rich plasmodium antigen C terminal	3	0.00136	0.00636943	0.333333	-1	0	1.49981
PF12338.3	Ribulose-1,5-bisphosphate carboxylase small subunit	3	0.000125	0.475444	0.333333	-1	0	1.49981
PF12386.3	Pseudomurein endo-isopeptidase Pei	3	0.000416667	0.139293	0.333333	-1	0	1.49981
PF12430.3	Abscisic acid G-protein coupled receptor	3	0.000371667	0.172594	0.333333	-1	0	1.49981
PF12624.2	N-terminal region of Chorein or VPS13	3	0.000738333	0.0314795	0.333333	-1	0	1.49981
PF12714.2	TILa domain	3	0.00162	0	0.333333	-1	0	1.49981
PF12731.2	Mating-type protein beta 1	3	4.16667e-05	0.706568	0.333333	-1	0	1.49981
PF12774.2	Hydrolytic ATP binding site of dynein motor region D1	3	0.000186667	0.378914	0.333333	-1	0	1.49981
PF12781.2	ATP-binding dynein motor region D5	3	7.66667e-05	0.567966	0.333333	-1	0	1.49981
PF12819.2	Carbohydrate-binding protein of the ER	3	0.000785	0.0316122	0.333333	-1	0	1.49981
PF12868.2	Domain of unknwon function (DUF3824)	3	0.000641667	0.0552017	0.333333	-1	0	1.49981
PF12943.2	Protein of unknown function (DUF3839)	3	0.000585	0.0652632	0.333333	-1	0	1.49981
PF12976.2	NULL	3	3.33333e-05	0.767708	0.333333	-1	0	1.49981
PF13012.1	Maintenance of mitochondrial structure and function	3	0.000256667	0.259454	0.333333	-1	0	1.49981
PF13297.1	Telomere stability C-terminal	3	0.000145	0.471698	0.333333	-1	0	1.49981
PF13820.1	Putative nucleic acid-binding region	3	0.000365	0.193242	0.333333	-1	0	1.49981
PF13877.1	Potential Monad-binding region of RPAP3	3	0.000438333	0.116453	0.333333	-1	0	1.49981
PF13892.1	DNA-binding domain	3	0.000395	0.138801	0.333333	-1	0	1.49981
PF13913.1	zinc-finger of a C2HC-type	3	0.00056	0.0712042	0.333333	-1	0	1.49981
PF13962.1	Domain of unknown function	3	0.000331667	0.218848	0.333333	-1	0	1.49981
PF14291.1	Domain of unknown function (DUF4371)	3	0.000318333	0.214437	0.333333	-1	0	1.49981
PF14551.1	MCM N-terminal domain	3	0.000996667	0.0157233	0.333333	-1	0	1.49981
PF14634.1	zinc-RING finger domain	3	0.00077	0.033092	0.333333	-1	0	1.49981
PF14644.1	Domain of unknown function (DUF4456)	3	0.000393333	0.160042	0.333333	-1	0	1.49981
PF14673.1	NULL	3	0.00033	0.197687	0.333333	-1	0	1.49981
PF14942.1	Organelle biogenesis, Muted-like protein	3	0.00117	0.00854701	0.333333	-1	0	1.49981
PF15651.1	Salivary glad secreted protein domain toxin	3	0.000746667	0.0359029	0.333333	-1	0	1.49981
PF00038.16	Intermediate filament protein	4	0.000185	0.373482	0.25	-1	0	1.33317
PF00506.13	Influenza virus nucleoprotein	4	0.000125	0.528571	0.25	-1	0	1.33317
PF00598.14	Influenza Matrix protein (M1)	4	0.00019	0.402863	0.25	-1	0	1.33317
PF00602.12	Influenza RNA-dependent RNA polymerase subunit PB1	4	0.00023625	0.309959	0.25	-1	0	1.33317
PF00681.15	Plectin repeat	4	0.00012125	0.55726	0.25	-1	0	1.33317
PF00845.14	Geminivirus BL1 movement protein	4	0.0001	0.584098	0.25	-1	0	1.33317
PF00898.12	Orbivirus outer capsid protein VP2	4	7.375e-05	0.692623	0.25	-1	0	1.33317
PF00978.16	RNA dependent RNA polymerase	4	0.00063125	0.0436992	0.25	-1	0	1.33317
PF01191.14	RNA polymerase Rpb5, C-terminal domain	4	0.00033625	0.178937	0.25	-1	0	1.33317
PF01194.12	RNA polymerases N / 8 kDa subunit	4	3.375e-05	0.807731	0.25	-1	0	1.33317
PF01437.20	Plexin repeat	4	0.00084625	0.0204082	0.25	-1	0	1.33317
PF01581.11	FMRFamide related peptide family	4	0.00011375	0.564155	0.25	-1	0	1.33317
PF01652.13	Eukaryotic initiation factor 4E	4	0.00032875	0.196356	0.25	-1	0	1.33317
PF01929.12	Ribosomal protein L14	4	0.00020125	0.349593	0.25	-1	0	1.33317
PF02244.11	Carboxypeptidase activation peptide	4	0.00101375	0.00915565	0.25	-1	0	1.33317
PF02402.11	Lysis protein	4	1.25e-05	0.904472	0.25	-1	0	1.33317
PF02500.10	Probable DNA packing protein, N-terminus	4	7.75e-05	0.651376	0.25	-1	0	1.33317
PF02598.12	Putative RNA methyltransferase	4	0.00012	0.540486	0.25	-1	0	1.33317
PF02778.9	tRNA intron endonuclease, N-terminal domain	4	0.00072	0.0357508	0.25	-1	0	1.33317
PF02809.15	Ubiquitin interaction motif	4	0.000485	0.0862944	0.25	-1	0	1.33317
PF02862.12	DDHD domain	4	0.0001625	0.451282	0.25	-1	0	1.33317
PF02921.9	Ubiquinol cytochrome reductase transmembrane region	4	0.0002075	0.360041	0.25	-1	0	1.33317
PF03048.9	UL92 family	4	6e-05	0.719101	0.25	-1	0	1.33317
PF03064.11	HSV U79 / HCMV P34	4	0.00012625	0.51379	0.25	-1	0	1.33317
PF03137.15	Organic Anion Transporter Polypeptide (OATP) family	4	0.0001625	0.430911	0.25	-1	0	1.33317
PF03314.9	Protein of unknown function, DUF273	4	3.125e-05	0.824187	0.25	-1	0	1.33317
PF03910.8	Adenovirus minor core protein PV	4	6.25e-05	0.700811	0.25	-1	0	1.33317
PF03911.11	Sec61beta family	4	1.75e-05	0.864975	0.25	-1	0	1.33317
PF04068.10	Possible Fer4-like domain in RNase L inhibitor, RLI	4	0.000365	0.160732	0.25	-1	0	1.33317
PF04312.8	Protein of unknown function (DUF460)	4	0.00038375	0.141837	0.25	-1	0	1.33317
PF04418.7	Domain of unknown function (DUF543)	4	0.00036875	0.163767	0.25	-1	0	1.33317
PF04689.8	DNA binding protein S1FA	4	0.000395	0.14664	0.25	-1	0	1.33316
PF04766.7	Nucleopolyhedrovirus p26 protein	4	6.625e-05	0.676798	0.25	-1	0	1.33317
PF04790.8	Sarcoglycan complex subunit protein	4	0.0002025	0.358948	0.25	-1	0	1.33317
PF04924.7	Poxvirus A6 protein	4	0.0002925	0.25941	0.25	-1	0	1.33317
PF05296.8	Taste receptor protein (TAS2R)	4	3.375e-05	0.819857	0.25	-1	0	1.33317
PF06034.6	Nucleopolyhedrovirus protein of unknown function (DUF919)	4	8.75e-06	0.925662	0.25	-1	0	1.33317
PF06068.8	TIP49 C-terminus	4	0.00018625	0.396111	0.25	-1	0	1.33317
PF06462.7	Propeller	4	0.00042125	0.126273	0.25	-1	0	1.33317
PF07014.7	Hs1pro-1 protein C-terminus	4	0.00120875	0.00610376	0.25	-1	0	1.33317
PF07232.6	Putative rep protein (DUF1424)	4	0.0001675	0.436992	0.25	-1	0	1.33317
PF07652.9	Flavivirus DEAD domain	4	0.00028375	0.248198	0.25	-1	0	1.33317
PF07712.7	Stress up-regulated Nod 19	4	0.0005375	0.0557244	0.25	-1	0	1.33317
PF07749.7	Endoplasmic reticulum protein ERp29, C-terminal domain	4	0.00069625	0.0388548	0.25	-1	0	1.33317
PF08066.7	PMC2NT (NUC016) domain	4	0.00064875	0.0436992	0.25	-1	0	1.33317
PF08385.7	Dynein heavy chain, N-terminal region 1	4	0.000185	0.403866	0.25	-1	0	1.33317
PF08597.5	Translation initiation factor eIF3 subunit	4	8.75e-06	0.937564	0.25	-1	0	1.33317
PF08614.6	Autophagy protein 16 (ATG16)	4	8.125e-05	0.658537	0.25	-1	0	1.33317
PF08637.5	ATP synthase regulation protein NCA2	4	0.00092125	0.0142566	0.25	-1	0	1.33317
PF08776.6	VASP tetramerisation domain	4	0.00049625	0.0823171	0.25	-1	0	1.33317
PF09340.5	Histone acetyltransferase subunit NuA4	4	0.0002375	0.294898	0.25	-1	0	1.33317
PF10174.4	RIM-binding protein of the cytomatrix active zone	4	0.0003875	0.145791	0.25	-1	0	1.33317
PF10179.4	Uncharacterised conserved protein (DUF2369)	4	0.0006875	0.0369231	0.25	-1	0	1.33317
PF10236.4	Mitochondrial ribosomal death-associated protein 3	4	0.00043	0.113381	0.25	-1	0	1.33317
PF10253.4	Mitotic checkpoint regulator, MAD2B-interacting	4	0.00035125	0.177801	0.25	-1	0	1.33317
PF10325.4	Serpentine type 7TM GPCR chemoreceptor Srz	4	7.25e-05	0.667686	0.25	-1	0	1.33317
PF10348.4	Domain of unknown function (DUF2427)	4	0.00015	0.465377	0.25	-1	0	1.33317
PF10349.4	NULL	4	0.00061	0.0437436	0.25	-1	0	1.33317
PF10404.4	Rad4 beta-hairpin domain 2	4	8.5e-05	0.643293	0.25	-1	0	1.33317
PF10451.4	Telomere regulation protein Stn1	4	0.00061125	0.0540265	0.25	-1	0	1.33317
PF10607.4	CTLH/CRA C-terminal to LisH motif domain	4	9.125e-05	0.619776	0.25	-1	0	1.33317
PF11123.3	DNA packaging protein	4	7.5e-05	0.69317	0.25	-1	0	1.33317
PF11265.3	Mediator complex subunit 25 von Willebrand factor type A	4	0.00046	0.113706	0.25	-1	0	1.33317
PF11427.3	Tc3 transposase	4	0.000325	0.194699	0.25	-1	0	1.33317
PF11491.3	Protein of unknown function (DUF3213)	4	8.375e-05	0.665992	0.25	-1	0	1.33317
PF11598.3	Cartilage oligomeric matrix protein	4	7.625e-05	0.667345	0.25	-1	0	1.33317
PF11626.3	TRF2-interacting telomeric protein/Rap1 - C terminal domain	4	0.0002825	0.263959	0.25	-1	0	1.33317
PF12018.3	Domain of unknown function	4	0.00045375	0.0952381	0.25	-1	0	1.33317
PF12171.3	Zinc-finger double-stranded RNA-binding	4	0.00158625	0	0.25	-1	0	1.33317
PF12238.3	Merozoite surface antigen 2c	4	0.000355	0.167523	0.25	-1	0	1.33317
PF12283.3	Bacteriophage protein K	4	8.75e-06	0.933265	0.25	-1	0	1.33317
PF12304.3	Beta-casein like protein	4	0.00025375	0.296636	0.25	-1	0	1.33317
PF12384.3	Ty3 transposon peptidase	4	0.00114625	0.00203459	0.25	-1	0	1.33317
PF12678.2	RING-H2 zinc finger domain	4	0.00084375	0.0163767	0.25	-1	0	1.33317
PF12709.2	Central kinetochore-associated	4	0.00013875	0.509664	0.25	-1	0	1.33317
PF12827.2	Peroxisomal biogenesis protein family	4	9.875e-05	0.581136	0.25	-1	0	1.33317
PF14483.1	NULL	4	0.0002275	0.327902	0.25	-1	0	1.33317
PF14851.1	FAM176 family	4	0.000715	0.0182741	0.25	-1	0	1.33317
PF15138.1	Syncollin	4	0.00038375	0.149949	0.25	-1	0	1.33317
PF15450.1	Coiled-coil domain-containing protein 154	4	0.00021125	0.359391	0.25	-1	0	1.33317
PF15660.1	NULL	4	6.25e-06	0.942073	0.25	-1	0	1.33317
PF00705.13	Proliferating cell nuclear antigen, N-terminal domain	5	0.000629	0.0361809	0.2	-1	0	1.24984
PF01331.14	mRNA capping enzyme, catalytic domain	5	0.000142	0.518109	0.2	-1	0	1.24984
PF01993.13	methylene-5,6,7,8-tetrahydromethanopterin dehydrogenase	5	0.000717	0.0262626	0.2	-1	0	1.24984
PF02992.9	Transposase family tnp2	5	0.000183	0.430584	0.2	-1	0	1.24984
PF03248.8	Rer1 family	5	8.5e-05	0.703629	0.2	-1	0	1.24984
PF03367.8	ZPR1 zinc-finger domain	5	4e-05	0.828802	0.2	-1	0	1.24984
PF03874.11	RNA polymerase Rpb4	5	0.000359	0.152064	0.2	-1	0	1.24984
PF04083.11	Partial alpha/beta-hydrolase lipase region	5	0.000356	0.166667	0.2	-1	0	1.24984
PF04566.8	RNA polymerase Rpb2, domain 4	5	0.000493	0.0704225	0.2	-1	0	1.24984
PF05084.8	Granule antigen protein (GRA6)	5	8.1e-05	0.687879	0.2	-1	0	1.24984
PF05202.7	Recombinase Flp protein	5	6e-05	0.747739	0.2	-1	0	1.24984
PF05266.9	Protein of unknown function (DUF724)	5	0.000464	0.0832497	0.2	-1	0	1.24984
PF05680.7	ATP synthase E chain	5	0.000347	0.168177	0.2	-1	0	1.24984
PF06060.7	Pre-pro-megakaryocyte potentiating factor precursor (Mesothelin)	5	0.000139	0.538229	0.2	-1	0	1.24984
PF06075.7	Plant protein of unknown function (DUF936)	5	0.000112	0.612121	0.2	-1	0	1.24984
PF06193.6	Orthopoxvirus A5L protein-like	5	0.000339	0.143719	0.2	-1	0	1.24984
PF06342.7	Alpha/beta hydrolase of unknown function (DUF1057)	5	0.000329	0.193548	0.2	-1	0	1.24984
PF06367.11	Diaphanous FH3 Domain	5	6.8e-05	0.746988	0.2	-1	0	1.24984
PF07156.9	Prenylcysteine lyase	5	0.001317	0.00201207	0.2	-1	0	1.24984
PF07159.7	Protein of unknown function (DUF1394)	5	0.000186	0.416331	0.2	-1	0	1.24984
PF07236.6	Phytoreovirus S7 protein	5	0.000573	0.0432596	0.2	-1	0	1.24984
PF07426.6	Dynactin subunit p22	5	0.000416	0.1334	0.2	-1	0	1.24984
PF07752.6	S-layer protein	5	0.000748	0.0191147	0.2	-1	0	1.24984
PF08314.6	Secretory pathway protein Sec39	5	0.000284	0.215863	0.2	-1	0	1.24984
PF08638.6	Mediator complex subunit MED14	5	0.000201	0.413131	0.2	-1	0	1.24984
PF08657.5	DASH complex subunit Spc34	5	0.000406	0.120603	0.2	-1	0	1.24984
PF09138.6	Urm1 (Ubiquitin related modifier)	5	0.000769	0.00909091	0.2	-1	0	1.24984
PF09429.5	WW domain binding protein 11	5	0.000297	0.196158	0.2	-1	0	1.24984
PF09756.4	DDRGK domain	5	0.000373	0.128385	0.2	-1	0	1.24984
PF10208.4	Degradation arginine-rich protein for mis-folding	5	0.000172	0.445783	0.2	-1	0	1.24984
PF10224.4	Predicted coiled-coil protein (DUF2205)	5	0.000362	0.160282	0.2	-1	0	1.24984
PF10307.4	Hypothetical protein (DUF2410)	5	0.000486	0.0837538	0.2	-1	0	1.24984
PF10681.4	Chaperone for protein-folding within the ER, fungal	5	0.000303	0.211635	0.2	-1	0	1.24984
PF11759.3	Keratin-associated matrix	5	0.000145	0.535354	0.2	-1	0	1.24984
PF12108.3	Splicing factor SF3a60 binding domain	5	0.000375	0.141414	0.2	-1	0	1.24984
PF12325.3	TATA element modulatory factor 1 TATA binding	5	8.5e-05	0.705942	0.2	-1	0	1.24984
PF12780.2	P-loop containing dynein motor region D4	5	0.000485	0.0643216	0.2	-1	0	1.24984
PF12815.2	Spt5 C-terminal nonapeptide repeat binding Spt4	5	8.2e-05	0.696177	0.2	-1	0	1.24984
PF12898.2	Stc1 domain	5	0.000453	0.0855992	0.2	-1	0	1.24984
PF13017.1	piRNA pathway germ-plasm component	5	0.000514	0.0683417	0.2	-1	0	1.24984
PF14223.1	gag-polypeptide of LTR copia-type	5	6.4e-05	0.765766	0.2	-1	0	1.24984
PF14573.1	Acyl-carrier	5	0.000207	0.38755	0.2	-1	0	1.24984
PF00064.13	Neuraminidase	7	0.000122857	0.637275	0.142857	-1	0	1.16652
PF00601.14	Influenza non-structural protein (NS2)	7	0.000165714	0.502503	0.142857	-1	0	1.16652
PF02676.9	Methyltransferase TYW3	7	0.000319286	0.152	0.142857	-1	0	1.16652
PF03291.11	mRNA capping enzyme	7	0.000272143	0.251	0.142857	-1	0	1.16652
PF03686.8	Uncharacterised protein family (UPF0146)	7	0.000322143	0.168168	0.142857	-1	0	1.16652
PF03999.7	Microtubule associated protein (MAP65/ASE1 family)	7	0.000459286	0.0650651	0.142857	-1	0	1.16652
PF04097.9	Nup93/Nic96	7	0.000454286	0.0700701	0.142857	-1	0	1.16652
PF04508.7	Viral A-type inclusion protein repeat	7	0.000142143	0.522	0.142857	-1	0	1.16652
PF04567.12	RNA polymerase Rpb2, domain 5	7	0.000406429	0.102102	0.142857	-1	0	1.16652
PF06401.6	Alpha-2-macroglobulin RAP, C-terminal domain	7	0.000434286	0.071	0.142857	-1	0	1.16652
PF06714.6	Gp5 N-terminal OB domain	7	0.000566429	0.0270541	0.142857	-1	0	1.16652
PF06746.6	Protein of unknown function (DUF1216)	7	0.000502143	0.045	0.142857	-1	0	1.16652
PF08996.5	DNA Polymerase alpha zinc finger	7	5.21429e-05	0.872	0.142857	-1	0	1.16652
PF09973.4	Predicted membrane protein (DUF2208)	7	0.000463571	0.0541082	0.142857	-1	0	1.16652
PF10164.4	Uncharacterized conserved protein (DUF2367)	7	0.000172143	0.466466	0.142857	-1	0	1.16652
PF10177.4	Uncharacterised conserved protein (DUF2371)	7	0.000106429	0.664329	0.142857	-1	0	1.16652
PF10258.4	PHAX RNA-binding domain	7	0.000822143	0.004	0.142857	-1	0	1.16652
PF10327.4	Serpentine type 7TM GPCR chemoreceptor Sri	7	0.000343571	0.148445	0.142857	-1	0	1.16652
PF11289.3	Coronavirus accessory protein 3a	7	0.000174286	0.473948	0.142857	-1	0	1.16652
PF11703.3	UPF0506	7	5.35714e-05	0.862	0.142857	-1	0	1.16652
PF12219.3	Catalytic domain of bacteriophage endosialidase	7	4e-05	0.903808	0.142857	-1	0	1.16652
PF12481.3	Aluminium induced protein	7	0.000495	0.0480962	0.142857	-1	0	1.16652
PF13870.1	Domain of unknown function (DUF4201)	7	0.000825	0.00501002	0.142857	-1	0	1.16652
PF01956.11	Integral membrane protein DUF106	8	0.000473125	0.045	0.125	-1	0	1.14271
PF04104.9	Eukaryotic and archaeal DNA primase, large subunit	8	0.000546875	0.029	0.125	-1	0	1.14271
PF08767.6	CRM1 C terminal	8	0.00034125	0.135	0.125	-1	0	1.14271
PF09987.4	Uncharacterized protein conserved in archaea (DUF2226)	8	0.00044375	0.066	0.125	-1	0	1.14271
PF10826.3	Protein of unknown function (DUF2551)	8	0.0005925	0.021	0.125	-1	0	1.14271
PF11976.3	Ubiquitin-2 like Rad60 SUMO-like	8	0.00035125	0.122	0.125	-1	0	1.14271
PF12217.3	Catalytic beta propeller domain of bacteriophage endosialidase	8	5.75e-05	0.864865	0.125	-1	0	1.14271
PF12296.3	Hydrophobic surface binding protein A	8	0.0002175	0.363	0.125	-1	0	1.14271
PF13634.1	Nucleoporin FG repeat region	8	0.000465	0.048048	0.125	-1	0	1.14271
PF00001.16	7 transmembrane receptor (rhodopsin family)	9	0.000538333	0.025	0.111111	-1	0	1.12486
PF00095.16	WAP-type (Whey Acidic Protein) 'four-disulfide core'	9	0.000178333	0.51	0.111111	-1	0	1.12486
PF02304.10	Scaffold protein B	9	1.05556e-05	0.988989	0.111111	-1	0	1.12486
PF03189.8	Otopetrin	9	4e-05	0.95	0.111111	-1	0	1.12486
PF05357.8	Phage Coat Protein A	9	0.000150556	0.585	0.111111	-1	0	1.12486
PF06705.6	SF-assemblin/beta giardin	9	0.000182222	0.462	0.111111	-1	0	1.12486
PF08134.6	cIII protein family	9	5.55556e-06	0.997	0.111111	-1	0	1.12486
PF10267.4	Predicted transmembrane and coiled-coil 2 protein	9	0.000176667	0.485	0.111111	-1	0	1.12486
PF10476.4	Protein of unknown function C-terminus (DUF2448)	9	0.000232778	0.325	0.111111	-1	0	1.12486
PF12699.2	phiKZ-like phage internal head proteins	9	0.000108333	0.728729	0.111111	-1	0	1.12486
PF14214.1	Helitron helicase-like domain at N-terminus	9	0.000345	0.108	0.111111	-1	0	1.12486
PF04517.7	Microvirus lysis protein (E), C terminus	10	5e-05	0.929	0.1	-1	0	1.11097
PF05352.7	Phage Connector (GP10)	10	0.000155	0.571	0.1	-1	0	1.11097
PF06905.8	Fas apoptotic inhibitory molecule (FAIM1)	10	0.0003325	0.111	0.1	-1	0	1.11097
PF07795.6	Protein of unknown function (DUF1635)	10	1.95e-05	0.981	0.1	-1	0	1.11097
PF08732.5	HIM1	10	0.0001835	0.469	0.1	-1	0	1.11097
PF09592.5	Protein of unknown function (DUF2031)	10	0.0001215	0.707	0.1	-1	0	1.11097
PF09888.4	Uncharacterized protein conserved in archaea (DUF2115)	10	0.000455	0.039	0.1	-1	0	1.11097
PF10234.4	Clusterin-associated protein-1	10	0.0003545	0.119	0.1	-1	0	1.11097
PF11646.3	Protein of unknown function DUF3258	10	5.8e-05	0.906	0.1	-1	0	1.11097
PF01269.12	Fibrillarin	11	0.000499545	0.019	0.0909091	-1	0	1.09986
PF07412.7	Geminin	11	0.000370909	0.081	0.0909091	-1	0	1.09986
PF08643.5	Fungal family of unknown function (DUF1776)	11	0.000135455	0.643	0.0909091	-1	0	1.09986
PF08994.5	T4 gene Gp59 loader of gp41 DNA helicase C-term	11	0.000327727	0.132	0.0909091	-1	0	1.09986
PF09079.6	CDC6, C terminal winged helix domain	11	0.000902273	0.001	0.0909091	-1	0	1.09986
PF09293.5	T4 RNase H, C terminal	11	0.000371818	0.085	0.0909091	-1	0	1.09986
PF11559.3	Afadin- and alpha -actinin-Binding	11	0.000298182	0.177	0.0909091	-1	0	1.09986
PF13893.1	RNA recognition motif. (a.k.a. RRM, RBD, or RNP domain)	11	0.000257273	0.251	0.0909091	-1	0	1.09986
PF00382.14	Transcription factor TFIIB repeat	12	0.000678333	0.003	0.0833333	-1	0	1.09077
PF01876.11	RNase P subunit p30	12	0.000587083	0.008	0.0833333	-1	0	1.09077
PF06699.6	GPI biosynthesis protein family Pig-F	12	0.0003675	0.086	0.0833333	-1	0	1.09077
PF07551.6	NULL	12	6.25e-06	1	0.0833333	-1	0	1.09077
PF08993.5	T4 gene Gp59 loader of gp41 DNA helicase	12	0.000255417	0.261	0.0833333	-1	0	1.09077
PF03128.9	CXCXC repeat	13	0.000346154	0.097	0.0769231	-1	0	1.0832
PF07984.7	Nucleotidyltransferase	13	0.000100769	0.831	0.0769231	-1	0	1.0832
PF00615.14	Regulator of G protein signaling domain	14	0.0004875	0.009	0.0714286	-1	0	1.07679
PF01057.12	Parvovirus non-structural protein NS1	14	0.000251429	0.252	0.0714286	-1	0	1.07679
PF01818.12	Bacteriophage translational regulator	14	0.00031	0.143	0.0714286	-1	0	1.07679
PF07801.6	Protein of unknown function (DUF1647)	14	0.000220714	0.356	0.0714286	-1	0	1.07679
PF14463.1	E1 N-terminal domain	14	0.00019	0.474	0.0714286	-1	0	1.07679
PF15641.1	Metallopeptidase toxin 5	14	9.75e-05	0.86	0.0714286	-1	0	1.07679
PF02994.9	L1 transposable element RBD-like domain	15	0.000119667	0.777	0.0666667	-1	0	1.07129
PF06087.7	Tyrosyl-DNA phosphodiesterase	15	0.000162667	0.581	0.0666667	-1	0	1.07129
PF09124.5	T4 recombination endonuclease VII, dimerisation	15	2.7e-05	0.994	0.0666667	-1	0	1.07129
PF09304.5	Cortexillin I, coiled coil	15	0.000281	0.201	0.0666667	-1	0	1.07129
PF10666.4	Phage tail assembly chaperone protein Gp14 ()A118	16	0.000110313	0.834	0.0625	-1	0	1.06653
PF14562.1	Restriction endonuclease BglI	16	0.000371875	0.056	0.0625	-1	0	1.06653
PF00531.17	Death domain	17	0.000425882	0.019	0.0588235	-1	0	1.06237
PF07296.6	TraP protein	17	5.88235e-06	1	0.0588235	-1	0	1.06237
PF04582.7	Reovirus sigma C capsid protein	18	0.000308611	0.108	0.0555556	-1	0	1.05869
PF09215.5	Bacteriophage T4, Gp8	19	0.000537368	0.001	0.0526316	-1	0	1.05542
PF10230.4	Lipid-droplet associated hydrolase	19	0.000437895	0.011	0.0526316	-1	0	1.05542
PF08333.6	Protein of unknown function (DUF1725)	20	8.875e-05	0.94	0.05	-1	0	1.0525
PF10579.4	Rapsyn N-terminal myristoylation and linker region	20	0.000267	0.203	0.05	-1	0	1.0525
PF11090.3	Protein of unknown function (DUF2833)	21	0.000172381	0.598	0.047619	-1	0	1.04987
PF15516.1	BpuSI N-terminal domain	21	0.000215476	0.369	0.047619	-1	0	1.04987
PF07068.6	Major capsid protein Gp23	30	0.000601833	0	0.0333333	-1	0	1.03435
PF07230.6	Bacteriophage T4-like capsid assembly protein (Gp20)	32	0.000487344	0	0.03125	-1	0	1.03213
PF00229.13	TNF(Tumour Necrosis Factor) family	6	5.91667e-05	0.79338	0.166667	-1	0	1.19985
PF00518.12	Early Protein (E6)	6	0.000419167	0.0841683	0.166667	-1	0	1.19985
PF00566.13	Rab-GTPase-TBC domain	6	0.000328333	0.162814	0.166667	-1	0	1.19985
PF00608.12	Adenoviral fibre protein (repeat/shaft region)	6	0.000116667	0.641283	0.166667	-1	0	1.19985
PF00836.14	Stathmin family	6	0.000261667	0.263527	0.166667	-1	0	1.19985
PF00863.14	Peptidase family C4	6	0.000306667	0.217304	0.166667	-1	0	1.19985
PF01277.12	Oleosin	6	0.000369167	0.147147	0.166667	-1	0	1.19985
PF01353.17	Green fluorescent protein	6	0.000276667	0.241	0.166667	-1	0	1.19985
PF02135.11	TAZ zinc finger	6	0.000245	0.285	0.166667	-1	0	1.19985
PF02185.11	Hr1 repeat	6	0.000314167	0.189189	0.166667	-1	0	1.19985
PF02221.10	ML domain	6	6.25e-05	0.77978	0.166667	-1	0	1.19985
PF02258.11	Shiga-like toxin beta subunit	6	0.0002275	0.388945	0.166667	-1	0	1.19985
PF02747.10	Proliferating cell nuclear antigen, C-terminal domain	6	0.000336667	0.18018	0.166667	-1	0	1.19985
PF02854.14	MIF4G domain	6	0.000265833	0.261261	0.166667	-1	0	1.19985
PF04803.7	Cor1/Xlr/Xmr conserved region	6	0.0002025	0.40481	0.166667	-1	0	1.19985
PF04833.10	COBRA-like protein	6	0.000731667	0.011	0.166667	-1	0	1.19985
PF05361.7	PKC-activated protein phosphatase-1 inhibitor	6	0.000216667	0.346386	0.166667	-1	0	1.19985
PF05551.6	Zinc-binding loop region of homing endonuclease	6	0.000205833	0.406406	0.166667	-1	0	1.19985
PF05659.6	Arabidopsis broad-spectrum mildew resistance protein RPW8	6	0.000158333	0.510532	0.166667	-1	0	1.19985
PF05705.9	Eukaryotic protein of unknown function (DUF829)	6	0.000740833	0.00601805	0.166667	-1	0	1.19985
PF05879.7	Root hair defective 3 GTP-binding protein (RHD3)	6	8.91667e-05	0.703109	0.166667	-1	0	1.19985
PF05997.7	Nucleolar protein,Nop52	6	0.000315	0.177711	0.166667	-1	0	1.19985
PF06148.6	COG (conserved oligomeric Golgi) complex component, COG2	6	0.0002375	0.295477	0.166667	-1	0	1.19985
PF06179.7	Surfeit locus protein 5 subunit 22 of Mediator complex	6	0.000103333	0.651956	0.166667	-1	0	1.19985
PF08266.7	Cadherin-like	6	3.33333e-05	0.897796	0.166667	-1	0	1.19985
PF08311.7	Mad3/BUB1 homology region 1	6	0.00031	0.192346	0.166667	-1	0	1.19985
PF08724.5	Rep protein catalytic domain like	6	0.000309167	0.195171	0.166667	-1	0	1.19985
PF09675.5	Chlamydia-phage Chp2 scaffold (Chlamy_scaf)	6	0.000186667	0.440882	0.166667	-1	0	1.19985
PF09755.4	Uncharacterized conserved protein H4 (DUF2046)	6	0.000293333	0.224674	0.166667	-1	0	1.19985
PF11091.3	Tail-tube assembly protein	6	0.000330833	0.164164	0.166667	-1	0	1.19985
PF11105.3	Arthropod cardioacceleratory peptide 2a	6	5.66667e-05	0.795591	0.166667	-1	0	1.19985
PF12311.3	Protein of unknown function (DUF3632)	6	0.000214167	0.381143	0.166667	-1	0	1.19985
PF12662.2	Complement Clr-like EGF-like	6	0.000753333	0.015015	0.166667	-1	0	1.19985
PF14670.1	Coagulation Factor Xa inhibitory site	6	0.000950833	0.002002	0.166667	-1	0	1.19985
PF03175.8	DNA polymerase type B, organellar and viral	71	0.000289357	0.025	0.0142857	-0.996672	0.0142857	1.01437
PF03420.8	Prohead core protein serine protease	50	0.000469592	0	0.0204082	-0.994836	0.0204082	1.02071
PF05396.6	Phage T7 capsid assembly protein	45	0.000191364	0.539	0.0227273	-0.994096	0.0227273	1.02313
PF07673.9	NULL	235	0.000247603	0.024	0.00444444	-0.992035	0.042735	1.00434
PF05265.8	Protein of unknown function (DUF723)	32	0.000254032	0.202	0.0322581	-0.990839	0.0322581	1.0332
PF05891.7	AdoMet dependent proline di-methyltransferase	32	0.000501935	0	0.0322581	-0.990839	0.0322581	1.0332
PF14426.1	NULL	32	2.62903e-05	1	0.0322581	-0.990839	0.0322581	1.0332
PF15140.1	Domain of unknown function (DUF4573)	50	0.000186771	0.575	0.0208333	-0.989565	0.0408163	1.02115
PF14700.1	DNA-directed RNA polymerase N-terminal	105	0.0001773	0.707	0.01	-0.989516	0.0480769	1.00997
PF00940.14	DNA-dependent RNA polymerase	135	0.00016207	0.87	0.0078125	-0.989145	0.0522388	1.00775
PF12532.3	Protein of unknown function (DUF3732)	653	0.000140795	1	0.00165563	-0.987965	0.0751534	1.00153
PF07727.9	Reverse transcriptase (RNA-dependent DNA polymerase)	25	0.000291042	0.114	0.0416667	-0.987318	0.0416667	1.04335
PF04693.7	Archaeal putative transposase ISC1217	89	0.000253393	0.109	0.0119048	-0.987119	0.0568182	1.01192
PF14390.1	Putative PD-(D/E)XK family member, (DUF4420)	1218	0.00016581	1	0.000904977	-0.986296	0.0928513	1.00078
PF14130.1	Domain of unknown function (DUF4297)	548	0.000140451	1	0.00199203	-0.986097	0.0840951	1.00187
PF10712.4	NAD-specific glutamate dehydrogenase	195	0.000298788	0	0.00552486	-0.985871	0.0721649	1.00543
PF08192.6	Peptidase family S64	23	0.000321591	0.083	0.0454545	-0.985823	0.0454545	1.04749
PF09642.5	YonK protein	23	2.31818e-05	1	0.0454545	-0.985823	0.0454545	1.04749
PF14529.1	Endonuclease-reverse transcriptase	169	0.000220728	0.219	0.00636943	-0.985642	0.0714286	1.00628
PF13910.1	Domain of unknown function (DUF4209)	307	0.000197069	0.519	0.0035461	-0.985168	0.0816993	1.00343
PF05894.7	Podovirus DNA encapsidation protein (Gp16)	22	0.00026381	0.181	0.047619	-0.98495	0.047619	1.04987
PF09566.5	SacI restriction endonuclease	91	0.000261569	0.087	0.0117647	-0.984879	0.0666667	1.01178
PF15532.1	Bacterial toxin 30	78	0.000154247	0.861	0.0136986	-0.984794	0.0649351	1.01376
PF10053.4	Uncharacterized conserved protein (DUF2290)	194	0.000161778	0.937	0.00558659	-0.984724	0.0777202	1.00549
PF14462.1	Prokaryotic E2 family E	343	0.000196222	0.555	0.00319489	-0.984321	0.0877193	1.00308
PF15527.1	Bacterial toxin 22	21	3.8e-05	0.997	0.05	-0.983974	0.05	1.0525
PF15650.1	Restriction endonuclease fold toxin 9	74	0.000216884	0.3	0.0144928	-0.983746	0.0684932	1.01458
PF08878.6	Domain of unknown function (DUF1837)	1118	0.000169088	0.997	0.00100402	-0.983538	0.109221	1.00088
PF04555.8	Restriction endonuclease XhoI	288	0.000346862	0	0.00381679	-0.983292	0.0905923	1.00371
PF10546.4	P63C domain	393	0.000167778	0.965	0.0028169	-0.982977	0.0969388	1.0027
PF01498.13	Transposase	105	0.000107629	0.999	0.0103093	-0.982972	0.0769231	1.01029
PF14461.1	Prokaryotic E2 family B	569	0.000171517	0.965	0.00196078	-0.982744	0.103873	1.00184
PF10463.4	Peptidase U49	194	0.00017209	0.875	0.00564972	-0.982591	0.0880829	1.00556
PF15640.1	Metallopeptidase toxin 4	70	0.000129462	0.949	0.0153846	-0.982557	0.0724638	1.0155
PF15636.1	GHH signature containing HNH/Endo VII superfamily nuclease toxin	144	0.000170113	0.842	0.00757576	-0.982492	0.0839161	1.00751
PF10800.3	Protein of unknown function (DUF2528)	81	0.000105267	0.996	0.0133333	-0.982487	0.075	1.01339
PF11429.3	Colicin D	163	0.000145772	0.973	0.00671141	-0.98237	0.0864198	1.00663
PF12218.3	N terminal extension of bacteriophage endosialidase	33	0.000140645	0.803	0.0322581	-0.982119	0.0625	1.0332
PF11753.3	Protein of unknwon function (DUF3310)	638	0.000168601	0.989	0.00176056	-0.982005	0.10989	1.00164
PF05887.6	Procyclic acidic repetitive protein (PARP)	79	0.000280411	0.034	0.0136986	-0.981923	0.0769231	1.01376
PF09570.5	SinI restriction endonuclease	68	0.000242381	0.171	0.015873	-0.9819	0.0746269	1.016
PF03366.11	YEATS family	45	0.000474405	0	0.0238095	-0.981876	0.0681818	1.02426
PF05367.6	Phage endonuclease I	99	0.000174551	0.725	0.010989	-0.981663	0.0816327	1.01098
PF14598.1	PAS domain	19	0.000188611	0.481	0.0555556	-0.981638	0.0555556	1.05869
PF10421.4	2'-5'-oligoadenylate synthetase 1, domain 2, C-terminus	32	0.0002405	0.233	0.0333333	-0.981378	0.0645161	1.03435
PF14457.1	Prokaryotic E2 family A	373	0.000181672	0.834	0.00299401	-0.98135	0.104839	1.00288
PF09217.5	Restriction endonuclease EcoRII, N-terminal	252	0.000194174	0.604	0.00440529	-0.981105	0.0996016	1.0043
PF14082.1	Domain of unknown function (DUF4263)	1154	0.000153953	1	0.000990099	-0.981097	0.124892	1.00087
PF11523.3	Protein of unknown function (DUF3223)	208	0.00014676	0.982	0.00531915	-0.981059	0.0966184	1.00522
PF10593.4	Z1 domain	1652	0.000178037	0.997	0.00069979	-0.98043	0.13507	1.00058
PF13009.1	Putative phage integrase	244	7.90606e-05	1	0.00456621	-0.980336	0.102881	1.00446
PF10899.3	Putative abortive phage resistance protein AbiGi, antitoxin	332	0.000202472	0.445	0.00337838	-0.980229	0.108761	1.00326
PF11053.3	Terminase DNA packaging enzyme	18	0.000386471	0.04	0.0588235	-0.980225	0.0588235	1.06237
PF11487.3	Type II restriction enzyme SfiI	18	0.000551471	0.002	0.0588235	-0.980225	0.0588235	1.06237
PF12703.2	Toxin of toxin-antitoxin type 1 system	63	6.17241e-05	1	0.0172414	-0.980041	0.0806452	1.01742
PF14022.1	Protein of unknown function (DUF4238)	1765	0.000173269	1	0.000659196	-0.979746	0.14059	1.00053
PF08747.6	Domain of unknown function (DUF1788)	1194	0.000240529	0.002	0.000967118	-0.979693	0.134116	1.00084
PF06504.6	Replication protein C (RepC)	145	0.000137803	0.986	0.00763359	-0.979598	0.0972222	1.00757
PF09545.5	AccI restriction endonuclease	71	0.000546154	0	0.0153846	-0.979287	0.0857143	1.0155
PF10592.4	AIPR protein	2348	0.000194867	0.932	0.00050025	-0.979267	0.1487	1.00037
PF14355.1	Abortive infection C-terminus	1366	0.00016063	1	0.000852515	-0.978902	0.141392	1.00073
PF13337.1	Putative ATP-dependent Lon protease	1400	0.000260493	0	0.000832639	-0.978836	0.142244	1.00071
PF08849.6	Putative inner membrane protein (DUF1819)	1122	0.000233637	0.004	0.00103413	-0.978831	0.138269	1.00091
PF08357.6	SEFIR domain	598	0.000203378	0.426	0.00191571	-0.978741	0.127303	1.00179
PF12083.3	Domain of unknown function (DUF3560)	458	0.000132346	1	0.00248756	-0.978714	0.122538	1.00237
PF11649.3	Virus neck protein	17	0.000341875	0.073	0.0625	-0.978602	0.0625	1.06653
PF13182.1	Protein of unknown function (DUF4007)	958	0.000231629	0.007	0.00120919	-0.97858	0.136886	1.00108
PF02305.12	Capsid protein (F protein)	171	0.000153014	0.958	0.00653595	-0.978368	0.105882	1.00645
PF09509.5	Protein of unknown function (Hypoth_ymh)	1095	0.00020086	0.536	0.00106383	-0.978191	0.141682	1.00094
PF13455.1	Meiotically up-regulated gene 113	39	0.000182083	0.61	0.0277778	-0.978152	0.0789474	1.02844
PF12358.3	Protein of unknown function (DUF3644)	805	0.000205129	0.382	0.00144092	-0.977825	0.13806	1.00132
PF11985.3	Protein of unknown function (DUF3486)	830	0.000165481	0.999	0.0013986	-0.977811	0.138721	1.00128
PF11885.3	Protein of unknown function (DUF3405)	28	0.000186852	0.52	0.0384615	-0.97776	0.0740741	1.03987
PF10088.4	Uncharacterised protein conserved in bacteria (DUF2326)	874	0.000208152	0.273	0.00133156	-0.977606	0.140893	1.00121
PF15591.1	Immunity protein 31	48	0.000279432	0.079	0.0227273	-0.977523	0.0851064	1.02313
PF10065.4	Uncharacterized conserved protein (DUF2303)	578	0.000126663	1	0.00199601	-0.977519	0.133449	1.00187
PF10549.4	ORF11CD3 domain	181	5.02795e-05	1	0.00621118	-0.977476	0.111111	1.00612
PF15611.1	EH_Signature domain	550	0.00017148	0.969	0.00209644	-0.977432	0.132969	1.00198
PF13166.1	AAA domain	2468	0.000184618	0.999	0.000484966	-0.97699	0.164572	1.00036
PF05124.7	S-layer like family, C-terminal region	47	0.000433605	0	0.0232558	-0.976898	0.0869565	1.02368
PF06390.7	Neuroendocrine-specific golgi protein P55 (NESP55)	47	0.00017314	0.649	0.0232558	-0.976898	0.0869565	1.02368
PF15524.1	Novel toxin 17	56	0.000312386	0.025	0.0196078	-0.976766	0.0909091	1.01987
PF08517.7	Ataxin-1 and HBP1 module (AXH)	16	0.000409333	0.041	0.0666667	-0.976723	0.0666667	1.07129
PF10237.4	Probable N6-adenine methyltransferase	16	0.000419063	0.033	0.0666667	-0.976723	0.0666667	1.0713
PF04218.8	CENP-B N-terminal DNA-binding domain	161	0.000191002	0.626	0.00699301	-0.976668	0.1125	1.00692
PF14437.1	MafB19-like deaminase	153	0.000111066	1	0.00735294	-0.976586	0.111842	1.00728
PF09039.6	Mu DNA binding, I gamma subdomain	424	0.000188635	0.731	0.00271739	-0.976586	0.132388	1.0026
PF02923.10	Restriction endonuclease BamHI	90	0.000253621	0.077	0.0123457	-0.976586	0.101124	1.01237
PF11536.3	Protein of unknown function (DUF3226)	37	0.000227206	0.312	0.0294118	-0.976583	0.0833333	1.03017
PF13856.1	ATP-binding sugar transporter from pro-phage	296	0.00010249	1	0.003861	-0.976534	0.125424	1.00375
PF01815.11	Rop protein	81	6.3018e-05	1	0.0136986	-0.976336	0.1	1.01376
PF05144.9	Phage replication protein CRI	286	0.000113552	1	0.004	-0.976214	0.126316	1.00389
PF00910.17	RNA helicase	256	0.000145767	0.996	0.00446429	-0.975919	0.12549	1.00436
PF10888.3	Protein of unknown function (DUF2742)	127	7.55409e-05	1	0.00884956	-0.975889	0.111111	1.0088
PF11133.3	Head fiber protein	200	0.000237865	0.067	0.00568182	-0.975873	0.120603	1.00559
PF05183.7	RNA dependent RNA polymerase	185	0.000244213	0.058	0.00613497	-0.975748	0.119565	1.00605
PF09019.6	EcoRII C terminal	543	0.000181109	0.88	0.00214592	-0.975715	0.142066	1.00202
PF13752.1	Domain of unknown function (DUF4165)	54	6.98e-05	0.998	0.0204082	-0.975642	0.0943396	1.0207
PF14427.1	Pput_2613-like deaminase	54	9.28231e-05	0.993	0.0204082	-0.975642	0.0943396	1.02071
PF14452.1	Multiubiquitin	777	0.000161294	1	0.00151515	-0.975479	0.150773	1.00139
PF14367.1	Domain of unknown function (DUF4411)	1050	0.00025641	0	0.00112994	-0.975425	0.157293	1.00101
PF15653.1	URI fold toxin 2	125	0.000197012	0.522	0.00900901	-0.975399	0.112903	1.00896
PF02407.11	Putative viral replication protein	102	0.000164239	0.828	0.010989	-0.975327	0.108911	1.01098
PF10123.4	Mu-like prophage I protein	931	0.000215028	0.161	0.00127226	-0.975235	0.155914	1.00115
PF10547.4	P22_AR N-terminal domain	480	0.000132746	1	0.00243309	-0.974863	0.14405	1.00231
PF00165.18	Bacterial regulatory helix-turn-helix proteins, AraC family	975	0.000185523	0.901	0.00121951	-0.974844	0.159138	1.0011
PF09517.5	Eco29kI restriction endonuclease	349	0.000238011	0.035	0.00332226	-0.974729	0.137931	1.00321
PF09355.5	Phage protein Gp19/Gp15/Gp42	330	0.000125755	1	0.00350877	-0.97472	0.136778	1.0034
PF11134.3	Phage stabilisation protein	115	7.87255e-05	1	0.00980392	-0.974718	0.114035	1.00977
PF07471.7	Phage DNA packaging protein Nu1	423	0.000117098	1	0.00275482	-0.974705	0.14218	1.00264
PF15639.1	Metallopeptidase toxin 3	100	0.000187692	0.591	0.011236	-0.974695	0.111111	1.01124
PF09077.6	Mu B transposition protein, C terminal	232	0.000151856	0.984	0.0049505	-0.974578	0.12987	1.00485
PF06008.9	Laminin Domain I	15	0.000178571	0.545	0.0714286	-0.974523	0.0714286	1.07679
PF11056.3	Recombination, repair and ssDNA binding protein UvsY	15	0.000322857	0.112	0.0714286	-0.974523	0.0714286	1.07679
PF04687.7	Microvirus H protein (pilot protein)	136	0.000131563	0.99	0.00833333	-0.974522	0.118519	1.00828
PF02914.10	Bacteriophage Mu transposase	333	0.000180145	0.837	0.00348432	-0.974405	0.138554	1.00337
PF15545.1	Bacterial toxin 8	60	0.000115741	0.976	0.0185185	-0.974267	0.101695	1.01874
PF05371.7	Phage major coat protein, Gp8	68	7.10656e-05	1	0.0163934	-0.974254	0.104478	1.01654
PF11363.3	Protein of unknown function (DUF3164)	909	0.000152432	1	0.00131234	-0.974106	0.161894	1.00119
PF04810.10	Sec23/Sec24 zinc finger	25	0.000238478	0.28	0.0434783	-0.974096	0.0833333	1.04532
PF12477.3	Sex factor F TraW protein N terminal	215	0.00014098	0.988	0.00534759	-0.97402	0.130841	1.00525
PF05155.10	Phage X family	260	0.000102686	1	0.00444444	-0.973999	0.135135	1.00434
PF09956.4	Uncharacterized conserved protein (DUF2190)	774	0.000226259	0.032	0.0015361	-0.973982	0.15912	1.00141
PF05148.10	Hypothetical methyltransferase	34	0.000423548	0.001	0.0322581	-0.973805	0.0909091	1.0332
PF04726.8	Microvirus J protein	51	0.000133913	0.924	0.0217391	-0.973757	0.1	1.02209
PF08483.6	IstB-like ATP binding N-terminal	1094	0.000189805	0.887	0.0010989	-0.973684	0.168344	1.00098
PF05621.6	Bacterial TniB protein	1028	0.000115415	1	0.00116959	-0.973431	0.168452	1.00105
PF07460.6	NUMOD3 motif (2 copies)	298	0.000207571	0.347	0.00390625	-0.973334	0.141414	1.0038
PF15605.1	Bacterial toxin 28	117	0.00015233	0.915	0.00970874	-0.973238	0.12069	1.00968
PF10186.4	Vacuolar sorting 38 and autophagy-related subunit 14	42	0.000304254	0.05	0.0263158	-0.973223	0.097561	1.0269
PF15526.1	Novel toxin 21	171	0.00011113	1	0.00671141	-0.973215	0.129412	1.00663
PF13250.1	Domain of unknown function (DUF4041)	877	0.000152066	1	0.00136986	-0.972927	0.167808	1.00125
PF14311.1	Probable Zinc-ribbon domain	628	0.000223055	0.079	0.00189753	-0.972784	0.161085	1.00177
PF07880.6	Bacteriophage T4 gp9/10-like protein	33	0.000471129	0	0.0333333	-0.972741	0.09375	1.03435
PF12183.3	Restriction endonuclease NotI	340	0.000280353	0	0.00344828	-0.972711	0.147493	1.00333
PF09571.5	XcyI restriction endonuclease	65	0.000453621	0	0.0172414	-0.972704	0.109375	1.01742
PF13876.1	Phage protein (N4 Gp49/phage Sf6 gene 66) family	328	0.000104157	1	0.00357143	-0.972687	0.146789	1.00346
PF12476.3	Protein of unknown function (DUF3696)	1091	0.0002451	0	0.00110988	-0.972645	0.174312	1.00099
PF00769.14	Ezrin/radixin/moesin family	24	0.000283409	0.146	0.0454545	-0.972621	0.0869565	1.04749
PF13565.1	Homeodomain-like domain	1096	0.00019976	0.594	0.00110619	-0.972484	0.175342	1.00098
PF14253.1	Bacteriophage abortive infection AbiH	1043	0.000158303	1	0.00116144	-0.972408	0.174664	1.00104
PF05339.6	Protein of unknown function (DUF739)	41	0.000218919	0.345	0.027027	-0.972357	0.1	1.02765
PF06613.6	KorB C-terminal beta-barrel domain	107	9.9734e-05	1	0.0106383	-0.972279	0.122642	1.01063
PF08822.6	Protein of unknown function (DUF1804)	283	0.000127782	1	0.00413223	-0.972277	0.14539	1.00402
PF13020.1	Domain of unknown function (DUF3883)	2501	0.000238439	0	0.000497018	-0.972195	0.1956	1.00037
PF10124.4	Mu-like prophage major head subunit gpT	1047	0.000217223	0.107	0.00116009	-0.972039	0.176864	1.00104
PF14335.1	Domain of unknown function (DUF4391)	1015	0.000228109	0.015	0.00119617	-0.971974	0.176529	1.00107
PF11651.3	P22 coat protein - gene protein 5	786	0.000190957	0.765	0.00153374	-0.971964	0.170701	1.00141
PF00558.14	Vpu protein	14	0.000566538	0.005	0.0769231	-0.971919	0.0769231	1.0832
PF08284.6	Retroviral aspartyl protease	14	0.000177308	0.505	0.0769231	-0.971919	0.0769231	1.0832
PF09430.5	Protein of unknown function (DUF2012)	14	0.000517857	0.005	0.0769231	-0.971919	0.0769231	1.0832
PF13512.1	Tetratricopeptide repeat	99	0.000327174	0.003	0.0114943	-0.971881	0.122449	1.0115
PF14487.1	Domain of unknown function (DUF4433)	1341	0.000261618	0	0.000913242	-0.971857	0.183582	1.00079
PF05063.9	MT-A70	1226	0.000243778	0	0.000997009	-0.97177	0.182041	1.00087
PF15649.1	Restriction endonuclease fold toxin 7	189	0.000232439	0.125	0.00613497	-0.971766	0.138298	1.00605
PF09563.5	LlaJI restriction endonuclease	464	0.000208633	0.315	0.0025641	-0.971703	0.159827	1.00245
PF10926.3	Protein of unknown function (DUF2800)	886	0.000265686	0	0.00136799	-0.971665	0.175141	1.00124
PF09436.5	Domain of unknown function (DUF2016)	176	9.66774e-05	1	0.00657895	-0.971646	0.137143	1.0065
PF13878.1	zinc-finger of acetyl-transferase ESCO	32	0.000115862	0.902	0.0344828	-0.971596	0.0967742	1.03558
PF00292.13	'Paired box' domain	48	0.000182674	0.595	0.0232558	-0.971585	0.106383	1.02368
PF01870.13	Archaeal holliday junction resolvase (hjc)	63	0.000313125	0.014	0.0178571	-0.971572	0.112903	1.01806
PF00261.15	Tropomyosin	70	0.000196799	0.482	0.016129	-0.971434	0.115942	1.01627
PF08721.6	TnsA endonuclease C terminal	829	0.000131744	1	0.00146199	-0.97139	0.175121	1.00134
PF07057.6	DNA helicase TraI	124	6.47917e-05	1	0.00925926	-0.97134	0.130081	1.00922
PF06252.7	Protein of unknown function (DUF1018)	1172	0.000191758	0.829	0.00104493	-0.97132	0.183604	1.00092
PF06763.6	Prophage minor tail protein Z (GPZ)	403	0.000151324	0.999	0.00294985	-0.971172	0.159204	1.00283
PF14281.1	PD-(D/E)XK nuclease superfamily	1796	0.000221126	0.032	0.000692042	-0.97098	0.195543	1.00057
PF14594.1	Siphovirus ReqiPepy6 Gp37-like protein	554	0.000240126	0.01	0.0021692	-0.97091	0.168174	1.00205
PF06152.6	Phage minor capsid protein 2	817	0.000185545	0.891	0.0014881	-0.970863	0.177696	1.00137
PF05772.7	NinB protein	526	9.10809e-05	1	0.00228311	-0.970778	0.167619	1.00216
PF02924.9	Bacteriophage lambda head decoration protein D	1148	0.000150693	1	0.00107066	-0.97072	0.186574	1.00095
PF03090.12	Replicase family	387	0.000105163	1	0.00307692	-0.970697	0.160622	1.00296
PF06528.7	Phage P2 GpE	315	7.87113e-05	1	0.0037594	-0.970609	0.156051	1.00365
PF11679.3	Protein of unknown function (DUF3275)	315	9.80576e-05	1	0.0037594	-0.970609	0.156051	1.00365
PF02831.10	gpW	336	0.000118666	1	0.00353357	-0.97049	0.158209	1.00342
PF03864.10	Phage major capsid protein E	2045	0.000165064	1	0.00061237	-0.970487	0.201566	1.00049
PF10473.4	Leucine-rich repeats of kinetochore protein Cenp-F/LEK1	39	0.00014	0.85	0.0285714	-0.970462	0.105263	1.02928
PF02171.12	Piwi domain	362	0.000293169	0	0.00328947	-0.970362	0.160665	1.00317
PF09195.6	Restriction endonuclease BglII	648	0.000366048	0	0.00187266	-0.970112	0.176198	1.00175
PF14338.1	Mrr N-terminal domain	2534	0.000252459	0	0.000499002	-0.97006	0.209238	1.00037
PF07131.6	Protein of unknown function (DUF1382)	46	7.29268e-05	1	0.0243902	-0.969945	0.111111	1.02487
PF10991.3	Protein of unknown function (DUF2815)	874	0.000244812	0.001	0.00140252	-0.96994	0.184422	1.00128
PF14236.1	Domain of unknown function (DUF4338)	452	0.000405459	0	0.00265957	-0.969888	0.168514	1.00254
PF12684.2	PDDEXK-like domain of unknown function (DUF3799)	713	0.000173234	0.976	0.00171233	-0.96962	0.18118	1.00159
PF10137.4	Predicted nucleotide-binding protein containing TIR-like domain	1406	0.000183228	0.987	0.000886525	-0.969607	0.197865	1.00076
PF07030.7	Protein of unknown function (DUF1320)	1320	0.00020698	0.362	0.000942507	-0.969602	0.196361	1.00082
PF05261.6	TraM protein, DNA-binding	93	3.17671e-05	1	0.0123457	-0.969521	0.130435	1.01237
PF04465.7	Protein of unknown function (DUF499)	1073	0.000301107	0	0.0011534	-0.969451	0.192164	1.00103
PF10711.4	Hypothetical protein (DUF2513)	689	0.000156145	0.999	0.00177305	-0.969368	0.181686	1.00165
PF06634.7	Protein of unknown function (DUF1156)	1125	0.000310952	0	0.00110254	-0.969341	0.19395	1.00098
PF04404.7	ERF superfamily	1244	0.000186493	0.941	0.001001	-0.969221	0.197104	1.00088
PF06074.7	Protein of unknown function (DUF935)	1670	0.000229102	0.003	0.000752445	-0.969221	0.204314	1.00063
PF11114.3	Minor capsid protein	293	0.000188831	0.684	0.00406504	-0.969219	0.160959	1.00396
PF01446.12	Replication protein	459	0.000134778	1	0.00263158	-0.969183	0.172489	1.00251
PF03357.16	Snf7	22	0.0009005	0	0.05	-0.969166	0.0952381	1.0525
PF03670.8	Uncharacterised protein family (UPF0184)	22	0.00030075	0.104	0.05	-0.969166	0.0952381	1.0525
PF06854.6	Bacteriophage Gp15 protein	499	0.000231671	0.039	0.00242718	-0.969162	0.174699	1.00231
PF15566.1	Immunity protein 32	45	0.000313943	0.04	0.025	-0.969059	0.113636	1.02551
PF03837.9	RecT family	2355	0.000158287	1	0.000539957	-0.969054	0.213679	1.00042
PF05701.6	Weak chloroplast movement under blue light	52	0.000205326	0.432	0.0217391	-0.968971	0.117647	1.02209
PF08707.6	Primase C terminal 2 (PriCT-2)	1200	0.000207803	0.327	0.00103842	-0.968967	0.197665	1.00091
PF11867.3	Domain of unknown function (DUF3387)	3840	0.000282081	0	0.0003367	-0.968872	0.226622	1.00021
PF04142.10	Nucleotide-sugar transporter	13	0.000304167	0.159	0.0833333	-0.968794	0.0833333	1.09077
PF04678.8	Mitochondrial calcium uniporter	13	0.000384583	0.057	0.0833333	-0.968794	0.0833333	1.09077
PF07790.6	Archaeal Type IV pilin, N-terminal	13	0.0002075	0.387	0.0833333	-0.968794	0.0833333	1.09077
PF15520.1	Novel toxin 10	13	0.000324167	0.099	0.0833333	-0.968794	0.0833333	1.09077
PF02303.12	Helix-destabilising protein	134	8.35345e-05	1	0.00869565	-0.968781	0.142857	1.00865
PF07278.6	Protein of unknown function (DUF1441)	263	0.000102523	1	0.00452489	-0.968775	0.160305	1.00442
PF05373.6	L-proline 3-hydroxylase, C-terminal	78	0.00010489	0.991	0.0147059	-0.968508	0.12987	1.0148
PF13479.1	AAA domain	1375	0.000249046	0	0.000913242	-0.96849	0.203785	1.00079
PF12721.2	RIP homotypic interaction motif	58	8.75e-05	0.997	0.0196078	-0.968324	0.122807	1.01987
PF09679.5	Type-F conjugative transfer system pilin chaperone (TraQ)	37	1.92929e-05	1	0.030303	-0.968315	0.111111	1.03112
PF10746.4	Phage holin T7 family, holin superfamily II	37	7.68182e-05	0.994	0.030303	-0.968315	0.111111	1.03112
PF08937.6	MTH538 TIR-like domain (DUF1863)	2040	0.000238745	0	0.00062461	-0.968202	0.215302	1.0005
PF10805.3	Protein of unknown function (DUF2730)	408	0.000137253	1	0.00296736	-0.968196	0.174447	1.00285
PF09373.5	Pseudomurein-binding repeat	51	0.000212283	0.358	0.0222222	-0.968167	0.12	1.0226
PF06229.7	FRG1-like domain	44	0.000200128	0.44	0.025641	-0.968123	0.116279	1.02619
PF15537.1	Bacterial toxin 43	44	9.7906e-05	0.975	0.025641	-0.968123	0.116279	1.02619
PF13643.1	Domain of unknown function (DUF4145)	3586	0.000204897	0.832	0.000362056	-0.968102	0.229847	1.00024
PF03071.10	GNT-I family	102	0.000234148	0.18	0.0113636	-0.968079	0.138614	1.01137
PF11426.3	Tn7 transposition regulator TnsC	166	9.74113e-05	1	0.0070922	-0.96807	0.151515	1.00702
PF07102.7	Protein of unknown function (DUF1364)	441	7.75894e-05	1	0.00275482	-0.968034	0.177273	1.00264
PF03288.11	Poxvirus D5 protein-like	1495	0.000187281	0.955	0.000846024	-0.967863	0.209505	1.00072
PF11459.3	Transcriptional regulator, AbiEi antitoxin, Type IV TA system	1125	0.000200927	0.503	0.00111483	-0.967763	0.202847	1.00099
PF12635.2	Protein of unknown function (DUF3780)	203	0.000329423	0	0.00584795	-0.967714	0.158416	1.00576
PF09194.5	Restriction endonuclease BsobI	107	0.000378674	0	0.0108696	-0.967677	0.141509	1.01086
PF14301.1	Domain of unknown function (DUF4376)	609	0.000139442	1	0.0020202	-0.967675	0.1875	1.0019
PF14267.1	Domain of unknown function (DUF4357)	1809	0.000227347	0.006	0.000704722	-0.967626	0.215708	1.00058
PF15590.1	Immunity protein 27	70	0.000221066	0.278	0.0163934	-0.967607	0.130435	1.01654
PF09565.5	NgoFVII restriction endonuclease	392	0.000246977	0.012	0.00309598	-0.967576	0.176471	1.00298
PF06248.8	Centromere/kinetochore Zw10	29	0.000255705	0.201	0.0384615	-0.967571	0.107143	1.03987
PF12324.3	Helix-turn-helix domain of alkylmercury lyase	255	0.000141109	0.997	0.00469484	-0.967522	0.165354	1.00459
PF09556.5	HaeIII restriction endonuclease	202	0.000224113	0.154	0.00588235	-0.967509	0.159204	1.00579
PF12738.2	twin BRCT domain	76	0.00036702	0.001	0.0151515	-0.967424	0.133333	1.01526
PF15535.1	Bacterial toxin 37	76	0.000236667	0.196	0.0151515	-0.967424	0.133333	1.01526
PF15570.1	Immunity protein 43	82	0.000100469	0.997	0.0140845	-0.967314	0.135802	1.01416
PF04927.7	Seed maturation protein	63	0.000122836	0.965	0.0181818	-0.967223	0.129032	1.01839
PF15633.1	HYD1 signature containing ADP-ribosyltransferase	157	0.000126119	0.998	0.0075188	-0.96719	0.153846	1.00745
PF07693.9	KAP family P-loop domain	3679	0.000208444	0.695	0.000355999	-0.967138	0.236542	1.00023
PF01085.13	Hedgehog amino-terminal signalling domain	21	0.000412368	0.02	0.0526316	-0.967127	0.1	1.05542
PF01696.12	Adenovirus EB1 55K protein / large t-antigen	21	0.000181842	0.545	0.0526316	-0.967127	0.1	1.05542
PF03732.12	Retrotransposon gag protein	21	0.000173333	0.567	0.0526316	-0.967127	0.1	1.05542
PF06330.6	Trichodiene synthase (TRI5)	21	5.07895e-05	0.992	0.0526316	-0.967127	0.1	1.05542
PF06600.6	Protein of unknown function (DUF1140)	21	7.47368e-05	0.956	0.0526316	-0.967127	0.1	1.05542
PF10892.3	Protein of unknown function (DUF2688)	21	0.000128947	0.804	0.0526316	-0.967127	0.1	1.05542
PF15568.1	Immunity protein 39	21	0.000433158	0.008	0.0526316	-0.967127	0.1	1.05542
PF13175.1	AAA ATPase domain	3832	0.000195326	0.999	0.000342466	-0.967059	0.238058	1.00022
PF05565.6	Siphovirus Gp157	825	0.000180264	0.96	0.00151286	-0.966997	0.199029	1.00139
PF06616.6	BsuBI/PstI restriction endonuclease C-terminus	770	0.000280659	0	0.00161812	-0.966914	0.197659	1.0015
PF07352.7	Bacteriophage Mu Gam like protein	737	0.000235586	0.011	0.00168919	-0.966819	0.197011	1.00157
PF08706.6	D5 N terminal like	2874	0.000210904	0.353	0.000453309	-0.966783	0.23251	1.00033
PF11284.3	Protein of unknown function (DUF3085)	423	7.31784e-05	1	0.00289017	-0.966773	0.182464	1.00277
PF14294.1	Domain of unknown function (DUF4372)	1262	0.000307139	0	0.00100604	-0.966569	0.21253	1.00088
PF12959.2	Protein of unknown function (DUF3848)	149	0.000260472	0.035	0.00793651	-0.966494	0.155405	1.00787
PF14411.1	A nuclease of the HNH/ENDO VII superfamily with conserved LHH	488	0.00018481	0.847	0.00252525	-0.966254	0.188912	1.00241
PF09208.5	Restriction endonuclease MspI	28	0.0002466	0.25	0.04	-0.96599	0.111111	1.04154
PF06356.6	Protein of unknown function (DUF1064)	712	0.000155501	0.999	0.00175747	-0.965866	0.201125	1.00164
PF05869.6	DNA N-6-adenine-methyltransferase (Dam)	803	0.000162558	1	0.00156495	-0.965844	0.204489	1.00144
PF10544.4	T5orf172 domain	3712	0.000212542	0.417	0.000356761	-0.965827	0.244947	1.00023
PF07116.6	Protein of unknown function (DUF1372)	61	5.21698e-05	1	0.0188679	-0.965802	0.133333	1.0191
PF09521.5	NgoPII restriction endonuclease	141	0.000257913	0.036	0.00840336	-0.965721	0.157143	1.00835
PF14350.1	Beta protein	796	0.000126339	1	0.00157978	-0.965697	0.205031	1.00146
PF15586.1	Immunity protein 8	313	0.00010985	1	0.00389105	-0.965694	0.179487	1.00378
PF05037.8	Protein of unknown function (DUF669)	530	0.000305152	0	0.00234192	-0.965551	0.194707	1.00222
PF05052.7	MerE protein	268	0.000113824	1	0.00452489	-0.965512	0.17603	1.00442
PF11824.3	Protein of unknown function (DUF3344)	48	0.000301548	0.039	0.0238095	-0.965506	0.12766	1.02426
PF06048.6	Domain of unknown function (DUF927)	1737	0.000163337	1	0.000745156	-0.965415	0.227535	1.00062
PF10389.4	Bacteriophage coat protein B	140	0.000106382	1	0.00847458	-0.965405	0.158273	1.00842
PF09930.4	Predicted transporter (DUF2162)	60	0.000674615	0	0.0192308	-0.965049	0.135593	1.01948
PF15647.1	Restriction endonuclease fold toxin 3	60	0.000141509	0.887	0.0192308	-0.965049	0.135593	1.01948
PF11300.3	Protein of unknown function (DUF3102)	568	0.000191394	0.715	0.0021978	-0.965024	0.199295	1.00208
PF00244.15	14-3-3 protein	12	0.000255	0.267267	0.0909091	-0.964984	0.0909091	1.09986
PF00606.13	Herpesvirus Glycoprotein B ectodomain	12	7.13636e-05	0.904	0.0909091	-0.964984	0.0909091	1.09986
PF04967.7	HTH DNA binding domain	12	7.95455e-05	0.889	0.0909091	-0.964984	0.0909091	1.09986
PF05268.6	NULL	12	0.000162273	0.586	0.0909091	-0.964984	0.0909091	1.09986
PF09629.5	YorP protein	12	1.13636e-05	1	0.0909091	-0.964984	0.0909091	1.09986
PF12328.3	Rpp20 subunit of nuclear RNase MRP and P	12	8.18182e-05	0.884	0.0909091	-0.964984	0.0909091	1.09986
PF03151.11	Triose-phosphate Transporter family	41	0.000248611	0.169	0.0277778	-0.964979	0.125	1.02844
PF02389.10	Cornifin (SPRR) family	117	0.000171559	0.763	0.010101	-0.964921	0.155172	1.01008
PF05180.7	DNL zinc finger	20	0.000170278	0.601	0.0555556	-0.96483	0.105263	1.05869
PF12686.2	Protein of unknown function (DUF3800)	3696	0.000263472	0	0.000361272	-0.964805	0.25115	1.00024
PF05136.8	Phage portal protein, lambda family	1952	0.000213733	0.153	0.000669344	-0.964708	0.234751	1.00054
PF10083.4	Uncharacterized protein conserved in bacteria (DUF2321)	111	0.00024734	0.094	0.0106383	-0.964702	0.154545	1.01063
PF10758.4	Protein of unknown function (DUF2586)	475	0.000148247	0.999	0.0026178	-0.964647	0.196203	1.0025
PF04492.8	Bacteriophage replication protein O	589	0.000149273	1	0.00212766	-0.964616	0.202381	1.00201
PF09204.5	Bacterial self-protective colicin-like immunity	194	0.000115449	1	0.00621118	-0.964605	0.170984	1.00612
PF07374.6	Protein of unknown function (DUF1492)	571	0.000261365	0	0.00219298	-0.964569	0.201754	1.00207
PF05876.7	Phage terminase large subunit (GpA)	2069	0.000210169	0.303	0.000634518	-0.964351	0.238395	1.00051
PF08809.6	Phage related hypothetical protein (DUF1799)	533	0.000127849	1	0.00234742	-0.96431	0.201128	1.00223
PF05707.7	Zonular occludens toxin (Zot)	1139	0.000172224	0.999	0.00112867	-0.964309	0.22232	1.001
PF14859.1	Colicin M	88	7.24667e-05	1	0.0133333	-0.964298	0.149425	1.01339
PF10963.3	Phage tail assembly chaperone	308	6.33137e-05	1	0.00398406	-0.964286	0.185668	1.00387
PF14386.1	Domain of unknown function (DUF4417)	576	0.000295974	0	0.00217865	-0.964277	0.203478	1.00206
PF06027.7	Solute carrier family 35	27	0.000162917	0.672	0.0416667	-0.964263	0.115385	1.04335
PF13022.1	Helix-turn-helix of insertion element transposase	177	0.0001868	0.637	0.00680272	-0.964121	0.170455	1.00672
PF02925.11	Bacteriophage scaffolding protein D	82	0.000132207	0.97	0.0142857	-0.964095	0.148148	1.01437
PF13935.1	Ead/Ea22-like protein	136	5.63305e-05	1	0.00877193	-0.964081	0.162963	1.00872
PF14359.1	Domain of unknown function (DUF4406)	831	0.0001706	0.995	0.00153374	-0.963915	0.215663	1.00141
PF04448.7	Protein of unknown function (DUF551)	621	0.000127012	1	0.00203252	-0.963794	0.208065	1.00191
PF10874.3	Protein of unknown function (DUF2746)	70	7.34167e-05	1	0.0166667	-0.963716	0.144928	1.01682
PF13701.1	Transposase DDE domain group 1	1661	0.000282156	0	0.000788022	-0.963697	0.236145	1.00066
PF09015.5	NgoMIV restriction enzyme	229	0.000192474	0.597	0.00531915	-0.963693	0.179825	1.00522
PF08346.7	AntA/AntB antirepressor	896	0.000169232	0.997	0.00142857	-0.963686	0.218994	1.00131
PF15515.1	MvaI/BcnI restriction endonuclease family	678	0.00030481	0	0.00186916	-0.963664	0.211226	1.00175
PF10772.4	Protein of unknown function (DUF2597)	299	6.29757e-05	1	0.00411523	-0.96362	0.187919	1.00401
PF06810.6	Phage minor structural protein GP20	805	0.000206672	0.33	0.00158479	-0.963602	0.216418	1.00146
PF08463.5	EcoEI R protein C-terminal	4543	0.000249003	0	0.000299133	-0.963578	0.264201	1.00017
PF10761.4	Protein of unknown function (DUF2590)	303	6.812e-05	1	0.00406504	-0.963526	0.188742	1.00396
PF13156.1	Restriction endonuclease	933	0.000196563	0.679	0.00137552	-0.963518	0.22103	1.00125
PF06222.6	Phage tail assembly chaperone	124	2.49524e-05	1	0.00961538	-0.96351	0.162602	1.00958
PF09950.4	Uncharacterized protein conserved in bacteria (DUF2184)	562	0.000128032	1	0.00224215	-0.963487	0.206774	1.00212
PF12962.2	Protein of unknown function (DUF3851)	75	0.000203692	0.441	0.015625	-0.963265	0.148649	1.01575
PF12008.3	Type I restriction and modification enzyme - subunit R C terminal	3259	0.000228621	0.004	0.000413394	-0.963152	0.257827	1.00029
PF05203.11	Hom_end-associated Hint	296	0.000267082	0.001	0.00416667	-0.963145	0.189831	1.00406
PF13957.1	Toxin YafO, type II toxin-antitoxin system	240	7.30075e-05	1	0.00510204	-0.963047	0.1841	1.005
PF06241.7	Castor and Pollux, part of voltage-gated ion channel	33	0.000235	0.268	0.0344828	-0.963045	0.125	1.03558
PF14468.1	Protein of unknown function (DUF4427)	33	0.000115556	0.913	0.0344828	-0.963045	0.125	1.03558
PF08722.6	TnsA endonuclease N terminal	1779	0.000135156	1	0.00074129	-0.963028	0.241845	1.00062
PF12718.2	Tropomyosin like	69	0.000234806	0.185	0.0169492	-0.963022	0.147059	1.01711
PF12995.2	Domain of unknown function, E. rectale Gene description (DUF3879)	69	0.000257331	0.107	0.0169492	-0.963022	0.147059	1.01711
PF13986.1	Domain of unknown function (DUF4224)	656	9.5784e-05	1	0.00193798	-0.96299	0.21374	1.00182
PF02963.11	Restriction endonuclease EcoRI	153	0.000244128	0.091	0.00787402	-0.962975	0.171053	1.00781
PF08862.5	Domain of unknown function DUF1829	281	0.00022773	0.129	0.00438596	-0.962931	0.189286	1.00428
PF09979.4	Uncharacterized protein conserved in bacteria (DUF2213)	663	0.000118093	1	0.00191939	-0.962901	0.214502	1.0018
PF14207.1	DpnD/PcfM-like protein	360	0.000214003	0.219	0.00346021	-0.962679	0.197772	1.00335
PF06163.6	Bacterial protein of unknown function (DUF977)	252	0.000194323	0.59	0.00487805	-0.962669	0.187251	1.00478
PF09386.5	Antitoxin ParD	219	0.000250775	0.037	0.00558659	-0.962575	0.183486	1.00549
PF05753.9	Translocon-associated protein beta (TRAPB)	39	0.000375147	0.009	0.0294118	-0.96255	0.131579	1.03017
PF01719.12	Plasmid replication protein	385	0.000127373	1	0.00324675	-0.962517	0.200521	1.00313
PF13148.1	Protein of unknown function (DUF3987)	2666	0.000214814	0.155	0.000504286	-0.96248	0.256285	1.00038
PF12025.3	Phage protein C	51	0.000162815	0.77	0.0227273	-0.962451	0.14	1.02313
PF07410.6	Streptococcus thermophilus bacteriophage Gp111 protein	45	0.000166154	0.704	0.025641	-0.962408	0.136364	1.02619
PF14072.1	DNA-sulfur modification-associated	1880	0.000189164	0.962	0.000706215	-0.962404	0.24694	1.00058
PF04123.8	Domain of unknown function (DUF373)	26	0.000278696	0.15	0.0434783	-0.96237	0.12	1.04532
PF05322.6	NINE Protein	26	5.17391e-05	0.999	0.0434783	-0.96237	0.12	1.04532
PF14319.1	Transposase zinc-binding domain	1768	0.000261691	0	0.000750188	-0.962232	0.24618	1.00063
PF02042.10	RWP-RK domain	19	0.000260588	0.18	0.0588235	-0.962225	0.111111	1.06237
PF07066.6	Lactococcus phage M3 protein	19	0.000101471	0.894	0.0588235	-0.962225	0.111111	1.06237
PF08598.6	Sds3-like	19	0.000313235	0.11	0.0588235	-0.962225	0.111111	1.06237
PF08900.6	Domain of unknown function (DUF1845)	686	0.000108827	1	0.00186567	-0.962219	0.218978	1.00174
PF09299.6	Mu transposase, C-terminal	3257	0.000174463	1	0.000417014	-0.962148	0.263821	1.00029
PF05119.7	Phage terminase, small subunit	2525	0.000183952	1	0.000532765	-0.962144	0.256735	1.00041
PF06992.6	Replication protein P	362	4.23244e-05	1	0.00346021	-0.961773	0.202216	1.00335
PF07042.6	TrfA protein	283	0.000158935	0.979	0.00438596	-0.961721	0.195035	1.00428
PF12102.3	Domain of unknown function (DUF3578)	663	0.000141315	1	0.00193424	-0.961715	0.220544	1.00181
PF12322.3	T4 bacteriophage base plate protein	56	0.000320542	0.011	0.0208333	-0.961705	0.145455	1.02115
PF14192.1	Domain of unknown function (DUF4314)	421	0.00031789	0	0.00299401	-0.96169	0.207143	1.00288
PF08873.6	Domain of unknown function (DUF1834)	348	0.000191504	0.648	0.00359712	-0.961624	0.201729	1.00348
PF09823.4	Domain of unknown function (DUF2357)	1214	0.000261299	0	0.00108225	-0.961563	0.239077	1.00096
PF08875.6	Domain of unknown function (DUF1833)	453	0.000136848	1	0.0027933	-0.961517	0.210177	1.00268
PF13707.1	RloB-like protein	2150	0.00027564	0	0.000625	-0.961494	0.255933	1.0005
PF07453.8	NUMOD1 domain	308	0.000203633	0.416	0.00404858	-0.961482	0.198697	1.00394
PF05509.6	TraY domain	312	0.00019047	0.659	0.004	-0.961424	0.199357	1.00389
PF09048.5	Cro	186	3.95395e-05	1	0.00657895	-0.961371	0.183784	1.0065
PF01348.16	Type II intron maturase	749	0.000166906	0.996	0.00172414	-0.961366	0.225936	1.0016
PF09652.5	Putative CRISPR-associated protein (Cas_VVA1548)	143	0.000315076	0	0.00847458	-0.96128	0.176056	1.00842
PF11358.3	Protein of unknown function (DUF3158)	392	6.83568e-05	1	0.00321543	-0.961236	0.207161	1.0031
PF11348.3	Protein of unknown function (DUF3150)	302	0.000201545	0.482	0.00413223	-0.961213	0.199336	1.00402
PF13333.1	Integrase core domain	3443	0.000176183	1	0.000398406	-0.961191	0.271063	1.00027
PF12553.3	Protein of unknown function (DUF3742)	271	8.38864e-05	1	0.00458716	-0.961153	0.196296	1.00448
PF03718.8	Glycosyl hydrolase family 49	123	0.000245065	0.077	0.00980392	-0.961096	0.172131	1.00977
PF14456.1	Alpha-helical domain 2	118	7.42079e-05	1	0.0102041	-0.961071	0.17094	1.01018
PF02306.10	Major spike protein (G protein)	77	0.000126616	0.974	0.0153846	-0.960998	0.157895	1.0155
PF06378.6	Protein of unknown function (DUF1071)	198	0.000134836	0.998	0.00621118	-0.960883	0.187817	1.00612
PF07083.6	Protein of unknown function (DUF1351)	410	0.000197464	0.542	0.00308642	-0.96087	0.210269	1.00297
PF09676.5	Type IV conjugative transfer system lipoprotein (TraV)	675	0.000178662	0.943	0.00191205	-0.960838	0.225519	1.00179
PF12963.2	Protein of unknown function (DUF3852)	193	0.000277335	0.003	0.00636943	-0.960772	0.1875	1.00628
PF06120.6	Tail length tape measure protein	165	5.90248e-05	1	0.00740741	-0.960699	0.182927	1.00734
PF14090.1	Helix-turn-helix domain	929	0.000197501	0.629	0.00140845	-0.960661	0.235991	1.00128
PF13383.1	Methyltransferase domain	92	0.000247521	0.117	0.012987	-0.960639	0.164835	1.01303
PF15637.1	HNH/Endo VII superfamily nuclease toxin with a HHH motif	112	8.92204e-05	0.999	0.0107527	-0.960602	0.171171	1.01074
PF14265.1	Domain of unknown function (DUF4355)	918	0.00017963	0.958	0.00142653	-0.960469	0.236641	1.0013
PF06056.7	Putative ATPase subunit of terminase (gpP-like)	1389	0.000110516	1	0.000958773	-0.960411	0.24928	1.00083
PF04556.7	DpnII restriction endonuclease	750	0.000338538	0	0.0017331	-0.960389	0.230975	1.00161
PF09553.5	Eco47II restriction endonuclease	331	0.000350269	0	0.00380228	-0.960365	0.206061	1.00369
PF14460.1	Prokaryotic E2 family D	703	0.000148058	1	0.00184502	-0.960324	0.229345	1.00172
PF03904.8	Domain of unknown function (DUF334)	25	0.000110909	0.907	0.0454545	-0.960286	0.125	1.04749
PF11407.3	Type II restriction enzyme MunI	25	0.000330303	0.044	0.0454545	-0.960286	0.125	1.04749
PF02877.9	Poly(ADP-ribose) polymerase, regulatory domain	11	0.000672	0.004	0.1	-0.960253	0.1	1.11097
PF03208.14	PRA1 family protein	11	0.000266	0.239	0.1	-0.960253	0.1	1.11097
PF09531.5	Nucleoporin protein Ndc1-Nup	11	0.0002895	0.201	0.1	-0.960253	0.1	1.11097
PF11570.3	Coiled-coil receptor-binding R-domain of colicin E2	11	3.05e-05	0.973	0.1	-0.960253	0.1	1.11097
PF11715.3	Nucleoporin Nup120/160	11	7e-05	0.897	0.1	-0.960253	0.1	1.11097
PF11650.3	P22 tail accessory factor	81	4.38971e-05	1	0.0147059	-0.96019	0.1625	1.0148
PF15657.1	HNH/Endo VII superfamily nuclease toxins	363	9.39164e-05	1	0.00348432	-0.960145	0.209945	1.00337
PF10117.4	McrBC 5-methylcytosine restriction system component	3145	0.000202156	0.858	0.000438404	-0.960117	0.274809	1.00031
PF04233.9	Phage Mu protein F like protein	3683	0.000197651	0.992	0.00037679	-0.960097	0.279468	1.00025
PF11198.3	Protein of unknown function (DUF2857)	666	0.000108238	1	0.00194932	-0.959852	0.230075	1.00183
PF15593.1	Immunity protein 42	194	0.000144318	0.99	0.00636943	-0.95983	0.19171	1.00628
PF06102.7	rRNA biogenesis protein RRP36	31	0.00016037	0.702	0.037037	-0.95977	0.133333	1.03833
PF09448.5	Methylmuconolactone methyl-isomerase	31	6.21429e-05	0.997	0.037037	-0.95977	0.133333	1.03833
PF09643.5	YopX protein	1034	0.000167757	1	0.00127877	-0.959757	0.24395	1.00115
PF14208.1	Domain of unknown function (DUF4320)	327	0.00026778	0.001	0.003861	-0.959735	0.208589	1.00375
PF11431.3	Membrane transport protein MerF	417	0.000194588	0.605	0.0030581	-0.959701	0.216346	1.00294
PF10902.3	WYL_2, Sm-like SH3 beta-barrel fold	148	0.000199645	0.484	0.00826446	-0.959693	0.183673	1.00821
PF08867.6	FRG domain	2322	0.00025054	0	0.000589275	-0.959541	0.26928	1.00046
PF05204.9	Homing endonuclease	100	0.000229859	0.206	0.0120482	-0.959539	0.171717	1.01207
PF13554.1	Bacteriophage related domain of unknown function	487	8.29208e-05	1	0.00263852	-0.959483	0.222222	1.00252
PF10743.4	Regulatory phage protein cox	124	4.65049e-05	1	0.00980392	-0.959482	0.178862	1.00978
PF04447.7	Protein of unknown function (DUF550)	152	0.000186491	0.635	0.00806452	-0.959474	0.18543	1.008
PF14205.1	Cysteine-rich KTR	275	0.000260517	0.001	0.00456621	-0.959461	0.20438	1.00446
PF13784.1	Fic/DOC family N-terminal	3463	0.000355073	0	0.000401929	-0.959428	0.281629	1.00028
PF06527.6	TniQ	2388	0.000121944	1	0.000574383	-0.959374	0.271052	1.00045
PF11663.3	Toxin with endonuclease activity, of toxin-antitoxin system	709	0.000196295	0.633	0.00184162	-0.959361	0.234463	1.00172
PF00385.19	Chromo (CHRromatin Organisation MOdifier) domain	18	0.000350938	0.063	0.0625	-0.95925	0.117647	1.06653
PF08472.5	Sucrose-6-phosphate phosphohydrolase C-terminal	18	0.000592188	0	0.0625	-0.95925	0.117647	1.06653
PF08804.5	gp32 DNA binding protein like	18	0.00037	0.036	0.0625	-0.95925	0.117647	1.06653
PF04765.8	Protein of unknown function (DUF616)	324	0.000316294	0	0.00390625	-0.95925	0.210526	1.0038
PF12101.3	Protein of unknown function (DUF3577)	597	9.38813e-05	1	0.00217391	-0.959216	0.229866	1.00205
PF09639.5	YjcQ protein	248	0.000231341	0.104	0.00505051	-0.959161	0.202429	1.00495
PF07424.6	TrbM	277	0.000113833	1	0.00454545	-0.959035	0.206522	1.00444
PF13391.1	HNH endonuclease	4165	0.000220316	0.102	0.000337838	-0.959022	0.289385	1.00021
PF13271.1	Domain of unknown function (DUF4062)	1650	0.00027755	0	0.000821693	-0.958914	0.262583	1.0007
PF13264.1	Domain of unknown function (DUF4055)	509	0.000115385	1	0.00253807	-0.958909	0.226378	1.00242
PF12981.2	Domain of Unknown Function with PDB structure (DUF3865)	74	0.000126032	0.962	0.016129	-0.958892	0.164384	1.01627
PF03750.8	Csm2 Type III-A	699	0.000372087	0	0.00187266	-0.95889	0.23639	1.00175
PF07128.7	Protein of unknown function (DUF1380)	79	1.73474e-05	1	0.0151515	-0.958852	0.166667	1.01526
PF06848.6	Disaggregatase related repeat	141	0.000364384	0	0.00869565	-0.958812	0.185714	1.00865
PF03374.9	Phage antirepressor protein KilAC domain	2605	0.000154406	1	0.000530786	-0.958801	0.276882	1.00041
PF04837.7	MbeB-like, N-term conserved region	53	2.74444e-05	1	0.0222222	-0.958787	0.153846	1.0226
PF00847.15	AP2 domain	1033	0.000230747	0.009	0.00128866	-0.958781	0.249031	1.00116
PF14410.1	HNH/ENDO VII superfamily nuclease with conserved GHE residues	401	0.000131169	1	0.00319489	-0.958665	0.22	1.00308
PF13227.1	Protein of unknown function (DUF4035)	198	6.98359e-05	1	0.00628931	-0.958519	0.19797	1.0062
PF09686.5	Plasmid protein of unknown function (Plasmid_RAQPRD)	573	9.47185e-05	1	0.00227273	-0.958414	0.232517	1.00215
PF11185.3	Protein of unknown function (DUF2971)	3144	0.000214366	0.247	0.000444642	-0.958401	0.28476	1.00032
PF03354.10	Phage Terminase	4291	0.000187756	1	0.000330033	-0.9584	0.293939	1.00021
PF13246.1	Cation transport ATPase (P-type)	644	0.000274692	0	0.00203252	-0.958375	0.236392	1.00191
PF07592.6	Rhodopirellula transposase DDE domain	647	0.000276883	0	0.00202429	-0.958313	0.236842	1.0019
PF09524.5	Conserved phage C-terminus (Phg_2220_C)	647	0.000139664	1	0.00202429	-0.958313	0.236842	1.0019
PF10893.3	Protein of unknown function (DUF2724)	112	2.0681e-05	1	0.0108696	-0.958311	0.18018	1.01086
PF13894.1	C2H2-type zinc finger	63	0.000447736	0	0.0188679	-0.958282	0.16129	1.0191
PF04883.7	Bacteriophage HK97-gp10, putative tail-component	3212	0.000195256	0.986	0.0004363	-0.958206	0.286515	1.00031
PF15533.1	Bacterial toxin 33	68	0.000155497	0.813	0.0175439	-0.958181	0.164179	1.01773
PF07505.6	Protein of unknown function (DUF5131)	2908	0.000303547	0	0.000480307	-0.958103	0.284142	1.00036
PF13392.1	HNH endonuclease	3161	0.000208751	0.535	0.000443459	-0.95809	0.286709	1.00032
PF06791.8	Prophage tail length tape measure protein	1026	0.000104071	1	0.00130378	-0.958039	0.252683	1.00118
PF03906.9	Phage T7 tail fibre protein	148	0.000201635	0.435	0.00833333	-0.958032	0.190476	1.00828
PF00735.13	Septin	24	9.11905e-05	0.941	0.047619	-0.957983	0.130435	1.04987
PF04411.7	PD-(D/E)XK nuclease superfamily	1077	0.000220179	0.064	0.00124533	-0.957951	0.254647	1.00112
PF03762.12	Vitelline membrane outer layer protein I (VOMI)	30	0.000264423	0.161	0.0384615	-0.957926	0.137931	1.03987
PF02732.10	ERCC4 domain	579	0.000291029	0	0.00225734	-0.957912	0.235294	1.00214
PF09520.5	Type II restriction endonuclease, TdeIII	434	0.000441576	0	0.00297619	-0.957857	0.226328	1.00286
PF15594.1	Immunity protein 50	472	8.78643e-05	1	0.00274725	-0.9578	0.229299	1.00263
PF02281.11	Transposase Tn5 dimerisation domain	208	0.000200457	0.479	0.0060241	-0.957743	0.202899	1.00594
PF14190.1	Domain of unknown function (DUF4313)	212	0.00017009	0.884	0.00591716	-0.957681	0.203791	1.00583
PF09572.5	XamI restriction endonuclease	216	0.000179108	0.806	0.00581395	-0.957624	0.204651	1.00572
PF05069.8	Phage virion morphogenesis family	2111	0.000159833	1	0.000655738	-0.957522	0.277725	1.00053
PF10834.3	Protein of unknown function (DUF2560)	57	2.01389e-05	1	0.0208333	-0.957495	0.160714	1.02115
PF15638.1	Metallopeptidase toxin 2	57	8.76389e-05	0.998	0.0208333	-0.957495	0.160714	1.02115
PF13542.1	Helix-turn-helix domain of transposase family ISL3	2200	0.000197121	0.869	0.000630517	-0.95748	0.279218	1.00051
PF07669.6	Eco57I restriction-modification methylase	3265	0.000318125	0	0.000432152	-0.957449	0.29136	1.00031
PF01582.15	TIR domain	41	0.000376476	0.006	0.0285714	-0.957393	0.15	1.02928
PF15604.1	Novel toxin 15	313	9.3373e-05	1	0.00408163	-0.957373	0.217949	1.00397
PF04604.8	Type-A lantibiotic	72	6.925e-05	1	0.0166667	-0.957368	0.169014	1.01682
PF14454.1	Prokaryotic Ubiquitin	506	0.000142069	1	0.00257732	-0.957355	0.233663	1.00246
PF14103.1	Domain of unknown function (DUF4276)	1480	0.000358099	0	0.000922509	-0.957343	0.267748	1.0008
PF10734.4	Protein of unknown function (DUF2523)	483	9.84292e-05	1	0.00269542	-0.957312	0.232365	1.00258
PF09499.5	ApaLI-like restriction endonuclease	110	0.000297904	0.004	0.0111111	-0.957308	0.183486	1.01111
PF12957.2	Domain of unknown function (DUF3846)	851	0.000219246	0.074	0.0015674	-0.9573	0.250588	1.00144
PF12765.2	HEAT repeat associated with sister chromatid cohesion	96	0.000286562	0.016	0.0126582	-0.957299	0.178947	1.01269
PF15601.1	Immunity protein 70	227	0.000133616	1	0.00555556	-0.957236	0.207965	1.00546
PF09491.5	AlwI restriction endonuclease	692	0.000290483	0	0.00191205	-0.957183	0.244573	1.00179
PF08861.5	Domain of unknown function DUF1828	600	0.00024598	0.001	0.00219298	-0.957099	0.240401	1.00207
PF05766.7	Bacteriophage Lambda NinG protein	741	9.76457e-05	1	0.00179211	-0.957076	0.247297	1.00167
PF09233.6	Restriction endonuclease EcoRV	255	0.000331991	0	0.00497512	-0.957057	0.212598	1.00487
PF14354.1	Restriction alleviation protein Lar	570	0.000174412	0.955	0.00230415	-0.957043	0.239016	1.00218
PF00641.13	Zn-finger in Ran binding protein and others	132	0.00042037	0	0.00934579	-0.956997	0.19084	1.00931
PF04383.8	KilA-N domain	2145	0.000268634	0	0.000648508	-0.956973	0.28125	1.00052
PF09952.4	Transcriptional regulator, AbiEi antitoxin, Type IV TA system	1174	0.000263642	0	0.00115473	-0.95695	0.262575	1.00103
PF10665.4	Minor capsid protein	205	0.000164277	0.911	0.00613497	-0.95693	0.205882	1.00605
PF09274.5	ParG	242	0.00017021	0.889	0.0052356	-0.956883	0.211618	1.00514
PF12960.2	Protein of unknown function (DUF3849)	262	0.000279798	0.005	0.00485437	-0.956815	0.214559	1.00475
PF04986.8	Putative transposase	2116	0.000276761	0	0.000657895	-0.956797	0.281797	1.00053
PF11784.3	Protein of unknown function (DUF3320)	1214	0.000199148	0.618	0.00111982	-0.956758	0.264633	1.001
PF12691.2	Minor capsid protein from bacteriophage	200	0.000137629	0.996	0.00628931	-0.956701	0.20603	1.0062
PF15631.1	NTF2 fold immunity protein	204	0.000176591	0.803	0.00617284	-0.956653	0.206897	1.00609
PF11246.3	Base plate wedge protein 53	35	0.000472833	0	0.0333333	-0.956643	0.147059	1.03435
PF09669.5	Phage regulatory protein Rha (Phage_pRha)	2154	0.000136491	1	0.000648088	-0.956535	0.28379	1.00052
PF15607.1	Bacterial toxin 44	539	0.00017543	0.946	0.00243902	-0.956507	0.239777	1.00232
PF03031.13	NLI interacting factor-like phosphatase	568	0.000326299	0	0.00232019	-0.956479	0.241623	1.0022
PF06322.6	Phage NinH protein	56	6.08865e-05	1	0.0212766	-0.956475	0.163636	1.02161
PF13958.1	Toxin ToxN, type III toxin-antitoxin system	468	0.000242536	0.01	0.0027933	-0.956422	0.235546	1.00268
PF07825.6	Excisionase-like protein	292	5.40957e-05	1	0.00438596	-0.956417	0.219931	1.00428
PF07015.6	VirC1 protein	385	0.000148611	0.999	0.003367	-0.956408	0.229167	1.00325
PF15542.1	Bacterial toxin 50	331	0.000191903	0.648	0.00389105	-0.956388	0.224242	1.00378
PF13262.1	Protein of unknown function (DUF4054)	545	0.000124003	1	0.00241546	-0.956367	0.240809	1.0023
PF09126.5	Restriction endonuclease NaeI	350	0.00013259	1	0.00369004	-0.95633	0.226361	1.00358
PF14511.1	Type II restriction endonuclease EcoO109I	492	0.000352677	0	0.00266667	-0.95619	0.238289	1.00255
PF02182.12	SAD/SRA domain	243	0.000146863	0.99	0.0052356	-0.956165	0.214876	1.00514
PF15534.1	Bacterial toxin 35	80	0.000135758	0.948	0.0151515	-0.9561	0.177215	1.01526
PF05272.6	Virulence-associated protein E	2293	0.000208304	0.398	0.000612745	-0.956052	0.288394	1.00049
PF07275.6	Antirestriction protein (ArdA)	1499	0.000196808	0.748	0.000919963	-0.956051	0.275033	1.0008
PF06952.6	PsiA protein	112	1.82543e-05	1	0.010989	-0.955995	0.189189	1.01098
PF07895.6	Protein of unknown function (DUF1673)	40	0.000169412	0.681	0.0294118	-0.955944	0.153846	1.03017
PF13912.1	C2H2-type zinc finger	29	0.0006702	0	0.04	-0.955923	0.142857	1.04154
PF11666.3	Protein of unknown function (DUF2933)	1498	0.00018165	0.988	0.000921659	-0.955887	0.275885	1.0008
PF03592.11	Terminase small subunit	2507	0.000199064	0.854	0.00056338	-0.955884	0.292099	1.00044
PF03336.8	Poxvirus C4/C10 protein	17	0.000303333	0.152	0.0666667	-0.955823	0.125	1.07129
PF03673.8	Uncharacterised protein family (UPF0128)	17	0.000529667	0.006	0.0666667	-0.955823	0.125	1.07129
PF08438.5	GTPase of unknown function C-terminal	17	0.000415667	0.02	0.0666667	-0.955823	0.125	1.07129
PF11566.3	PI31 proteasome regulator N-terminal	17	0.000101333	0.857	0.0666667	-0.955823	0.125	1.07129
PF12106.3	Colicin E5 ribonuclease domain	17	1.23333e-05	0.999	0.0666667	-0.955823	0.125	1.07129
PF11660.3	Protein of unknown function (DUF3262)	565	8.65436e-05	1	0.00234192	-0.955807	0.244681	1.00222
PF11190.3	Protein of unknown function (DUF2976)	560	8.12818e-05	1	0.00236407	-0.955663	0.245081	1.00224
PF02041.11	Auxin binding protein	45	0.00021025	0.391	0.0263158	-0.955584	0.159091	1.0269
PF11564.3	Restriction endonuclease BpuJI - N terminal	93	0.000194183	0.528	0.0131579	-0.955463	0.184783	1.01321
PF06290.6	Plasmid SOS inhibition protein (PsiB)	102	1.96313e-05	1	0.0120482	-0.955431	0.188119	1.01207
PF07142.7	Repeat of unknown function (DUF1388)	23	5.875e-05	0.985	0.05	-0.955426	0.136364	1.0525
PF09249.6	tRNA nucleotidyltransferase, second domain	23	0.00012725	0.818	0.05	-0.955426	0.136364	1.0525
PF10516.4	SHNi-TPR	23	0.000292875	0.114	0.05	-0.955426	0.136364	1.0525
PF11423.3	Regulatory protein Mnt	23	1.45e-05	0.999	0.05	-0.955426	0.136364	1.0525
PF15540.1	Bacterial toxin 47	55	0.000213478	0.361	0.0217391	-0.955409	0.166667	1.02209
PF07105.6	Protein of unknown function (DUF1367)	348	6.79964e-05	1	0.00373134	-0.955365	0.230548	1.00362
PF08813.6	Phage tail tube protein, TTP	545	9.46063e-05	1	0.00243309	-0.955213	0.246324	1.00231
PF13655.1	N-terminal domain of reverse transcriptase	1127	0.000188998	0.916	0.00121655	-0.955093	0.27087	1.00109
PF09003.5	Bacteriophage lambda integrase, Arm DNA-binding domain	511	5.65448e-05	1	0.00259067	-0.955017	0.245098	1.00247
PF14706.1	Transposase DNA-binding	557	0.000244284	0.002	0.00238663	-0.954972	0.248201	1.00227
PF13006.2	Insertion element 4 transposase N-terminal	928	0.00011423	1	0.00146628	-0.954925	0.265372	1.00134
PF08906.6	Domain of unknown function (DUF1851)	792	0.000146251	1	0.00170648	-0.954867	0.26043	1.00158
PF05133.9	Phage portal protein, SPP1 Gp6-like	2697	0.00021522	0.141	0.000529942	-0.95479	0.300445	1.0004
PF09709.5	CRISPR-associated protein (Cas_Csd1)	1938	0.000309197	0	0.000726744	-0.954755	0.290139	1.0006
PF03243.10	Alkylmercury lyase	797	0.000248632	0	0.00169779	-0.954732	0.261307	1.00157
PF14216.1	Domain of unknown function (DUF4326)	687	0.000169628	0.99	0.00195695	-0.954692	0.25656	1.00184
PF04630.7	Phage tail tube protein	465	0.000126605	1	0.00284091	-0.954672	0.243534	1.00272
PF10551.4	MULE transposase domain	290	0.000271666	0.002	0.00446429	-0.954455	0.228374	1.00436
PF06381.6	Protein of unknown function (DUF1073)	749	0.000121322	1	0.00180505	-0.954436	0.260695	1.00168
PF03269.9	Caenorhabditis protein of unknown function, DUF268	335	0.000405069	0	0.00389105	-0.954412	0.233533	1.00378
PF12979.2	Domain of Unknown Function with PDB structure (DUF3863)	54	0.000302481	0.027	0.0222222	-0.954294	0.169811	1.0226
PF00125.19	Core histone H2A/H2B/H3/H4	10	0.00075	0.003	0.111111	-0.954243	0.111111	1.12486
PF00167.13	Fibroblast growth factor	10	0.000182222	0.471	0.111111	-0.954243	0.111111	1.12486
PF00838.12	Translationally controlled tumour protein	10	0.000163333	0.539	0.111111	-0.954243	0.111111	1.12486
PF05843.9	Suppressor of forked protein (Suf)	10	0.000221667	0.395	0.111111	-0.954243	0.111111	1.12486
PF06024.7	Orf78 (ac78)	10	0.000305556	0.157	0.111111	-0.954243	0.111111	1.12486
PF06664.7	Wnt-binding factor required for Wnt secretion	10	0.000121667	0.683	0.111111	-0.954243	0.111111	1.12486
PF06818.10	Fez1	10	0.000122222	0.684	0.111111	-0.954243	0.111111	1.12486
PF08202.6	Mis12-Mtw1 protein family	10	0.000398889	0.077	0.111111	-0.954243	0.111111	1.12486
PF08221.6	RNA polymerase III subunit RPC82 helix-turn-helix domain	10	0.000291667	0.188	0.111111	-0.954243	0.111111	1.12486
PF08542.6	Replication factor C C-terminal domain	10	0.000288333	0.198	0.111111	-0.954243	0.111111	1.12486
PF08690.5	GET complex subunit GET2	10	0.000158333	0.545546	0.111111	-0.954243	0.111111	1.12486
PF08829.5	Alpha C protein N terminal	10	0.000113333	0.712	0.111111	-0.954243	0.111111	1.12486
PF09116.5	gp45 sliding clamp, C terminal	10	0.000246111	0.302	0.111111	-0.954243	0.111111	1.12486
PF09460.5	Saf-pilin pilus formation protein	10	3.05556e-05	0.96	0.111111	-0.954243	0.111111	1.12486
PF11727.3	Invariant surface glycoprotein	10	0.000304444	0.168	0.111111	-0.954243	0.111111	1.12486
PF13700.1	Domain of unknown function (DUF4158)	2446	0.000152155	1	0.000584454	-0.954196	0.300613	1.00046
PF15523.1	Novel toxin 16	91	0.000178617	0.685	0.0135135	-0.954156	0.188889	1.01357
PF12789.2	Phage tail repeat like	155	0.000129755	0.991	0.00813008	-0.95415	0.207792	1.00807
PF11149.3	Protein of unknown function (DUF2924)	846	0.000358005	0	0.00161031	-0.95413	0.266272	1.00149
PF09609.5	CRISPR-associated protein, GSU0054 family (Cas_GSU0054)	322	0.000422578	0	0.00404858	-0.954081	0.233645	1.00394
PF14690.1	zinc-finger of transposase IS204/IS1001/IS1096/IS1165	3395	0.000208921	0.588	0.000427899	-0.954067	0.311727	1.0003
PF12349.3	Sterol-sensing domain of SREBP cleavage-activation	117	0.000491337	0	0.0106383	-0.954038	0.198276	1.01063
PF12762.2	ISXO2-like transposase domain	3045	0.000287639	0	0.000475059	-0.953974	0.308804	1.00035
PF11455.3	Protein of unknown function (DUF3018)	578	0.000217535	0.127	0.00232019	-0.953854	0.254766	1.0022
PF11171.3	Protein of unknown function (DUF2958)	1038	0.000184895	0.945	0.00132802	-0.953782	0.274831	1.0012
PF11480.3	Colicin-E5 Imm protein	28	7.6875e-05	0.973	0.0416667	-0.953739	0.148148	1.04335
PF11795.3	Uncharacterized protein conserved in bacteria N-term (DUF3322)	1152	0.000228768	0.009	0.00120337	-0.953665	0.278888	1.00108
PF06892.6	Phage regulatory protein CII (CP76)	670	6.76354e-05	1	0.0020202	-0.95348	0.261584	1.0019
PF13011.1	leucine-zipper of insertion element IS481	1435	0.000158869	1	0.000977517	-0.953442	0.287308	1.00085
PF07751.6	Abi-like protein	4066	0.000209767	0.72	0.000362188	-0.953424	0.321033	1.00024
PF13661.1	2OG-Fe(II) oxygenase superfamily	380	0.000227968	0.067	0.00347222	-0.953333	0.242744	1.00336
PF09701.5	CRISPR-associated protein (Cas_Cmr5)	552	0.000407749	0	0.00243309	-0.953282	0.255898	1.00231
PF06594.6	Haemolysin-type calcium binding protein related domain	814	0.000221047	0.063	0.00168067	-0.953238	0.269373	1.00156
PF05944.7	Phage small terminase subunit	934	7.2502e-05	1	0.0014771	-0.952949	0.275456	1.00135
PF12980.2	Domain of Unknown Function with PDB structure (DUF3864)	48	0.000271083	0.11	0.025	-0.952903	0.170213	1.02551
PF13776.1	Domain of unknown function (DUF4172)	2423	0.000242185	0	0.000595948	-0.952853	0.307597	1.00047
PF06301.6	Bacteriophage lambda Kil protein	38	4.64062e-05	1	0.03125	-0.952757	0.162162	1.03213
PF07581.7	The GLUG motif	1319	0.000325857	0	0.00106496	-0.952703	0.288316	1.00094
PF00098.18	Zinc knuckle	22	0.000244123	0.247	0.0526316	-0.952572	0.142857	1.05542
PF05549.6	Allexivirus 40kDa protein	22	0.000215789	0.381	0.0526316	-0.952572	0.142857	1.05542
PF06309.6	Torsin	22	0.000271136	0.17	0.0526316	-0.952572	0.142857	1.05542
PF07185.6	Protein of unknown function (DUF1404)	22	0.000214211	0.386	0.0526316	-0.952572	0.142857	1.05542
PF09294.5	Interferon-alpha/beta receptor, fibronectin type III	22	0.000320263	0.1	0.0526316	-0.952572	0.142857	1.05542
PF13281.1	Domain of unknown function (DUF4071)	421	0.000312238	0	0.00316456	-0.952522	0.25	1.00305
PF10412.4	Type IV secretion-system coupling protein DNA-binding domain	1818	0.000204023	0.509	0.000785546	-0.95252	0.299945	1.00066
PF06296.7	RelE toxin of RelE / RelB toxin-antitoxin system	2337	0.00023239	0	0.000618812	-0.952439	0.308647	1.00049
PF14296.1	O-antigen polysaccharide polymerase Wzy	692	0.000207386	0.302	0.00197239	-0.952432	0.267728	1.00185
PF15572.1	Immunity protein 45	114	8.87729e-05	1	0.010989	-0.952422	0.20354	1.01098
PF13289.1	SIR2-like domain	5608	0.000242904	0	0.000268962	-0.952385	0.337079	1.00014
PF08870.6	DNA sulphur modification protein DndE	717	0.000198235	0.562	0.0019084	-0.952307	0.269553	1.00179
PF02932.11	Neurotransmitter-gated ion-channel transmembrane region	122	0.000405133	0	0.0103093	-0.952267	0.206612	1.01029
PF13808.1	DDE_Tnp_1-associated	1723	0.000258427	0	0.0008285	-0.952236	0.299652	1.0007
PF09681.5	N-terminal phage replisome organiser (Phage_rep_org_N)	762	0.000203913	0.435	0.0018018	-0.952233	0.272011	1.00168
PF10552.4	ORF6C domain	646	0.000124728	1	0.0021097	-0.952155	0.266667	1.00199
PF04548.11	AIG1 family	75	0.000217992	0.317	0.0163934	-0.952145	0.189189	1.01654
PF12385.3	Papain-like cysteine protease AvrRpt2	105	0.000154722	0.9	0.0119048	-0.952053	0.201923	1.01192
PF13708.1	Domain of unknown function (DUF4942)	568	9.17146e-05	1	0.00238663	-0.952027	0.262787	1.00227
PF10668.4	Phage terminase small subunit	541	0.000139245	1	0.0025	-0.952021	0.261111	1.00238
PF09848.4	Uncharacterized conserved protein (DUF2075)	3351	0.000234779	0	0.000440529	-0.952017	0.322687	1.00032
PF01421.14	Reprolysin (M12B) family zinc metalloprotease	16	0.000566786	0.004	0.0714286	-0.951839	0.133333	1.07679
PF01768.11	Birnavirus VP4 protein	16	0.000314286	0.101	0.0714286	-0.951839	0.133333	1.07679
PF06534.8	Repulsive guidance molecule (RGM) C-terminus	16	0.000193214	0.452	0.0714286	-0.951839	0.133333	1.07679
PF10602.4	26S proteasome subunit RPN7	16	0.000168214	0.578	0.0714286	-0.951839	0.133333	1.07679
PF10717.4	Occlusion-derived virus envelope protein ODV-E18	16	0.000209286	0.414	0.0714286	-0.951839	0.133333	1.07679
PF11994.3	Protein of unknown function (DUF3489)	549	0.000247255	0.002	0.00246914	-0.951774	0.262774	1.00235
PF08485.5	Polysaccharide biosynthesis protein C-terminal	2141	0.000253702	0	0.000676133	-0.951766	0.309346	1.00055
PF02411.10	MerT mercuric transport protein	1719	0.000231785	0	0.000833333	-0.951752	0.302095	1.00071
PF06141.6	Phage minor tail protein U	145	4.84473e-05	1	0.00877193	-0.951668	0.215278	1.00872
PF05929.6	Phage capsid scaffolding protein (GPO) serine peptidase	984	7.67617e-05	1	0.00141844	-0.951618	0.283825	1.0013
PF00622.23	SPRY domain	83	0.000179044	0.678	0.0149254	-0.951538	0.195122	1.01502
PF15529.1	Bacterial toxin 24	83	0.00013663	0.941	0.0149254	-0.951538	0.195122	1.01502
PF13730.1	Helix-turn-helix domain	4214	0.00020922	0.8	0.000355619	-0.951533	0.332779	1.00023
PF08388.6	Group II intron, maturase-specific domain	4063	0.000266678	0	0.000368189	-0.951531	0.33161	1.00024
PF13651.1	Adenine-specific methyltransferase EcoRI	1004	0.000315206	0	0.00139276	-0.951492	0.285145	1.00127
PF14137.1	Domain of unknown function (DUF4304)	804	0.000171458	0.992	0.00172117	-0.95144	0.277709	1.0016
PF10145.4	Phage-related minor tail protein	4711	0.000190347	1	0.000320102	-0.95143	0.336943	1.00019
PF09673.5	Type-F conjugative transfer system pilin assembly protein	810	0.000201411	0.494	0.0017094	-0.951408	0.278121	1.00159
PF12760.2	Transposase zinc-ribbon domain	2190	0.000299143	0	0.000664011	-0.951318	0.312471	1.00054
PF09254.6	Restriction endonuclease FokI, C terminal	152	0.000311696	0	0.00840336	-0.951281	0.218543	1.00835
PF07178.6	TraL protein	744	0.000201868	0.469	0.00185529	-0.951252	0.275908	1.00173
PF10130.4	PIN domain	329	0.00039937	0	0.00403226	-0.951238	0.246951	1.00392
PF15652.1	HNH/Endo VII superfamily toxin with a SHH signature	140	0.000110934	1	0.00909091	-0.951198	0.215827	1.00905
PF15571.1	Immunity protein 44	65	0.000101447	0.994	0.0188679	-0.951108	0.1875	1.0191
PF07511.6	Protein of unknown function (DUF1525)	530	8.70245e-05	1	0.0025641	-0.951102	0.26465	1.00244
PF10959.3	Protein of unknown function (DUF2761)	32	7.16667e-05	0.99	0.037037	-0.950978	0.16129	1.03833
PF05107.7	CRISPR-associated protein Cas7	2559	0.0003378	0	0.000574383	-0.950919	0.319781	1.00045
PF14348.1	Domain of unknown function (DUF4400)	957	0.000115864	1	0.00146413	-0.950857	0.286611	1.00134
PF06666.6	Protein of unknown function (DUF1173)	528	8.57684e-05	1	0.00257732	-0.950856	0.265655	1.00246
PF13711.1	Domain of unknown function (DUF4160)	2779	0.000345323	0	0.00053135	-0.950849	0.322894	1.00041
PF04466.8	Phage terminase large subunit	1929	0.000182492	0.999	0.00075188	-0.950848	0.310685	1.00063
PF03959.8	Serine hydrolase (FSH1)	147	0.000374217	0	0.00869565	-0.950806	0.219178	1.00865
PF00791.15	ZU5 domain	82	0.000435821	0	0.0151515	-0.950742	0.197531	1.01526
PF01076.14	Plasmid recombination enzyme	1656	0.000203177	0.524	0.000870322	-0.950687	0.306344	1.00075
PF06117.6	Enterobacterial protein of unknown function (DUF957)	51	1.63333e-05	1	0.0238095	-0.950619	0.18	1.02426
PF07515.6	Putative conjugal transfer nickase/helicase TraI C-term	701	9.36879e-05	1	0.00197239	-0.950554	0.277143	1.00185
PF11682.3	Probable zinc-ribbon	90	2.58402e-05	1	0.0138889	-0.95041	0.202247	1.01396
PF14412.1	A nuclease family of the HNH/ENDO VII superfamily with conserved AHH	1012	0.000152223	1	0.00139276	-0.9504	0.290801	1.00127
PF05309.6	TraE protein	769	0.000210251	0.249	0.00180832	-0.950379	0.28125	1.00169
PF00688.13	TGF-beta propeptide	441	0.000374511	0	0.00306748	-0.950379	0.261364	1.00295
PF10269.4	Transmembrane Fragile-X-F protein	73	0.000220311	0.299	0.0169492	-0.950373	0.194444	1.01711
PF09707.5	CRISPR-associated protein (Cas_Cas2CT1978)	1476	0.000261232	0	0.00097371	-0.950296	0.304407	1.00085
PF13750.1	Bacterial Ig-like domain (group 3)	457	0.000299403	0	0.00296736	-0.950267	0.263158	1.00285
PF06067.6	Domain of unknown function (DUF932)	2381	0.000166621	1	0.000618429	-0.950234	0.321008	1.00049
PF11920.3	Protein of unknown function (DUF3438)	656	0.000106376	1	0.00210526	-0.950225	0.276336	1.00198
PF12604.3	Tail fibre protein gp37 C terminal	46	3.63158e-05	1	0.0263158	-0.950098	0.177778	1.0269
PF12740.2	Chlorophyllase enzyme	114	0.000427189	0	0.0111111	-0.950089	0.212389	1.01111
PF14455.1	Predicted metal binding domain	64	0.000214712	0.326	0.0192308	-0.950073	0.190476	1.01948
PF13431.1	Tetratricopeptide repeat	1077	0.000347649	0	0.00131579	-0.950069	0.29461	1.00119
PF11444.3	Protein of unknown function (DUF2895)	635	9.92873e-05	1	0.00217391	-0.950044	0.276025	1.00205
PF12910.2	Antitoxin of toxin-antitoxin, RelE / RelB, TA system	2031	0.000296582	0	0.000720461	-0.95002	0.316749	1.0006
PF09683.5	Bacteriocin (Lactococcin_972)	415	0.000117151	1	0.00325733	-0.949997	0.26087	1.00314
PF09682.5	Bacteriophage holin of superfamily 6 (Holin_LLH)	374	0.000243105	0.015	0.00359712	-0.949929	0.257373	1.00348
PF11657.3	Transcriptional activator TraM	194	0.000169591	0.873	0.00671141	-0.949901	0.233161	1.00663
PF05866.6	Endodeoxyribonuclease RusA	2764	0.000207758	0.514	0.000538793	-0.949743	0.328628	1.00041
PF11990.3	Protein of unknown function (DUF3487)	616	0.000100717	1	0.00224215	-0.949725	0.276423	1.00212
PF05269.6	Bacteriophage CII protein	251	4.66667e-05	1	0.00526316	-0.94961	0.244	1.00517
PF00277.13	Serum amyloid A protein	41	0.000280571	0.093	0.0294118	-0.949587	0.175	1.03017
PF15580.1	Immunity protein 53	307	0.000176329	0.873	0.00434783	-0.949576	0.251634	1.00424
PF06323.6	Phage antitermination protein Q	148	4.38388e-05	1	0.00869565	-0.949516	0.22449	1.00865
PF11525.3	Copper resistance protein K	113	0.000172069	0.761	0.011236	-0.949496	0.214286	1.01124
PF07120.6	Protein of unknown function (DUF1376)	581	0.000181685	0.91	0.0023753	-0.94939	0.275862	1.00226
PF05584.6	Sulfolobus plasmid regulatory protein	21	0.000376944	0.032	0.0555556	-0.949368	0.15	1.05869
PF07686.12	Immunoglobulin V-set domain	21	0.000340648	0.053	0.0555556	-0.949368	0.15	1.05869
PF06122.6	Conjugative relaxosome accessory transposon protein	807	0.000201112	0.515	0.00173913	-0.949359	0.287841	1.00162
PF05125.7	Phage major capsid protein, P2 family	981	7.56161e-05	1	0.00144509	-0.949338	0.294898	1.00132
PF08972.6	Domain of unknown function (DUF1902)	374	0.000239141	0.021	0.00361011	-0.949321	0.260054	1.0035
PF05926.6	Phage head completion protein (GPL)	965	7.22033e-05	1	0.00146843	-0.949278	0.294606	1.00134
PF06576.6	Protein of unknown function (DUF1133)	76	5.24194e-05	1	0.0163934	-0.949233	0.2	1.01654
PF13504.1	NULL	1501	0.000271568	0	0.000966184	-0.949175	0.310667	1.00084
PF13274.1	Protein of unknown function (DUF4065)	3657	0.000302856	0	0.000414938	-0.949172	0.341083	1.00029
PF13728.1	F plasmid transfer operon protein	838	0.000210902	0.223	0.00168067	-0.949123	0.290323	1.00156
PF03604.8	DNA directed RNA polymerase, 7 kDa subunit	36	0.000426167	0.005	0.0333333	-0.949122	0.171429	1.03435
PF06986.6	Type-1V conjugative transfer system mating pair stabilisation	767	0.000185739	0.891	0.00182815	-0.94911	0.287206	1.00171
PF15635.1	GHH signature containing HNH/Endo VII superfamily nuclease toxin 2	188	0.000101432	1	0.00694444	-0.949082	0.235294	1.00687
PF05595.6	Domain of unknown function (DUF771)	462	0.000111822	1	0.00295858	-0.949064	0.26898	1.00284
PF09614.5	CRISPR-associated protein (Cas_Csy2)	747	0.0001712	0.992	0.00187617	-0.948981	0.286863	1.00175
PF14549.1	DNA-binding transcriptional regulator Cro	999	0.000128998	1	0.0014245	-0.948916	0.297595	1.0013
PF14203.1	Putative tranposon-transfer assisting protein	321	0.000287936	0.001	0.0041841	-0.94889	0.25625	1.00408
PF12835.2	Integrase	1102	0.000134333	1	0.0012987	-0.948823	0.301544	1.00117
PF11534.3	Hexameric tyrosine-coordinated heme protein (HTHP)	457	0.000261992	0.001	0.00299401	-0.948807	0.269737	1.00288
PF09615.5	CRISPR-associated protein (Cas_Csy3)	748	0.000171799	0.988	0.00187617	-0.948789	0.287818	1.00175
PF02183.13	Homeobox associated leucine zipper	31	0.000234359	0.288	0.0384615	-0.948779	0.166667	1.03987
PF02750.9	Synapsin, ATP binding domain	31	8.58654e-05	0.98	0.0384615	-0.948779	0.166667	1.03987
PF07388.6	Alpha-2,8-polysialyltransferase (POLYST)	31	0.000150962	0.747	0.0384615	-0.948779	0.166667	1.03987
PF13592.1	Winged helix-turn helix	1178	0.000205735	0.363	0.00121951	-0.948771	0.304163	1.0011
PF09983.4	Uncharacterized protein conserved in bacteria C-term(DUF2220)	2409	0.000248559	0	0.000618812	-0.948727	0.329319	1.00049
PF09562.5	LlaMI restriction endonuclease	26	0.000240833	0.264	0.0454545	-0.948726	0.16	1.04749
PF10656.4	Hypothetical protein of unknown function (DUF2483)	26	3.02273e-05	1	0.0454545	-0.948726	0.16	1.04749
PF00644.15	Poly(ADP-ribose) polymerase catalytic domain	131	0.000291095	0.008	0.00980392	-0.948674	0.223077	1.00977
PF15569.1	Immunity protein 40	146	0.000183638	0.677	0.00884956	-0.948588	0.227586	1.0088
PF12281.3	Nucleotidyltransferase	1024	0.000278886	0	0.0013947	-0.948583	0.300098	1.00127
PF12696.2	TraM recognition site of TraD and TraG	3602	0.000182071	1	0.000423191	-0.948523	0.344071	1.0003
PF06234.7	Toluene-4-monooxygenase system protein B (TmoB)	179	0.00016572	0.878	0.00729927	-0.948451	0.235955	1.00723
PF11072.3	Protein of unknown function (DUF2859)	617	9.55412e-05	1	0.00225734	-0.948435	0.282468	1.00214
PF08708.6	Primase C terminal 1 (PriCT-1)	1799	0.000189711	0.958	0.000818331	-0.9484	0.320912	1.00069
PF02486.14	Replication initiation factor	1218	0.000170942	0.999	0.00118483	-0.948372	0.307313	1.00106
PF07874.6	Prophage protein (DUF1660)	58	0.000235865	0.224	0.0212766	-0.948209	0.192982	1.02161
PF13395.1	HNH endonuclease	3952	0.000292342	0	0.000388651	-0.948183	0.349026	1.00026
PF12375.3	Phage protein	130	9.27747e-05	1	0.00990099	-0.948143	0.224806	1.00987
PF13606.1	Ankyrin repeat	384	0.000337483	0	0.0035461	-0.948117	0.266319	1.00343
PF15531.1	Bacterial toxin 27	95	7.20285e-05	1	0.0133333	-0.948091	0.212766	1.01339
PF11672.3	zinc-finger-containing domain	400	0.000158059	0.992	0.00341297	-0.948044	0.26817	1.0033
PF10548.4	P22AR C-terminal domain	122	5.87745e-05	1	0.0105263	-0.94793	0.22314	1.01051
PF13751.1	Transposase DDE domain	5378	0.000232898	0.002	0.000290867	-0.947914	0.360796	1.00017
PF07409.7	Phage protein GP46	814	0.000119568	1	0.00174216	-0.947876	0.295203	1.00162
PF07553.6	Host cell surface-exposed lipoprotein	1043	0.000181359	0.974	0.00137741	-0.947869	0.304223	1.00125
PF14279.1	HNH endonuclease	574	0.000170925	0.975	0.00242718	-0.9478	0.282723	1.00231
PF04917.7	Bacterial shufflon protein, N-terminal constant region	418	0.000120149	1	0.00327869	-0.947781	0.270983	1.00316
PF06890.7	Bacteriophage Mu Gp45 protein	821	0.000113481	1	0.0017301	-0.947702	0.296341	1.00161
PF05713.6	Bacterial mobilisation protein (MobC)	3491	0.000202674	0.912	0.000438982	-0.947672	0.347564	1.00031
PF11130.3	F pilus assembly Type-IV secretion system for plasmid transfer	1437	0.00019579	0.774	0.00101833	-0.947633	0.316852	1.00089
PF14284.1	PcfJ-like protein	1021	0.000249491	0	0.00140845	-0.947569	0.304902	1.00129
PF12834.2	Phage integrase, N-terminal	734	0.000141758	1	0.00192678	-0.947472	0.293315	1.0018
PF05449.6	Putative 3TM holin, Phage_holin_3	448	5.11514e-05	1	0.00307692	-0.947424	0.275168	1.00296
PF09455.5	CRISPR-associated (Cas) DxTHG family	629	0.000389845	0	0.00223214	-0.947342	0.288217	1.00211
PF02026.11	RyR domain	542	0.000365667	0	0.00257069	-0.947312	0.28281	1.00245
PF07902.6	gp58-like protein	215	0.000127897	1	0.00617284	-0.947298	0.247664	1.00609
PF09623.5	CRISPR-associated protein NE0113 (Cas_NE0113)	447	0.000365753	0	0.00308642	-0.947266	0.275785	1.00297
PF09907.4	HigB_toxin, RelE-like toxic component of a toxin-antitoxin system	2415	0.000244988	0	0.00062461	-0.947227	0.3372	1.0005
PF12564.3	Type III restriction/modification enzyme methylation subunit	513	0.000253049	0	0.00271003	-0.947201	0.28125	1.00259
PF01166.13	TSC-22/dip/bun family	15	0.000281538	0.162	0.0769231	-0.947157	0.142857	1.0832
PF01542.13	Hepatitis C virus core protein	15	3.65385e-05	0.989	0.0769231	-0.947157	0.142857	1.0832
PF08288.7	PIGA (GPI anchor biosynthesis)	15	0.000191154	0.464	0.0769231	-0.947157	0.142857	1.0832
PF15619.1	Ciliary protein causing Leber congenital amaurosis disease	15	0.000207308	0.413	0.0769231	-0.947157	0.142857	1.0832
PF00240.18	Ubiquitin family	218	0.000295176	0.001	0.00609756	-0.947139	0.248848	1.00601
PF06119.9	Nidogen-like	211	0.000261759	0.012	0.00628931	-0.94713	0.247619	1.0062
PF13854.1	Kelch motif	276	0.000462078	0	0.00487805	-0.947087	0.258182	1.00478
PF13154.1	Protein of unknown function (DUF3991)	1527	0.000196401	0.78	0.000965251	-0.947083	0.321756	1.00084
PF04473.7	Transglutaminase-like domain	161	0.000407749	0	0.00813008	-0.947019	0.2375	1.00807
PF09651.5	CRISPR-associated protein (Cas_APE2256)	329	0.000459639	0	0.00413223	-0.947012	0.265244	1.00402
PF05057.9	Putative serine esterase (DUF676)	586	0.000264709	0	0.00239234	-0.946992	0.287179	1.00227
PF05017.9	TMP repeat	109	0.000255818	0.063	0.0117647	-0.946988	0.222222	1.01178
PF09306.5	Bacteriophage, scaffolding protein	44	2.76389e-05	1	0.0277778	-0.946971	0.186047	1.02844
PF14432.1	DYW family of nucleic acid deaminases	44	0.000114676	0.951	0.0277778	-0.946971	0.186047	1.02844
PF15561.1	Immunity protein 15	44	0.000102917	0.981	0.0277778	-0.946971	0.186047	1.02844
PF09646.5	Gp37 protein	238	0.000148176	0.99	0.00561798	-0.946917	0.253165	1.00552
PF14195.1	Domain of unknown function (DUF4316)	416	0.000268711	0	0.00331126	-0.946895	0.274699	1.0032
PF02210.19	Laminin G domain	120	0.00032929	0	0.0107527	-0.946759	0.226891	1.01074
PF10469.4	AKAP7 2'5' RNA ligase-like domain	97	0.000345121	0.001	0.0131579	-0.946668	0.21875	1.01321
PF03811.8	InsA N-terminal domain	580	0.0002405	0.005	0.00242131	-0.946632	0.288428	1.0023
PF06605.6	Prophage endopeptidase tail	1025	0.000207472	0.288	0.00141243	-0.946627	0.30957	1.00129
PF12256.3	Insecticide toxin TcdB middle/N-terminal region	1378	0.000262339	0	0.00106838	-0.946493	0.320988	1.00094
PF10162.4	G8 domain	267	0.000432194	0	0.00505051	-0.946489	0.259398	1.00495
PF11417.3	Loader and inhibitor of phage G40P	333	0.000206044	0.387	0.00409836	-0.946459	0.268072	1.00399
PF05431.6	Insecticidal Crystal Toxin, P42	69	0.000134909	0.947	0.0181818	-0.946441	0.205882	1.01839
PF09569.5	ScaI restriction endonuclease	69	0.000265302	0.09	0.0181818	-0.946441	0.205882	1.01839
PF06355.8	Aegerolysin	85	0.0001149	0.991	0.0149254	-0.946438	0.214286	1.01502
PF00428.14	60s Acidic ribosomal protein	9	0.00022375	0.34	0.125	-0.946395	0.125	1.14271
PF00752.12	XPG N-terminal domain	9	9.875e-05	0.765	0.125	-0.946395	0.125	1.14271
PF01667.12	Ribosomal protein S27	9	0.000394375	0.076	0.125	-0.946395	0.125	1.14271
PF02799.10	Myristoyl-CoA:protein N-myristoyltransferase, C-terminal domain	9	0.000739375	0.004	0.125	-0.946395	0.125	1.14271
PF03782.12	AMOP domain	9	0.000485625	0.039039	0.125	-0.946395	0.125	1.14271
PF04181.8	Rtr1/RPAP2 family	9	1.6875e-05	0.984	0.125	-0.946395	0.125	1.14271
PF05546.6	She9 / Mdm33 family	9	0.000394375	0.086	0.125	-0.946395	0.125	1.14271
PF07339.7	Protein of unknown function (DUF1472)	9	0.000164375	0.538	0.125	-0.946395	0.125	1.14271
PF07889.7	Protein of unknown function (DUF1664)	9	0.000358125	0.106106	0.125	-0.946395	0.125	1.14271
PF07967.8	C3HC zinc finger-like	9	0.000178125	0.48	0.125	-0.946395	0.125	1.14271
PF09467.5	Hypothetical protein Yopt	9	8.125e-06	0.994	0.125	-0.946395	0.125	1.14271
PF10281.4	Putative stress-responsive nuclear envelope protein	9	4.6875e-05	0.941	0.125	-0.946395	0.125	1.14271
PF10292.4	Serpentine type 7TM GPCR receptor class ab chemoreceptor	9	0.00073875	0.003	0.125	-0.946395	0.125	1.14271
PF10320.4	Serpentine type 7TM GPCR chemoreceptor Srsx	9	0.00068	0.011	0.125	-0.946395	0.125	1.14271
PF10654.4	Protein of unknown function (DUF2481)	9	8.0625e-05	0.814	0.125	-0.946395	0.125	1.14271
PF11058.3	Antirestriction protein Ral	9	7.5e-06	1	0.125	-0.946395	0.125	1.14271
PF12925.2	E2 domain of amyloid precursor protein	9	0.000330625	0.134	0.125	-0.946395	0.125	1.14271
PF14921.1	Adenomatosis polyposis coli down-regulated 1	9	9.27778e-05	0.785	0.125	-0.946395	0.125	1.14271
PF14459.1	Prokaryotic E2 family C	48	0.000155125	0.8	0.025641	-0.946363	0.191489	1.02619
PF11681.3	Protein of unknown function (DUF3277)	303	0.000126419	1	0.0044843	-0.946347	0.264901	1.00438
PF09485.5	CRISPR-associated protein Cse2 (CRISPR_cse2)	1738	0.000250253	0	0.000859107	-0.946267	0.330455	1.00073
PF05015.8	RelE-like toxin of type II toxin-antitoxin system HigB	4734	0.000304377	0	0.000332889	-0.946254	0.365519	1.00021
PF01905.11	CRISPR-associated negative auto-regulator DevR/Csa2	760	0.00034733	0	0.0018797	-0.94623	0.300395	1.00176
PF14297.1	Domain of unknown function (DUF4373)	524	0.000234185	0.016	0.0026738	-0.946141	0.286807	1.00256
PF10004.4	Uncharacterized protein conserved in bacteria (DUF2247)	279	0.000110458	1	0.00485437	-0.946133	0.26259	1.00475
PF10948.3	Protein of unknown function (DUF2635)	603	9.82949e-05	1	0.00234192	-0.946089	0.292359	1.00222
PF12862.2	Anaphase-promoting complex subunit 5	704	0.0003012	0	0.00202429	-0.945973	0.29872	1.0019
PF07459.6	CTX phage RstB protein	52	6.47619e-05	0.999	0.0238095	-0.945948	0.196078	1.02426
PF02052.10	Gallidermin	96	9.66444e-05	1	0.0133333	-0.945916	0.221053	1.01339
PF08751.6	TrwC relaxase	2136	0.000195962	0.921	0.00070922	-0.945825	0.340047	1.00058
PF02387.10	IncFII RepA protein family	176	7.9866e-05	1	0.0075188	-0.94582	0.245714	1.00745
PF09617.5	CRISPR-associated protein GSU0053 (Cas_GSU0053)	359	0.000394303	0	0.00383142	-0.945813	0.273743	1.00372
PF00637.15	Region in Clathrin and VPS	20	0.000231471	0.278	0.0588235	-0.94575	0.157895	1.06237
PF04094.9	Protein of unknown function (DUF390)	20	0.000166176	0.615	0.0588235	-0.94575	0.157895	1.06237
PF11044.3	Plectrovirus spv1-c74 ORF 12 transmembrane protein	20	0.000197157	0.456	0.0588235	-0.94575	0.157895	1.06237
PF11100.3	Conjugal transfer protein TrbE	20	6.27451e-06	1	0.0588235	-0.94575	0.157895	1.06237
PF12420.3	Protein of unknown function	20	0.000371176	0.037	0.0588235	-0.94575	0.157895	1.06237
PF14519.1	Macro-like domain	20	0.000113529	0.852	0.0588235	-0.94575	0.157895	1.06237
PF15581.1	Immunity protein 58	20	0.000143824	0.695	0.0588235	-0.94575	0.157895	1.06237
PF06782.6	Uncharacterised protein family (UPF0236)	828	0.000327768	0	0.00173913	-0.94573	0.305925	1.00162
PF15428.1	Immunity protein 26	606	0.000156478	0.998	0.00233645	-0.945721	0.294215	1.00222
PF03318.8	Clostridium epsilon toxin ETX/Bacillus mosquitocidal toxin MTX2	179	0.000153657	0.962	0.00740741	-0.945616	0.247191	1.00734
PF10910.3	Protein of unknown function (DUF2744)	84	6.59155e-05	1	0.0151515	-0.945572	0.216867	1.01526
PF11863.3	Protein of unknown function (DUF3383)	703	0.000136164	1	0.00203252	-0.945559	0.30057	1.00191
PF09588.5	YqaJ-like viral recombinase domain	2904	0.0001705	1	0.000531632	-0.945536	0.352394	1.00041
PF02077.10	SURF4 family	103	0.00037428	0	0.0125	-0.945476	0.22549	1.01253
PF12421.3	Fibronectin type III protein	240	7.6635e-05	1	0.00561798	-0.945471	0.259414	1.00552
PF12987.2	Domain of unknown function, B. Theta Gene description (DUF3871)	286	0.000161916	0.956	0.0047619	-0.945388	0.266667	1.00466
PF08887.6	GAD-like domain	609	0.000101212	1	0.002331	-0.945357	0.296053	1.00221
PF07328.6	T-DNA border endonuclease VirD1	43	0.000141806	0.84	0.0285714	-0.94527	0.190476	1.02928
PF12949.2	HeH/LEM domain	236	0.000129478	0.999	0.00571429	-0.945268	0.259574	1.00562
PF08928.5	Domain of unknown function (DUF1910)	478	0.000113447	1	0.00293255	-0.945259	0.287212	1.00282
PF13155.1	Toprim-like	3061	0.000221931	0.022	0.000507099	-0.94522	0.355882	1.00038
PF07157.7	DNA circularisation protein N-terminus	849	0.000117415	1	0.00170648	-0.945027	0.310142	1.00158
PF10571.4	Uncharacterised protein family UPF0547	717	0.000296941	0	0.00200401	-0.944872	0.304469	1.00188
PF07916.6	TraG-like protein, N-terminal region	1427	0.000164883	1	0.00104603	-0.94485	0.330295	1.00092
PF09344.5	CT1975-like protein	1793	0.000256731	0	0.00084317	-0.944831	0.338728	1.00072
PF09481.5	CRISPR-associated protein Cse1 (CRISPR_cse1)	1659	0.000250041	0	0.000907441	-0.944822	0.335947	1.00078
PF08748.6	Phage tail assembly chaperone	351	6.02114e-05	1	0.00393701	-0.944811	0.277143	1.00383
PF14499.1	Domain of unknown function (DUF4437)	654	0.000245473	0.003	0.00218818	-0.944714	0.301685	1.00207
PF01823.14	MAC/Perforin domain	434	0.000237263	0.017	0.00322581	-0.944596	0.286374	1.00311
PF09611.5	CRISPR-associated protein (Cas_Csy1)	617	0.00018307	0.89	0.00231481	-0.944521	0.300325	1.00219
PF09225.5	Restriction endonuclease PvuII	75	0.000201834	0.446	0.0169492	-0.944424	0.216216	1.01711
PF03400.8	IS1 transposase	733	0.000254399	0	0.0019685	-0.944421	0.307377	1.00185
PF06223.7	Minor tail protein T	94	5.38596e-05	1	0.0136986	-0.94435	0.225806	1.01376
PF05455.6	GvpH	55	0.000401702	0.003	0.0227273	-0.944316	0.203704	1.02313
PF06990.6	Galactose-3-O-sulfotransferase	55	0.000320386	0.027	0.0227273	-0.944316	0.203704	1.02313
PF06834.6	TraU protein	1356	0.00016511	1	0.00110254	-0.944241	0.331365	1.00098
PF10618.4	Phage tail tube protein	632	0.000110405	1	0.00226757	-0.944201	0.302694	1.00215
PF00837.12	Iodothyronine deiodinase	179	0.000591113	0	0.00746269	-0.944183	0.252809	1.00739
PF01710.11	Transposase	879	0.000214237	0.15	0.00166113	-0.94416	0.31549	1.00154
PF14206.1	Cysteine-rich CPCC	1144	0.000219453	0.063	0.00129534	-0.944151	0.325459	1.00117
PF11166.3	Protein of unknown function (DUF2951)	38	8.70968e-05	0.978	0.0322581	-0.944029	0.189189	1.0332
PF11192.3	Protein of unknown function (DUF2977)	38	0.000103226	0.965	0.0322581	-0.944029	0.189189	1.0332
PF14213.1	STAS-like domain of unknown function (DUF4325)	1497	0.000335086	0	0.00100604	-0.943993	0.33623	1.00088
PF07463.6	NUMOD4 motif	1006	0.000242071	0	0.00146413	-0.943989	0.321393	1.00134
PF15659.1	JAB-like toxin 1	144	0.000184658	0.651	0.00917431	-0.943969	0.244755	1.00913
PF05895.7	Siphovirus protein of unknown function (DUF859)	222	0.000243737	0.044	0.00609756	-0.943952	0.262443	1.00601
PF09970.4	Nucleotidyl transferase of unknown function (DUF2204)	834	0.000465129	0	0.00174825	-0.943937	0.314526	1.00163
PF13272.1	Putative 2/3 transmembrane domain holin	212	0.000143572	0.989	0.00636943	-0.943931	0.260664	1.00628
PF09706.5	CRISPR-associated protein (Cas_CXXC_CXXC)	277	0.00030645	0	0.0049505	-0.943857	0.271739	1.00485
PF11039.3	Protein of unknown function (DUF2824)	29	2e-05	1	0.0416667	-0.9438	0.178571	1.04335
PF14307.1	Glycosyltransferase WbsX	1882	0.000307551	0	0.000812348	-0.9437	0.346093	1.00069
PF11723.3	Homotrimeric ring hydroxylase	257	0.000155194	0.972	0.00531915	-0.94366	0.269531	1.00522
PF10721.4	Protein of unknown function (DUF2514)	330	5.39154e-05	1	0.00420168	-0.943643	0.279635	1.00409
PF11112.3	Pyocin activator protein PrtN	742	9.26808e-05	1	0.00195695	-0.943568	0.311741	1.00184
PF02893.15	GRAM domain	93	0.000345174	0	0.0138889	-0.943535	0.228261	1.01396
PF12615.3	F sex factor protein N terminal	174	6.40298e-05	1	0.00769231	-0.943493	0.254335	1.00763
PF11535.3	Calcium binding	385	0.000349251	0	0.00363636	-0.943481	0.286458	1.00352
PF08798.6	CRISPR associated protein	1848	0.000258127	0	0.000827815	-0.94348	0.346508	1.0007
PF12909.2	NULL	341	0.000303933	0	0.00408163	-0.943307	0.282353	1.00397
PF12469.3	CRISPR-associated protein	725	0.000389075	0	0.00200401	-0.94328	0.312155	1.00188
PF02037.22	SAP domain	522	0.000224849	0.068	0.00273224	-0.943264	0.299424	1.00261
PF06125.6	Bacterial protein of unknown function (DUF961)	390	0.00017345	0.918	0.00359712	-0.943259	0.287918	1.00348
PF11726.3	Inovirus Gp2	1095	8.73946e-05	1	0.0013587	-0.943234	0.328154	1.00123
PF05704.7	Capsular polysaccharide synthesis protein	1084	0.00019765	0.621	0.00137174	-0.943229	0.327793	1.00125
PF08792.5	A2L zinc ribbon domain	46	0.000387342	0.003	0.027027	-0.943133	0.2	1.02765
PF15646.1	Restriction endonuclease fold toxin 2	66	5.9359e-05	1	0.0192308	-0.943095	0.215385	1.01948
PF09618.5	CRISPR-associated protein (Cas_Csy4)	788	0.00017232	0.99	0.00185529	-0.943057	0.316391	1.00173
PF14517.1	Tachylectin	183	0.0001919	0.569	0.00735294	-0.943021	0.258242	1.00728
PF03935.10	Beta-glucan synthesis-associated protein (SKN1)	62	0.000232364	0.221	0.0204082	-0.942984	0.213115	1.0207
PF07900.6	Protein of unknown function (DUF1670)	96	0.000774286	0	0.0135135	-0.942975	0.231579	1.01357
PF13005.2	zinc-finger binding domain of transposase IS66	3647	0.000217338	0.159	0.000437828	-0.942941	0.373834	1.00031
PF01398.16	JAB1/Mov34/MPN/PAD-1 ubiquitin protease	114	0.000584383	0	0.0114943	-0.942931	0.238938	1.0115
PF03496.9	ADP-ribosyltransferase exoenzyme	885	0.000187297	0.879	0.00166667	-0.942723	0.322398	1.00154
PF12569.3	NMDA receptor-regulated protein 1	92	0.000315763	0.001	0.0140845	-0.942698	0.230769	1.01416
PF03771.11	Domain of unknown function (DUF317)	241	7.31702e-05	1	0.00568182	-0.942694	0.270833	1.00559
PF09700.5	CRISPR-associated protein (Cas_Cmr3)	815	0.000396171	0	0.0018018	-0.942681	0.31941	1.00168
PF00008.22	EGF-like domain	24	0.000659524	0.001	0.05	-0.942631	0.173913	1.0525
PF01363.16	FYVE zinc finger	24	0.00022975	0.285	0.05	-0.942631	0.173913	1.0525
PF03833.8	DNA polymerase II large subunit DP2	24	0.000510083	0.004	0.05	-0.942631	0.173913	1.0525
PF10393.4	Trimeric coiled-coil oligomerisation domain of matrilin	24	0.00028325	0.135	0.05	-0.942631	0.173913	1.0525
PF13885.1	Keratin, high sulfur B2 protein	24	0.00024625	0.257	0.05	-0.942631	0.173913	1.0525
PF07342.6	Protein of unknown function (DUF1474)	33	9.33333e-05	0.975	0.037037	-0.942608	0.1875	1.03833
PF13138.1	Protein of unknown function (DUF3982)	33	1.05357e-05	1	0.037037	-0.942608	0.1875	1.03833
PF15656.1	Toxin with a H, D/N and C signature	77	9.23333e-05	0.997	0.0166667	-0.942571	0.223684	1.01682
PF03284.8	Phenazine biosynthesis protein A/B	218	0.000129559	1	0.00625	-0.942553	0.267281	1.00616
PF08273.7	Zinc-binding domain of primase-helicase	921	0.000140572	1	0.00160772	-0.942492	0.325	1.00149
PF11463.3	R.HinP1I restriction endonuclease	99	0.000475487	0	0.0131579	-0.942464	0.234694	1.01321
PF00036.27	EF hand	253	0.000198856	0.504	0.00543478	-0.942449	0.27381	1.00534
PF06414.7	Zeta toxin	3493	0.000239695	0	0.000457875	-0.94244	0.374857	1.00033
PF08681.6	Protein of unknown function (DUF1778)	2779	0.000258878	0	0.000568182	-0.942398	0.366811	1.00044
PF01477.18	PLAT/LH2 domain	188	0.000306732	0	0.00719424	-0.942333	0.262032	1.00712
PF01030.19	Receptor L domain	168	0.000309487	0	0.008	-0.9423	0.257485	1.00794
PF06769.8	YoeB-like toxin of bacterial type II toxin-antitoxin system	4637	0.000279141	0	0.000351	-0.942299	0.385677	1.00023
PF09664.5	Protein of unknown function C-terminus (DUF2399)	1184	0.000219553	0.056	0.00127065	-0.942285	0.335587	1.00115
PF10111.4	Glycosyltransferase like family 2	2705	0.000297493	0	0.000583771	-0.942191	0.366864	1.00046
PF09670.5	CRISPR-associated protein (Cas_Cas02710)	444	0.000447976	0	0.00320513	-0.942121	0.297968	1.00309
PF01901.11	Putative O-antigen polymerase	69	0.000252818	0.115	0.0185185	-0.942108	0.220588	1.01874
PF01526.12	Tn3 transposase DDE domain	2935	0.000156669	1	0.000541126	-0.942062	0.370484	1.00042
PF05135.8	Phage gp6-like head-tail connector protein	3193	0.000210948	0.427	0.0005	-0.942021	0.373747	1.00037
PF15592.1	Immunity protein 41	164	0.000166204	0.877	0.00819672	-0.94199	0.257669	1.00814
PF07798.6	Protein of unknown function (DUF1640)	242	0.000320874	0	0.00568182	-0.941983	0.273859	1.00559
PF06023.7	CRISPR-associated exonuclease Csa1	37	0.000596	0	0.0333333	-0.94192	0.194444	1.03435
PF05513.6	TraA	157	9.48837e-05	1	0.00854701	-0.94184	0.25641	1.00849
PF09519.5	HindVP restriction endonuclease	167	0.00023155	0.121	0.00806452	-0.94183	0.259036	1.008
PF12307.3	Protein of unknown function (DUF3631)	814	0.000144504	1	0.00181488	-0.941774	0.323493	1.00169
PF12167.3	Arm DNA-binding domain	1366	0.000134978	1	0.00111483	-0.941744	0.34359	1.00099
PF10045.4	Uncharacterized conserved protein (DUF2280)	427	5.48617e-05	1	0.00333333	-0.941718	0.298122	1.00322
PF13007.2	Transposase C of IS166 homeodomain	3474	0.000203652	0.874	0.000462963	-0.941715	0.378347	1.00034
PF09315.6	NULL	61	0.000364099	0.003	0.0208333	-0.941698	0.216667	1.02115
PF02498.12	BRO family, N-terminal domain	5090	0.00028015	0	0.000323311	-0.941636	0.392415	1.0002
PF03564.10	Protein of unknown function (DUF1759)	19	0.00012125	0.817	0.0625	-0.941636	0.166667	1.06653
PF03903.8	Phage T4 tail fibre	19	3.0625e-05	0.995	0.0625	-0.941636	0.166667	1.06653
PF08772.6	Nin one binding (NOB1) Zn-ribbon like	19	0.000245625	0.256	0.0625	-0.941636	0.166667	1.06653
PF01096.13	Transcription factor S-II (TFIIS)	14	0.000665833	0.001	0.0833333	-0.941589	0.153846	1.09077
PF04762.7	IKI3 family	14	0.000700556	0.001	0.0833333	-0.941589	0.153846	1.09077
PF05498.6	Rapid ALkalinization Factor (RALF)	14	5.75e-05	0.959	0.0833333	-0.941589	0.153846	1.09077
PF05739.14	SNARE domain	14	0.000309167	0.142	0.0833333	-0.941589	0.153846	1.09077
PF06143.6	Baculovirus 11 kDa family	14	0.000805972	0	0.0833333	-0.941589	0.153846	1.09077
PF07619.6	Protein of unknown function (DUF1581)	14	0.000332083	0.105	0.0833333	-0.941589	0.153846	1.09077
PF08423.6	Rad51	14	0.000237917	0.304	0.0833333	-0.941589	0.153846	1.09077
PF08536.6	Whirly transcription factor	14	0.000383611	0.06	0.0833333	-0.941589	0.153846	1.09077
PF08590.5	Domain of unknown function (DUF1771)	14	0.00022125	0.345	0.0833333	-0.941589	0.153846	1.09077
PF13955.1	Toxin Fst, type I toxin-antitoxin system	14	1.20833e-05	0.998	0.0833333	-0.941589	0.153846	1.09077
PF15614.1	NULL	14	4.04167e-05	0.978	0.0833333	-0.941589	0.153846	1.09077
PF15584.1	Immunity protein 72	76	6.725e-05	1	0.0169492	-0.941535	0.226667	1.01711
PF09568.5	MjaI restriction endonuclease	312	0.000481185	0	0.0044843	-0.941523	0.286174	1.00438
PF09711.5	CRISPR-associated protein (Cas_Csn2)	333	0.000276186	0.001	0.00421941	-0.941447	0.289157	1.00411
PF07847.7	PCO_ADO	53	0.00057381	0	0.0238095	-0.941409	0.211538	1.02426
PF09504.5	Bsp6I restriction endonuclease	53	0.000389802	0.003	0.0238095	-0.941409	0.211538	1.02426
PF09552.5	BstXI restriction endonuclease	45	0.000122731	0.93	0.0277778	-0.941381	0.204545	1.02844
PF09665.5	Type II restriction endonuclease (RE_Alw26IDE)	45	0.000287837	0.062	0.0277778	-0.941381	0.204545	1.02844
PF03526.8	Colicin E1 (microcin) immunity protein	49	2.9188e-05	1	0.025641	-0.941349	0.208333	1.02619
PF13946.1	Domain of unknown function (DUF4214)	776	0.00029045	0	0.00190476	-0.941277	0.323871	1.00178
PF11907.3	Domain of unknown function (DUF3427)	3057	0.000234326	0	0.000524109	-0.941263	0.375982	1.0004
PF13813.1	Membrane bound O-acyl transferase family	72	0.000529737	0	0.0178571	-0.941236	0.225352	1.01805
PF13518.1	Helix-turn-helix domain	7333	0.000235375	0.051	0.000230203	-0.941171	0.407665	1.0001
PF14106.1	Domain of unknown function (DUF4279)	902	0.000219367	0.087	0.00165563	-0.941063	0.330744	1.00153
PF12645.2	Helix-turn-helix domain	836	0.000246017	0	0.00177936	-0.94098	0.328144	1.00166
PF00955.16	HCO3- transporter family	28	0.000603333	0	0.0434783	-0.940967	0.185185	1.04532
PF14436.1	Bacterial EndoU nuclease	1042	0.000198344	0.6	0.00144718	-0.940889	0.337176	1.00132
PF14423.1	Immunity protein Imm5	79	0.00018125	0.647	0.0163934	-0.940822	0.230769	1.01654
PF02680.9	Uncharacterized ArCR, COG1888	104	0.000359704	0.001	0.0126582	-0.940801	0.242718	1.01269
PF12810.2	Glycine rich protein	381	0.00033667	0	0.00373134	-0.9408	0.297368	1.00362
PF11796.3	Protein of unknown function N-terminus (DUF3323)	946	0.00020434	0.396	0.0015873	-0.940673	0.334392	1.00146
PF10706.4	Aminoglycoside-2''-adenylyltransferase	781	0.000194865	0.687	0.00190114	-0.940655	0.326923	1.00178
PF14568.1	SMI1-KNR4 cell-wall	1559	0.000174904	1	0.000993049	-0.940549	0.3543	1.00087
PF03235.9	Protein of unknown function DUF262	8830	0.000277533	0	0.000194439	-0.94051	0.417601	1.00007
PF06894.6	Bacteriophage lambda tail assembly chaperone, TAC, protein G	107	3.91569e-05	1	0.0123457	-0.940426	0.245283	1.01237
PF15514.1	Restriction endonuclease ThaI	60	0.00067117	0	0.0212766	-0.940357	0.220339	1.02161
PF08797.6	HIRAN domain	1522	0.000335171	0	0.00101729	-0.940341	0.354372	1.00089
PF03534.8	Salmonella virulence plasmid 65kDa B protein	1649	0.000256118	0	0.000944287	-0.94022	0.35801	1.00082
PF05529.7	B-cell receptor-associated protein 31-like	32	0.000293558	0.087	0.0384615	-0.940088	0.193548	1.03987
PF02796.10	Helix-turn-helix domain of resolvase	5474	0.00019093	1	0.000305998	-0.940074	0.40307	1.00018
PF02399.10	Origin of replication binding protein	96	0.000129353	0.977	0.0136986	-0.939994	0.242105	1.01376
PF11041.3	Protein of unknown function (DUF2612)	537	0.00013348	1	0.00271739	-0.93988	0.315299	1.0026
PF08759.6	Glycosyltransferase GT-D fold	480	0.000227935	0.061	0.00302115	-0.939799	0.311065	1.0029
PF05810.7	NinF protein	67	0.000174259	0.708	0.0192308	-0.939722	0.227273	1.01948
PF04300.8	F-box associated region	36	0.000432483	0.001	0.0344828	-0.939662	0.2	1.03558
PF01920.15	Prefoldin subunit	85	0.000266641	0.05	0.0153846	-0.939616	0.238095	1.0155
PF14867.1	Lantibiotic alpha	85	0.000114293	0.989	0.0153846	-0.939616	0.238095	1.0155
PF12639.2	DNase/tRNase domain of colicin-like bacteriocin	703	0.000104176	1	0.00211416	-0.939551	0.327635	1.00199
PF05028.9	Poly (ADP-ribose) glycohydrolase (PARG)	40	0.000457424	0	0.03125	-0.939509	0.205128	1.03213
PF09718.5	Lambda phage tail tape-measure protein (Tape_meas_lam_C)	1105	0.000146121	1	0.00138313	-0.939467	0.346014	1.00126
PF09843.4	Predicted membrane protein (DUF2070)	289	0.000159863	0.975	0.00487805	-0.939394	0.291667	1.00478
PF11380.3	Stealth protein CR2, conserved region 2	400	0.000167343	0.964	0.00359712	-0.939273	0.305764	1.00348
PF09564.5	NgoBV restriction endonuclease	102	0.000230974	0.194	0.012987	-0.939207	0.247525	1.01303
PF08929.5	Domain of unknown function (DUF1911)	560	0.000108762	1	0.00262467	-0.939137	0.320215	1.00251
PF02415.12	Chlamydia polymorphic membrane protein (Chlamydia_PMP) repeat	285	0.000443656	0	0.0049505	-0.939103	0.292254	1.00485
PF00057.13	Low-density lipoprotein receptor domain class A	23	0.00058125	0	0.0526316	-0.939067	0.181818	1.05542
PF03857.8	Colicin immunity protein	23	3.13158e-05	0.998	0.0526316	-0.939067	0.181818	1.05542
PF06951.6	Group XII secretory phospholipase A2 precursor (PLA2G12)	23	0.000339123	0.064	0.0526316	-0.939067	0.181818	1.05542
PF13610.1	DDE domain	2452	0.000199672	0.842	0.00065703	-0.938898	0.379437	1.00053
PF06147.6	Protein of unknown function (DUF968)	839	0.000124344	1	0.00179856	-0.938885	0.337709	1.00168
PF12644.2	Protein of unknown function (DUF3782)	346	0.000289834	0	0.00413223	-0.938851	0.301449	1.00402
PF11000.3	Protein of unknown function (DUF2840)	838	0.00014381	1	0.0018018	-0.938783	0.338112	1.00168
PF12636.2	Protein of unknown function (DUF3781)	414	0.000305096	0	0.0034965	-0.938619	0.309927	1.00338
PF06891.6	P2 phage tail completion protein R (GpR)	1020	7.30904e-05	1	0.0015015	-0.938468	0.347399	1.00138
[truncated: 9,341 more rows]
