# Supplementary material for: AnnoTree: visualization and exploration of a functionally annotated microbial tree of life
Source: Nucleic Acids Res. 2019 Apr 9;47(9):4442–8. doi: 10.1093/nar/gkz246 (PMC6511854; doi:10.1093/nar/gkz246)
Supplement: Supplementary Data [file gkz246_supplemental_files.zip › Suppl_File_3_KEGG_pathway_homoplasy.xlsx]

## Sheet: kegg_pathway_plot_data
KEGG pathway homoplasy metrics
KO annotation	normalized CI log[CI]/log[# genomes]	pathway ID	pathway name	pathway class
K00844	-0.770925	ko00010	Glycolysis / Gluconeogenesis	Metabolism
K12407	-0.761591	ko00010	Glycolysis / Gluconeogenesis	Metabolism
K00845	-0.745196	ko00010	Glycolysis / Gluconeogenesis	Metabolism
K01810	-0.740835	ko00010	Glycolysis / Gluconeogenesis	Metabolism
K06859	-0.892823	ko00010	Glycolysis / Gluconeogenesis	Metabolism
K13810	-0.821199	ko00010	Glycolysis / Gluconeogenesis	Metabolism
K15916	-0.815251	ko00010	Glycolysis / Gluconeogenesis	Metabolism
K00850	-0.748971	ko00010	Glycolysis / Gluconeogenesis	Metabolism
K16370	-0.864799	ko00010	Glycolysis / Gluconeogenesis	Metabolism
K21071	-0.780103	ko00010	Glycolysis / Gluconeogenesis	Metabolism
K00918	-0.899161	ko00010	Glycolysis / Gluconeogenesis	Metabolism
K00895	-0.757191	ko00010	Glycolysis / Gluconeogenesis	Metabolism
K03841	-0.751227	ko00010	Glycolysis / Gluconeogenesis	Metabolism
K02446	-0.724997	ko00010	Glycolysis / Gluconeogenesis	Metabolism
K11532	-0.714776	ko00010	Glycolysis / Gluconeogenesis	Metabolism
K01086	-0.848365	ko00010	Glycolysis / Gluconeogenesis	Metabolism
K04041	-0.805685	ko00010	Glycolysis / Gluconeogenesis	Metabolism
K01623	-0.819849	ko00010	Glycolysis / Gluconeogenesis	Metabolism
K11645	-0.873909	ko00010	Glycolysis / Gluconeogenesis	Metabolism
K01624	-0.74827	ko00010	Glycolysis / Gluconeogenesis	Metabolism
K01622	-0.85645	ko00010	Glycolysis / Gluconeogenesis	Metabolism
K16305	-0.762495	ko00010	Glycolysis / Gluconeogenesis	Metabolism
K16306	-0.898114	ko00010	Glycolysis / Gluconeogenesis	Metabolism
K01803	-0.709168	ko00010	Glycolysis / Gluconeogenesis	Metabolism
K00134	-0.722126	ko00010	Glycolysis / Gluconeogenesis	Metabolism
K00150	-0.883827	ko00010	Glycolysis / Gluconeogenesis	Metabolism
K00927	-0.722716	ko00010	Glycolysis / Gluconeogenesis	Metabolism
K01834	-0.801904	ko00010	Glycolysis / Gluconeogenesis	Metabolism
K15633	-0.761301	ko00010	Glycolysis / Gluconeogenesis	Metabolism
K15634	-0.783486	ko00010	Glycolysis / Gluconeogenesis	Metabolism
K15635	-0.828157	ko00010	Glycolysis / Gluconeogenesis	Metabolism
K01689	-0.742579	ko00010	Glycolysis / Gluconeogenesis	Metabolism
K00873	-0.741562	ko00010	Glycolysis / Gluconeogenesis	Metabolism
K00163	-0.745139	ko00010	Glycolysis / Gluconeogenesis	Metabolism
K00161	-0.764327	ko00010	Glycolysis / Gluconeogenesis	Metabolism
K00162	-0.769371	ko00010	Glycolysis / Gluconeogenesis	Metabolism
K00627	-0.729936	ko00010	Glycolysis / Gluconeogenesis	Metabolism
K00382	-0.704573	ko00010	Glycolysis / Gluconeogenesis	Metabolism
K00169	-0.853989	ko00010	Glycolysis / Gluconeogenesis	Metabolism
K00170	-0.863859	ko00010	Glycolysis / Gluconeogenesis	Metabolism
K00172	-0.843876	ko00010	Glycolysis / Gluconeogenesis	Metabolism
K00171	-0.850379	ko00010	Glycolysis / Gluconeogenesis	Metabolism
K03737	-0.844304	ko00010	Glycolysis / Gluconeogenesis	Metabolism
K00174	-0.790009	ko00010	Glycolysis / Gluconeogenesis	Metabolism
K00175	-0.786626	ko00010	Glycolysis / Gluconeogenesis	Metabolism
K00016	-0.849032	ko00010	Glycolysis / Gluconeogenesis	Metabolism
K01568	-0.886994	ko00010	Glycolysis / Gluconeogenesis	Metabolism
K13951	-0.917447	ko00010	Glycolysis / Gluconeogenesis	Metabolism
K00121	-0.799118	ko00010	Glycolysis / Gluconeogenesis	Metabolism
K04072	-0.826959	ko00010	Glycolysis / Gluconeogenesis	Metabolism
K13953	-0.852099	ko00010	Glycolysis / Gluconeogenesis	Metabolism
K13954	-0.859149	ko00010	Glycolysis / Gluconeogenesis	Metabolism
K00001	-0.766769	ko00010	Glycolysis / Gluconeogenesis	Metabolism
K00002	-0.903552	ko00010	Glycolysis / Gluconeogenesis	Metabolism
K14028	-0.832027	ko00010	Glycolysis / Gluconeogenesis	Metabolism
K14029	-0.793581	ko00010	Glycolysis / Gluconeogenesis	Metabolism
K00114	-0.846008	ko00010	Glycolysis / Gluconeogenesis	Metabolism
K04022	-0.935058	ko00010	Glycolysis / Gluconeogenesis	Metabolism
K00128	-0.774189	ko00010	Glycolysis / Gluconeogenesis	Metabolism
K00149	-0.943969	ko00010	Glycolysis / Gluconeogenesis	Metabolism
K00129	-0.897394	ko00010	Glycolysis / Gluconeogenesis	Metabolism
K00138	-0.826908	ko00010	Glycolysis / Gluconeogenesis	Metabolism
K01895	-0.747423	ko00010	Glycolysis / Gluconeogenesis	Metabolism
K01905	-0.918865	ko00010	Glycolysis / Gluconeogenesis	Metabolism
K22224	-0.921174	ko00010	Glycolysis / Gluconeogenesis	Metabolism
K01785	-0.778807	ko00010	Glycolysis / Gluconeogenesis	Metabolism
K01085	-0.79582	ko00010	Glycolysis / Gluconeogenesis	Metabolism
K20866	-0.84932	ko00010	Glycolysis / Gluconeogenesis	Metabolism
K01835	-0.756502	ko00010	Glycolysis / Gluconeogenesis	Metabolism
K15778	-0.796867	ko00010	Glycolysis / Gluconeogenesis	Metabolism
K00886	-0.741882	ko00010	Glycolysis / Gluconeogenesis	Metabolism
K01792	-0.7524	ko00010	Glycolysis / Gluconeogenesis	Metabolism
K11389	-0.921783	ko00010	Glycolysis / Gluconeogenesis	Metabolism
K00131	-0.851641	ko00010	Glycolysis / Gluconeogenesis	Metabolism
K18978	-0.887185	ko00010	Glycolysis / Gluconeogenesis	Metabolism
K01596	-0.786623	ko00010	Glycolysis / Gluconeogenesis	Metabolism
K01610	-0.793448	ko00010	Glycolysis / Gluconeogenesis	Metabolism
K01222	-0.822513	ko00010	Glycolysis / Gluconeogenesis	Metabolism
K01223	-0.808164	ko00010	Glycolysis / Gluconeogenesis	Metabolism
K02777	-0.753631	ko00010	Glycolysis / Gluconeogenesis	Metabolism
K02778	-0.813217	ko00010	Glycolysis / Gluconeogenesis	Metabolism
K02791	-0.691374	ko00010	Glycolysis / Gluconeogenesis	Metabolism
K01647	-0.731231	ko00020	Citrate cycle (TCA cycle)	Metabolism
K01648	-0.780651	ko00020	Citrate cycle (TCA cycle)	Metabolism
K15230	-0.81105	ko00020	Citrate cycle (TCA cycle)	Metabolism
K15231	-0.800701	ko00020	Citrate cycle (TCA cycle)	Metabolism
K01681	-0.77524	ko00020	Citrate cycle (TCA cycle)	Metabolism
K01682	-0.765943	ko00020	Citrate cycle (TCA cycle)	Metabolism
K00031	-0.754176	ko00020	Citrate cycle (TCA cycle)	Metabolism
K00030	-0.856342	ko00020	Citrate cycle (TCA cycle)	Metabolism
K00164	-0.72002	ko00020	Citrate cycle (TCA cycle)	Metabolism
K00658	-0.731457	ko00020	Citrate cycle (TCA cycle)	Metabolism
K00382	-0.704573	ko00020	Citrate cycle (TCA cycle)	Metabolism
K00174	-0.790009	ko00020	Citrate cycle (TCA cycle)	Metabolism
K00175	-0.786626	ko00020	Citrate cycle (TCA cycle)	Metabolism
K00177	-0.800969	ko00020	Citrate cycle (TCA cycle)	Metabolism
K00176	-0.839133	ko00020	Citrate cycle (TCA cycle)	Metabolism
K01902	-0.729789	ko00020	Citrate cycle (TCA cycle)	Metabolism
K01903	-0.732763	ko00020	Citrate cycle (TCA cycle)	Metabolism
K01899	-0.875746	ko00020	Citrate cycle (TCA cycle)	Metabolism
K01900	-0.871182	ko00020	Citrate cycle (TCA cycle)	Metabolism
K18118	-0.819066	ko00020	Citrate cycle (TCA cycle)	Metabolism
K00234	-0.840052	ko00020	Citrate cycle (TCA cycle)	Metabolism
K00235	-0.918781	ko00020	Citrate cycle (TCA cycle)	Metabolism
K00236	-0.914152	ko00020	Citrate cycle (TCA cycle)	Metabolism
K00239	-0.759007	ko00020	Citrate cycle (TCA cycle)	Metabolism
K00240	-0.725736	ko00020	Citrate cycle (TCA cycle)	Metabolism
K00241	-0.713984	ko00020	Citrate cycle (TCA cycle)	Metabolism
K00242	-0.663835	ko00020	Citrate cycle (TCA cycle)	Metabolism
K00244	-0.867552	ko00020	Citrate cycle (TCA cycle)	Metabolism
K00245	-0.822528	ko00020	Citrate cycle (TCA cycle)	Metabolism
K00246	-0.791983	ko00020	Citrate cycle (TCA cycle)	Metabolism
K00247	-0.796006	ko00020	Citrate cycle (TCA cycle)	Metabolism
K01676	-0.762625	ko00020	Citrate cycle (TCA cycle)	Metabolism
K01677	-0.850049	ko00020	Citrate cycle (TCA cycle)	Metabolism
K01678	-0.849787	ko00020	Citrate cycle (TCA cycle)	Metabolism
K01679	-0.766248	ko00020	Citrate cycle (TCA cycle)	Metabolism
K00025	-0.881291	ko00020	Citrate cycle (TCA cycle)	Metabolism
K00024	-0.737725	ko00020	Citrate cycle (TCA cycle)	Metabolism
K00116	-0.778506	ko00020	Citrate cycle (TCA cycle)	Metabolism
K01958	-0.79177	ko00020	Citrate cycle (TCA cycle)	Metabolism
K01959	-0.835684	ko00020	Citrate cycle (TCA cycle)	Metabolism
K01960	-0.843699	ko00020	Citrate cycle (TCA cycle)	Metabolism
K01610	-0.793448	ko00020	Citrate cycle (TCA cycle)	Metabolism
K01596	-0.786623	ko00020	Citrate cycle (TCA cycle)	Metabolism
K00163	-0.745139	ko00020	Citrate cycle (TCA cycle)	Metabolism
K00161	-0.764327	ko00020	Citrate cycle (TCA cycle)	Metabolism
K00162	-0.769371	ko00020	Citrate cycle (TCA cycle)	Metabolism
K00627	-0.729936	ko00020	Citrate cycle (TCA cycle)	Metabolism
K00169	-0.853989	ko00020	Citrate cycle (TCA cycle)	Metabolism
K00170	-0.863859	ko00020	Citrate cycle (TCA cycle)	Metabolism
K00172	-0.843876	ko00020	Citrate cycle (TCA cycle)	Metabolism
K00171	-0.850379	ko00020	Citrate cycle (TCA cycle)	Metabolism
K03737	-0.844304	ko00020	Citrate cycle (TCA cycle)	Metabolism
K01810	-0.740835	ko00030	Pentose phosphate pathway	Metabolism
K06859	-0.892823	ko00030	Pentose phosphate pathway	Metabolism
K13810	-0.821199	ko00030	Pentose phosphate pathway	Metabolism
K15916	-0.815251	ko00030	Pentose phosphate pathway	Metabolism
K00036	-0.760682	ko00030	Pentose phosphate pathway	Metabolism
K19243	-0.889783	ko00030	Pentose phosphate pathway	Metabolism
K01057	-0.765442	ko00030	Pentose phosphate pathway	Metabolism
K07404	-0.796278	ko00030	Pentose phosphate pathway	Metabolism
K00033	-0.784655	ko00030	Pentose phosphate pathway	Metabolism
K01783	-0.700794	ko00030	Pentose phosphate pathway	Metabolism
K00615	-0.701069	ko00030	Pentose phosphate pathway	Metabolism
K00616	-0.752345	ko00030	Pentose phosphate pathway	Metabolism
K01807	-0.716806	ko00030	Pentose phosphate pathway	Metabolism
K01808	-0.759469	ko00030	Pentose phosphate pathway	Metabolism
K08093	-0.91133	ko00030	Pentose phosphate pathway	Metabolism
K08094	-0.886347	ko00030	Pentose phosphate pathway	Metabolism
K13831	-0.741863	ko00030	Pentose phosphate pathway	Metabolism
K01621	-0.843457	ko00030	Pentose phosphate pathway	Metabolism
K01619	-0.752107	ko00030	Pentose phosphate pathway	Metabolism
K00852	-0.769883	ko00030	Pentose phosphate pathway	Metabolism
K01839	-0.756877	ko00030	Pentose phosphate pathway	Metabolism
K01835	-0.756502	ko00030	Pentose phosphate pathway	Metabolism
K15778	-0.796867	ko00030	Pentose phosphate pathway	Metabolism
K05774	-0.791602	ko00030	Pentose phosphate pathway	Metabolism
K00948	-0.703234	ko00030	Pentose phosphate pathway	Metabolism
K01690	-0.736589	ko00030	Pentose phosphate pathway	Metabolism
K01625	-0.811267	ko00030	Pentose phosphate pathway	Metabolism
K17463	-0.810738	ko00030	Pentose phosphate pathway	Metabolism
K11395	-0.954508	ko00030	Pentose phosphate pathway	Metabolism
K00131	-0.851641	ko00030	Pentose phosphate pathway	Metabolism
K18978	-0.887185	ko00030	Pentose phosphate pathway	Metabolism
K00034	-0.794596	ko00030	Pentose phosphate pathway	Metabolism
K21840	-0.899846	ko00030	Pentose phosphate pathway	Metabolism
K18125	-0.897642	ko00030	Pentose phosphate pathway	Metabolism
K00115	-0.932402	ko00030	Pentose phosphate pathway	Metabolism
K19813	-0.900292	ko00030	Pentose phosphate pathway	Metabolism
K00117	-0.847348	ko00030	Pentose phosphate pathway	Metabolism
K01053	-0.865284	ko00030	Pentose phosphate pathway	Metabolism
K06151	-0.880905	ko00030	Pentose phosphate pathway	Metabolism
K06152	-0.866957	ko00030	Pentose phosphate pathway	Metabolism
K00090	-0.843693	ko00030	Pentose phosphate pathway	Metabolism
K22229	-0.789054	ko00030	Pentose phosphate pathway	Metabolism
K11441	-0.899657	ko00030	Pentose phosphate pathway	Metabolism
K00032	-0.882736	ko00030	Pentose phosphate pathway	Metabolism
K00851	-0.807555	ko00030	Pentose phosphate pathway	Metabolism
K05308	-0.925744	ko00030	Pentose phosphate pathway	Metabolism
K00874	-0.832538	ko00030	Pentose phosphate pathway	Metabolism
K18126	-0.935043	ko00030	Pentose phosphate pathway	Metabolism
K03738	-0.850952	ko00030	Pentose phosphate pathway	Metabolism
K18020	-0.891556	ko00030	Pentose phosphate pathway	Metabolism
K18021	-0.94554	ko00030	Pentose phosphate pathway	Metabolism
K18022	-0.903178	ko00030	Pentose phosphate pathway	Metabolism
K18128	-0.845208	ko00030	Pentose phosphate pathway	Metabolism
K11529	-0.82097	ko00030	Pentose phosphate pathway	Metabolism
K22345	-0.7701	ko00030	Pentose phosphate pathway	Metabolism
K17464	-0.903198	ko00030	Pentose phosphate pathway	Metabolism
K17465	-0.889182	ko00030	Pentose phosphate pathway	Metabolism
K17466	-0.880285	ko00030	Pentose phosphate pathway	Metabolism
K17467	-0.884917	ko00030	Pentose phosphate pathway	Metabolism
K17468	-0.87617	ko00030	Pentose phosphate pathway	Metabolism
K01623	-0.819849	ko00030	Pentose phosphate pathway	Metabolism
K11645	-0.873909	ko00030	Pentose phosphate pathway	Metabolism
K01624	-0.74827	ko00030	Pentose phosphate pathway	Metabolism
K01622	-0.85645	ko00030	Pentose phosphate pathway	Metabolism
K16305	-0.762495	ko00030	Pentose phosphate pathway	Metabolism
K16306	-0.898114	ko00030	Pentose phosphate pathway	Metabolism
K03841	-0.751227	ko00030	Pentose phosphate pathway	Metabolism
K02446	-0.724997	ko00030	Pentose phosphate pathway	Metabolism
K11532	-0.714776	ko00030	Pentose phosphate pathway	Metabolism
K01086	-0.848365	ko00030	Pentose phosphate pathway	Metabolism
K04041	-0.805685	ko00030	Pentose phosphate pathway	Metabolism
K00850	-0.748971	ko00030	Pentose phosphate pathway	Metabolism
K16370	-0.864799	ko00030	Pentose phosphate pathway	Metabolism
K21071	-0.780103	ko00030	Pentose phosphate pathway	Metabolism
K00918	-0.899161	ko00030	Pentose phosphate pathway	Metabolism
K00895	-0.757191	ko00030	Pentose phosphate pathway	Metabolism
K01051	-0.864398	ko00040	Pentose and glucuronate interconversions	Metabolism
K01728	-0.872152	ko00040	Pentose and glucuronate interconversions	Metabolism
K19551	-0.819537	ko00040	Pentose and glucuronate interconversions	Metabolism
K01731	-0.816146	ko00040	Pentose and glucuronate interconversions	Metabolism
K01730	-0.877766	ko00040	Pentose and glucuronate interconversions	Metabolism
K01815	-0.868741	ko00040	Pentose and glucuronate interconversions	Metabolism
K00065	-0.787016	ko00040	Pentose and glucuronate interconversions	Metabolism
K01184	-0.888598	ko00040	Pentose and glucuronate interconversions	Metabolism
K01213	-0.899543	ko00040	Pentose and glucuronate interconversions	Metabolism
K01812	-0.862591	ko00040	Pentose and glucuronate interconversions	Metabolism
K00041	-0.867369	ko00040	Pentose and glucuronate interconversions	Metabolism
K01685	-0.869	ko00040	Pentose and glucuronate interconversions	Metabolism
K16849	-0.924174	ko00040	Pentose and glucuronate interconversions	Metabolism
K16850	-0.914354	ko00040	Pentose and glucuronate interconversions	Metabolism
K01686	-0.869586	ko00040	Pentose and glucuronate interconversions	Metabolism
K08323	-0.884873	ko00040	Pentose and glucuronate interconversions	Metabolism
K08322	-0.883905	ko00040	Pentose and glucuronate interconversions	Metabolism
K00040	-0.867989	ko00040	Pentose and glucuronate interconversions	Metabolism
K21619	-0.891811	ko00040	Pentose and glucuronate interconversions	Metabolism
K18106	-0.911305	ko00040	Pentose and glucuronate interconversions	Metabolism
K18102	-0.932993	ko00040	Pentose and glucuronate interconversions	Metabolism
K18103	-0.921589	ko00040	Pentose and glucuronate interconversions	Metabolism
K18107	-0.932058	ko00040	Pentose and glucuronate interconversions	Metabolism
K01195	-0.899108	ko00040	Pentose and glucuronate interconversions	Metabolism
K16190	-0.874122	ko00040	Pentose and glucuronate interconversions	Metabolism
K00012	-0.804444	ko00040	Pentose and glucuronate interconversions	Metabolism
K00963	-0.732002	ko00040	Pentose and glucuronate interconversions	Metabolism
K00002	-0.903552	ko00040	Pentose and glucuronate interconversions	Metabolism
K13247	-0.886483	ko00040	Pentose and glucuronate interconversions	Metabolism
K08092	-0.916253	ko00040	Pentose and glucuronate interconversions	Metabolism
K00880	-0.879827	ko00040	Pentose and glucuronate interconversions	Metabolism
K03078	-0.859798	ko00040	Pentose and glucuronate interconversions	Metabolism
K03079	-0.893609	ko00040	Pentose and glucuronate interconversions	Metabolism
K03077	-0.86806	ko00040	Pentose and glucuronate interconversions	Metabolism
K01783	-0.700794	ko00040	Pentose and glucuronate interconversions	Metabolism
K01804	-0.869605	ko00040	Pentose and glucuronate interconversions	Metabolism
K00853	-0.862475	ko00040	Pentose and glucuronate interconversions	Metabolism
K00854	-0.827811	ko00040	Pentose and glucuronate interconversions	Metabolism
K01805	-0.849348	ko00040	Pentose and glucuronate interconversions	Metabolism
K00011	-0.875599	ko00040	Pentose and glucuronate interconversions	Metabolism
K00594	-0.789652	ko00040	Pentose and glucuronate interconversions	Metabolism
K17743	-0.931238	ko00040	Pentose and glucuronate interconversions	Metabolism
K03331	-0.884545	ko00040	Pentose and glucuronate interconversions	Metabolism
K01820	-0.859791	ko00040	Pentose and glucuronate interconversions	Metabolism
K00848	-0.872361	ko00040	Pentose and glucuronate interconversions	Metabolism
K01629	-0.870088	ko00040	Pentose and glucuronate interconversions	Metabolism
K17738	-0.938621	ko00040	Pentose and glucuronate interconversions	Metabolism
K17818	-0.895891	ko00040	Pentose and glucuronate interconversions	Metabolism
K00007	-0.805224	ko00040	Pentose and glucuronate interconversions	Metabolism
K09988	-0.886862	ko00040	Pentose and glucuronate interconversions	Metabolism
K05351	-0.902873	ko00040	Pentose and glucuronate interconversions	Metabolism
K00008	-0.855778	ko00040	Pentose and glucuronate interconversions	Metabolism
K22185	-0.870769	ko00040	Pentose and glucuronate interconversions	Metabolism
K00078	-0.848649	ko00040	Pentose and glucuronate interconversions	Metabolism
K14273	-0.905209	ko00040	Pentose and glucuronate interconversions	Metabolism
K14274	-0.843337	ko00040	Pentose and glucuronate interconversions	Metabolism
K14275	-0.920594	ko00040	Pentose and glucuronate interconversions	Metabolism
K22186	-0.834455	ko00040	Pentose and glucuronate interconversions	Metabolism
K14259	-0.905204	ko00040	Pentose and glucuronate interconversions	Metabolism
K13877	-0.83208	ko00040	Pentose and glucuronate interconversions	Metabolism
K19588	-0.916989	ko00040	Pentose and glucuronate interconversions	Metabolism
K22187	-0.873346	ko00040	Pentose and glucuronate interconversions	Metabolism
K00875	-0.84025	ko00040	Pentose and glucuronate interconversions	Metabolism
K00039	-0.901802	ko00040	Pentose and glucuronate interconversions	Metabolism
K21680	-0.842079	ko00040	Pentose and glucuronate interconversions	Metabolism
K05352	-0.844609	ko00040	Pentose and glucuronate interconversions	Metabolism
K21681	-0.838712	ko00040	Pentose and glucuronate interconversions	Metabolism
K21030	-0.895411	ko00040	Pentose and glucuronate interconversions	Metabolism
K01218	-0.880369	ko00051	Fructose and mannose metabolism	Metabolism
K19355	-0.903881	ko00051	Fructose and mannose metabolism	Metabolism
K00847	-0.782536	ko00051	Fructose and mannose metabolism	Metabolism
K01809	-0.784398	ko00051	Fructose and mannose metabolism	Metabolism
K15916	-0.815251	ko00051	Fructose and mannose metabolism	Metabolism
K16011	-0.823245	ko00051	Fructose and mannose metabolism	Metabolism
K17497	-0.913208	ko00051	Fructose and mannose metabolism	Metabolism
K01840	-0.775168	ko00051	Fructose and mannose metabolism	Metabolism
K15778	-0.796867	ko00051	Fructose and mannose metabolism	Metabolism
K16881	-0.820595	ko00051	Fructose and mannose metabolism	Metabolism
K00971	-0.804675	ko00051	Fructose and mannose metabolism	Metabolism
K00966	-0.834359	ko00051	Fructose and mannose metabolism	Metabolism
K01711	-0.885329	ko00051	Fructose and mannose metabolism	Metabolism
K02377	-0.893937	ko00051	Fructose and mannose metabolism	Metabolism
K18447	-0.760226	ko00051	Fructose and mannose metabolism	Metabolism
K05305	-0.847148	ko00051	Fructose and mannose metabolism	Metabolism
K01818	-0.891701	ko00051	Fructose and mannose metabolism	Metabolism
K00879	-0.892275	ko00051	Fructose and mannose metabolism	Metabolism
K01628	-0.860173	ko00051	Fructose and mannose metabolism	Metabolism
K00064	-0.86506	ko00051	Fructose and mannose metabolism	Metabolism
K18333	-0.90926	ko00051	Fructose and mannose metabolism	Metabolism
K07046	-0.864307	ko00051	Fructose and mannose metabolism	Metabolism
K18334	-0.862274	ko00051	Fructose and mannose metabolism	Metabolism
K18335	-0.837752	ko00051	Fructose and mannose metabolism	Metabolism
K18336	-0.802998	ko00051	Fructose and mannose metabolism	Metabolism
K18337	-0.863734	ko00051	Fructose and mannose metabolism	Metabolism
K12661	-0.920334	ko00051	Fructose and mannose metabolism	Metabolism
K12660	-0.93379	ko00051	Fructose and mannose metabolism	Metabolism
K01813	-0.882304	ko00051	Fructose and mannose metabolism	Metabolism
K21883	-0.832538	ko00051	Fructose and mannose metabolism	Metabolism
K01820	-0.859791	ko00051	Fructose and mannose metabolism	Metabolism
K00848	-0.872361	ko00051	Fructose and mannose metabolism	Metabolism
K01629	-0.870088	ko00051	Fructose and mannose metabolism	Metabolism
K05947	-0.772205	ko00051	Fructose and mannose metabolism	Metabolism
K07026	-0.84532	ko00051	Fructose and mannose metabolism	Metabolism
K00844	-0.770925	ko00051	Fructose and mannose metabolism	Metabolism
K00850	-0.748971	ko00051	Fructose and mannose metabolism	Metabolism
K16370	-0.864799	ko00051	Fructose and mannose metabolism	Metabolism
K21071	-0.780103	ko00051	Fructose and mannose metabolism	Metabolism
K00895	-0.757191	ko00051	Fructose and mannose metabolism	Metabolism
K03841	-0.751227	ko00051	Fructose and mannose metabolism	Metabolism
K02446	-0.724997	ko00051	Fructose and mannose metabolism	Metabolism
K11532	-0.714776	ko00051	Fructose and mannose metabolism	Metabolism
K01086	-0.848365	ko00051	Fructose and mannose metabolism	Metabolism
K04041	-0.805685	ko00051	Fructose and mannose metabolism	Metabolism
K19028	-0.750405	ko00051	Fructose and mannose metabolism	Metabolism
K19029	-0.687481	ko00051	Fructose and mannose metabolism	Metabolism
K01103	-0.694491	ko00051	Fructose and mannose metabolism	Metabolism
K19030	-0.685704	ko00051	Fructose and mannose metabolism	Metabolism
K14634	-0.890586	ko00051	Fructose and mannose metabolism	Metabolism
K00009	-0.821391	ko00051	Fructose and mannose metabolism	Metabolism
K00068	-0.904929	ko00051	Fructose and mannose metabolism	Metabolism
K19956	-0.893582	ko00051	Fructose and mannose metabolism	Metabolism
K00846	-0.822674	ko00051	Fructose and mannose metabolism	Metabolism
K00882	-0.785896	ko00051	Fructose and mannose metabolism	Metabolism
K00008	-0.855778	ko00051	Fructose and mannose metabolism	Metabolism
K00011	-0.875599	ko00051	Fructose and mannose metabolism	Metabolism
K00594	-0.789652	ko00051	Fructose and mannose metabolism	Metabolism
K01805	-0.849348	ko00051	Fructose and mannose metabolism	Metabolism
K08261	-0.85649	ko00051	Fructose and mannose metabolism	Metabolism
K17742	-0.923293	ko00051	Fructose and mannose metabolism	Metabolism
K19633	-0.846838	ko00051	Fructose and mannose metabolism	Metabolism
K00045	-0.843133	ko00051	Fructose and mannose metabolism	Metabolism
K00007	-0.805224	ko00051	Fructose and mannose metabolism	Metabolism
K00066	-0.889003	ko00051	Fructose and mannose metabolism	Metabolism
K19290	-0.791786	ko00051	Fructose and mannose metabolism	Metabolism
K19291	-0.708659	ko00051	Fructose and mannose metabolism	Metabolism
K01795	-0.685358	ko00051	Fructose and mannose metabolism	Metabolism
K01729	-0.87178	ko00051	Fructose and mannose metabolism	Metabolism
K01623	-0.819849	ko00051	Fructose and mannose metabolism	Metabolism
K11645	-0.873909	ko00051	Fructose and mannose metabolism	Metabolism
K01624	-0.74827	ko00051	Fructose and mannose metabolism	Metabolism
K01622	-0.85645	ko00051	Fructose and mannose metabolism	Metabolism
K16305	-0.762495	ko00051	Fructose and mannose metabolism	Metabolism
K16306	-0.898114	ko00051	Fructose and mannose metabolism	Metabolism
K01803	-0.709168	ko00051	Fructose and mannose metabolism	Metabolism
K00863	-0.876412	ko00051	Fructose and mannose metabolism	Metabolism
K03332	-0.892545	ko00051	Fructose and mannose metabolism	Metabolism
K22252	-0.915851	ko00051	Fructose and mannose metabolism	Metabolism
K15856	-0.904122	ko00051	Fructose and mannose metabolism	Metabolism
K00881	-0.893865	ko00051	Fructose and mannose metabolism	Metabolism
K01808	-0.759469	ko00051	Fructose and mannose metabolism	Metabolism
K17195	-0.896496	ko00051	Fructose and mannose metabolism	Metabolism
K02768	-0.843452	ko00051	Fructose and mannose metabolism	Metabolism
K02769	-0.852023	ko00051	Fructose and mannose metabolism	Metabolism
K02770	-0.879064	ko00051	Fructose and mannose metabolism	Metabolism
K11194	-0.898387	ko00051	Fructose and mannose metabolism	Metabolism
K11195	-0.909175	ko00051	Fructose and mannose metabolism	Metabolism
K11196	-0.800368	ko00051	Fructose and mannose metabolism	Metabolism
K02771	-0.877016	ko00051	Fructose and mannose metabolism	Metabolism
K02793	-0.780284	ko00051	Fructose and mannose metabolism	Metabolism
K02794	-0.811232	ko00051	Fructose and mannose metabolism	Metabolism
K02795	-0.771038	ko00051	Fructose and mannose metabolism	Metabolism
K02796	-0.777062	ko00051	Fructose and mannose metabolism	Metabolism
K02798	-0.855682	ko00051	Fructose and mannose metabolism	Metabolism
K02799	-0.825887	ko00051	Fructose and mannose metabolism	Metabolism
K02800	-0.84487	ko00051	Fructose and mannose metabolism	Metabolism
K02781	-0.830574	ko00051	Fructose and mannose metabolism	Metabolism
K02782	-0.906526	ko00051	Fructose and mannose metabolism	Metabolism
K02783	-0.868544	ko00051	Fructose and mannose metabolism	Metabolism
K02812	-0.859646	ko00051	Fructose and mannose metabolism	Metabolism
K02813	-0.859821	ko00051	Fructose and mannose metabolism	Metabolism
K02814	-0.893533	ko00051	Fructose and mannose metabolism	Metabolism
K02815	-0.887728	ko00051	Fructose and mannose metabolism	Metabolism
K01785	-0.778807	ko00052	Galactose metabolism	Metabolism
K00849	-0.806351	ko00052	Galactose metabolism	Metabolism
K00965	-0.822312	ko00052	Galactose metabolism	Metabolism
K01784	-0.70009	ko00052	Galactose metabolism	Metabolism
K17716	-0.937799	ko00052	Galactose metabolism	Metabolism
K00963	-0.732002	ko00052	Galactose metabolism	Metabolism
K01835	-0.756502	ko00052	Galactose metabolism	Metabolism
K15778	-0.796867	ko00052	Galactose metabolism	Metabolism
K00844	-0.770925	ko00052	Galactose metabolism	Metabolism
K12407	-0.761591	ko00052	Galactose metabolism	Metabolism
K00845	-0.745196	ko00052	Galactose metabolism	Metabolism
K01190	-0.831256	ko00052	Galactose metabolism	Metabolism
K12111	-0.891025	ko00052	Galactose metabolism	Metabolism
K12112	-0.825024	ko00052	Galactose metabolism	Metabolism
K12308	-0.861389	ko00052	Galactose metabolism	Metabolism
K12309	-0.922409	ko00052	Galactose metabolism	Metabolism
K01854	-0.876314	ko00052	Galactose metabolism	Metabolism
K18819	-0.679396	ko00052	Galactose metabolism	Metabolism
K06617	-0.938959	ko00052	Galactose metabolism	Metabolism
K07406	-0.877952	ko00052	Galactose metabolism	Metabolism
K07407	-0.856128	ko00052	Galactose metabolism	Metabolism
K00011	-0.875599	ko00052	Galactose metabolism	Metabolism
K02773	-0.869105	ko00052	Galactose metabolism	Metabolism
K02774	-0.879461	ko00052	Galactose metabolism	Metabolism
K02775	-0.868778	ko00052	Galactose metabolism	Metabolism
K00094	-0.92745	ko00052	Galactose metabolism	Metabolism
K21620	-0.880743	ko00052	Galactose metabolism	Metabolism
K21621	-0.909023	ko00052	Galactose metabolism	Metabolism
K21622	-0.876661	ko00052	Galactose metabolism	Metabolism
K00917	-0.855011	ko00052	Galactose metabolism	Metabolism
K00850	-0.748971	ko00052	Galactose metabolism	Metabolism
K16370	-0.864799	ko00052	Galactose metabolism	Metabolism
K21071	-0.780103	ko00052	Galactose metabolism	Metabolism
K01635	-0.859736	ko00052	Galactose metabolism	Metabolism
K08302	-0.865625	ko00052	Galactose metabolism	Metabolism
K16371	-0.872767	ko00052	Galactose metabolism	Metabolism
K00035	-0.790451	ko00052	Galactose metabolism	Metabolism
K22215	-0.897142	ko00052	Galactose metabolism	Metabolism
K18125	-0.897642	ko00052	Galactose metabolism	Metabolism
K04618	-0.896899	ko00052	Galactose metabolism	Metabolism
K01684	-0.863674	ko00052	Galactose metabolism	Metabolism
K05308	-0.925744	ko00052	Galactose metabolism	Metabolism
K11395	-0.954508	ko00052	Galactose metabolism	Metabolism
K00883	-0.810937	ko00052	Galactose metabolism	Metabolism
K18126	-0.935043	ko00052	Galactose metabolism	Metabolism
K01631	-0.845062	ko00052	Galactose metabolism	Metabolism
K01819	-0.849526	ko00052	Galactose metabolism	Metabolism
K01220	-0.835699	ko00052	Galactose metabolism	Metabolism
K02786	-0.837252	ko00052	Galactose metabolism	Metabolism
K01193	-0.864558	ko00052	Galactose metabolism	Metabolism
K01187	-0.797613	ko00052	Galactose metabolism	Metabolism
K01182	-0.8529	ko00052	Galactose metabolism	Metabolism
K02744	-0.849052	ko00052	Galactose metabolism	Metabolism
K02745	-0.865128	ko00052	Galactose metabolism	Metabolism
K02746	-0.861072	ko00052	Galactose metabolism	Metabolism
K02747	-0.863944	ko00052	Galactose metabolism	Metabolism
K02079	-0.904805	ko00052	Galactose metabolism	Metabolism
K02080	-0.897557	ko00052	Galactose metabolism	Metabolism
K10984	-0.877213	ko00052	Galactose metabolism	Metabolism
K10985	-0.871885	ko00052	Galactose metabolism	Metabolism
K10986	-0.880615	ko00052	Galactose metabolism	Metabolism
K00012	-0.804444	ko00053	Ascorbate and aldarate metabolism	Metabolism
K16190	-0.874122	ko00053	Ascorbate and aldarate metabolism	Metabolism
K00469	-0.866345	ko00053	Ascorbate and aldarate metabolism	Metabolism
K01053	-0.865284	ko00053	Ascorbate and aldarate metabolism	Metabolism
K00103	-0.837465	ko00053	Ascorbate and aldarate metabolism	Metabolism
K10046	-0.938453	ko00053	Ascorbate and aldarate metabolism	Metabolism
K10047	-0.892061	ko00053	Ascorbate and aldarate metabolism	Metabolism
K18649	-0.749774	ko00053	Ascorbate and aldarate metabolism	Metabolism
K00064	-0.86506	ko00053	Ascorbate and aldarate metabolism	Metabolism
K17744	-0.918493	ko00053	Ascorbate and aldarate metabolism	Metabolism
K02821	-0.824252	ko00053	Ascorbate and aldarate metabolism	Metabolism
K02822	-0.856544	ko00053	Ascorbate and aldarate metabolism	Metabolism
K03475	-0.861811	ko00053	Ascorbate and aldarate metabolism	Metabolism
K03476	-0.89082	ko00053	Ascorbate and aldarate metabolism	Metabolism
K03078	-0.859798	ko00053	Ascorbate and aldarate metabolism	Metabolism
K03079	-0.893609	ko00053	Ascorbate and aldarate metabolism	Metabolism
K03077	-0.86806	ko00053	Ascorbate and aldarate metabolism	Metabolism
K08232	-0.891728	ko00053	Ascorbate and aldarate metabolism	Metabolism
K21888	-0.912194	ko00053	Ascorbate and aldarate metabolism	Metabolism
K00423	-0.92188	ko00053	Ascorbate and aldarate metabolism	Metabolism
K08092	-0.916253	ko00053	Ascorbate and aldarate metabolism	Metabolism
K00880	-0.879827	ko00053	Ascorbate and aldarate metabolism	Metabolism
K00128	-0.774189	ko00053	Ascorbate and aldarate metabolism	Metabolism
K00149	-0.943969	ko00053	Ascorbate and aldarate metabolism	Metabolism
K01706	-0.849794	ko00053	Ascorbate and aldarate metabolism	Metabolism
K01630	-0.891031	ko00053	Ascorbate and aldarate metabolism	Metabolism
K13873	-0.773477	ko00053	Ascorbate and aldarate metabolism	Metabolism
K19660	-0.90513	ko00053	Ascorbate and aldarate metabolism	Metabolism
K13874	-0.85033	ko00053	Ascorbate and aldarate metabolism	Metabolism
K13875	-0.85537	ko00053	Ascorbate and aldarate metabolism	Metabolism
K13876	-0.880778	ko00053	Ascorbate and aldarate metabolism	Metabolism
K13877	-0.83208	ko00053	Ascorbate and aldarate metabolism	Metabolism
K19588	-0.916989	ko00053	Ascorbate and aldarate metabolism	Metabolism
K01707	-0.826108	ko00053	Ascorbate and aldarate metabolism	Metabolism
K01708	-0.847751	ko00053	Ascorbate and aldarate metabolism	Metabolism
K20023	-0.888531	ko00053	Ascorbate and aldarate metabolism	Metabolism
K18981	-0.844132	ko00053	Ascorbate and aldarate metabolism	Metabolism
K18982	-0.883585	ko00053	Ascorbate and aldarate metabolism	Metabolism
K18983	-0.892075	ko00053	Ascorbate and aldarate metabolism	Metabolism
K01962	-0.726828	ko00061	Fatty acid biosynthesis	Metabolism
K02160	-0.751991	ko00061	Fatty acid biosynthesis	Metabolism
K01961	-0.751752	ko00061	Fatty acid biosynthesis	Metabolism
K01963	-0.722867	ko00061	Fatty acid biosynthesis	Metabolism
K11263	-0.781678	ko00061	Fatty acid biosynthesis	Metabolism
K18472	-0.739863	ko00061	Fatty acid biosynthesis	Metabolism
K00645	-0.722142	ko00061	Fatty acid biosynthesis	Metabolism
K11533	-0.600302	ko00061	Fatty acid biosynthesis	Metabolism
K00648	-0.713435	ko00061	Fatty acid biosynthesis	Metabolism
K18473	-0.671614	ko00061	Fatty acid biosynthesis	Metabolism
K00647	-0.798035	ko00061	Fatty acid biosynthesis	Metabolism
K09458	-0.710184	ko00061	Fatty acid biosynthesis	Metabolism
K00059	-0.601441	ko00061	Fatty acid biosynthesis	Metabolism
K01716	-0.661811	ko00061	Fatty acid biosynthesis	Metabolism
K02372	-0.747117	ko00061	Fatty acid biosynthesis	Metabolism
K16363	-0.708233	ko00061	Fatty acid biosynthesis	Metabolism
K00208	-0.728842	ko00061	Fatty acid biosynthesis	Metabolism
K02371	-0.815202	ko00061	Fatty acid biosynthesis	Metabolism
K10780	-0.880941	ko00061	Fatty acid biosynthesis	Metabolism
K00209	-0.76901	ko00061	Fatty acid biosynthesis	Metabolism
K18474	-0.843029	ko00061	Fatty acid biosynthesis	Metabolism
K10781	-0.904683	ko00061	Fatty acid biosynthesis	Metabolism
K01071	-0.843884	ko00061	Fatty acid biosynthesis	Metabolism
K10782	-0.911276	ko00061	Fatty acid biosynthesis	Metabolism
K03921	-0.73123	ko00061	Fatty acid biosynthesis	Metabolism
K03922	-0.387117	ko00061	Fatty acid biosynthesis	Metabolism
K01897	-0.724285	ko00061	Fatty acid biosynthesis	Metabolism
K15013	-0.845393	ko00061	Fatty acid biosynthesis	Metabolism
K07508	-0.889897	ko00062	Fatty acid elongation	Metabolism
K07509	-0.899755	ko00062	Fatty acid elongation	Metabolism
K00022	-0.790194	ko00062	Fatty acid elongation	Metabolism
K07515	-0.88799	ko00062	Fatty acid elongation	Metabolism
K07511	-0.844019	ko00062	Fatty acid elongation	Metabolism
K07512	-0.872831	ko00062	Fatty acid elongation	Metabolism
K10251	-0.9206	ko00062	Fatty acid elongation	Metabolism
K01068	-0.889679	ko00062	Fatty acid elongation	Metabolism
K17360	-0.908609	ko00062	Fatty acid elongation	Metabolism
K00626	-0.739955	ko00071	Fatty acid degradation	Metabolism
K00632	-0.754419	ko00071	Fatty acid degradation	Metabolism
K07508	-0.889897	ko00071	Fatty acid degradation	Metabolism
K07509	-0.899755	ko00071	Fatty acid degradation	Metabolism
K01825	-0.714429	ko00071	Fatty acid degradation	Metabolism
K01782	-0.749804	ko00071	Fatty acid degradation	Metabolism
K00022	-0.790194	ko00071	Fatty acid degradation	Metabolism
K07515	-0.88799	ko00071	Fatty acid degradation	Metabolism
K10527	-0.926824	ko00071	Fatty acid degradation	Metabolism
K01692	-0.742713	ko00071	Fatty acid degradation	Metabolism
K07511	-0.844019	ko00071	Fatty acid degradation	Metabolism
K07516	-0.80214	ko00071	Fatty acid degradation	Metabolism
K13767	-0.825481	ko00071	Fatty acid degradation	Metabolism
K00232	-0.76882	ko00071	Fatty acid degradation	Metabolism
K00248	-0.753812	ko00071	Fatty acid degradation	Metabolism
K00249	-0.740983	ko00071	Fatty acid degradation	Metabolism
K00255	-0.79089	ko00071	Fatty acid degradation	Metabolism
K06445	-0.749636	ko00071	Fatty acid degradation	Metabolism
K09478	-0.878113	ko00071	Fatty acid degradation	Metabolism
K09479	-0.786655	ko00071	Fatty acid degradation	Metabolism
K00252	-0.764307	ko00071	Fatty acid degradation	Metabolism
K01897	-0.724285	ko00071	Fatty acid degradation	Metabolism
K15013	-0.845393	ko00071	Fatty acid degradation	Metabolism
K08765	-0.877125	ko00071	Fatty acid degradation	Metabolism
K08766	-0.842049	ko00071	Fatty acid degradation	Metabolism
K01909	-0.737806	ko00071	Fatty acid degradation	Metabolism
K05939	-0.814317	ko00071	Fatty acid degradation	Metabolism
K13238	-0.823557	ko00071	Fatty acid degradation	Metabolism
K13239	-0.814783	ko00071	Fatty acid degradation	Metabolism
K18880	-0.801681	ko00071	Fatty acid degradation	Metabolism
K00496	-0.824137	ko00071	Fatty acid degradation	Metabolism
K07425	-0.93815	ko00071	Fatty acid degradation	Metabolism
K20495	-0.907082	ko00071	Fatty acid degradation	Metabolism
K00529	-0.833924	ko00071	Fatty acid degradation	Metabolism
K05297	-0.847092	ko00071	Fatty acid degradation	Metabolism
K21738	-0.921666	ko00071	Fatty acid degradation	Metabolism
K13951	-0.917447	ko00071	Fatty acid degradation	Metabolism
K00121	-0.799118	ko00071	Fatty acid degradation	Metabolism
K04072	-0.826959	ko00071	Fatty acid degradation	Metabolism
K13953	-0.852099	ko00071	Fatty acid degradation	Metabolism
K13954	-0.859149	ko00071	Fatty acid degradation	Metabolism
K00001	-0.766769	ko00071	Fatty acid degradation	Metabolism
K00128	-0.774189	ko00071	Fatty acid degradation	Metabolism
K00149	-0.943969	ko00071	Fatty acid degradation	Metabolism
K00493	-0.807776	ko00071	Fatty acid degradation	Metabolism
K14338	-0.847961	ko00071	Fatty acid degradation	Metabolism
K01641	-0.83002	ko00072	Synthesis and degradation of ketone bodies	Metabolism
K01640	-0.770782	ko00072	Synthesis and degradation of ketone bodies	Metabolism
K01027	-0.894308	ko00072	Synthesis and degradation of ketone bodies	Metabolism
K01028	-0.808882	ko00072	Synthesis and degradation of ketone bodies	Metabolism
K01029	-0.808223	ko00072	Synthesis and degradation of ketone bodies	Metabolism
K00626	-0.739955	ko00072	Synthesis and degradation of ketone bodies	Metabolism
K00019	-0.803801	ko00072	Synthesis and degradation of ketone bodies	Metabolism
K01574	-0.872531	ko00072	Synthesis and degradation of ketone bodies	Metabolism
K20495	-0.907082	ko00073	Cutin, suberine and wax biosynthesis	Metabolism
K13356	-0.814338	ko00073	Cutin, suberine and wax biosynthesis	Metabolism
K00801	-0.796574	ko00100	Steroid biosynthesis	Metabolism
K00511	-0.869227	ko00100	Steroid biosynthesis	Metabolism
K01852	-0.850566	ko00100	Steroid biosynthesis	Metabolism
K05917	-0.775213	ko00100	Steroid biosynthesis	Metabolism
K07748	-0.884629	ko00100	Steroid biosynthesis	Metabolism
K00227	-0.897452	ko00100	Steroid biosynthesis	Metabolism
K00213	-0.787192	ko00100	Steroid biosynthesis	Metabolism
K14674	-0.693561	ko00100	Steroid biosynthesis	Metabolism
K21146	-0.827915	ko00100	Steroid biosynthesis	Metabolism
K00559	-0.91059	ko00100	Steroid biosynthesis	Metabolism
K09829	-0.871303	ko00100	Steroid biosynthesis	Metabolism
K01853	-0.852267	ko00100	Steroid biosynthesis	Metabolism
K14424	-0.889541	ko00100	Steroid biosynthesis	Metabolism
K07440	-0.913935	ko00120	Primary bile acid biosynthesis	Metabolism
K00251	-0.958194	ko00120	Primary bile acid biosynthesis	Metabolism
K00037	-0.948834	ko00120	Primary bile acid biosynthesis	Metabolism
K01796	-0.805379	ko00120	Primary bile acid biosynthesis	Metabolism
K12405	-0.835863	ko00120	Primary bile acid biosynthesis	Metabolism
K08764	-0.865724	ko00120	Primary bile acid biosynthesis	Metabolism
K00659	-0.905751	ko00120	Primary bile acid biosynthesis	Metabolism
K01442	-0.88061	ko00120	Primary bile acid biosynthesis	Metabolism
K01442	-0.88061	ko00121	Secondary bile acid biosynthesis	Metabolism
K00076	-0.843535	ko00121	Secondary bile acid biosynthesis	Metabolism
K15868	-0.86017	ko00121	Secondary bile acid biosynthesis	Metabolism
K15871	-0.842792	ko00121	Secondary bile acid biosynthesis	Metabolism
K15869	-0.918505	ko00121	Secondary bile acid biosynthesis	Metabolism
K15870	-0.918763	ko00121	Secondary bile acid biosynthesis	Metabolism
K15872	-0.844043	ko00121	Secondary bile acid biosynthesis	Metabolism
K15873	-0.929315	ko00121	Secondary bile acid biosynthesis	Metabolism
K07007	-0.756952	ko00121	Secondary bile acid biosynthesis	Metabolism
K18606	-0.804238	ko00130	Ubiquinone and other terpenoid-quinone biosynthesis	Metabolism
K01904	-0.838084	ko00130	Ubiquinone and other terpenoid-quinone biosynthesis	Metabolism
K01075	-0.853795	ko00130	Ubiquinone and other terpenoid-quinone biosynthesis	Metabolism
K03181	-0.663396	ko00130	Ubiquinone and other terpenoid-quinone biosynthesis	Metabolism
K18240	-0.82844	ko00130	Ubiquinone and other terpenoid-quinone biosynthesis	Metabolism
K03179	-0.729438	ko00130	Ubiquinone and other terpenoid-quinone biosynthesis	Metabolism
K03182	-0.798604	ko00130	Ubiquinone and other terpenoid-quinone biosynthesis	Metabolism
K03186	-0.789958	ko00130	Ubiquinone and other terpenoid-quinone biosynthesis	Metabolism
K18800	-0.7413	ko00130	Ubiquinone and other terpenoid-quinone biosynthesis	Metabolism
K00568	-0.784106	ko00130	Ubiquinone and other terpenoid-quinone biosynthesis	Metabolism
K03185	-0.717044	ko00130	Ubiquinone and other terpenoid-quinone biosynthesis	Metabolism
K03183	-0.738255	ko00130	Ubiquinone and other terpenoid-quinone biosynthesis	Metabolism
K03184	-0.782545	ko00130	Ubiquinone and other terpenoid-quinone biosynthesis	Metabolism
K06125	-0.739376	ko00130	Ubiquinone and other terpenoid-quinone biosynthesis	Metabolism
K00591	-0.806398	ko00130	Ubiquinone and other terpenoid-quinone biosynthesis	Metabolism
K06127	-0.753611	ko00130	Ubiquinone and other terpenoid-quinone biosynthesis	Metabolism
K06134	-0.694401	ko00130	Ubiquinone and other terpenoid-quinone biosynthesis	Metabolism
K01851	-0.859453	ko00130	Ubiquinone and other terpenoid-quinone biosynthesis	Metabolism
K02552	-0.742194	ko00130	Ubiquinone and other terpenoid-quinone biosynthesis	Metabolism
K02361	-0.797803	ko00130	Ubiquinone and other terpenoid-quinone biosynthesis	Metabolism
K02551	-0.758582	ko00130	Ubiquinone and other terpenoid-quinone biosynthesis	Metabolism
K08680	-0.845657	ko00130	Ubiquinone and other terpenoid-quinone biosynthesis	Metabolism
K02549	-0.781051	ko00130	Ubiquinone and other terpenoid-quinone biosynthesis	Metabolism
K14759	-0.84506	ko00130	Ubiquinone and other terpenoid-quinone biosynthesis	Metabolism
K01911	-0.814296	ko00130	Ubiquinone and other terpenoid-quinone biosynthesis	Metabolism
K01661	-0.802063	ko00130	Ubiquinone and other terpenoid-quinone biosynthesis	Metabolism
K12073	-0.816662	ko00130	Ubiquinone and other terpenoid-quinone biosynthesis	Metabolism
K19222	-0.762815	ko00130	Ubiquinone and other terpenoid-quinone biosynthesis	Metabolism
K02548	-0.780285	ko00130	Ubiquinone and other terpenoid-quinone biosynthesis	Metabolism
K11782	-0.731177	ko00130	Ubiquinone and other terpenoid-quinone biosynthesis	Metabolism
K18285	-0.734882	ko00130	Ubiquinone and other terpenoid-quinone biosynthesis	Metabolism
K18286	-0.79845	ko00130	Ubiquinone and other terpenoid-quinone biosynthesis	Metabolism
K20810	-0.781774	ko00130	Ubiquinone and other terpenoid-quinone biosynthesis	Metabolism
K11783	-0.725652	ko00130	Ubiquinone and other terpenoid-quinone biosynthesis	Metabolism
K18284	-0.855333	ko00130	Ubiquinone and other terpenoid-quinone biosynthesis	Metabolism
K11784	-0.730887	ko00130	Ubiquinone and other terpenoid-quinone biosynthesis	Metabolism
K11785	-0.716447	ko00130	Ubiquinone and other terpenoid-quinone biosynthesis	Metabolism
K00355	-0.885136	ko00130	Ubiquinone and other terpenoid-quinone biosynthesis	Metabolism
K03809	-0.823163	ko00130	Ubiquinone and other terpenoid-quinone biosynthesis	Metabolism
K19267	-0.860714	ko00130	Ubiquinone and other terpenoid-quinone biosynthesis	Metabolism
K00457	-0.779866	ko00130	Ubiquinone and other terpenoid-quinone biosynthesis	Metabolism
K12501	-0.725311	ko00130	Ubiquinone and other terpenoid-quinone biosynthesis	Metabolism
K18534	-0.896646	ko00130	Ubiquinone and other terpenoid-quinone biosynthesis	Metabolism
K09833	-0.662734	ko00130	Ubiquinone and other terpenoid-quinone biosynthesis	Metabolism
K09834	-0.563307	ko00130	Ubiquinone and other terpenoid-quinone biosynthesis	Metabolism
K05928	-0.892673	ko00130	Ubiquinone and other terpenoid-quinone biosynthesis	Metabolism
K13565	-0.844149	ko00130	Ubiquinone and other terpenoid-quinone biosynthesis	Metabolism
K01131	-0.892742	ko00140	Steroid hormone biosynthesis	Metabolism
K01015	-0.91478	ko00140	Steroid hormone biosynthesis	Metabolism
K01822	-0.852474	ko00140	Steroid hormone biosynthesis	Metabolism
K12343	-0.890129	ko00140	Steroid hormone biosynthesis	Metabolism
K12344	-0.834411	ko00140	Steroid hormone biosynthesis	Metabolism
K00089	-0.958181	ko00140	Steroid hormone biosynthesis	Metabolism
K04119	-0.942041	ko00140	Steroid hormone biosynthesis	Metabolism
K00251	-0.958194	ko00140	Steroid hormone biosynthesis	Metabolism
K00037	-0.948834	ko00140	Steroid hormone biosynthesis	Metabolism
K15680	-0.917614	ko00140	Steroid hormone biosynthesis	Metabolism
K00071	-0.928983	ko00140	Steroid hormone biosynthesis	Metabolism
K00038	-0.794508	ko00140	Steroid hormone biosynthesis	Metabolism
K05295	-0.938317	ko00140	Steroid hormone biosynthesis	Metabolism
K00212	-0.94935	ko00140	Steroid hormone biosynthesis	Metabolism
K01016	-0.909627	ko00140	Steroid hormone biosynthesis	Metabolism
K01130	-0.871733	ko00140	Steroid hormone biosynthesis	Metabolism
K00044	-0.891768	ko00140	Steroid hormone biosynthesis	Metabolism
K13368	-0.935636	ko00140	Steroid hormone biosynthesis	Metabolism
K13369	-0.929551	ko00140	Steroid hormone biosynthesis	Metabolism
K13370	-0.908608	ko00140	Steroid hormone biosynthesis	Metabolism
K10251	-0.9206	ko00140	Steroid hormone biosynthesis	Metabolism
K07424	-0.859833	ko00140	Steroid hormone biosynthesis	Metabolism
K00545	-0.86453	ko00140	Steroid hormone biosynthesis	Metabolism
K05296	-0.868758	ko00140	Steroid hormone biosynthesis	Metabolism
K00329	-0.741411	ko00190	Oxidative phosphorylation	Metabolism
K00330	-0.72514	ko00190	Oxidative phosphorylation	Metabolism
K00331	-0.744103	ko00190	Oxidative phosphorylation	Metabolism
K00332	-0.734074	ko00190	Oxidative phosphorylation	Metabolism
K00333	-0.746514	ko00190	Oxidative phosphorylation	Metabolism
K13378	-0.79804	ko00190	Oxidative phosphorylation	Metabolism
K13380	-0.85878	ko00190	Oxidative phosphorylation	Metabolism
K00334	-0.749212	ko00190	Oxidative phosphorylation	Metabolism
K00335	-0.767131	ko00190	Oxidative phosphorylation	Metabolism
K00336	-0.769005	ko00190	Oxidative phosphorylation	Metabolism
K00337	-0.744315	ko00190	Oxidative phosphorylation	Metabolism
K00338	-0.732944	ko00190	Oxidative phosphorylation	Metabolism
K00339	-0.730387	ko00190	Oxidative phosphorylation	Metabolism
K00340	-0.73327	ko00190	Oxidative phosphorylation	Metabolism
K00341	-0.753444	ko00190	Oxidative phosphorylation	Metabolism
K00342	-0.743477	ko00190	Oxidative phosphorylation	Metabolism
K00343	-0.744241	ko00190	Oxidative phosphorylation	Metabolism
K05572	-0.842844	ko00190	Oxidative phosphorylation	Metabolism
K05573	-0.858922	ko00190	Oxidative phosphorylation	Metabolism
K05574	-0.837165	ko00190	Oxidative phosphorylation	Metabolism
K05575	-0.847286	ko00190	Oxidative phosphorylation	Metabolism
K05576	-0.820185	ko00190	Oxidative phosphorylation	Metabolism
K05577	-0.866012	ko00190	Oxidative phosphorylation	Metabolism
K05578	-0.840648	ko00190	Oxidative phosphorylation	Metabolism
K05579	-0.750784	ko00190	Oxidative phosphorylation	Metabolism
K05580	-0.817672	ko00190	Oxidative phosphorylation	Metabolism
K05581	-0.810111	ko00190	Oxidative phosphorylation	Metabolism
K05582	-0.755107	ko00190	Oxidative phosphorylation	Metabolism
K05583	-0.638992	ko00190	Oxidative phosphorylation	Metabolism
K05584	-0.521786	ko00190	Oxidative phosphorylation	Metabolism
K05585	-0.53056	ko00190	Oxidative phosphorylation	Metabolism
K05586	-0.90768	ko00190	Oxidative phosphorylation	Metabolism
K05587	-0.905081	ko00190	Oxidative phosphorylation	Metabolism
K05588	-0.88851	ko00190	Oxidative phosphorylation	Metabolism
K03878	-0.807459	ko00190	Oxidative phosphorylation	Metabolism
K03880	-0.874342	ko00190	Oxidative phosphorylation	Metabolism
K03934	-0.86157	ko00190	Oxidative phosphorylation	Metabolism
K03935	-0.846615	ko00190	Oxidative phosphorylation	Metabolism
K03936	-0.932522	ko00190	Oxidative phosphorylation	Metabolism
K03937	-0.74726	ko00190	Oxidative phosphorylation	Metabolism
K03940	-0.856308	ko00190	Oxidative phosphorylation	Metabolism
K03941	-0.832723	ko00190	Oxidative phosphorylation	Metabolism
K03942	-0.758914	ko00190	Oxidative phosphorylation	Metabolism
K03943	-0.828117	ko00190	Oxidative phosphorylation	Metabolism
K03954	-0.870009	ko00190	Oxidative phosphorylation	Metabolism
K03955	-0.944316	ko00190	Oxidative phosphorylation	Metabolism
K11352	-0.794851	ko00190	Oxidative phosphorylation	Metabolism
K00356	-0.831361	ko00190	Oxidative phosphorylation	Metabolism
K03885	-0.789458	ko00190	Oxidative phosphorylation	Metabolism
K00234	-0.840052	ko00190	Oxidative phosphorylation	Metabolism
K00235	-0.918781	ko00190	Oxidative phosphorylation	Metabolism
K00236	-0.914152	ko00190	Oxidative phosphorylation	Metabolism
K00239	-0.759007	ko00190	Oxidative phosphorylation	Metabolism
K00240	-0.725736	ko00190	Oxidative phosphorylation	Metabolism
K00241	-0.713984	ko00190	Oxidative phosphorylation	Metabolism
K00242	-0.663835	ko00190	Oxidative phosphorylation	Metabolism
K00244	-0.867552	ko00190	Oxidative phosphorylation	Metabolism
K00245	-0.822528	ko00190	Oxidative phosphorylation	Metabolism
K00246	-0.791983	ko00190	Oxidative phosphorylation	Metabolism
K00247	-0.796006	ko00190	Oxidative phosphorylation	Metabolism
K00411	-0.699918	ko00190	Oxidative phosphorylation	Metabolism
K00412	-0.742979	ko00190	Oxidative phosphorylation	Metabolism
K00413	-0.652903	ko00190	Oxidative phosphorylation	Metabolism
K00410	-0.521285	ko00190	Oxidative phosphorylation	Metabolism
K00414	-0.85217	ko00190	Oxidative phosphorylation	Metabolism
K03886	-0.800816	ko00190	Oxidative phosphorylation	Metabolism
K03887	-0.770253	ko00190	Oxidative phosphorylation	Metabolism
K03888	-0.558913	ko00190	Oxidative phosphorylation	Metabolism
K03889	-0.598994	ko00190	Oxidative phosphorylation	Metabolism
K03890	-0.576367	ko00190	Oxidative phosphorylation	Metabolism
K03891	-0.538375	ko00190	Oxidative phosphorylation	Metabolism
K02257	-0.722288	ko00190	Oxidative phosphorylation	Metabolism
K02300	-0.774901	ko00190	Oxidative phosphorylation	Metabolism
K02277	-0.80425	ko00190	Oxidative phosphorylation	Metabolism
K02276	-0.714707	ko00190	Oxidative phosphorylation	Metabolism
K02274	-0.7437	ko00190	Oxidative phosphorylation	Metabolism
K15408	-0.882057	ko00190	Oxidative phosphorylation	Metabolism
K02275	-0.726184	ko00190	Oxidative phosphorylation	Metabolism
K02262	-0.839085	ko00190	Oxidative phosphorylation	Metabolism
K02256	-0.761083	ko00190	Oxidative phosphorylation	Metabolism
K02261	-0.822884	ko00190	Oxidative phosphorylation	Metabolism
K02258	-0.703181	ko00190	Oxidative phosphorylation	Metabolism
K02259	-0.722606	ko00190	Oxidative phosphorylation	Metabolism
K00404	-0.793748	ko00190	Oxidative phosphorylation	Metabolism
K00405	-0.781612	ko00190	Oxidative phosphorylation	Metabolism
K15862	-0.785029	ko00190	Oxidative phosphorylation	Metabolism
K00407	-0.753871	ko00190	Oxidative phosphorylation	Metabolism
K00406	-0.771921	ko00190	Oxidative phosphorylation	Metabolism
K02829	-0.639939	ko00190	Oxidative phosphorylation	Metabolism
K02828	-0.75233	ko00190	Oxidative phosphorylation	Metabolism
K02827	-0.659358	ko00190	Oxidative phosphorylation	Metabolism
K02826	-0.770518	ko00190	Oxidative phosphorylation	Metabolism
K02299	-0.805587	ko00190	Oxidative phosphorylation	Metabolism
K02298	-0.761316	ko00190	Oxidative phosphorylation	Metabolism
K02297	-0.757634	ko00190	Oxidative phosphorylation	Metabolism
K00425	-0.781805	ko00190	Oxidative phosphorylation	Metabolism
K00426	-0.780141	ko00190	Oxidative phosphorylation	Metabolism
K02111	-0.756151	ko00190	Oxidative phosphorylation	Metabolism
K02112	-0.759563	ko00190	Oxidative phosphorylation	Metabolism
K02115	-0.729173	ko00190	Oxidative phosphorylation	Metabolism
K02113	-0.721571	ko00190	Oxidative phosphorylation	Metabolism
K02114	-0.726986	ko00190	Oxidative phosphorylation	Metabolism
K02108	-0.715555	ko00190	Oxidative phosphorylation	Metabolism
K02109	-0.746524	ko00190	Oxidative phosphorylation	Metabolism
K02110	-0.725318	ko00190	Oxidative phosphorylation	Metabolism
K02132	-0.857447	ko00190	Oxidative phosphorylation	Metabolism
K02133	-0.872646	ko00190	Oxidative phosphorylation	Metabolism
K02134	-0.852212	ko00190	Oxidative phosphorylation	Metabolism
K02137	-0.931795	ko00190	Oxidative phosphorylation	Metabolism
K02126	-0.823702	ko00190	Oxidative phosphorylation	Metabolism
K02128	-0.742544	ko00190	Oxidative phosphorylation	Metabolism
K02117	-0.839388	ko00190	Oxidative phosphorylation	Metabolism
K02118	-0.836204	ko00190	Oxidative phosphorylation	Metabolism
K02119	-0.797016	ko00190	Oxidative phosphorylation	Metabolism
K02120	-0.82988	ko00190	Oxidative phosphorylation	Metabolism
K02121	-0.834429	ko00190	Oxidative phosphorylation	Metabolism
K02122	-0.799108	ko00190	Oxidative phosphorylation	Metabolism
K02107	-0.832717	ko00190	Oxidative phosphorylation	Metabolism
K02123	-0.833431	ko00190	Oxidative phosphorylation	Metabolism
K02124	-0.826548	ko00190	Oxidative phosphorylation	Metabolism
K02147	-0.850007	ko00190	Oxidative phosphorylation	Metabolism
K02149	-0.848743	ko00190	Oxidative phosphorylation	Metabolism
K01535	-0.882987	ko00190	Oxidative phosphorylation	Metabolism
K01541	-0.888208	ko00190	Oxidative phosphorylation	Metabolism
K01544	-0.932765	ko00190	Oxidative phosphorylation	Metabolism
K01507	-0.768088	ko00190	Oxidative phosphorylation	Metabolism
K15986	-0.757137	ko00190	Oxidative phosphorylation	Metabolism
K06019	-0.871716	ko00190	Oxidative phosphorylation	Metabolism
K15987	-0.81365	ko00190	Oxidative phosphorylation	Metabolism
K11725	-0.873907	ko00190	Oxidative phosphorylation	Metabolism
K00937	-0.736681	ko00190	Oxidative phosphorylation	Metabolism
K02703	-0.596703	ko00195	Photosynthesis	Metabolism
K02704	-0.437646	ko00195	Photosynthesis	Metabolism
K02705	-0.514723	ko00195	Photosynthesis	Metabolism
K02706	-0.700592	ko00195	Photosynthesis	Metabolism
K02707	-0.485571	ko00195	Photosynthesis	Metabolism
K02708	-0.607816	ko00195	Photosynthesis	Metabolism
K02709	-0.513682	ko00195	Photosynthesis	Metabolism
K02710	-0.76913	ko00195	Photosynthesis	Metabolism
K02711	-0.697244	ko00195	Photosynthesis	Metabolism
K02712	-0.613016	ko00195	Photosynthesis	Metabolism
K02713	-0.789113	ko00195	Photosynthesis	Metabolism
K02714	-0.654567	ko00195	Photosynthesis	Metabolism
K02716	-0.451173	ko00195	Photosynthesis	Metabolism
K02717	-0.542693	ko00195	Photosynthesis	Metabolism
K02718	-0.718069	ko00195	Photosynthesis	Metabolism
K02719	-0.453492	ko00195	Photosynthesis	Metabolism
K02720	-0.36565	ko00195	Photosynthesis	Metabolism
K02722	-0.646934	ko00195	Photosynthesis	Metabolism
K02723	-0.654965	ko00195	Photosynthesis	Metabolism
K02724	-0.540405	ko00195	Photosynthesis	Metabolism
K08902	-0.463656	ko00195	Photosynthesis	Metabolism
K08903	-0.438073	ko00195	Photosynthesis	Metabolism
K08904	-0.719061	ko00195	Photosynthesis	Metabolism
K02689	-0.554776	ko00195	Photosynthesis	Metabolism
K02690	-0.582502	ko00195	Photosynthesis	Metabolism
K02691	-0.485815	ko00195	Photosynthesis	Metabolism
K02692	-0.423578	ko00195	Photosynthesis	Metabolism
K02693	-0.46412	ko00195	Photosynthesis	Metabolism
K02694	-0.485328	ko00195	Photosynthesis	Metabolism
K02696	-0.688635	ko00195	Photosynthesis	Metabolism
K02697	-0.654155	ko00195	Photosynthesis	Metabolism
K02698	-0.45051	ko00195	Photosynthesis	Metabolism
K02699	-0.471936	ko00195	Photosynthesis	Metabolism
K02700	-0.71271	ko00195	Photosynthesis	Metabolism
K02702	-0.626283	ko00195	Photosynthesis	Metabolism
K02634	-0.423783	ko00195	Photosynthesis	Metabolism
K02635	-0.821493	ko00195	Photosynthesis	Metabolism
K02636	-0.866084	ko00195	Photosynthesis	Metabolism
K02637	-0.51414	ko00195	Photosynthesis	Metabolism
K02640	-0.807943	ko00195	Photosynthesis	Metabolism
K02642	-0.848743	ko00195	Photosynthesis	Metabolism
K02643	-0.672003	ko00195	Photosynthesis	Metabolism
K03689	-0.814374	ko00195	Photosynthesis	Metabolism
K02638	-0.868454	ko00195	Photosynthesis	Metabolism
K02639	-0.840908	ko00195	Photosynthesis	Metabolism
K02641	-0.823529	ko00195	Photosynthesis	Metabolism
K08906	-0.772534	ko00195	Photosynthesis	Metabolism
K02114	-0.726986	ko00195	Photosynthesis	Metabolism
K02112	-0.759563	ko00195	Photosynthesis	Metabolism
K02115	-0.729173	ko00195	Photosynthesis	Metabolism
K02111	-0.756151	ko00195	Photosynthesis	Metabolism
K02113	-0.721571	ko00195	Photosynthesis	Metabolism
K02109	-0.746524	ko00195	Photosynthesis	Metabolism
K02110	-0.725318	ko00195	Photosynthesis	Metabolism
K02108	-0.715555	ko00195	Photosynthesis	Metabolism
K02092	-0.440715	ko00196	Photosynthesis - antenna proteins	Metabolism
K02093	-0.407611	ko00196	Photosynthesis - antenna proteins	Metabolism
K02094	-0.504095	ko00196	Photosynthesis - antenna proteins	Metabolism
K02095	-0.425015	ko00196	Photosynthesis - antenna proteins	Metabolism
K02096	-0.552127	ko00196	Photosynthesis - antenna proteins	Metabolism
K02097	-0.407611	ko00196	Photosynthesis - antenna proteins	Metabolism
K02284	-0.487243	ko00196	Photosynthesis - antenna proteins	Metabolism
K02285	-0.484845	ko00196	Photosynthesis - antenna proteins	Metabolism
K02286	-0.489301	ko00196	Photosynthesis - antenna proteins	Metabolism
K02287	-0.61421	ko00196	Photosynthesis - antenna proteins	Metabolism
K02288	-0.606821	ko00196	Photosynthesis - antenna proteins	Metabolism
K02289	-0.600497	ko00196	Photosynthesis - antenna proteins	Metabolism
K02290	-0.454911	ko00196	Photosynthesis - antenna proteins	Metabolism
K02628	-0.529656	ko00196	Photosynthesis - antenna proteins	Metabolism
K02629	-0.493308	ko00196	Photosynthesis - antenna proteins	Metabolism
K02630	-0.54601	ko00196	Photosynthesis - antenna proteins	Metabolism
K02631	-0.62906	ko00196	Photosynthesis - antenna proteins	Metabolism
K02632	-0.874655	ko00196	Photosynthesis - antenna proteins	Metabolism
K05376	-0.812246	ko00196	Photosynthesis - antenna proteins	Metabolism
K05377	-0.799169	ko00196	Photosynthesis - antenna proteins	Metabolism
K05378	-0.487243	ko00196	Photosynthesis - antenna proteins	Metabolism
K05379	-0.79821	ko00196	Photosynthesis - antenna proteins	Metabolism
K05380	-0.73895	ko00196	Photosynthesis - antenna proteins	Metabolism
K05381	-0.859726	ko00196	Photosynthesis - antenna proteins	Metabolism
K05382	-0.47447	ko00196	Photosynthesis - antenna proteins	Metabolism
K05383	-0.623323	ko00196	Photosynthesis - antenna proteins	Metabolism
K05384	-0.84249	ko00196	Photosynthesis - antenna proteins	Metabolism
K05385	-0.839832	ko00196	Photosynthesis - antenna proteins	Metabolism
K05386	-0.845891	ko00196	Photosynthesis - antenna proteins	Metabolism
K00611	-0.732046	ko00220	Arginine biosynthesis	Metabolism
K09065	-0.84605	ko00220	Arginine biosynthesis	Metabolism
K01940	-0.75792	ko00220	Arginine biosynthesis	Metabolism
K01755	-0.755807	ko00220	Arginine biosynthesis	Metabolism
K14681	-0.649069	ko00220	Arginine biosynthesis	Metabolism
K01476	-0.838039	ko00220	Arginine biosynthesis	Metabolism
K01941	-0.831634	ko00220	Arginine biosynthesis	Metabolism
K01457	-0.820281	ko00220	Arginine biosynthesis	Metabolism
K01427	-0.9	ko00220	Arginine biosynthesis	Metabolism
K01428	-0.832203	ko00220	Arginine biosynthesis	Metabolism
K01429	-0.830624	ko00220	Arginine biosynthesis	Metabolism
K01430	-0.82838	ko00220	Arginine biosynthesis	Metabolism
K14048	-0.876124	ko00220	Arginine biosynthesis	Metabolism
K01478	-0.823171	ko00220	Arginine biosynthesis	Metabolism
K00491	-0.789889	ko00220	Arginine biosynthesis	Metabolism
K01425	-0.82106	ko00220	Arginine biosynthesis	Metabolism
K05597	-0.829003	ko00220	Arginine biosynthesis	Metabolism
K01915	-0.697395	ko00220	Arginine biosynthesis	Metabolism
K15371	-0.725908	ko00220	Arginine biosynthesis	Metabolism
K00260	-0.850498	ko00220	Arginine biosynthesis	Metabolism
K00261	-0.839301	ko00220	Arginine biosynthesis	Metabolism
K00262	-0.83357	ko00220	Arginine biosynthesis	Metabolism
K01948	-0.869509	ko00220	Arginine biosynthesis	Metabolism
K00926	-0.858126	ko00220	Arginine biosynthesis	Metabolism
K00812	-0.738534	ko00220	Arginine biosynthesis	Metabolism
K00813	-0.755999	ko00220	Arginine biosynthesis	Metabolism
K11358	-0.794898	ko00220	Arginine biosynthesis	Metabolism
K00814	-0.69776	ko00220	Arginine biosynthesis	Metabolism
K14260	-0.758348	ko00220	Arginine biosynthesis	Metabolism
K14272	-0.734763	ko00220	Arginine biosynthesis	Metabolism
K00619	-0.787099	ko00220	Arginine biosynthesis	Metabolism
K14682	-0.687091	ko00220	Arginine biosynthesis	Metabolism
K00620	-0.742192	ko00220	Arginine biosynthesis	Metabolism
K00930	-0.739731	ko00220	Arginine biosynthesis	Metabolism
K00145	-0.746227	ko00220	Arginine biosynthesis	Metabolism
K12659	-0.576242	ko00220	Arginine biosynthesis	Metabolism
K00818	-0.868738	ko00220	Arginine biosynthesis	Metabolism
K00821	-0.73721	ko00220	Arginine biosynthesis	Metabolism
K14677	-0.923027	ko00220	Arginine biosynthesis	Metabolism
K01438	-0.821264	ko00220	Arginine biosynthesis	Metabolism
K19412	-0.938283	ko00220	Arginine biosynthesis	Metabolism
K05828	-0.874278	ko00220	Arginine biosynthesis	Metabolism
K05829	-0.890945	ko00220	Arginine biosynthesis	Metabolism
K05830	-0.835433	ko00220	Arginine biosynthesis	Metabolism
K05831	-0.883208	ko00220	Arginine biosynthesis	Metabolism
K01515	-0.73726	ko00230	Purine metabolism	Metabolism
K01517	-0.868527	ko00230	Purine metabolism	Metabolism
K13987	-0.874646	ko00230	Purine metabolism	Metabolism
K18453	-0.741832	ko00230	Purine metabolism	Metabolism
K08312	-0.781979	ko00230	Purine metabolism	Metabolism
K18447	-0.760226	ko00230	Purine metabolism	Metabolism
K01839	-0.756877	ko00230	Purine metabolism	Metabolism
K01835	-0.756502	ko00230	Purine metabolism	Metabolism
K15778	-0.796867	ko00230	Purine metabolism	Metabolism
K00948	-0.703234	ko00230	Purine metabolism	Metabolism
K00764	-0.721192	ko00230	Purine metabolism	Metabolism
K11787	-0.906042	ko00230	Purine metabolism	Metabolism
K11788	-0.860777	ko00230	Purine metabolism	Metabolism
K01945	-0.739986	ko00230	Purine metabolism	Metabolism
K13713	-0.825823	ko00230	Purine metabolism	Metabolism
K00601	-0.881992	ko00230	Purine metabolism	Metabolism
K11175	-0.734469	ko00230	Purine metabolism	Metabolism
K08289	-0.774037	ko00230	Purine metabolism	Metabolism
K01952	-0.735688	ko00230	Purine metabolism	Metabolism
K01933	-0.735678	ko00230	Purine metabolism	Metabolism
K01587	-0.880096	ko00230	Purine metabolism	Metabolism
K01589	-0.715485	ko00230	Purine metabolism	Metabolism
K01588	-0.719233	ko00230	Purine metabolism	Metabolism
K01923	-0.727721	ko00230	Purine metabolism	Metabolism
K01756	-0.737259	ko00230	Purine metabolism	Metabolism
K00602	-0.73068	ko00230	Purine metabolism	Metabolism
K06863	-0.622557	ko00230	Purine metabolism	Metabolism
K11176	-0.818672	ko00230	Purine metabolism	Metabolism
K00759	-0.745283	ko00230	Purine metabolism	Metabolism
K01081	-0.807678	ko00230	Purine metabolism	Metabolism
K19970	-0.89441	ko00230	Purine metabolism	Metabolism
K11751	-0.848103	ko00230	Purine metabolism	Metabolism
K03787	-0.751514	ko00230	Purine metabolism	Metabolism
K08723	-0.874266	ko00230	Purine metabolism	Metabolism
K20881	-0.687097	ko00230	Purine metabolism	Metabolism
K00892	-0.577699	ko00230	Purine metabolism	Metabolism
K22026	-0.923438	ko00230	Purine metabolism	Metabolism
K03783	-0.763352	ko00230	Purine metabolism	Metabolism
K03784	-0.782568	ko00230	Purine metabolism	Metabolism
K09913	-0.773633	ko00230	Purine metabolism	Metabolism
K03815	-0.79124	ko00230	Purine metabolism	Metabolism
K01239	-0.821014	ko00230	Purine metabolism	Metabolism
K10213	-0.900382	ko00230	Purine metabolism	Metabolism
K00760	-0.702009	ko00230	Purine metabolism	Metabolism
K15780	-0.789565	ko00230	Purine metabolism	Metabolism
K19836	-0.67728	ko00230	Purine metabolism	Metabolism
K00088	-0.69788	ko00230	Purine metabolism	Metabolism
K00940	-0.722103	ko00230	Purine metabolism	Metabolism
K01510	-0.512981	ko00230	Purine metabolism	Metabolism
K01519	-0.872317	ko00230	Purine metabolism	Metabolism
K02428	-0.684227	ko00230	Purine metabolism	Metabolism
K00769	-0.723658	ko00230	Purine metabolism	Metabolism
K03816	-0.772578	ko00230	Purine metabolism	Metabolism
K00106	-0.885807	ko00230	Purine metabolism	Metabolism
K00087	-0.86068	ko00230	Purine metabolism	Metabolism
K13479	-0.863055	ko00230	Purine metabolism	Metabolism
K13480	-0.869179	ko00230	Purine metabolism	Metabolism
K13481	-0.828143	ko00230	Purine metabolism	Metabolism
K13482	-0.839745	ko00230	Purine metabolism	Metabolism
K11177	-0.85862	ko00230	Purine metabolism	Metabolism
K11178	-0.852554	ko00230	Purine metabolism	Metabolism
K13483	-0.86412	ko00230	Purine metabolism	Metabolism
K01518	-0.851287	ko00230	Purine metabolism	Metabolism
K18445	-0.85075	ko00230	Purine metabolism	Metabolism
K01951	-0.720433	ko00230	Purine metabolism	Metabolism
K00364	-0.755903	ko00230	Purine metabolism	Metabolism
K01487	-0.850047	ko00230	Purine metabolism	Metabolism
K00942	-0.691833	ko00230	Purine metabolism	Metabolism
K00873	-0.741562	ko00230	Purine metabolism	Metabolism
K00524	-0.753475	ko00230	Purine metabolism	Metabolism
K00525	-0.738162	ko00230	Purine metabolism	Metabolism
K00526	-0.75335	ko00230	Purine metabolism	Metabolism
K10807	-0.764216	ko00230	Purine metabolism	Metabolism
K10808	-0.751613	ko00230	Purine metabolism	Metabolism
K00527	-0.85235	ko00230	Purine metabolism	Metabolism
K21636	-0.807442	ko00230	Purine metabolism	Metabolism
K00904	-0.836347	ko00230	Purine metabolism	Metabolism
K15518	-0.798235	ko00230	Purine metabolism	Metabolism
K01129	-0.734259	ko00230	Purine metabolism	Metabolism
K03040	-0.697052	ko00230	Purine metabolism	Metabolism
K03043	-0.782451	ko00230	Purine metabolism	Metabolism
K03046	-0.786434	ko00230	Purine metabolism	Metabolism
K13797	-0.592233	ko00230	Purine metabolism	Metabolism
K03048	-0.760471	ko00230	Purine metabolism	Metabolism
K03060	-0.680203	ko00230	Purine metabolism	Metabolism
K02335	-0.728248	ko00230	Purine metabolism	Metabolism
K02319	-0.831353	ko00230	Purine metabolism	Metabolism
K02337	-0.725163	ko00230	Purine metabolism	Metabolism
K03763	-0.69725	ko00230	Purine metabolism	Metabolism
K02338	-0.711949	ko00230	Purine metabolism	Metabolism
K02343	-0.750995	ko00230	Purine metabolism	Metabolism
K02340	-0.722767	ko00230	Purine metabolism	Metabolism
K02341	-0.723926	ko00230	Purine metabolism	Metabolism
K02342	-0.734059	ko00230	Purine metabolism	Metabolism
K14159	-0.457681	ko00230	Purine metabolism	Metabolism
K02345	-0.500137	ko00230	Purine metabolism	Metabolism
K02339	-0.650273	ko00230	Purine metabolism	Metabolism
K02344	-0.424376	ko00230	Purine metabolism	Metabolism
K21138	-0.911639	ko00230	Purine metabolism	Metabolism
K01139	-0.752435	ko00230	Purine metabolism	Metabolism
K01524	-0.737648	ko00230	Purine metabolism	Metabolism
K00951	-0.70992	ko00230	Purine metabolism	Metabolism
K07816	-0.73179	ko00230	Purine metabolism	Metabolism
K01768	-0.783591	ko00230	Purine metabolism	Metabolism
K05851	-0.658065	ko00230	Purine metabolism	Metabolism
K05873	-0.851086	ko00230	Purine metabolism	Metabolism
K01769	-0.820922	ko00230	Purine metabolism	Metabolism
K01120	-0.835897	ko00230	Purine metabolism	Metabolism
K01939	-0.735212	ko00230	Purine metabolism	Metabolism
K00856	-0.752188	ko00230	Purine metabolism	Metabolism
K00893	-0.820025	ko00230	Purine metabolism	Metabolism
K15519	-0.749378	ko00230	Purine metabolism	Metabolism
K01488	-0.801223	ko00230	Purine metabolism	Metabolism
K19572	-0.838712	ko00230	Purine metabolism	Metabolism
K01241	-0.733207	ko00230	Purine metabolism	Metabolism
K06966	-0.738862	ko00230	Purine metabolism	Metabolism
K01486	-0.843083	ko00230	Purine metabolism	Metabolism
K21053	-0.828033	ko00230	Purine metabolism	Metabolism
K01119	-0.816707	ko00230	Purine metabolism	Metabolism
K08693	-0.829772	ko00230	Purine metabolism	Metabolism
K00939	-0.684256	ko00230	Purine metabolism	Metabolism
K06928	-0.907981	ko00230	Purine metabolism	Metabolism
K10353	-0.827057	ko00230	Purine metabolism	Metabolism
K00962	-0.742828	ko00230	Purine metabolism	Metabolism
K03651	-0.819046	ko00230	Purine metabolism	Metabolism
K01522	-0.926795	ko00230	Purine metabolism	Metabolism
K18424	-0.841519	ko00230	Purine metabolism	Metabolism
K00988	-0.759612	ko00230	Purine metabolism	Metabolism
K19710	-0.786057	ko00230	Purine metabolism	Metabolism
K01525	-0.669726	ko00230	Purine metabolism	Metabolism
K00955	-0.808749	ko00230	Purine metabolism	Metabolism
K00860	-0.837153	ko00230	Purine metabolism	Metabolism
K01513	-0.829934	ko00230	Purine metabolism	Metabolism
K04765	-0.769395	ko00230	Purine metabolism	Metabolism
K00956	-0.786269	ko00230	Purine metabolism	Metabolism
K00957	-0.785146	ko00230	Purine metabolism	Metabolism
K00958	-0.800219	ko00230	Purine metabolism	Metabolism
K00365	-0.76093	ko00230	Purine metabolism	Metabolism
K16838	-0.856995	ko00230	Purine metabolism	Metabolism
K16839	-0.859646	ko00230	Purine metabolism	Metabolism
K07127	-0.801816	ko00230	Purine metabolism	Metabolism
K13484	-0.910387	ko00230	Purine metabolism	Metabolism
K13485	-0.804246	ko00230	Purine metabolism	Metabolism
K16840	-0.781728	ko00230	Purine metabolism	Metabolism
K16841	-0.855336	ko00230	Purine metabolism	Metabolism
K01466	-0.863115	ko00230	Purine metabolism	Metabolism
K16842	-0.820377	ko00230	Purine metabolism	Metabolism
K01477	-0.777229	ko00230	Purine metabolism	Metabolism
K02083	-0.864855	ko00230	Purine metabolism	Metabolism
K00839	-0.86148	ko00230	Purine metabolism	Metabolism
K14977	-0.828087	ko00230	Purine metabolism	Metabolism
K18151	-0.921162	ko00230	Purine metabolism	Metabolism
K01483	-0.809054	ko00230	Purine metabolism	Metabolism
K16856	-0.806815	ko00230	Purine metabolism	Metabolism
K01427	-0.9	ko00230	Purine metabolism	Metabolism
K01428	-0.832203	ko00230	Purine metabolism	Metabolism
K01429	-0.830624	ko00230	Purine metabolism	Metabolism
K01430	-0.82838	ko00230	Purine metabolism	Metabolism
K14048	-0.876124	ko00230	Purine metabolism	Metabolism
K00073	-0.902433	ko00230	Purine metabolism	Metabolism
K00926	-0.858126	ko00230	Purine metabolism	Metabolism
K12628	-0.92912	ko00231	Puromycin biosynthesis	Metabolism
K12629	-0.838052	ko00231	Puromycin biosynthesis	Metabolism
K12630	-0.957215	ko00231	Puromycin biosynthesis	Metabolism
K12632	-0.866118	ko00231	Puromycin biosynthesis	Metabolism
K12633	-0.917005	ko00231	Puromycin biosynthesis	Metabolism
K12634	-0.78442	ko00231	Puromycin biosynthesis	Metabolism
K12635	-0.900971	ko00231	Puromycin biosynthesis	Metabolism
K12636	-0.797365	ko00231	Puromycin biosynthesis	Metabolism
K21722	-0.907585	ko00232	Caffeine metabolism	Metabolism
K21723	-0.920796	ko00232	Caffeine metabolism	Metabolism
K21724	-0.885333	ko00232	Caffeine metabolism	Metabolism
K00622	-0.881914	ko00232	Caffeine metabolism	Metabolism
K00106	-0.885807	ko00232	Caffeine metabolism	Metabolism
K21673	-0.927369	ko00232	Caffeine metabolism	Metabolism
K21674	-0.959378	ko00232	Caffeine metabolism	Metabolism
K21675	-0.951123	ko00232	Caffeine metabolism	Metabolism
K00365	-0.76093	ko00232	Caffeine metabolism	Metabolism
K16838	-0.856995	ko00232	Caffeine metabolism	Metabolism
K11540	-0.834211	ko00240	Pyrimidine metabolism	Metabolism
K11541	-0.892965	ko00240	Pyrimidine metabolism	Metabolism
K01955	-0.761503	ko00240	Pyrimidine metabolism	Metabolism
K01956	-0.744894	ko00240	Pyrimidine metabolism	Metabolism
K00609	-0.728916	ko00240	Pyrimidine metabolism	Metabolism
K00610	-0.732064	ko00240	Pyrimidine metabolism	Metabolism
K00608	-0.683588	ko00240	Pyrimidine metabolism	Metabolism
K01465	-0.700788	ko00240	Pyrimidine metabolism	Metabolism
K17828	-0.78892	ko00240	Pyrimidine metabolism	Metabolism
K02823	-0.796792	ko00240	Pyrimidine metabolism	Metabolism
K00226	-0.863408	ko00240	Pyrimidine metabolism	Metabolism
K00254	-0.717021	ko00240	Pyrimidine metabolism	Metabolism
K13421	-0.817165	ko00240	Pyrimidine metabolism	Metabolism
K00762	-0.720556	ko00240	Pyrimidine metabolism	Metabolism
K01591	-0.728808	ko00240	Pyrimidine metabolism	Metabolism
K13800	-0.853151	ko00240	Pyrimidine metabolism	Metabolism
K09903	-0.700245	ko00240	Pyrimidine metabolism	Metabolism
K00940	-0.722103	ko00240	Pyrimidine metabolism	Metabolism
K00962	-0.742828	ko00240	Pyrimidine metabolism	Metabolism
K01510	-0.512981	ko00240	Pyrimidine metabolism	Metabolism
K01937	-0.743596	ko00240	Pyrimidine metabolism	Metabolism
K00945	-0.701963	ko00240	Pyrimidine metabolism	Metabolism
K13799	-0.815783	ko00240	Pyrimidine metabolism	Metabolism
K03040	-0.697052	ko00240	Pyrimidine metabolism	Metabolism
K03043	-0.782451	ko00240	Pyrimidine metabolism	Metabolism
K03046	-0.786434	ko00240	Pyrimidine metabolism	Metabolism
K13797	-0.592233	ko00240	Pyrimidine metabolism	Metabolism
K03048	-0.760471	ko00240	Pyrimidine metabolism	Metabolism
K03060	-0.680203	ko00240	Pyrimidine metabolism	Metabolism
K02335	-0.728248	ko00240	Pyrimidine metabolism	Metabolism
K02337	-0.725163	ko00240	Pyrimidine metabolism	Metabolism
K03763	-0.69725	ko00240	Pyrimidine metabolism	Metabolism
K02338	-0.711949	ko00240	Pyrimidine metabolism	Metabolism
K02343	-0.750995	ko00240	Pyrimidine metabolism	Metabolism
K02340	-0.722767	ko00240	Pyrimidine metabolism	Metabolism
K02341	-0.723926	ko00240	Pyrimidine metabolism	Metabolism
K02342	-0.734059	ko00240	Pyrimidine metabolism	Metabolism
K14159	-0.457681	ko00240	Pyrimidine metabolism	Metabolism
K02345	-0.500137	ko00240	Pyrimidine metabolism	Metabolism
K02339	-0.650273	ko00240	Pyrimidine metabolism	Metabolism
K02344	-0.424376	ko00240	Pyrimidine metabolism	Metabolism
K02319	-0.831353	ko00240	Pyrimidine metabolism	Metabolism
K01494	-0.751204	ko00240	Pyrimidine metabolism	Metabolism
K00876	-0.75151	ko00240	Pyrimidine metabolism	Metabolism
K21057	-0.81399	ko00240	Pyrimidine metabolism	Metabolism
K22026	-0.923438	ko00240	Pyrimidine metabolism	Metabolism
K01081	-0.807678	ko00240	Pyrimidine metabolism	Metabolism
K19970	-0.89441	ko00240	Pyrimidine metabolism	Metabolism
K11751	-0.848103	ko00240	Pyrimidine metabolism	Metabolism
K03787	-0.751514	ko00240	Pyrimidine metabolism	Metabolism
K08723	-0.874266	ko00240	Pyrimidine metabolism	Metabolism
K20881	-0.687097	ko00240	Pyrimidine metabolism	Metabolism
K00757	-0.824379	ko00240	Pyrimidine metabolism	Metabolism
K01240	-0.88669	ko00240	Pyrimidine metabolism	Metabolism
K00761	-0.733628	ko00240	Pyrimidine metabolism	Metabolism
K02825	-0.705802	ko00240	Pyrimidine metabolism	Metabolism
K00207	-0.92254	ko00240	Pyrimidine metabolism	Metabolism
K17722	-0.831848	ko00240	Pyrimidine metabolism	Metabolism
K17723	-0.858796	ko00240	Pyrimidine metabolism	Metabolism
K01464	-0.848483	ko00240	Pyrimidine metabolism	Metabolism
K01431	-0.882292	ko00240	Pyrimidine metabolism	Metabolism
K06016	-0.826336	ko00240	Pyrimidine metabolism	Metabolism
K19794	-0.877678	ko00240	Pyrimidine metabolism	Metabolism
K19795	-0.898274	ko00240	Pyrimidine metabolism	Metabolism
K09018	-0.884243	ko00240	Pyrimidine metabolism	Metabolism
K09024	-0.833855	ko00240	Pyrimidine metabolism	Metabolism
K09020	-0.891647	ko00240	Pyrimidine metabolism	Metabolism
K09021	-0.906079	ko00240	Pyrimidine metabolism	Metabolism
K09023	-0.861082	ko00240	Pyrimidine metabolism	Metabolism
K16066	-0.793719	ko00240	Pyrimidine metabolism	Metabolism
K09019	-0.853855	ko00240	Pyrimidine metabolism	Metabolism
K00756	-0.778729	ko00240	Pyrimidine metabolism	Metabolism
K09913	-0.773633	ko00240	Pyrimidine metabolism	Metabolism
K10213	-0.900382	ko00240	Pyrimidine metabolism	Metabolism
K06966	-0.738862	ko00240	Pyrimidine metabolism	Metabolism
K01485	-0.838117	ko00240	Pyrimidine metabolism	Metabolism
K01513	-0.829934	ko00240	Pyrimidine metabolism	Metabolism
K04765	-0.769395	ko00240	Pyrimidine metabolism	Metabolism
K00527	-0.85235	ko00240	Pyrimidine metabolism	Metabolism
K21636	-0.807442	ko00240	Pyrimidine metabolism	Metabolism
K00524	-0.753475	ko00240	Pyrimidine metabolism	Metabolism
K00525	-0.738162	ko00240	Pyrimidine metabolism	Metabolism
K00526	-0.75335	ko00240	Pyrimidine metabolism	Metabolism
K10807	-0.764216	ko00240	Pyrimidine metabolism	Metabolism
K10808	-0.751613	ko00240	Pyrimidine metabolism	Metabolism
K16904	-0.877768	ko00240	Pyrimidine metabolism	Metabolism
K09887	-0.851142	ko00240	Pyrimidine metabolism	Metabolism
K01520	-0.74063	ko00240	Pyrimidine metabolism	Metabolism
K00560	-0.735553	ko00240	Pyrimidine metabolism	Metabolism
K13998	-0.77993	ko00240	Pyrimidine metabolism	Metabolism
K03465	-0.805846	ko00240	Pyrimidine metabolism	Metabolism
K01489	-0.760564	ko00240	Pyrimidine metabolism	Metabolism
K00758	-0.815121	ko00240	Pyrimidine metabolism	Metabolism
K03783	-0.763352	ko00240	Pyrimidine metabolism	Metabolism
K03784	-0.782568	ko00240	Pyrimidine metabolism	Metabolism
K00893	-0.820025	ko00240	Pyrimidine metabolism	Metabolism
K15519	-0.749378	ko00240	Pyrimidine metabolism	Metabolism
K08722	-0.739063	ko00240	Pyrimidine metabolism	Metabolism
K01493	-0.797241	ko00240	Pyrimidine metabolism	Metabolism
K08728	-0.811117	ko00240	Pyrimidine metabolism	Metabolism
K00857	-0.756886	ko00240	Pyrimidine metabolism	Metabolism
K00943	-0.713025	ko00240	Pyrimidine metabolism	Metabolism
K01119	-0.816707	ko00240	Pyrimidine metabolism	Metabolism
K08693	-0.829772	ko00240	Pyrimidine metabolism	Metabolism
K01518	-0.851287	ko00240	Pyrimidine metabolism	Metabolism
K16328	-0.836813	ko00240	Pyrimidine metabolism	Metabolism
K16329	-0.816112	ko00240	Pyrimidine metabolism	Metabolism
K00812	-0.738534	ko00250	Alanine, aspartate and glutamate metabolism	Metabolism
K00813	-0.755999	ko00250	Alanine, aspartate and glutamate metabolism	Metabolism
K11358	-0.794898	ko00250	Alanine, aspartate and glutamate metabolism	Metabolism
K03334	-0.85014	ko00250	Alanine, aspartate and glutamate metabolism	Metabolism
K00278	-0.784706	ko00250	Alanine, aspartate and glutamate metabolism	Metabolism
K01779	-0.869268	ko00250	Alanine, aspartate and glutamate metabolism	Metabolism
K00272	-0.813871	ko00250	Alanine, aspartate and glutamate metabolism	Metabolism
K01424	-0.758931	ko00250	Alanine, aspartate and glutamate metabolism	Metabolism
K05597	-0.829003	ko00250	Alanine, aspartate and glutamate metabolism	Metabolism
K01914	-0.790028	ko00250	Alanine, aspartate and glutamate metabolism	Metabolism
K01953	-0.816085	ko00250	Alanine, aspartate and glutamate metabolism	Metabolism
K13566	-0.843693	ko00250	Alanine, aspartate and glutamate metabolism	Metabolism
K09758	-0.864752	ko00250	Alanine, aspartate and glutamate metabolism	Metabolism
K00814	-0.69776	ko00250	Alanine, aspartate and glutamate metabolism	Metabolism
K14260	-0.758348	ko00250	Alanine, aspartate and glutamate metabolism	Metabolism
K00830	-0.812449	ko00250	Alanine, aspartate and glutamate metabolism	Metabolism
K00827	-0.86278	ko00250	Alanine, aspartate and glutamate metabolism	Metabolism
K14272	-0.734763	ko00250	Alanine, aspartate and glutamate metabolism	Metabolism
K00259	-0.793966	ko00250	Alanine, aspartate and glutamate metabolism	Metabolism
K19244	-0.86739	ko00250	Alanine, aspartate and glutamate metabolism	Metabolism
K01744	-0.828455	ko00250	Alanine, aspartate and glutamate metabolism	Metabolism
K01940	-0.75792	ko00250	Alanine, aspartate and glutamate metabolism	Metabolism
K01755	-0.755807	ko00250	Alanine, aspartate and glutamate metabolism	Metabolism
K14681	-0.649069	ko00250	Alanine, aspartate and glutamate metabolism	Metabolism
K01939	-0.735212	ko00250	Alanine, aspartate and glutamate metabolism	Metabolism
K01756	-0.737259	ko00250	Alanine, aspartate and glutamate metabolism	Metabolism
K18310	-0.896787	ko00250	Alanine, aspartate and glutamate metabolism	Metabolism
K14592	-0.917046	ko00250	Alanine, aspartate and glutamate metabolism	Metabolism
K01437	-0.757565	ko00250	Alanine, aspartate and glutamate metabolism	Metabolism
K00609	-0.728916	ko00250	Alanine, aspartate and glutamate metabolism	Metabolism
K00610	-0.732064	ko00250	Alanine, aspartate and glutamate metabolism	Metabolism
K00608	-0.683588	ko00250	Alanine, aspartate and glutamate metabolism	Metabolism
K01580	-0.841044	ko00250	Alanine, aspartate and glutamate metabolism	Metabolism
K00823	-0.836914	ko00250	Alanine, aspartate and glutamate metabolism	Metabolism
K14268	-0.824019	ko00250	Alanine, aspartate and glutamate metabolism	Metabolism
K07250	-0.837937	ko00250	Alanine, aspartate and glutamate metabolism	Metabolism
K16871	-0.813272	ko00250	Alanine, aspartate and glutamate metabolism	Metabolism
K00135	-0.756891	ko00250	Alanine, aspartate and glutamate metabolism	Metabolism
K00139	-0.93822	ko00250	Alanine, aspartate and glutamate metabolism	Metabolism
K17761	-0.940971	ko00250	Alanine, aspartate and glutamate metabolism	Metabolism
K08324	-0.8442	ko00250	Alanine, aspartate and glutamate metabolism	Metabolism
K00264	-0.834053	ko00250	Alanine, aspartate and glutamate metabolism	Metabolism
K00265	-0.791153	ko00250	Alanine, aspartate and glutamate metabolism	Metabolism
K00266	-0.747687	ko00250	Alanine, aspartate and glutamate metabolism	Metabolism
K15371	-0.725908	ko00250	Alanine, aspartate and glutamate metabolism	Metabolism
K00260	-0.850498	ko00250	Alanine, aspartate and glutamate metabolism	Metabolism
K00261	-0.839301	ko00250	Alanine, aspartate and glutamate metabolism	Metabolism
K00262	-0.83357	ko00250	Alanine, aspartate and glutamate metabolism	Metabolism
K00294	-0.77763	ko00250	Alanine, aspartate and glutamate metabolism	Metabolism
K13821	-0.767137	ko00250	Alanine, aspartate and glutamate metabolism	Metabolism
K01915	-0.697395	ko00250	Alanine, aspartate and glutamate metabolism	Metabolism
K11540	-0.834211	ko00250	Alanine, aspartate and glutamate metabolism	Metabolism
K11541	-0.892965	ko00250	Alanine, aspartate and glutamate metabolism	Metabolism
K01955	-0.761503	ko00250	Alanine, aspartate and glutamate metabolism	Metabolism
K01956	-0.744894	ko00250	Alanine, aspartate and glutamate metabolism	Metabolism
K01425	-0.82106	ko00250	Alanine, aspartate and glutamate metabolism	Metabolism
K01948	-0.869509	ko00250	Alanine, aspartate and glutamate metabolism	Metabolism
K08590	-0.876768	ko00250	Alanine, aspartate and glutamate metabolism	Metabolism
K00820	-0.748741	ko00250	Alanine, aspartate and glutamate metabolism	Metabolism
K00764	-0.721192	ko00250	Alanine, aspartate and glutamate metabolism	Metabolism
K14244	-0.856095	ko00253	Tetracycline biosynthesis	Metabolism
K05551	-0.818045	ko00253	Tetracycline biosynthesis	Metabolism
K05552	-0.767596	ko00253	Tetracycline biosynthesis	Metabolism
K05553	-0.845194	ko00253	Tetracycline biosynthesis	Metabolism
K12420	-0.870411	ko00253	Tetracycline biosynthesis	Metabolism
K14249	-0.893044	ko00253	Tetracycline biosynthesis	Metabolism
K14250	-0.924946	ko00253	Tetracycline biosynthesis	Metabolism
K14251	-0.846639	ko00253	Tetracycline biosynthesis	Metabolism
K14252	-0.832419	ko00253	Tetracycline biosynthesis	Metabolism
K14253	-0.855183	ko00253	Tetracycline biosynthesis	Metabolism
K14254	-0.58185	ko00253	Tetracycline biosynthesis	Metabolism
K14255	-0.919589	ko00253	Tetracycline biosynthesis	Metabolism
K14256	-0.839515	ko00253	Tetracycline biosynthesis	Metabolism
K21301	-0.881644	ko00253	Tetracycline biosynthesis	Metabolism
K14257	-0.9125	ko00253	Tetracycline biosynthesis	Metabolism
K21297	-0.87097	ko00253	Tetracycline biosynthesis	Metabolism
K18221	-0.881681	ko00253	Tetracycline biosynthesis	Metabolism
K17644	-0.919228	ko00254	Aflatoxin biosynthesis	Metabolism
K17647	-0.891332	ko00254	Aflatoxin biosynthesis	Metabolism
K00928	-0.718235	ko00260	Glycine, serine and threonine metabolism	Metabolism
K12524	-0.752082	ko00260	Glycine, serine and threonine metabolism	Metabolism
K12525	-0.561207	ko00260	Glycine, serine and threonine metabolism	Metabolism
K12526	-0.603945	ko00260	Glycine, serine and threonine metabolism	Metabolism
K00133	-0.718227	ko00260	Glycine, serine and threonine metabolism	Metabolism
K00003	-0.734284	ko00260	Glycine, serine and threonine metabolism	Metabolism
K00872	-0.733227	ko00260	Glycine, serine and threonine metabolism	Metabolism
K02204	-0.754701	ko00260	Glycine, serine and threonine metabolism	Metabolism
K02203	-0.785883	ko00260	Glycine, serine and threonine metabolism	Metabolism
K01733	-0.732189	ko00260	Glycine, serine and threonine metabolism	Metabolism
K01620	-0.792216	ko00260	Glycine, serine and threonine metabolism	Metabolism
K00600	-0.738237	ko00260	Glycine, serine and threonine metabolism	Metabolism
K00830	-0.812449	ko00260	Glycine, serine and threonine metabolism	Metabolism
K00018	-0.837658	ko00260	Glycine, serine and threonine metabolism	Metabolism
K15919	-0.83602	ko00260	Glycine, serine and threonine metabolism	Metabolism
K00050	-0.787223	ko00260	Glycine, serine and threonine metabolism	Metabolism
K12972	-0.798244	ko00260	Glycine, serine and threonine metabolism	Metabolism
K00090	-0.843693	ko00260	Glycine, serine and threonine metabolism	Metabolism
K00049	-0.89129	ko00260	Glycine, serine and threonine metabolism	Metabolism
K00865	-0.801058	ko00260	Glycine, serine and threonine metabolism	Metabolism
K11529	-0.82097	ko00260	Glycine, serine and threonine metabolism	Metabolism
K01834	-0.801904	ko00260	Glycine, serine and threonine metabolism	Metabolism
K15633	-0.761301	ko00260	Glycine, serine and threonine metabolism	Metabolism
K15634	-0.783486	ko00260	Glycine, serine and threonine metabolism	Metabolism
K15635	-0.828157	ko00260	Glycine, serine and threonine metabolism	Metabolism
K15918	-0.778484	ko00260	Glycine, serine and threonine metabolism	Metabolism
K00058	-0.697423	ko00260	Glycine, serine and threonine metabolism	Metabolism
K00831	-0.732227	ko00260	Glycine, serine and threonine metabolism	Metabolism
K01079	-0.729753	ko00260	Glycine, serine and threonine metabolism	Metabolism
K22305	-0.837313	ko00260	Glycine, serine and threonine metabolism	Metabolism
K20801	-0.91029	ko00260	Glycine, serine and threonine metabolism	Metabolism
K16066	-0.793719	ko00260	Glycine, serine and threonine metabolism	Metabolism
K00639	-0.795148	ko00260	Glycine, serine and threonine metabolism	Metabolism
K00060	-0.849807	ko00260	Glycine, serine and threonine metabolism	Metabolism
K15789	-0.789183	ko00260	Glycine, serine and threonine metabolism	Metabolism
K00643	-0.766518	ko00260	Glycine, serine and threonine metabolism	Metabolism
K00274	-0.87001	ko00260	Glycine, serine and threonine metabolism	Metabolism
K00276	-0.863241	ko00260	Glycine, serine and threonine metabolism	Metabolism
K00281	-0.744419	ko00260	Glycine, serine and threonine metabolism	Metabolism
K00282	-0.807452	ko00260	Glycine, serine and threonine metabolism	Metabolism
K00283	-0.814389	ko00260	Glycine, serine and threonine metabolism	Metabolism
K00605	-0.741946	ko00260	Glycine, serine and threonine metabolism	Metabolism
K00382	-0.704573	ko00260	Glycine, serine and threonine metabolism	Metabolism
K02437	-0.722228	ko00260	Glycine, serine and threonine metabolism	Metabolism
K00273	-0.82343	ko00260	Glycine, serine and threonine metabolism	Metabolism
K00827	-0.86278	ko00260	Glycine, serine and threonine metabolism	Metabolism
K14272	-0.734763	ko00260	Glycine, serine and threonine metabolism	Metabolism
K00613	-0.912547	ko00260	Glycine, serine and threonine metabolism	Metabolism
K00542	-0.840732	ko00260	Glycine, serine and threonine metabolism	Metabolism
K08688	-0.870042	ko00260	Glycine, serine and threonine metabolism	Metabolism
K00998	-0.562497	ko00260	Glycine, serine and threonine metabolism	Metabolism
K17103	-0.735101	ko00260	Glycine, serine and threonine metabolism	Metabolism
K00499	-0.862614	ko00260	Glycine, serine and threonine metabolism	Metabolism
K00108	-0.785295	ko00260	Glycine, serine and threonine metabolism	Metabolism
K11440	-0.921035	ko00260	Glycine, serine and threonine metabolism	Metabolism
K17755	-0.771338	ko00260	Glycine, serine and threonine metabolism	Metabolism
K00130	-0.812598	ko00260	Glycine, serine and threonine metabolism	Metabolism
K00544	-0.861089	ko00260	Glycine, serine and threonine metabolism	Metabolism
K00315	-0.81966	ko00260	Glycine, serine and threonine metabolism	Metabolism
K00301	-0.890772	ko00260	Glycine, serine and threonine metabolism	Metabolism
K00302	-0.842863	ko00260	Glycine, serine and threonine metabolism	Metabolism
K00303	-0.843377	ko00260	Glycine, serine and threonine metabolism	Metabolism
K00305	-0.79291	ko00260	Glycine, serine and threonine metabolism	Metabolism
K00304	-0.800998	ko00260	Glycine, serine and threonine metabolism	Metabolism
K00306	-0.902532	ko00260	Glycine, serine and threonine metabolism	Metabolism
K00314	-0.837604	ko00260	Glycine, serine and threonine metabolism	Metabolism
K00552	-0.883677	ko00260	Glycine, serine and threonine metabolism	Metabolism
K18896	-0.915936	ko00260	Glycine, serine and threonine metabolism	Metabolism
K18897	-0.917054	ko00260	Glycine, serine and threonine metabolism	Metabolism
K13042	-0.884241	ko00260	Glycine, serine and threonine metabolism	Metabolism
K01697	-0.777576	ko00260	Glycine, serine and threonine metabolism	Metabolism
K01758	-0.797404	ko00260	Glycine, serine and threonine metabolism	Metabolism
K17217	-0.858736	ko00260	Glycine, serine and threonine metabolism	Metabolism
K01752	-0.780493	ko00260	Glycine, serine and threonine metabolism	Metabolism
K01754	-0.747867	ko00260	Glycine, serine and threonine metabolism	Metabolism
K17989	-0.831784	ko00260	Glycine, serine and threonine metabolism	Metabolism
K01753	-0.823533	ko00260	Glycine, serine and threonine metabolism	Metabolism
K12235	-0.872771	ko00260	Glycine, serine and threonine metabolism	Metabolism
K01694	-0.888838	ko00260	Glycine, serine and threonine metabolism	Metabolism
K01695	-0.749926	ko00260	Glycine, serine and threonine metabolism	Metabolism
K01696	-0.758782	ko00260	Glycine, serine and threonine metabolism	Metabolism
K06001	-0.879107	ko00260	Glycine, serine and threonine metabolism	Metabolism
K00836	-0.838013	ko00260	Glycine, serine and threonine metabolism	Metabolism
K06718	-0.793544	ko00260	Glycine, serine and threonine metabolism	Metabolism
K06720	-0.809255	ko00260	Glycine, serine and threonine metabolism	Metabolism
K10674	-0.850314	ko00260	Glycine, serine and threonine metabolism	Metabolism
K13745	-0.853948	ko00260	Glycine, serine and threonine metabolism	Metabolism
K15783	-0.855058	ko00260	Glycine, serine and threonine metabolism	Metabolism
K15784	-0.88042	ko00260	Glycine, serine and threonine metabolism	Metabolism
K15785	-0.830781	ko00260	Glycine, serine and threonine metabolism	Metabolism
K15786	-0.885093	ko00260	Glycine, serine and threonine metabolism	Metabolism
K16421	-0.884339	ko00261	Monobactam biosynthesis	Metabolism
K16422	-0.882274	ko00261	Monobactam biosynthesis	Metabolism
K16423	-0.89661	ko00261	Monobactam biosynthesis	Metabolism
K19102	-0.940972	ko00261	Monobactam biosynthesis	Metabolism
K19103	-0.936167	ko00261	Monobactam biosynthesis	Metabolism
K05375	-0.798942	ko00261	Monobactam biosynthesis	Metabolism
K19106	-0.82103	ko00261	Monobactam biosynthesis	Metabolism
K00955	-0.808749	ko00261	Monobactam biosynthesis	Metabolism
K00956	-0.786269	ko00261	Monobactam biosynthesis	Metabolism
K00957	-0.785146	ko00261	Monobactam biosynthesis	Metabolism
K00958	-0.800219	ko00261	Monobactam biosynthesis	Metabolism
K00928	-0.718235	ko00261	Monobactam biosynthesis	Metabolism
K12524	-0.752082	ko00261	Monobactam biosynthesis	Metabolism
K12525	-0.561207	ko00261	Monobactam biosynthesis	Metabolism
K12526	-0.603945	ko00261	Monobactam biosynthesis	Metabolism
K00133	-0.718227	ko00261	Monobactam biosynthesis	Metabolism
K01714	-0.694775	ko00261	Monobactam biosynthesis	Metabolism
K00215	-0.71406	ko00261	Monobactam biosynthesis	Metabolism
K19108	-0.867038	ko00261	Monobactam biosynthesis	Metabolism
K19110	-0.900617	ko00261	Monobactam biosynthesis	Metabolism
K19111	-0.898098	ko00261	Monobactam biosynthesis	Metabolism
K19112	-0.925353	ko00261	Monobactam biosynthesis	Metabolism
K19113	-0.849435	ko00261	Monobactam biosynthesis	Metabolism
K00640	-0.756858	ko00270	Cysteine and methionine metabolism	Metabolism
K01738	-0.74912	ko00270	Cysteine and methionine metabolism	Metabolism
K17069	-0.860237	ko00270	Cysteine and methionine metabolism	Metabolism
K01758	-0.797404	ko00270	Cysteine and methionine metabolism	Metabolism
K17217	-0.858736	ko00270	Cysteine and methionine metabolism	Metabolism
K01760	-0.80847	ko00270	Cysteine and methionine metabolism	Metabolism
K14155	-0.81383	ko00270	Cysteine and methionine metabolism	Metabolism
K01697	-0.777576	ko00270	Cysteine and methionine metabolism	Metabolism
K17216	-0.819669	ko00270	Cysteine and methionine metabolism	Metabolism
K00544	-0.861089	ko00270	Cysteine and methionine metabolism	Metabolism
K00547	-0.858548	ko00270	Cysteine and methionine metabolism	Metabolism
K00548	-0.75228	ko00270	Cysteine and methionine metabolism	Metabolism
K00549	-0.811987	ko00270	Cysteine and methionine metabolism	Metabolism
K00789	-0.741237	ko00270	Cysteine and methionine metabolism	Metabolism
K01611	-0.828015	ko00270	Cysteine and methionine metabolism	Metabolism
K00797	-0.795825	ko00270	Cysteine and methionine metabolism	Metabolism
K13060	-0.843864	ko00270	Cysteine and methionine metabolism	Metabolism
K13061	-0.90014	ko00270	Cysteine and methionine metabolism	Metabolism
K13062	-0.663824	ko00270	Cysteine and methionine metabolism	Metabolism
K20248	-0.889424	ko00270	Cysteine and methionine metabolism	Metabolism
K20249	-0.853706	ko00270	Cysteine and methionine metabolism	Metabolism
K20250	-0.874801	ko00270	Cysteine and methionine metabolism	Metabolism
K01243	-0.787654	ko00270	Cysteine and methionine metabolism	Metabolism
K18284	-0.855333	ko00270	Cysteine and methionine metabolism	Metabolism
K01244	-0.822663	ko00270	Cysteine and methionine metabolism	Metabolism
K00899	-0.850855	ko00270	Cysteine and methionine metabolism	Metabolism
K00772	-0.795667	ko00270	Cysteine and methionine metabolism	Metabolism
K12960	-0.840336	ko00270	Cysteine and methionine metabolism	Metabolism
K19696	-0.76789	ko00270	Cysteine and methionine metabolism	Metabolism
K08963	-0.814051	ko00270	Cysteine and methionine metabolism	Metabolism
K08964	-0.794545	ko00270	Cysteine and methionine metabolism	Metabolism
K08965	-0.832897	ko00270	Cysteine and methionine metabolism	Metabolism
K08966	-0.822949	ko00270	Cysteine and methionine metabolism	Metabolism
K09880	-0.785359	ko00270	Cysteine and methionine metabolism	Metabolism
K08967	-0.770578	ko00270	Cysteine and methionine metabolism	Metabolism
K00832	-0.739593	ko00270	Cysteine and methionine metabolism	Metabolism
K08969	-0.838587	ko00270	Cysteine and methionine metabolism	Metabolism
K03334	-0.85014	ko00270	Cysteine and methionine metabolism	Metabolism
K00558	-0.91921	ko00270	Cysteine and methionine metabolism	Metabolism
K17398	-0.994397	ko00270	Cysteine and methionine metabolism	Metabolism
K01251	-0.770839	ko00270	Cysteine and methionine metabolism	Metabolism
K17462	-0.834911	ko00270	Cysteine and methionine metabolism	Metabolism
K07173	-0.750881	ko00270	Cysteine and methionine metabolism	Metabolism
K20772	-0.907664	ko00270	Cysteine and methionine metabolism	Metabolism
K01762	-0.896003	ko00270	Cysteine and methionine metabolism	Metabolism
K05933	-0.902892	ko00270	Cysteine and methionine metabolism	Metabolism
K01505	-0.807894	ko00270	Cysteine and methionine metabolism	Metabolism
K00928	-0.718235	ko00270	Cysteine and methionine metabolism	Metabolism
K12524	-0.752082	ko00270	Cysteine and methionine metabolism	Metabolism
K12525	-0.561207	ko00270	Cysteine and methionine metabolism	Metabolism
K12526	-0.603945	ko00270	Cysteine and methionine metabolism	Metabolism
K00133	-0.718227	ko00270	Cysteine and methionine metabolism	Metabolism
K00003	-0.734284	ko00270	Cysteine and methionine metabolism	Metabolism
K00651	-0.774602	ko00270	Cysteine and methionine metabolism	Metabolism
K00641	-0.781054	ko00270	Cysteine and methionine metabolism	Metabolism
K01739	-0.793215	ko00270	Cysteine and methionine metabolism	Metabolism
K01740	-0.799174	ko00270	Cysteine and methionine metabolism	Metabolism
K10764	-0.769971	ko00270	Cysteine and methionine metabolism	Metabolism
K00826	-0.712156	ko00270	Cysteine and methionine metabolism	Metabolism
K00827	-0.86278	ko00270	Cysteine and methionine metabolism	Metabolism
K01919	-0.737761	ko00270	Cysteine and methionine metabolism	Metabolism
K01920	-0.702838	ko00270	Cysteine and methionine metabolism	Metabolism
K21456	-0.84671	ko00270	Cysteine and methionine metabolism	Metabolism
K00456	-0.877459	ko00270	Cysteine and methionine metabolism	Metabolism
K00812	-0.738534	ko00270	Cysteine and methionine metabolism	Metabolism
K00813	-0.755999	ko00270	Cysteine and methionine metabolism	Metabolism
K11358	-0.794898	ko00270	Cysteine and methionine metabolism	Metabolism
K01011	-0.748301	ko00270	Cysteine and methionine metabolism	Metabolism
K00016	-0.849032	ko00270	Cysteine and methionine metabolism	Metabolism
K09758	-0.864752	ko00270	Cysteine and methionine metabolism	Metabolism
K05396	-0.85349	ko00270	Cysteine and methionine metabolism	Metabolism
K22207	-0.897205	ko00270	Cysteine and methionine metabolism	Metabolism
K20021	-0.865542	ko00270	Cysteine and methionine metabolism	Metabolism
K16843	-0.881749	ko00270	Cysteine and methionine metabolism	Metabolism
K00024	-0.737725	ko00270	Cysteine and methionine metabolism	Metabolism
K00025	-0.881291	ko00270	Cysteine and methionine metabolism	Metabolism
K16844	-0.907828	ko00270	Cysteine and methionine metabolism	Metabolism
K16845	-0.919978	ko00270	Cysteine and methionine metabolism	Metabolism
K16846	-0.915183	ko00270	Cysteine and methionine metabolism	Metabolism
K17950	-0.910351	ko00270	Cysteine and methionine metabolism	Metabolism
K01752	-0.780493	ko00270	Cysteine and methionine metabolism	Metabolism
K17989	-0.831784	ko00270	Cysteine and methionine metabolism	Metabolism
K12339	-0.782397	ko00270	Cysteine and methionine metabolism	Metabolism
K08968	-0.770192	ko00270	Cysteine and methionine metabolism	Metabolism
K01761	-0.844085	ko00270	Cysteine and methionine metabolism	Metabolism
K00826	-0.712156	ko00280	Valine, leucine and isoleucine degradation	Metabolism
K03334	-0.85014	ko00280	Valine, leucine and isoleucine degradation	Metabolism
K00271	-0.72553	ko00280	Valine, leucine and isoleucine degradation	Metabolism
K00263	-0.796593	ko00280	Valine, leucine and isoleucine degradation	Metabolism
K00166	-0.770795	ko00280	Valine, leucine and isoleucine degradation	Metabolism
K00167	-0.82057	ko00280	Valine, leucine and isoleucine degradation	Metabolism
K11381	-0.836927	ko00280	Valine, leucine and isoleucine degradation	Metabolism
K09699	-0.790073	ko00280	Valine, leucine and isoleucine degradation	Metabolism
K00382	-0.704573	ko00280	Valine, leucine and isoleucine degradation	Metabolism
K00186	-0.895119	ko00280	Valine, leucine and isoleucine degradation	Metabolism
K00187	-0.897558	ko00280	Valine, leucine and isoleucine degradation	Metabolism
K00189	-0.857575	ko00280	Valine, leucine and isoleucine degradation	Metabolism
K00188	-0.894494	ko00280	Valine, leucine and isoleucine degradation	Metabolism
K00248	-0.753812	ko00280	Valine, leucine and isoleucine degradation	Metabolism
K00249	-0.740983	ko00280	Valine, leucine and isoleucine degradation	Metabolism
K00253	-0.771177	ko00280	Valine, leucine and isoleucine degradation	Metabolism
K11410	-0.801745	ko00280	Valine, leucine and isoleucine degradation	Metabolism
K09478	-0.878113	ko00280	Valine, leucine and isoleucine degradation	Metabolism
K11538	-0.763319	ko00280	Valine, leucine and isoleucine degradation	Metabolism
K01692	-0.742713	ko00280	Valine, leucine and isoleucine degradation	Metabolism
K01825	-0.714429	ko00280	Valine, leucine and isoleucine degradation	Metabolism
K01782	-0.749804	ko00280	Valine, leucine and isoleucine degradation	Metabolism
K07515	-0.88799	ko00280	Valine, leucine and isoleucine degradation	Metabolism
K07511	-0.844019	ko00280	Valine, leucine and isoleucine degradation	Metabolism
K00022	-0.790194	ko00280	Valine, leucine and isoleucine degradation	Metabolism
K08683	-0.772565	ko00280	Valine, leucine and isoleucine degradation	Metabolism
K00632	-0.754419	ko00280	Valine, leucine and isoleucine degradation	Metabolism
K07508	-0.889897	ko00280	Valine, leucine and isoleucine degradation	Metabolism
K07509	-0.899755	ko00280	Valine, leucine and isoleucine degradation	Metabolism
K01965	-0.790069	ko00280	Valine, leucine and isoleucine degradation	Metabolism
K01966	-0.761835	ko00280	Valine, leucine and isoleucine degradation	Metabolism
K11263	-0.781678	ko00280	Valine, leucine and isoleucine degradation	Metabolism
K18472	-0.739863	ko00280	Valine, leucine and isoleucine degradation	Metabolism
K19312	-0.829048	ko00280	Valine, leucine and isoleucine degradation	Metabolism
K15036	-0.858079	ko00280	Valine, leucine and isoleucine degradation	Metabolism
K05606	-0.799035	ko00280	Valine, leucine and isoleucine degradation	Metabolism
K01847	-0.754562	ko00280	Valine, leucine and isoleucine degradation	Metabolism
K01849	-0.808144	ko00280	Valine, leucine and isoleucine degradation	Metabolism
K01848	-0.811972	ko00280	Valine, leucine and isoleucine degradation	Metabolism
K05605	-0.760538	ko00280	Valine, leucine and isoleucine degradation	Metabolism
K00020	-0.768088	ko00280	Valine, leucine and isoleucine degradation	Metabolism
K00140	-0.798439	ko00280	Valine, leucine and isoleucine degradation	Metabolism
K00128	-0.774189	ko00280	Valine, leucine and isoleucine degradation	Metabolism
K00149	-0.943969	ko00280	Valine, leucine and isoleucine degradation	Metabolism
K18660	-0.902976	ko00280	Valine, leucine and isoleucine degradation	Metabolism
K18661	-0.830348	ko00280	Valine, leucine and isoleucine degradation	Metabolism
K18662	-0.70407	ko00280	Valine, leucine and isoleucine degradation	Metabolism
K00822	-0.806583	ko00280	Valine, leucine and isoleucine degradation	Metabolism
K07250	-0.837937	ko00280	Valine, leucine and isoleucine degradation	Metabolism
K00827	-0.86278	ko00280	Valine, leucine and isoleucine degradation	Metabolism
K01968	-0.808402	ko00280	Valine, leucine and isoleucine degradation	Metabolism
K01969	-0.7715	ko00280	Valine, leucine and isoleucine degradation	Metabolism
K05607	-0.852744	ko00280	Valine, leucine and isoleucine degradation	Metabolism
K13766	-0.77591	ko00280	Valine, leucine and isoleucine degradation	Metabolism
K01640	-0.770782	ko00280	Valine, leucine and isoleucine degradation	Metabolism
K01027	-0.894308	ko00280	Valine, leucine and isoleucine degradation	Metabolism
K01028	-0.808882	ko00280	Valine, leucine and isoleucine degradation	Metabolism
K01029	-0.808223	ko00280	Valine, leucine and isoleucine degradation	Metabolism
K01907	-0.806471	ko00280	Valine, leucine and isoleucine degradation	Metabolism
K00626	-0.739955	ko00280	Valine, leucine and isoleucine degradation	Metabolism
K01641	-0.83002	ko00280	Valine, leucine and isoleucine degradation	Metabolism
K13774	-0.862473	ko00281	Geraniol degradation	Metabolism
K13775	-0.858398	ko00281	Geraniol degradation	Metabolism
K13776	-0.73652	ko00281	Geraniol degradation	Metabolism
K11731	-0.804554	ko00281	Geraniol degradation	Metabolism
K19653	-0.924484	ko00281	Geraniol degradation	Metabolism
K17832	-0.808242	ko00281	Geraniol degradation	Metabolism
K13777	-0.87382	ko00281	Geraniol degradation	Metabolism
K13778	-0.835887	ko00281	Geraniol degradation	Metabolism
K13779	-0.893923	ko00281	Geraniol degradation	Metabolism
K01640	-0.770782	ko00281	Geraniol degradation	Metabolism
K00632	-0.754419	ko00281	Geraniol degradation	Metabolism
K01692	-0.742713	ko00281	Geraniol degradation	Metabolism
K00022	-0.790194	ko00281	Geraniol degradation	Metabolism
K01825	-0.714429	ko00281	Geraniol degradation	Metabolism
K01782	-0.749804	ko00281	Geraniol degradation	Metabolism
K01754	-0.747867	ko00290	Valine, leucine and isoleucine biosynthesis	Metabolism
K17989	-0.831784	ko00290	Valine, leucine and isoleucine biosynthesis	Metabolism
K09011	-0.853181	ko00290	Valine, leucine and isoleucine biosynthesis	Metabolism
K01703	-0.751444	ko00290	Valine, leucine and isoleucine biosynthesis	Metabolism
K01704	-0.743022	ko00290	Valine, leucine and isoleucine biosynthesis	Metabolism
K00052	-0.747649	ko00290	Valine, leucine and isoleucine biosynthesis	Metabolism
K01652	-0.729413	ko00290	Valine, leucine and isoleucine biosynthesis	Metabolism
K01653	-0.73175	ko00290	Valine, leucine and isoleucine biosynthesis	Metabolism
K11258	-0.588793	ko00290	Valine, leucine and isoleucine biosynthesis	Metabolism
K00053	-0.757328	ko00290	Valine, leucine and isoleucine biosynthesis	Metabolism
K01687	-0.749907	ko00290	Valine, leucine and isoleucine biosynthesis	Metabolism
K00826	-0.712156	ko00290	Valine, leucine and isoleucine biosynthesis	Metabolism
K00263	-0.796593	ko00290	Valine, leucine and isoleucine biosynthesis	Metabolism
K00835	-0.740681	ko00290	Valine, leucine and isoleucine biosynthesis	Metabolism
K14260	-0.758348	ko00290	Valine, leucine and isoleucine biosynthesis	Metabolism
K01649	-0.725148	ko00290	Valine, leucine and isoleucine biosynthesis	Metabolism
K21359	-0.819005	ko00290	Valine, leucine and isoleucine biosynthesis	Metabolism
K21360	-0.884434	ko00290	Valine, leucine and isoleucine biosynthesis	Metabolism
K00003	-0.734284	ko00300	Lysine biosynthesis	Metabolism
K00928	-0.718235	ko00300	Lysine biosynthesis	Metabolism
K12524	-0.752082	ko00300	Lysine biosynthesis	Metabolism
K12525	-0.561207	ko00300	Lysine biosynthesis	Metabolism
K12526	-0.603945	ko00300	Lysine biosynthesis	Metabolism
K00133	-0.718227	ko00300	Lysine biosynthesis	Metabolism
K01714	-0.694775	ko00300	Lysine biosynthesis	Metabolism
K00215	-0.71406	ko00300	Lysine biosynthesis	Metabolism
K00674	-0.711113	ko00300	Lysine biosynthesis	Metabolism
K00821	-0.73721	ko00300	Lysine biosynthesis	Metabolism
K14267	-0.774725	ko00300	Lysine biosynthesis	Metabolism
K01439	-0.745483	ko00300	Lysine biosynthesis	Metabolism
K01778	-0.736613	ko00300	Lysine biosynthesis	Metabolism
K10206	-0.783485	ko00300	Lysine biosynthesis	Metabolism
K01586	-0.734807	ko00300	Lysine biosynthesis	Metabolism
K05822	-0.722654	ko00300	Lysine biosynthesis	Metabolism
K00841	-0.829326	ko00300	Lysine biosynthesis	Metabolism
K05823	-0.792836	ko00300	Lysine biosynthesis	Metabolism
K03340	-0.844889	ko00300	Lysine biosynthesis	Metabolism
K01655	-0.824212	ko00300	Lysine biosynthesis	Metabolism
K10977	-0.933981	ko00300	Lysine biosynthesis	Metabolism
K01705	-0.886144	ko00300	Lysine biosynthesis	Metabolism
K16792	-0.89318	ko00300	Lysine biosynthesis	Metabolism
K16793	-0.895147	ko00300	Lysine biosynthesis	Metabolism
K05824	-0.898079	ko00300	Lysine biosynthesis	Metabolism
K10978	-0.898606	ko00300	Lysine biosynthesis	Metabolism
K05825	-0.804752	ko00300	Lysine biosynthesis	Metabolism
K00293	-0.770385	ko00300	Lysine biosynthesis	Metabolism
K00290	-0.814039	ko00300	Lysine biosynthesis	Metabolism
K05827	-0.894612	ko00300	Lysine biosynthesis	Metabolism
K05828	-0.874278	ko00300	Lysine biosynthesis	Metabolism
K05829	-0.890945	ko00300	Lysine biosynthesis	Metabolism
K05830	-0.835433	ko00300	Lysine biosynthesis	Metabolism
K05831	-0.883208	ko00300	Lysine biosynthesis	Metabolism
K01928	-0.701866	ko00300	Lysine biosynthesis	Metabolism
K01929	-0.71446	ko00300	Lysine biosynthesis	Metabolism
K15792	-0.767601	ko00300	Lysine biosynthesis	Metabolism
K16180	-0.904423	ko00300	Lysine biosynthesis	Metabolism
K16181	-0.899845	ko00300	Lysine biosynthesis	Metabolism
K16182	-0.900282	ko00300	Lysine biosynthesis	Metabolism
K00290	-0.814039	ko00310	Lysine degradation	Metabolism
K14157	-0.721793	ko00310	Lysine degradation	Metabolism
K00293	-0.770385	ko00310	Lysine degradation	Metabolism
K00164	-0.72002	ko00310	Lysine degradation	Metabolism
K00658	-0.731457	ko00310	Lysine degradation	Metabolism
K00252	-0.764307	ko00310	Lysine degradation	Metabolism
K01692	-0.742713	ko00310	Lysine degradation	Metabolism
K01825	-0.714429	ko00310	Lysine degradation	Metabolism
K01782	-0.749804	ko00310	Lysine degradation	Metabolism
K07515	-0.88799	ko00310	Lysine degradation	Metabolism
K07511	-0.844019	ko00310	Lysine degradation	Metabolism
K00022	-0.790194	ko00310	Lysine degradation	Metabolism
K00626	-0.739955	ko00310	Lysine degradation	Metabolism
K18201	-0.942232	ko00310	Lysine degradation	Metabolism
K18202	-0.906359	ko00310	Lysine degradation	Metabolism
K01582	-0.80151	ko00310	Lysine degradation	Metabolism
K14268	-0.824019	ko00310	Lysine degradation	Metabolism
K00135	-0.756891	ko00310	Lysine degradation	Metabolism
K03897	-0.848483	ko00310	Lysine degradation	Metabolism
K03896	-0.852324	ko00310	Lysine degradation	Metabolism
K03894	-0.849229	ko00310	Lysine degradation	Metabolism
K03895	-0.8493	ko00310	Lysine degradation	Metabolism
K01843	-0.824916	ko00310	Lysine degradation	Metabolism
K01844	-0.830368	ko00310	Lysine degradation	Metabolism
K18011	-0.82415	ko00310	Lysine degradation	Metabolism
K18012	-0.827799	ko00310	Lysine degradation	Metabolism
K18013	-0.852036	ko00310	Lysine degradation	Metabolism
K18014	-0.845371	ko00310	Lysine degradation	Metabolism
K01034	-0.868193	ko00310	Lysine degradation	Metabolism
K01035	-0.871665	ko00310	Lysine degradation	Metabolism
K21672	-0.862438	ko00310	Lysine degradation	Metabolism
K00824	-0.816833	ko00310	Lysine degradation	Metabolism
K13609	-0.879419	ko00310	Lysine degradation	Metabolism
K19743	-0.883822	ko00310	Lysine degradation	Metabolism
K00306	-0.902532	ko00310	Lysine degradation	Metabolism
K09186	-0.871155	ko00310	Lysine degradation	Metabolism
K11422	-0.90146	ko00310	Lysine degradation	Metabolism
K00474	-0.882763	ko00310	Lysine degradation	Metabolism
K00128	-0.774189	ko00310	Lysine degradation	Metabolism
K00149	-0.943969	ko00310	Lysine degradation	Metabolism
K00471	-0.849795	ko00310	Lysine degradation	Metabolism
K12743	-0.954243	ko00311	Penicillin and cephalosporin biosynthesis	Metabolism
K04126	-0.892919	ko00311	Penicillin and cephalosporin biosynthesis	Metabolism
K04127	-0.885023	ko00311	Penicillin and cephalosporin biosynthesis	Metabolism
K01060	-0.841197	ko00311	Penicillin and cephalosporin biosynthesis	Metabolism
K00273	-0.82343	ko00311	Penicillin and cephalosporin biosynthesis	Metabolism
K12748	-0.899879	ko00311	Penicillin and cephalosporin biosynthesis	Metabolism
K04128	-0.932369	ko00311	Penicillin and cephalosporin biosynthesis	Metabolism
K10852	-0.927391	ko00311	Penicillin and cephalosporin biosynthesis	Metabolism
K19200	-0.913606	ko00311	Penicillin and cephalosporin biosynthesis	Metabolism
K01434	-0.816564	ko00311	Penicillin and cephalosporin biosynthesis	Metabolism
K17836	-0.846799	ko00311	Penicillin and cephalosporin biosynthesis	Metabolism
K00613	-0.912547	ko00330	Arginine and proline metabolism	Metabolism
K00542	-0.840732	ko00330	Arginine and proline metabolism	Metabolism
K01470	-0.857693	ko00330	Arginine and proline metabolism	Metabolism
K01485	-0.838117	ko00330	Arginine and proline metabolism	Metabolism
K01473	-0.889249	ko00330	Arginine and proline metabolism	Metabolism
K01474	-0.887161	ko00330	Arginine and proline metabolism	Metabolism
K08687	-0.952013	ko00330	Arginine and proline metabolism	Metabolism
K08688	-0.870042	ko00330	Arginine and proline metabolism	Metabolism
K01583	-0.857577	ko00330	Arginine and proline metabolism	Metabolism
K01584	-0.807668	ko00330	Arginine and proline metabolism	Metabolism
K01585	-0.78919	ko00330	Arginine and proline metabolism	Metabolism
K02626	-0.835935	ko00330	Arginine and proline metabolism	Metabolism
K01480	-0.823712	ko00330	Arginine and proline metabolism	Metabolism
K10536	-0.828081	ko00330	Arginine and proline metabolism	Metabolism
K12251	-0.844247	ko00330	Arginine and proline metabolism	Metabolism
K01581	-0.774645	ko00330	Arginine and proline metabolism	Metabolism
K00797	-0.795825	ko00330	Arginine and proline metabolism	Metabolism
K01611	-0.828015	ko00330	Arginine and proline metabolism	Metabolism
K13746	-0.815957	ko00330	Arginine and proline metabolism	Metabolism
K13747	-0.821064	ko00330	Arginine and proline metabolism	Metabolism
K09251	-0.825527	ko00330	Arginine and proline metabolism	Metabolism
K12256	-0.800487	ko00330	Arginine and proline metabolism	Metabolism
K03343	-0.880491	ko00330	Arginine and proline metabolism	Metabolism
K17839	-0.894845	ko00330	Arginine and proline metabolism	Metabolism
K00316	-0.855199	ko00330	Arginine and proline metabolism	Metabolism
K00128	-0.774189	ko00330	Arginine and proline metabolism	Metabolism
K00149	-0.943969	ko00330	Arginine and proline metabolism	Metabolism
K00137	-0.837029	ko00330	Arginine and proline metabolism	Metabolism
K12254	-0.854761	ko00330	Arginine and proline metabolism	Metabolism
K05604	-0.870862	ko00330	Arginine and proline metabolism	Metabolism
K08660	-0.791191	ko00330	Arginine and proline metabolism	Metabolism
K00657	-0.827454	ko00330	Arginine and proline metabolism	Metabolism
K00274	-0.87001	ko00330	Arginine and proline metabolism	Metabolism
K12252	-0.873007	ko00330	Arginine and proline metabolism	Metabolism
K12253	-0.879424	ko00330	Arginine and proline metabolism	Metabolism
K12255	-0.873197	ko00330	Arginine and proline metabolism	Metabolism
K01426	-0.793671	ko00330	Arginine and proline metabolism	Metabolism
K00673	-0.688816	ko00330	Arginine and proline metabolism	Metabolism
K01484	-0.690136	ko00330	Arginine and proline metabolism	Metabolism
K00840	-0.772303	ko00330	Arginine and proline metabolism	Metabolism
K06447	-0.680619	ko00330	Arginine and proline metabolism	Metabolism
K05526	-0.698917	ko00330	Arginine and proline metabolism	Metabolism
K09470	-0.807317	ko00330	Arginine and proline metabolism	Metabolism
K09471	-0.797885	ko00330	Arginine and proline metabolism	Metabolism
K09472	-0.844279	ko00330	Arginine and proline metabolism	Metabolism
K09473	-0.861104	ko00330	Arginine and proline metabolism	Metabolism
K00491	-0.789889	ko00330	Arginine and proline metabolism	Metabolism
K01476	-0.838039	ko00330	Arginine and proline metabolism	Metabolism
K00819	-0.798137	ko00330	Arginine and proline metabolism	Metabolism
K00286	-0.727202	ko00330	Arginine and proline metabolism	Metabolism
K00318	-0.737164	ko00330	Arginine and proline metabolism	Metabolism
K13821	-0.767137	ko00330	Arginine and proline metabolism	Metabolism
K01750	-0.859154	ko00330	Arginine and proline metabolism	Metabolism
K00294	-0.77763	ko00330	Arginine and proline metabolism	Metabolism
K00931	-0.749091	ko00330	Arginine and proline metabolism	Metabolism
K00147	-0.750703	ko00330	Arginine and proline metabolism	Metabolism
K01259	-0.801367	ko00330	Arginine and proline metabolism	Metabolism
K11142	-0.834557	ko00330	Arginine and proline metabolism	Metabolism
K00472	-0.817551	ko00330	Arginine and proline metabolism	Metabolism
K00812	-0.738534	ko00330	Arginine and proline metabolism	Metabolism
K00813	-0.755999	ko00330	Arginine and proline metabolism	Metabolism
K11358	-0.794898	ko00330	Arginine and proline metabolism	Metabolism
K00824	-0.816833	ko00330	Arginine and proline metabolism	Metabolism
K18123	-0.903191	ko00330	Arginine and proline metabolism	Metabolism
K01777	-0.8584	ko00330	Arginine and proline metabolism	Metabolism
K21672	-0.862438	ko00330	Arginine and proline metabolism	Metabolism
K10793	-0.837889	ko00330	Arginine and proline metabolism	Metabolism
K10794	-0.883039	ko00330	Arginine and proline metabolism	Metabolism
K00273	-0.82343	ko00330	Arginine and proline metabolism	Metabolism
K18384	-0.868664	ko00330	Arginine and proline metabolism	Metabolism
K21624	-0.899938	ko00330	Arginine and proline metabolism	Metabolism
K09123	-0.900154	ko00330	Arginine and proline metabolism	Metabolism
K19743	-0.883822	ko00330	Arginine and proline metabolism	Metabolism
K19742	-0.881056	ko00330	Arginine and proline metabolism	Metabolism
K12658	-0.850449	ko00330	Arginine and proline metabolism	Metabolism
K21060	-0.871428	ko00330	Arginine and proline metabolism	Metabolism
K21061	-0.854509	ko00330	Arginine and proline metabolism	Metabolism
K21062	-0.864239	ko00330	Arginine and proline metabolism	Metabolism
K12675	-0.899519	ko00331	Clavulanic acid biosynthesis	Metabolism
K12676	-0.921719	ko00331	Clavulanic acid biosynthesis	Metabolism
K12677	-0.919545	ko00331	Clavulanic acid biosynthesis	Metabolism
K00931	-0.749091	ko00332	Carbapenem biosynthesis	Metabolism
K00147	-0.750703	ko00332	Carbapenem biosynthesis	Metabolism
K18317	-0.937988	ko00332	Carbapenem biosynthesis	Metabolism
K18583	-0.932886	ko00332	Carbapenem biosynthesis	Metabolism
K18562	-0.932225	ko00332	Carbapenem biosynthesis	Metabolism
K18563	-0.902436	ko00332	Carbapenem biosynthesis	Metabolism
K18564	-0.93536	ko00332	Carbapenem biosynthesis	Metabolism
K18568	-0.830391	ko00332	Carbapenem biosynthesis	Metabolism
K18569	-0.862214	ko00332	Carbapenem biosynthesis	Metabolism
K18570	-0.8075	ko00332	Carbapenem biosynthesis	Metabolism
K18571	-0.887728	ko00332	Carbapenem biosynthesis	Metabolism
K18572	-0.807675	ko00332	Carbapenem biosynthesis	Metabolism
K21428	-0.897317	ko00333	Prodigiosin biosynthesis	Metabolism
K21778	-0.893294	ko00333	Prodigiosin biosynthesis	Metabolism
K21780	-0.941666	ko00333	Prodigiosin biosynthesis	Metabolism
K21781	-0.84433	ko00333	Prodigiosin biosynthesis	Metabolism
K21782	-0.902199	ko00333	Prodigiosin biosynthesis	Metabolism
K21783	-0.859115	ko00333	Prodigiosin biosynthesis	Metabolism
K21784	-0.84433	ko00333	Prodigiosin biosynthesis	Metabolism
K21785	-0.849274	ko00333	Prodigiosin biosynthesis	Metabolism
K21786	-0.911941	ko00333	Prodigiosin biosynthesis	Metabolism
K21787	-0.885426	ko00333	Prodigiosin biosynthesis	Metabolism
K00645	-0.722142	ko00333	Prodigiosin biosynthesis	Metabolism
K21788	-0.872389	ko00333	Prodigiosin biosynthesis	Metabolism
K00059	-0.601441	ko00333	Prodigiosin biosynthesis	Metabolism
K00208	-0.728842	ko00333	Prodigiosin biosynthesis	Metabolism
K21789	-0.874256	ko00333	Prodigiosin biosynthesis	Metabolism
K21790	-0.89389	ko00333	Prodigiosin biosynthesis	Metabolism
K21791	-0.862628	ko00333	Prodigiosin biosynthesis	Metabolism
K21792	-0.949716	ko00333	Prodigiosin biosynthesis	Metabolism
K21793	-0.928851	ko00333	Prodigiosin biosynthesis	Metabolism
K00765	-0.743081	ko00340	Histidine metabolism	Metabolism
K02502	-0.739471	ko00340	Histidine metabolism	Metabolism
K01523	-0.704038	ko00340	Histidine metabolism	Metabolism
K01496	-0.735029	ko00340	Histidine metabolism	Metabolism
K11755	-0.791117	ko00340	Histidine metabolism	Metabolism
K01814	-0.733333	ko00340	Histidine metabolism	Metabolism
K02501	-0.753313	ko00340	Histidine metabolism	Metabolism
K02500	-0.751794	ko00340	Histidine metabolism	Metabolism
K01663	-0.852764	ko00340	Histidine metabolism	Metabolism
K01693	-0.730503	ko00340	Histidine metabolism	Metabolism
K01089	-0.746517	ko00340	Histidine metabolism	Metabolism
K00817	-0.728902	ko00340	Histidine metabolism	Metabolism
K05602	-0.787648	ko00340	Histidine metabolism	Metabolism
K04486	-0.778958	ko00340	Histidine metabolism	Metabolism
K18649	-0.749774	ko00340	Histidine metabolism	Metabolism
K00013	-0.75574	ko00340	Histidine metabolism	Metabolism
K01745	-0.814036	ko00340	Histidine metabolism	Metabolism
K01712	-0.817571	ko00340	Histidine metabolism	Metabolism
K01468	-0.805626	ko00340	Histidine metabolism	Metabolism
K01479	-0.781179	ko00340	Histidine metabolism	Metabolism
K00603	-0.856162	ko00340	Histidine metabolism	Metabolism
K13990	-0.834587	ko00340	Histidine metabolism	Metabolism
K05603	-0.785615	ko00340	Histidine metabolism	Metabolism
K01458	-0.712864	ko00340	Histidine metabolism	Metabolism
K17363	-0.907181	ko00340	Histidine metabolism	Metabolism
K01590	-0.923063	ko00340	Histidine metabolism	Metabolism
K00128	-0.774189	ko00340	Histidine metabolism	Metabolism
K00149	-0.943969	ko00340	Histidine metabolism	Metabolism
K01437	-0.757565	ko00340	Histidine metabolism	Metabolism
K00274	-0.87001	ko00340	Histidine metabolism	Metabolism
K00129	-0.897394	ko00340	Histidine metabolism	Metabolism
K08660	-0.791191	ko00340	Histidine metabolism	Metabolism
K05604	-0.870862	ko00340	Histidine metabolism	Metabolism
K20246	-0.945393	ko00340	Histidine metabolism	Metabolism
K18911	-0.798493	ko00340	Histidine metabolism	Metabolism
K18912	-0.841805	ko00340	Histidine metabolism	Metabolism
K07008	-0.787273	ko00340	Histidine metabolism	Metabolism
K20247	-0.892631	ko00340	Histidine metabolism	Metabolism
K18913	-0.800365	ko00340	Histidine metabolism	Metabolism
K00812	-0.738534	ko00350	Tyrosine metabolism	Metabolism
K00813	-0.755999	ko00350	Tyrosine metabolism	Metabolism
K11358	-0.794898	ko00350	Tyrosine metabolism	Metabolism
K15849	-0.918268	ko00350	Tyrosine metabolism	Metabolism
K00817	-0.728902	ko00350	Tyrosine metabolism	Metabolism
K00832	-0.739593	ko00350	Tyrosine metabolism	Metabolism
K00270	-0.85563	ko00350	Tyrosine metabolism	Metabolism
K03334	-0.85014	ko00350	Tyrosine metabolism	Metabolism
K00457	-0.779866	ko00350	Tyrosine metabolism	Metabolism
K00451	-0.770062	ko00350	Tyrosine metabolism	Metabolism
K01800	-0.786001	ko00350	Tyrosine metabolism	Metabolism
K01555	-0.792201	ko00350	Tyrosine metabolism	Metabolism
K16171	-0.834182	ko00350	Tyrosine metabolism	Metabolism
K00505	-0.866102	ko00350	Tyrosine metabolism	Metabolism
K22329	-0.908914	ko00350	Tyrosine metabolism	Metabolism
K01592	-0.906565	ko00350	Tyrosine metabolism	Metabolism
K22330	-0.865075	ko00350	Tyrosine metabolism	Metabolism
K18933	-0.881552	ko00350	Tyrosine metabolism	Metabolism
K01593	-0.879087	ko00350	Tyrosine metabolism	Metabolism
K00545	-0.86453	ko00350	Tyrosine metabolism	Metabolism
K00274	-0.87001	ko00350	Tyrosine metabolism	Metabolism
K00276	-0.863241	ko00350	Tyrosine metabolism	Metabolism
K13371	-0.884259	ko00350	Tyrosine metabolism	Metabolism
K13372	-0.89368	ko00350	Tyrosine metabolism	Metabolism
K00129	-0.897394	ko00350	Tyrosine metabolism	Metabolism
K13951	-0.917447	ko00350	Tyrosine metabolism	Metabolism
K00121	-0.799118	ko00350	Tyrosine metabolism	Metabolism
K04072	-0.826959	ko00350	Tyrosine metabolism	Metabolism
K13953	-0.852099	ko00350	Tyrosine metabolism	Metabolism
K13954	-0.859149	ko00350	Tyrosine metabolism	Metabolism
K00001	-0.766769	ko00350	Tyrosine metabolism	Metabolism
K22327	-0.9022	ko00350	Tyrosine metabolism	Metabolism
K00483	-0.891636	ko00350	Tyrosine metabolism	Metabolism
K16901	-0.916835	ko00350	Tyrosine metabolism	Metabolism
K00484	-0.828051	ko00350	Tyrosine metabolism	Metabolism
K00455	-0.875741	ko00350	Tyrosine metabolism	Metabolism
K00151	-0.876205	ko00350	Tyrosine metabolism	Metabolism
K10219	-0.896202	ko00350	Tyrosine metabolism	Metabolism
K01826	-0.773589	ko00350	Tyrosine metabolism	Metabolism
K05921	-0.819922	ko00350	Tyrosine metabolism	Metabolism
K02509	-0.870716	ko00350	Tyrosine metabolism	Metabolism
K02510	-0.863504	ko00350	Tyrosine metabolism	Metabolism
K00135	-0.756891	ko00350	Tyrosine metabolism	Metabolism
K01668	-0.89346	ko00350	Tyrosine metabolism	Metabolism
K10774	-0.930442	ko00350	Tyrosine metabolism	Metabolism
K00431	-0.903353	ko00350	Tyrosine metabolism	Metabolism
K00055	-0.904654	ko00350	Tyrosine metabolism	Metabolism
K00450	-0.90665	ko00350	Tyrosine metabolism	Metabolism
K01801	-0.781662	ko00350	Tyrosine metabolism	Metabolism
K16163	-0.741456	ko00350	Tyrosine metabolism	Metabolism
K01557	-0.778728	ko00350	Tyrosine metabolism	Metabolism
K16164	-0.819398	ko00350	Tyrosine metabolism	Metabolism
K16165	-0.784559	ko00350	Tyrosine metabolism	Metabolism
K20758	-0.948549	ko00350	Tyrosine metabolism	Metabolism
K07253	-0.866404	ko00350	Tyrosine metabolism	Metabolism
K18606	-0.804238	ko00350	Tyrosine metabolism	Metabolism
K00500	-0.783517	ko00360	Phenylalanine metabolism	Metabolism
K22328	-0.885972	ko00360	Phenylalanine metabolism	Metabolism
K01593	-0.879087	ko00360	Phenylalanine metabolism	Metabolism
K00276	-0.863241	ko00360	Phenylalanine metabolism	Metabolism
K00274	-0.87001	ko00360	Phenylalanine metabolism	Metabolism
K13371	-0.884259	ko00360	Phenylalanine metabolism	Metabolism
K13372	-0.89368	ko00360	Phenylalanine metabolism	Metabolism
K00129	-0.897394	ko00360	Phenylalanine metabolism	Metabolism
K00146	-0.834132	ko00360	Phenylalanine metabolism	Metabolism
K01912	-0.849506	ko00360	Phenylalanine metabolism	Metabolism
K02614	-0.835672	ko00360	Phenylalanine metabolism	Metabolism
K02609	-0.811671	ko00360	Phenylalanine metabolism	Metabolism
K02610	-0.801745	ko00360	Phenylalanine metabolism	Metabolism
K02611	-0.803795	ko00360	Phenylalanine metabolism	Metabolism
K02612	-0.80554	ko00360	Phenylalanine metabolism	Metabolism
K02613	-0.797087	ko00360	Phenylalanine metabolism	Metabolism
K15866	-0.747871	ko00360	Phenylalanine metabolism	Metabolism
K02618	-0.854744	ko00360	Phenylalanine metabolism	Metabolism
K02615	-0.859019	ko00360	Phenylalanine metabolism	Metabolism
K01692	-0.742713	ko00360	Phenylalanine metabolism	Metabolism
K00074	-0.779975	ko00360	Phenylalanine metabolism	Metabolism
K18361	-0.870181	ko00360	Phenylalanine metabolism	Metabolism
K18362	-0.924074	ko00360	Phenylalanine metabolism	Metabolism
K18363	-0.852648	ko00360	Phenylalanine metabolism	Metabolism
K18360	-0.851407	ko00360	Phenylalanine metabolism	Metabolism
K18355	-0.907159	ko00360	Phenylalanine metabolism	Metabolism
K18356	-0.87123	ko00360	Phenylalanine metabolism	Metabolism
K18357	-0.899869	ko00360	Phenylalanine metabolism	Metabolism
K18358	-0.891842	ko00360	Phenylalanine metabolism	Metabolism
K18359	-0.905072	ko00360	Phenylalanine metabolism	Metabolism
K00812	-0.738534	ko00360	Phenylalanine metabolism	Metabolism
K00813	-0.755999	ko00360	Phenylalanine metabolism	Metabolism
K11358	-0.794898	ko00360	Phenylalanine metabolism	Metabolism
K15849	-0.918268	ko00360	Phenylalanine metabolism	Metabolism
K00817	-0.728902	ko00360	Phenylalanine metabolism	Metabolism
K00832	-0.739593	ko00360	Phenylalanine metabolism	Metabolism
K00270	-0.85563	ko00360	Phenylalanine metabolism	Metabolism
K03334	-0.85014	ko00360	Phenylalanine metabolism	Metabolism
K00055	-0.904654	ko00360	Phenylalanine metabolism	Metabolism
K00457	-0.779866	ko00360	Phenylalanine metabolism	Metabolism
K18852	-0.877251	ko00360	Phenylalanine metabolism	Metabolism
K00285	-0.785846	ko00360	Phenylalanine metabolism	Metabolism
K00824	-0.816833	ko00360	Phenylalanine metabolism	Metabolism
K07253	-0.866404	ko00360	Phenylalanine metabolism	Metabolism
K18606	-0.804238	ko00360	Phenylalanine metabolism	Metabolism
K03782	-0.831954	ko00360	Phenylalanine metabolism	Metabolism
K01426	-0.793671	ko00360	Phenylalanine metabolism	Metabolism
K10775	-0.906378	ko00360	Phenylalanine metabolism	Metabolism
K01451	-0.821121	ko00360	Phenylalanine metabolism	Metabolism
K10797	-0.897179	ko00360	Phenylalanine metabolism	Metabolism
K05708	-0.913059	ko00360	Phenylalanine metabolism	Metabolism
K05709	-0.920224	ko00360	Phenylalanine metabolism	Metabolism
K05710	-0.817592	ko00360	Phenylalanine metabolism	Metabolism
K00529	-0.833924	ko00360	Phenylalanine metabolism	Metabolism
K05711	-0.912549	ko00360	Phenylalanine metabolism	Metabolism
K05712	-0.836184	ko00360	Phenylalanine metabolism	Metabolism
K05713	-0.896638	ko00360	Phenylalanine metabolism	Metabolism
K05714	-0.895828	ko00360	Phenylalanine metabolism	Metabolism
K02554	-0.876361	ko00360	Phenylalanine metabolism	Metabolism
K01666	-0.894783	ko00360	Phenylalanine metabolism	Metabolism
K04073	-0.886146	ko00360	Phenylalanine metabolism	Metabolism
K01904	-0.838084	ko00360	Phenylalanine metabolism	Metabolism
K00588	-0.774082	ko00360	Phenylalanine metabolism	Metabolism
K18383	-0.892335	ko00360	Phenylalanine metabolism	Metabolism
K01563	-0.879277	ko00361	Chlorocyclohexane and chlorobenzene degradation	Metabolism
K03268	-0.930842	ko00361	Chlorocyclohexane and chlorobenzene degradation	Metabolism
K16268	-0.941241	ko00361	Chlorocyclohexane and chlorobenzene degradation	Metabolism
K18089	-0.910246	ko00361	Chlorocyclohexane and chlorobenzene degradation	Metabolism
K18090	-0.921454	ko00361	Chlorocyclohexane and chlorobenzene degradation	Metabolism
K16269	-0.914514	ko00361	Chlorocyclohexane and chlorobenzene degradation	Metabolism
K16249	-0.914657	ko00361	Chlorocyclohexane and chlorobenzene degradation	Metabolism
K16243	-0.919363	ko00361	Chlorocyclohexane and chlorobenzene degradation	Metabolism
K16244	-0.917669	ko00361	Chlorocyclohexane and chlorobenzene degradation	Metabolism
K16242	-0.92117	ko00361	Chlorocyclohexane and chlorobenzene degradation	Metabolism
K16245	-0.918753	ko00361	Chlorocyclohexane and chlorobenzene degradation	Metabolism
K16246	-0.912195	ko00361	Chlorocyclohexane and chlorobenzene degradation	Metabolism
K00462	-0.927908	ko00361	Chlorocyclohexane and chlorobenzene degradation	Metabolism
K03381	-0.874666	ko00361	Chlorocyclohexane and chlorobenzene degradation	Metabolism
K01860	-0.930354	ko00361	Chlorocyclohexane and chlorobenzene degradation	Metabolism
K01061	-0.795202	ko00361	Chlorocyclohexane and chlorobenzene degradation	Metabolism
K15237	-0.904072	ko00361	Chlorocyclohexane and chlorobenzene degradation	Metabolism
K15238	-0.890799	ko00361	Chlorocyclohexane and chlorobenzene degradation	Metabolism
K03391	-0.836885	ko00361	Chlorocyclohexane and chlorobenzene degradation	Metabolism
K21607	-0.854709	ko00361	Chlorocyclohexane and chlorobenzene degradation	Metabolism
K15241	-0.961169	ko00361	Chlorocyclohexane and chlorobenzene degradation	Metabolism
K15242	-0.93716	ko00361	Chlorocyclohexane and chlorobenzene degradation	Metabolism
K00217	-0.898058	ko00361	Chlorocyclohexane and chlorobenzene degradation	Metabolism
K15243	-0.914135	ko00361	Chlorocyclohexane and chlorobenzene degradation	Metabolism
K15244	-0.904377	ko00361	Chlorocyclohexane and chlorobenzene degradation	Metabolism
K15245	-0.924235	ko00361	Chlorocyclohexane and chlorobenzene degradation	Metabolism
K15246	-0.946438	ko00361	Chlorocyclohexane and chlorobenzene degradation	Metabolism
K04098	-0.887587	ko00361	Chlorocyclohexane and chlorobenzene degradation	Metabolism
K06912	-0.874451	ko00361	Chlorocyclohexane and chlorobenzene degradation	Metabolism
K10676	-0.878827	ko00361	Chlorocyclohexane and chlorobenzene degradation	Metabolism
K01856	-0.895621	ko00361	Chlorocyclohexane and chlorobenzene degradation	Metabolism
K00446	-0.897098	ko00361	Chlorocyclohexane and chlorobenzene degradation	Metabolism
K07104	-0.853987	ko00361	Chlorocyclohexane and chlorobenzene degradation	Metabolism
K15253	-0.903366	ko00361	Chlorocyclohexane and chlorobenzene degradation	Metabolism
K01560	-0.837239	ko00361	Chlorocyclohexane and chlorobenzene degradation	Metabolism
K01561	-0.835407	ko00361	Chlorocyclohexane and chlorobenzene degradation	Metabolism
K05549	-0.881442	ko00362	Benzoate degradation	Metabolism
K05550	-0.88897	ko00362	Benzoate degradation	Metabolism
K05784	-0.885615	ko00362	Benzoate degradation	Metabolism
K05783	-0.902722	ko00362	Benzoate degradation	Metabolism
K03381	-0.874666	ko00362	Benzoate degradation	Metabolism
[truncated: 10,918 more rows]
