# Supplementary material for: AnnoTree: visualization and exploration of a functionally annotated microbial tree of life
Source: Nucleic Acids Res. 2019 Apr 9;47(9):4442–8. doi: 10.1093/nar/gkz246 (PMC6511854; doi:10.1093/nar/gkz246)
Supplement: Supplementary Data [file gkz246_supplemental_files.zip › Suppl_File_4_Homoplasic_KEGG_taxon_enrichment.xlsx]

## Sheet: Species
Taxonomic rank enrichment of homoplasic KO annotations
rank	total_ko_set_counts	total_taxon_counts	total_counts	success_in_sample	fold_enrichment	p	BH_q
Glomeribacter gigasporarum_A	618	1038	12351	50	0.96269	0.635449	1
WO2-FULL-40-11 sp1	618	529	12351	21	0.793373	0.891242	1
C7867-006 sp2	618	372	12351	14	0.75214	0.895698	1
Glomeribacter gigasporarum	618	881	12351	36	0.816658	0.918838	1
Acidithiobacillus ferrivorans	618	1777	12351	77	0.865998	0.929957	1
2-02-FULL-43-16 sp1	618	460	12351	16	0.695146	0.955491	1
2-12-FULL-45-10 sp1	618	496	12351	17	0.684985	0.965727	1
UBA10108 sp1	618	523	12351	17	0.649622	0.981394	1
GWA2-38-27 sp1	618	424	12351	13	0.612761	0.981797	1
GWA2-47-26 sp1	618	480	12351	15	0.624545	0.984163	1
UBA1567 sp1	618	331	12351	9	0.543411	0.986706	1
C7867-001 sp5	618	385	12351	11	0.571012	0.987012	1
XYD1-FULL-39-28 sp1	618	447	12351	13	0.581232	0.990068	1
UBA10133 sp4	618	422	12351	12	0.568306	0.990366	1
GWA2-44-9 sp3	618	502	12351	15	0.597174	0.990935	1
Rugosibacter aromaticivorans	618	1852	12351	73	0.787763	0.991619	1
2-12-FULL-39-13 sp1	618	1278	12351	47	0.734989	0.99285	1
HO2-49-34 sp1	618	407	12351	11	0.540147	0.99307	1
2-02-FULL-48-16 sp1	618	382	12351	10	0.523179	0.99349	1
UBA10190 sp1	618	566	12351	17	0.600269	0.993503	1
Streptococcus dentisani	618	1489	12351	56	0.751635	0.99358	1
UBA5004 sp4	618	329	12351	8	0.485968	0.994003	1
2-01-FULL-41-26 sp1	618	415	12351	11	0.529734	0.994523	1
Erwinia dacicola	618	1341	12351	49	0.730266	0.994754	1
GWA1-44-25 sp1	618	527	12351	15	0.568845	0.995335	1
GWB1-37-8 sp2	618	476	12351	13	0.545821	0.99556	1
Rickettsia hoogstraalii	618	810	12351	26	0.641508	0.995927	1
UBA10165 sp1	618	425	12351	11	0.51727	0.995938	1
Methylomicrobium album	618	2056	12351	80	0.777643	0.996108	1
UBA10002 sp1	618	482	12351	13	0.539026	0.996262	1
UBA4334 sp1	618	1103	12351	38	0.688528	0.996292	1
C7867-006 sp3	618	319	12351	7	0.438552	0.99683	1
UBA5004 sp3	618	319	12351	7	0.438552	0.99683	1
C7867-002 sp1	618	411	12351	10	0.486264	0.997347	1
Methylomicrobium agile	618	2039	12351	78	0.764524	0.997507	1
Scalindua rubra	618	1499	12351	54	0.719956	0.997633	1
UBA12044 sp1	618	387	12351	9	0.464778	0.997704	1
UBA10002 sp2	618	472	12351	12	0.508104	0.99775	1
UBA1539 sp1	618	392	12351	9	0.458849	0.998053	1
UBA1550 sp2	618	397	12351	9	0.45307	0.998351	1
XYB1-FULL-32-11 sp1	618	457	12351	11	0.48105	0.998491	1
UBA12026 sp1	618	429	12351	10	0.465861	0.998513	1
Methylomonas methanica_A	618	2294	12351	88	0.76666	0.998556	1
2-01-FULL-33-17 sp1	618	313	12351	6	0.383107	0.998693	1
Rickettsia tamurae	618	758	12351	22	0.580052	0.998757	1
F082 sp1	618	886	12351	27	0.609037	0.998794	1
UBA10122 sp2	618	347	12351	7	0.403164	0.998824	1
GWA1-44-29 sp1	618	437	12351	10	0.457333	0.998856	1
Syntrophus aciditrophicus	618	1607	12351	57	0.70888	0.998871	1
Novosphingobium naphthalenivorans	618	2221	12351	84	0.755865	0.998899	1
UBA1559 sp1	618	1015	12351	32	0.630083	0.998927	1
UBA9973 sp2	618	410	12351	9	0.438705	0.998936	1
UBA1557 sp2	618	497	12351	12	0.482546	0.998961	1
Rickettsia argasii	618	765	12351	22	0.574745	0.998966	1
Caedibacter acanthamoebae	618	919	12351	28	0.608914	0.999008	1
WO2-54-10 sp1	618	472	12351	11	0.465762	0.999067	1
GWB1-37-8 sp1	618	444	12351	10	0.450122	0.999092	1
XYB2-FULL-45-11 sp1	618	502	12351	12	0.47774	0.999113	1
WO2-35-19 sp1	618	387	12351	8	0.413136	0.999162	1
Smithella sp1	618	1507	12351	52	0.68961	0.999186	1
UBA2100 sp2	618	358	12351	7	0.390777	0.999212	1
2-12-FULL-60-25 sp1	618	419	12351	9	0.429281	0.999218	1
Chlorobium phaeoclathratiforme	618	1462	12351	50	0.683496	0.999219	1
Neisseria gonorrhoeae	618	1326	12351	44	0.663167	0.999318	1
UBA8515 sp2	618	454	12351	10	0.440208	0.999351	1
UBA9973 sp1	618	454	12351	10	0.440208	0.999351	1
Aerophobus profundus	618	1037	12351	32	0.616716	0.999364	1
Hamiltonella defensa	618	1136	12351	36	0.633341	0.99937	1
Acidithiobacillus ferrooxidans_A	618	1452	12351	49	0.67444	0.999413	1
Nitrospira moscoviensis	618	1853	12351	66	0.71184	0.999466	1
UBA9973 sp13	618	403	12351	8	0.396733	0.999527	1
Methylomonas koyamae	618	2179	12351	80	0.733747	0.999532	1
UBA1550 sp1	618	405	12351	8	0.394774	0.99956	1
WO2-47-17b sp1	618	405	12351	8	0.394774	0.99956	1
GWC2-33-13 sp1	618	609	12351	15	0.492252	0.999568	1
Eubacterium_J plexicaudatum	618	1609	12351	55	0.683157	0.999576	1
UBA9973 sp12	618	376	12351	7	0.372069	0.999595	1
UBA8515 sp1	618	438	12351	9	0.41066	0.999596	1
UBA1550 sp5	618	440	12351	9	0.408793	0.999624	1
UBA5454 sp1	618	1353	12351	44	0.649933	0.999625	1
2-01-FULL-46-13 sp2	618	441	12351	9	0.407866	0.999637	1
2-02-FULL-44-35 sp1	618	347	12351	6	0.34557	0.999643	1
UBA9644 sp1	618	561	12351	13	0.463121	0.999667	1
Campylobacter helveticus	618	1188	12351	37	0.622442	0.99967	1
XYB1-40-15 sp2	618	413	12351	8	0.387127	0.999671	1
O2-12-FULL-45-9 sp1	618	504	12351	11	0.43619	0.999676	1
Chlorobium ferrooxidans	618	1505	12351	50	0.663968	0.999687	1
GWA2-42-15 sp1	618	446	12351	9	0.403294	0.999696	1
Campylobacter subantarcticus	618	1195	12351	37	0.618796	0.999721	1
46-80 sp3	618	1417	12351	46	0.648786	0.999737	1
Sulfurihydrogenibium yellowstonense	618	973	12351	28	0.57512	0.999749	1
Orientia tsutsugamushi	618	601	12351	14	0.465551	0.99977	1
UBA8498 sp4	618	454	12351	9	0.396187	0.999771	1
UBA9983 sp1	618	423	12351	8	0.377975	0.999772	1
RF16 sp11	618	821	12351	22	0.535542	0.999777	1
2-12-FULL-55-11 sp2	618	574	12351	13	0.452632	0.999782	1
Barb7 sp1	618	1206	12351	37	0.613152	0.999786	1
UBA10103 sp4	618	546	12351	12	0.43924	0.999789	1
Jidaibacter acanthamoeba	618	928	12351	26	0.559937	0.999789	1
Treponema_D succinifaciens	618	1306	12351	41	0.627414	0.999794	1
UBA10105 sp1	618	633	12351	15	0.473589	0.999796	1
UBA11713 sp1	618	426	12351	8	0.375313	0.999796	1
UBA9655 sp1	618	905	12351	25	0.552084	0.999806	1
UBA1545 sp1	618	365	12351	6	0.328528	0.999824	1
UBA9988 sp1	618	365	12351	6	0.328528	0.999824	1
GWA1-44-29 sp2	618	430	12351	8	0.371822	0.999824	1
RF16 sp7	618	856	12351	23	0.536992	0.999824	1
GWA2-46-9 sp1	618	552	12351	12	0.434466	0.999827	1
Acidithiobacillus ferrooxidans	618	1652	12351	55	0.665375	0.999831	1
Oribacterium sp4	618	1290	12351	40	0.619703	0.999832	1
Ruthenibacterium lactatiformans	618	1583	12351	52	0.656502	0.99984	1
Aphanizomenon sp1	618	2006	12351	70	0.697398	0.999841	1
UBA8517 sp1	618	433	12351	8	0.369246	0.999842	1
UBA12405 sp1	618	402	12351	7	0.348005	0.999849	1
Selenomonas_B ruminantium	618	1752	12351	59	0.673026	0.99985	1
Stenoxybacter acetivorans	618	1443	12351	46	0.637096	0.999855	1
Succinimonas amylolytica	618	1272	12351	39	0.612761	0.999857	1
Kazan-3B-28 sp1	618	338	12351	5	0.295643	0.999869	1
UBA12026 sp2	618	407	12351	7	0.34373	0.999875	1
WO2-40-15 sp1	618	376	12351	6	0.318917	0.999886	1
Piscirickettsia litoralis	618	1381	12351	43	0.622284	0.999889	1
UBA12465 sp1	618	443	12351	8	0.360911	0.999892	1
Rickettsia massiliae	618	765	12351	19	0.49637	0.999893	1
Desulfobacter postgatei	618	1864	12351	63	0.675473	0.999898	1
CAG-460 sp1	618	568	12351	12	0.422228	0.9999	1
UBA9934 sp1	618	413	12351	7	0.338736	0.999901	1
Sphingobium sp5	618	2557	12351	93	0.726885	0.999906	1
2-01-FULL-48-16 sp1	618	381	12351	6	0.314731	0.999907	1
UBA11703 sp1	618	415	12351	7	0.337104	0.999909	1
Symbiobacter mobilis	618	1341	12351	41	0.611039	0.999911	1
Rickettsia rhipicephali	618	744	12351	18	0.483519	0.999912	1
Mycoplasma_D spumans	618	383	12351	6	0.313088	0.999914	1
HO2-43-120 sp1	618	481	12351	9	0.373948	0.999914	1
HO2-45-13 sp1	618	481	12351	9	0.373948	0.999914	1
Nitrosomonas mobilis	618	1588	12351	51	0.64185	0.999917	1
GWC2-37-13 sp1	618	514	12351	10	0.388822	0.99992	1
XYC2-FULL-47-12 sp1	618	514	12351	10	0.388822	0.99992	1
Rickettsia bellii	618	803	12351	20	0.497769	0.999922	1
Sphingobium phenoxybenzoativorans	618	2203	12351	77	0.698538	0.999924	1
2-01-FULL-49-10 sp1	618	387	12351	6	0.309852	0.999927	1
2-02-FULL-43-11 sp1	618	454	12351	8	0.352166	0.999929	1
UBA9645 sp1	618	578	12351	12	0.414923	0.999929	1
Simkania negevensis	618	1020	12351	28	0.54862	0.999929	1
Nitrosomonas aestuarii	618	1693	12351	55	0.649261	0.999933	1
Syntrophorhabdus aromaticivorans	618	1670	12351	54	0.646236	0.999934	1
RF16 sp8	618	944	12351	25	0.529275	0.999935	1
UBA9973 sp10	618	424	12351	7	0.329948	0.999936	1
WO2-40-15 sp2	618	424	12351	7	0.329948	0.999936	1
Croceicoccus naphthovorans	618	1863	12351	62	0.665108	0.999938	1
2-01-FULL-40-13 sp2	618	553	12351	11	0.39754	0.999941	1
UBA4345 sp1	618	1105	12351	31	0.560677	0.999942	1
UBA2163 sp1	618	358	12351	5	0.279126	0.999943	1
Fenollaria massiliensis	618	949	12351	25	0.526487	0.999944	1
2-01-FULL-50-13 sp1	618	428	12351	7	0.326865	0.999945	1
2-01-FULL-46-13 sp3	618	493	12351	9	0.364846	0.999945	1
Rickettsia amblyommii	618	760	12351	18	0.473339	0.999947	1
Mycoplasma_E bovoculi	618	395	12351	6	0.303576	0.999947	1
GWA1-39-11 sp2	618	465	12351	8	0.343835	0.999953	1
GWA2-47-10b sp1	618	465	12351	8	0.343835	0.999953	1
Mobiluncus mulieris	618	1140	12351	32	0.560995	0.999955	1
2-02-FULL-45-11 sp1	618	364	12351	5	0.274525	0.999956	1
OLB19 sp2	618	434	12351	7	0.322346	0.999957	1
Tepidiphilus thermophilus	618	1641	12351	52	0.633298	0.999958	1
01-FULL-45-34b sp1	618	401	12351	6	0.299034	0.999959	1
Desulfobacca acetoxidans	618	1569	12351	49	0.624147	0.999959	1
UBA10110 sp1	618	329	12351	4	0.242984	0.999959	1
UBA10133 sp1	618	436	12351	7	0.320867	0.99996	1
UBA12042 sp2	618	436	12351	7	0.320867	0.99996	1
UBA10122 sp1	618	369	12351	5	0.270805	0.999964	1
UBA8473 sp1	618	1327	12351	39	0.587364	0.999964	1
Chlorobium_A phaeobacteroides	618	1503	12351	46	0.611663	0.999966	1
UBA1550 sp3	618	407	12351	6	0.294626	0.999968	1
UBA10103 sp2	618	475	12351	8	0.336597	0.999968	1
GWC1-40-9 sp1	618	476	12351	8	0.33589	0.999969	1
CAG-245 sp1	618	721	12351	16	0.443505	0.99997	1
UBA9933 sp2	618	477	12351	8	0.335186	0.99997	1
WO2-35-19 sp2	618	374	12351	5	0.267185	0.999971	1
Sphingobium baderi	618	2086	12351	70	0.670652	0.999971	1
UBA9630 sp1	618	410	12351	6	0.29247	0.999971	1
Mycoplasma_E ovipneumoniae	618	411	12351	6	0.291758	0.999972	1
Lachnoanaerobaculum saburreum	618	1512	12351	46	0.608023	0.999973	1
UBA10003 sp1	618	446	12351	7	0.313673	0.999973	1
UBA1450 sp1	618	636	12351	13	0.408507	0.999973	1
Planktothrix sp1	618	1685	12351	53	0.628622	0.999974	1
Microcystis aeruginosa	618	1927	12351	63	0.65339	0.999975	1
Anaerococcus lactolyticus	618	1162	12351	32	0.550373	0.999975	1
Mycoplasma_G primatum	618	415	12351	6	0.288946	0.999977	1
2-01-FULL-38-13 sp2	618	416	12351	6	0.288251	0.999978	1
Methylomonas koyamae_A	618	2308	12351	79	0.684077	0.999978	1
GWA1-54-10 sp2	618	344	12351	4	0.232389	0.999979	1
UBA10092 sp1	618	344	12351	4	0.232389	0.999979	1
2-01-FULL-42-20 sp1	618	345	12351	4	0.231715	0.99998	1
Mycoplasma_E dispar	618	419	12351	6	0.286188	0.99998	1
Phytoplasma australiense	618	346	12351	4	0.231046	0.999981	1
Muribaculum sp11	618	904	12351	22	0.486371	0.999981	1
Tyzzerella nexilis	618	1477	12351	44	0.595368	0.999981	1
UBA12028 sp1	618	455	12351	7	0.307468	0.999981	1
Treponema_D sp2	618	1428	12351	42	0.587807	0.999982	1
Nitrosomonas europaea	618	1528	12351	46	0.601656	0.999982	1
Dechloromonas sp1	618	1869	12351	60	0.641587	0.999982	1
Sphingobium quisquillarum	618	2386	12351	82	0.686842	0.999982	1
RF16 sp10	618	906	12351	22	0.485298	0.999982	1
Peptoniphilus_B duerdenii	618	1095	12351	29	0.529295	0.999982	1
UBA11524 sp1	618	1278	12351	36	0.56297	0.999983	1
XYA2-FULL-43-15 sp1	618	457	12351	7	0.306123	0.999983	1
2-12-FULL-43-12 sp1	618	491	12351	8	0.325628	0.999983	1
Brocadia sinica	618	1582	12351	48	0.606385	0.999984	1
Cloacimonas acidaminovorans	618	991	12351	25	0.504173	0.999984	1
Neisseria_D bacilliformis	618	1460	12351	43	0.588612	0.999985	1
Streptococcus oralis	618	1436	12351	42	0.584532	0.999985	1
Faecalibaculum rodentium	618	1284	12351	36	0.560339	0.999985	1
Ruminococcus_E bromii	618	1102	12351	29	0.525933	0.999985	1
HO2-39-17 sp1	618	528	12351	9	0.340661	0.999985	1
Prevotella oulorum	618	1049	12351	27	0.514401	0.999986	1
CAG-605 sp2	618	592	12351	11	0.371351	0.999986	1
Faecalibacterium prausnitzii_A	618	1463	12351	43	0.587405	0.999986	1
Caenarcanum bioreactoricola	618	801	12351	18	0.449111	0.999986	1
UBA1723 sp1	618	1156	12351	31	0.535942	0.999986	1
Caedibacter_A varicaedens	618	886	12351	21	0.473695	0.999986	1
C7867-006 sp1	618	391	12351	5	0.255568	0.999986	1
GWA2-44-10 sp1	618	353	12351	4	0.226464	0.999986	1
Symbiothrix dinenymphae	618	914	12351	22	0.48105	0.999986	1
Succinivibrio dextrinosolvens_A	618	1439	12351	42	0.583314	0.999986	1
XYD1-FULL-39-28 sp2	618	392	12351	5	0.254916	0.999987	1
UBA4732 sp1	618	1714	12351	53	0.617986	0.999987	1
UBA10151 sp1	618	595	12351	11	0.369479	0.999987	1
UBA9973 sp6	618	393	12351	5	0.254268	0.999987	1
Streptococcus anginosus	618	1392	12351	40	0.574294	0.999987	1
UBA2277 sp1	618	394	12351	5	0.253622	0.999988	1
UBA9973 sp8	618	394	12351	5	0.253622	0.999988	1
Amycolatopsis orientalis_C	618	3527	12351	132	0.747966	0.999988	1
CAG-873 sp2	618	920	12351	22	0.477913	0.999988	1
UBA2170 sp1	618	501	12351	8	0.319129	0.999988	1
Muribaculum sp1	618	1084	12351	28	0.516229	0.999989	1
UBA2169 sp1	618	396	12351	5	0.252341	0.999989	1
Prevotella sp35	618	1031	12351	26	0.503997	0.999989	1
Nitrosomonas halophila	618	1650	12351	50	0.605619	0.99999	1
Mycoplasma_G agalactiae	618	436	12351	6	0.275029	0.99999	1
Mycoplasma_G bovis	618	436	12351	6	0.275029	0.99999	1
Fusobacterium periodonticum	618	1222	12351	33	0.539705	0.99999	1
UBA12075 sp1	618	506	12351	8	0.315975	0.999991	1
2-02-FULL-45-10 sp1	618	472	12351	7	0.296394	0.999991	1
GWA1-39-11 sp1	618	437	12351	6	0.2744	0.999991	1
Parasutterella excrementihominis	618	1429	12351	41	0.57341	0.999991	1
Prevotella sp14	618	1011	12351	25	0.4942	0.999991	1
GWC1-49-16 sp1	618	542	12351	9	0.331861	0.999992	1
2-01-FULL-45-33 sp1	618	475	12351	7	0.294522	0.999992	1
Fusobacterium necrophorum	618	1305	12351	36	0.551322	0.999992	1
Pyramidobacter piscolens	618	1408	12351	40	0.567768	0.999992	1
46-80 sp2	618	1409	12351	40	0.567365	0.999992	1
Treponema_D sp7	618	1255	12351	34	0.541438	0.999992	1
JGIOTU-2 sp2	618	732	12351	15	0.409538	0.999992	1
2-01-FULL-50-28 sp1	618	512	12351	8	0.312272	0.999993	1
2-01-FULL-44-22 sp1	618	369	12351	4	0.216644	0.999993	1
UBA10102 sp1	618	480	12351	7	0.291454	0.999993	1
WO2-46-25 sp1	618	480	12351	7	0.291454	0.999993	1
WO2-48-25 sp1	618	445	12351	6	0.269467	0.999993	1
ER4 sp1	618	1261	12351	34	0.538862	0.999993	1
Mycoplasma_D arginini	618	370	12351	4	0.216059	0.999993	1
UBA5266 sp1	618	966	12351	23	0.475844	0.999993	1
Rickettsia monacensis	618	737	12351	15	0.406759	0.999994	1
UBA1103 sp1	618	371	12351	4	0.215476	0.999994	1
Thioalkalivibrio_B paradoxus	618	1962	12351	62	0.631548	0.999994	1
UBA12478 sp1	618	583	12351	10	0.342803	0.999994	1
Thauera phenylacetica	618	2343	12351	78	0.665328	0.999994	1
Lactobacillus_B ruminis	618	1186	12351	31	0.522385	0.999994	1
2-01-FULL-45-33 sp2	618	448	12351	6	0.267662	0.999994	1
GWA1-44-25 sp2	618	448	12351	6	0.267662	0.999994	1
Methylosarcina_A fibrata	618	2156	12351	70	0.648878	0.999994	1
Mycoplasma_G fermentans	618	484	12351	7	0.289046	0.999994	1
GWB1-50-10 sp1	618	373	12351	4	0.214321	0.999994	1
Rickettsia felis	618	801	12351	17	0.42416	0.999995	1
CAG-433 sp1	618	620	12351	11	0.35458	0.999995	1
2-01-FULL-46-14 sp1	618	522	12351	8	0.30629	0.999995	1
UBA7867 sp1	618	452	12351	6	0.265293	0.999995	1
Photorhabdus temperata_B	618	2234	12351	73	0.65306	0.999995	1
UBA9337 sp1	618	523	12351	8	0.305705	0.999995	1
2-01-FULL-43-22 sp1	618	416	12351	5	0.24021	0.999995	1
2-01-FULL-40-13 sp3	618	590	12351	10	0.338736	0.999995	1
2-12-FULL-55-11 sp1	618	590	12351	10	0.338736	0.999995	1
UBA12411 sp1	618	590	12351	10	0.338736	0.999995	1
CAG-485 sp5	618	1222	12351	32	0.52335	0.999996	1
Paceibacter normanii	618	337	12351	3	0.177912	0.999996	1
Thiosymbion oneisti	618	1732	12351	52	0.600025	0.999996	1
Mycoplasma_F leonicaptivi	618	418	12351	5	0.23906	0.999996	1
Campylobacter_A concisus	618	1329	12351	36	0.541366	0.999996	1
UBA1557 sp1	618	457	12351	6	0.262391	0.999996	1
Smithella sp2	618	1037	12351	25	0.481809	0.999996	1
Pyramidobacter sp1	618	1486	12351	42	0.564864	0.999996	1
Fibrobacter sp4	618	1384	12351	38	0.548733	0.999996	1
Dialister micraerophilus	618	869	12351	19	0.436966	0.999996	1
Photorhabdus luminescens	618	2479	12351	83	0.669137	0.999996	1
Cruoricaptor ignavus	618	1066	12351	26	0.48745	0.999996	1
GWA2-33-14 sp1	618	422	12351	5	0.236794	0.999996	1
Frankia casuarinae	618	1984	12351	62	0.624545	0.999996	1
CAG-1031 sp2	618	1150	12351	29	0.503981	0.999996	1
UBA10119 sp1	618	461	12351	6	0.260114	0.999997	1
WO2-42-50 sp1	618	532	12351	8	0.300533	0.999997	1
UBA2259 sp1	618	385	12351	4	0.207641	0.999997	1
Sphingomonas_C wittichii	618	2556	12351	86	0.672436	0.999997	1
UBA4124 sp1	618	344	12351	3	0.174292	0.999997	1
Fibromonas termitidis	618	1099	12351	27	0.490998	0.999997	1
2-01-FULL-46-13 sp1	618	426	12351	5	0.234571	0.999997	1
C7867-001 sp3	618	387	12351	4	0.206568	0.999997	1
HO2-45-28 sp1	618	465	12351	6	0.257877	0.999997	1
Mogibacterium timidum	618	936	12351	21	0.448391	0.999997	1
Rappaport israeli	618	1021	12351	24	0.469785	0.999997	1
UBA12086 sp2	618	502	12351	7	0.278681	0.999997	1
Planktothrix agardhii	618	1875	12351	57	0.607557	0.999997	1
UBA2277 sp2	618	391	12351	4	0.204455	0.999997	1
Acinetobacter johnsonii	618	2167	12351	69	0.636361	0.999997	1
Lactobacillus_B acidipiscis	618	1425	12351	39	0.54697	0.999997	1
Mycoplasma_F synoviae	618	431	12351	5	0.23185	0.999998	1
UBA9973 sp5	618	431	12351	5	0.23185	0.999998	1
2-01-FULL-40-13 sp4	618	574	12351	9	0.313361	0.999998	1
CAG-273 sp1	618	672	12351	12	0.356883	0.999998	1
Mycoplasma_A suis	618	250	12351	1	0.0799417	0.999998	1
UBA10133 sp3	618	433	12351	5	0.230779	0.999998	1
GWA2-42-14 sp1	618	542	12351	8	0.294988	0.999998	1
UBA9569 sp1	618	352	12351	3	0.17033	0.999998	1
Enhydrobacter aerosaccus	618	1784	12351	53	0.593738	0.999998	1
Gallibacterium anatis	618	1809	12351	54	0.59658	0.999998	1
UBA5004 sp5	618	306	12351	2	0.130624	0.999998	1
Brocadia fulgida	618	1483	12351	41	0.552531	0.999998	1
Mycoplasma_J mobile	618	435	12351	5	0.229718	0.999998	1
DTU049 sp1	618	769	12351	15	0.389833	0.999998	1
Peptoniphilus_D asaccharolyticus	618	1086	12351	26	0.478473	0.999998	1
UBA9973 sp7	618	354	12351	3	0.169368	0.999998	1
Campylobacter coli	618	1329	12351	35	0.526328	0.999998	1
GWB1-40-14 sp1	618	436	12351	5	0.229191	0.999998	1
UBA920 sp1	618	436	12351	5	0.229191	0.999998	1
UBA12049 sp1	618	474	12351	6	0.25298	0.999998	1
UBA2810 sp1	618	1197	12351	30	0.500888	0.999998	1
Mycoplasma_F cynos	618	437	12351	5	0.228666	0.999998	1
Microscilla marina	618	1840	12351	55	0.597391	0.999998	1
Achromatium palustre	618	1332	12351	35	0.525143	0.999998	1
UBA12108 sp1	618	438	12351	5	0.228144	0.999998	1
GWA2-43-13 sp1	618	476	12351	6	0.251917	0.999998	1
UBA9631 sp1	618	548	12351	8	0.291758	0.999998	1
Mycoplasma_D cloacale	618	357	12351	3	0.167945	0.999998	1
Porphyromonas circumdentaria	618	893	12351	19	0.425222	0.999998	1
Bartonella vinsonii_A	618	1008	12351	23	0.456017	0.999998	1
Lamprocystis purpurea	618	2208	12351	70	0.633596	0.999998	1
GWB1-38-13 sp1	618	440	12351	5	0.227107	0.999998	1
Photorhabdus heterorhabditis	618	2398	12351	78	0.650068	0.999998	1
GWA2-45-9 sp1	618	358	12351	3	0.167476	0.999998	1
Mycoplasma_D salivarium	618	358	12351	3	0.167476	0.999998	1
Bacteroides sp2	618	1594	12351	45	0.564206	0.999998	1
Moraxella bovoculi	618	1415	12351	38	0.536711	0.999998	1
UBA9629 sp1	618	618	12351	10	0.323389	0.999998	1
Prevotellamassilia timonensis	618	1095	12351	26	0.47454	0.999998	1
UBA9973 sp9	618	442	12351	5	0.22608	0.999998	1
Roseburia inulinivorans	618	1673	12351	48	0.573402	0.999998	1
Prevotella sp33	618	1312	12351	34	0.517915	0.999998	1
GWC1-37-10 sp1	618	360	12351	3	0.166545	0.999998	1
TTA-H9 sp1	618	1096	12351	26	0.474107	0.999999	1
O2-02-FULL-42-9 sp1	618	839	12351	17	0.404949	0.999999	1
UBA6899 sp1	618	553	12351	8	0.28912	0.999999	1
Mycoplasma_G gallinarum	618	404	12351	4	0.197876	0.999999	1
UBA6264 sp1	618	362	12351	3	0.165625	0.999999	1
Streptococcus tigurinus	618	1473	12351	40	0.542714	0.999999	1
Mycoplasma_F glycophilum	618	405	12351	4	0.197387	0.999999	1
Anaerococcus obesiensis	618	1237	12351	31	0.500848	0.999999	1
Ruminococcus flavefaciens_A	618	1293	12351	33	0.510069	0.999999	1
Sutterella sp3	618	1320	12351	34	0.514776	0.999999	1
UBA2804 sp1	618	933	12351	20	0.428412	0.999999	1
Mycoplasma_AA haemofelis	618	263	12351	1	0.0759903	0.999999	1
Protochlamydia amoebophila	618	991	12351	22	0.443673	0.999999	1
JGIOTU-2 sp1	618	1133	12351	27	0.476264	0.999999	1
Nucleicultrix amoebiphila	618	1078	12351	25	0.463484	0.999999	1
Ureaplasma diversum	618	367	12351	3	0.163369	0.999999	1
GWA2-44-9 sp1	618	488	12351	6	0.245723	0.999999	1
2-01-FULL-51-34 sp1	618	560	12351	8	0.285506	0.999999	1
Kazan-3B-28 sp2	618	410	12351	4	0.19498	0.999999	1
UBA9933 sp1	618	489	12351	6	0.24522	0.999999	1
GWC1-42-9 sp1	618	411	12351	4	0.194505	0.999999	1
Prevotella conceptionensis	618	1136	12351	27	0.475006	0.999999	1
Fischerella sp1	618	2324	12351	74	0.636369	0.999999	1
Acidithiobacillus caldus	618	1663	12351	47	0.564832	0.999999	1
UBA12078 sp1	618	369	12351	3	0.162483	0.999999	1
Mitsuokella bovis	618	1613	12351	45	0.55756	0.999999	1
Mycoplasma_G bovigenitalium	618	412	12351	4	0.194033	0.999999	1
Bartonella queenslandensis	618	939	12351	20	0.425675	0.999999	1
GWB1-36-5 sp1	618	527	12351	7	0.265461	0.999999	1
UBA6382 sp3	618	881	12351	18	0.408329	0.999999	1
Lachnoanaerobaculum saburreum_A	618	1460	12351	39	0.533858	0.999999	1
Bergeyella zoohelcum	618	1083	12351	25	0.461344	0.999999	1
Rubidus massiliensis	618	1139	12351	27	0.473755	0.999999	1
UBA12042 sp1	618	454	12351	5	0.220104	0.999999	1
UBA1406 sp1	618	454	12351	5	0.220104	0.999999	1
UBA10009 sp1	618	698	12351	12	0.343589	0.999999	1
UBA1558 sp1	618	414	12351	4	0.193096	0.999999	1
Bifidobacterium vaginale_C	618	823	12351	16	0.388538	0.999999	1
Thermodesulfovibrio islandicus	618	1384	12351	36	0.519852	0.999999	1
UBA5124 sp2	618	455	12351	5	0.21962	0.999999	1
UBA917 sp1	618	372	12351	3	0.161173	0.999999	1
Ruminococcus_B sp2	618	2091	12351	64	0.611702	0.999999	1
Cardiobacterium valvarum	618	1359	12351	35	0.51471	0.999999	1
2-01-FULL-38-13 sp1	618	373	12351	3	0.160741	0.999999	1
GWA2-46-10 sp1	618	326	12351	2	0.12261	0.999999	1
UBA11963 sp1	618	602	12351	9	0.298786	0.999999	1
2-12-FULL-40-10 sp1	618	457	12351	5	0.218659	0.999999	1
GWB1-41-6 sp1	618	417	12351	4	0.191707	0.999999	1
CAG-302 sp2	618	568	12351	8	0.281485	0.999999	1
Chlorobium phaeobacteroides	618	1493	12351	40	0.535444	0.999999	1
Sphingobium chungbukense	618	2360	12351	75	0.63513	0.999999	1
UBA10119 sp2	618	418	12351	4	0.191248	0.999999	1
C7867-001 sp2	618	375	12351	3	0.159883	0.999999	1
GWF1-31-35 sp1	618	375	12351	3	0.159883	0.999999	1
Hepatoplasma crinochetorum_A	618	375	12351	3	0.159883	0.999999	1
Ureaplasma canigenitalium	618	375	12351	3	0.159883	0.999999	1
GWB1-45-9 sp1	618	377	12351	3	0.159035	0.999999	1
GWF1-31-35 sp2	618	377	12351	3	0.159035	0.999999	1
Kingella kingae	618	1340	12351	34	0.507093	0.999999	1
Mycoplasma_F verecundum	618	378	12351	3	0.158615	0.999999	1
UBA10212 sp1	618	462	12351	5	0.216293	0.999999	1
UBA1049 sp1	618	981	12351	21	0.427823	0.999999	1
Geminocystis herdmanii	618	1629	12351	45	0.552084	0.999999	1
Micromonospora arenicola	618	2486	12351	80	0.643136	0.999999	1
UBA2193 sp1	618	422	12351	4	0.189435	0.999999	1
Nitrospira_A sp1	618	2030	12351	61	0.600548	0.999999	1
Syntrophomonas wolfei	618	1422	12351	37	0.520015	0.999999	1
Diaphorobacter ebreus	618	2392	12351	76	0.634989	0.999999	1
Tolypothrix_A bouteillei	618	2487	12351	80	0.642877	0.999999	1
Mucinivorans hirudinis	618	1097	12351	25	0.455457	0.999999	1
Mycoplasma_E molare	618	423	12351	4	0.188988	0.999999	1
C941 sp3	618	984	12351	21	0.426518	0.999999	1
Bartonella tribocorum	618	1013	12351	22	0.434037	0.999999	1
GWC2-39-14 sp1	618	503	12351	6	0.238395	0.999999	1
Haemophilus_C parasuis	618	1505	12351	40	0.531174	0.999999	1
KLE1615 sp1	618	1505	12351	40	0.531174	0.999999	1
Pelistega indica	618	1609	12351	44	0.546525	0.999999	1
UBA11549 sp2	618	1015	12351	22	0.433182	0.999999	1
Butyricicoccus pullicaecorum	618	1610	12351	44	0.546186	0.999999	1
Mycoplasma_D alkalescens	618	383	12351	3	0.156544	0.999999	1
UBA12445 sp1	618	383	12351	3	0.156544	0.999999	1
Thioalkalivibrio_B nitratireducens	618	1939	12351	57	0.587504	1	1
DTU033 sp1	618	1508	12351	40	0.530118	1	1
Desulfosporosinus sp2	618	1482	12351	39	0.525933	1	1
UBA2177 sp1	618	280	12351	1	0.0713766	1	1
UBA3626 sp1	618	1159	12351	27	0.46558	1	1
Ureaplasma parvum	618	384	12351	3	0.156136	1	1
Prevotella scopos	618	1075	12351	24	0.446186	1	1
GWA2-44-9 sp2	618	428	12351	4	0.18678	1	1
Mycoplasma_F canis	618	428	12351	4	0.18678	1	1
Mycoplasma_F columborale	618	428	12351	4	0.18678	1	1
UBA4951 sp1	618	650	12351	10	0.307468	1	1
Kallipyga massiliensis	618	992	12351	21	0.423079	1	1
UBA8498 sp2	618	430	12351	4	0.185911	1	1
2-02-FULL-53-10 sp1	618	471	12351	5	0.21216	1	1
C7867-001 sp4	618	387	12351	3	0.154926	1	1
UBA10573 sp1	618	1301	12351	32	0.491571	1	1
Prevotella sp18	618	1192	12351	28	0.469457	1	1
Mycoplasma_D auris	618	388	12351	3	0.154527	1	1
GWA2-56-11 sp1	618	511	12351	6	0.234663	1	1
Frankia sp2	618	2716	12351	89	0.654898	1	1
UBA9973 sp11	618	432	12351	4	0.18505	1	1
Lactobacillus kefiranofaciens	618	1110	12351	25	0.450122	1	1
Bacteroides_B dorei	618	1569	12351	42	0.534983	1	1
Mycoplasma_E conjunctivae	618	389	12351	3	0.154129	1	1
Prevotella buccae	618	1167	12351	27	0.462388	1	1
GWA2-47-10 sp1	618	586	12351	8	0.272839	1	1
Mycoplasma_BB girerdii	618	390	12351	3	0.153734	1	1
UBA9973 sp14	618	390	12351	3	0.153734	1	1
Desulfotomaculum_F acetoxidans	618	1725	12351	48	0.556117	1	1
Treponema_B denticola	618	1225	12351	29	0.473125	1	1
CAG-568 sp1	618	515	12351	6	0.23284	1	1
C7867-001 sp1	618	392	12351	3	0.15295	1	1
Mycoplasma_E flocculare	618	392	12351	3	0.15295	1	1
Dethiosulfovibrio salsuginis	618	1522	12351	40	0.525241	1	1
Peribacter riflensis	618	589	12351	8	0.271449	1	1
Moorea producens	618	2250	12351	69	0.612887	1	1
Bartonella doshiae	618	1001	12351	21	0.419275	1	1
Faecalibacterium prausnitzii_C	618	1391	12351	35	0.502869	1	1
Ureaplasma urealyticum	618	393	12351	3	0.152561	1	1
Anaerococcus tetradius	618	1173	12351	27	0.460023	1	1
Eubacterium_H cellulosolvens	618	1339	12351	33	0.492546	1	1
Alistipes putredinis	618	1118	12351	25	0.446902	1	1
Lactobacillus_H fermentum	618	1230	12351	29	0.471201	1	1
UBA2206 sp2	618	479	12351	5	0.208616	1	1
2-02-FULL-40-10 sp1	618	592	12351	8	0.270073	1	1
Ruminiclostridium straminisolvens	618	1631	12351	44	0.539153	1	1
UBA10001 sp1	618	396	12351	3	0.151405	1	1
Mycoplasma_G lipofaciens	618	440	12351	4	0.181686	1	1
Mycoplasma_F anatis	618	481	12351	5	0.207749	1	1
Holospora obtusa	618	520	12351	6	0.230601	1	1
SCADC1-2-3 sp1	618	1450	12351	37	0.509973	1	1
Phocaeicola abscessus	618	1093	12351	24	0.438839	1	1
Catonella morbi	618	1397	12351	35	0.500709	1	1
Geobacter_B toluenoxydans	618	1424	12351	36	0.50525	1	1
UBA1561 sp2	618	441	12351	4	0.181274	1	1
WO2-39-10b sp1	618	441	12351	4	0.181274	1	1
Protochlamydia naegleriophila	618	1262	12351	30	0.47509	1	1
Methylobacter_A tundripaludum	618	2307	12351	71	0.61507	1	1
Neisseria lactamica	618	1317	12351	32	0.485599	1	1
Lactobacillus helveticus	618	1037	12351	22	0.423992	1	1
UBA3839 sp2	618	1095	12351	24	0.438037	1	1
Thioalkalimicrobium aerophilum	618	1399	12351	35	0.499993	1	1
Rickettsia raoultii	618	764	12351	13	0.340066	1	1
YB12-FULL-65-16 sp1	618	1892	12351	54	0.570409	1	1
2-01-FULL-39-21 sp2	618	484	12351	5	0.206461	1	1
Bifidobacterium vaginale_D	618	798	12351	14	0.350622	1	1
WO2-44-18 sp1	618	400	12351	3	0.149891	1	1
UBA4665 sp1	618	524	12351	6	0.228841	1	1
Desulfamplus magnetovallimortis	618	1844	12351	52	0.563581	1	1
Pelobacter_C propionicus	618	1819	12351	51	0.560339	1	1
Porphyromonas sp2	618	1012	12351	21	0.414718	1	1
Prevotella ruminicola	618	1323	12351	32	0.483397	1	1
Calescibacterium nevades	618	1129	12351	25	0.442547	1	1
Regiella insecticola	618	1073	12351	23	0.428392	1	1
CAG-488 sp2	618	1102	12351	24	0.435255	1	1
Flavobacterium sp6	618	1298	12351	31	0.47731	1	1
Rhodoferax antarcticus	618	2049	12351	60	0.585225	1	1
Sedimentibacter sp2	618	1461	12351	37	0.506134	1	1
Streptococcus sp2	618	1381	12351	34	0.492038	1	1
Piscirickettsia salmonis	618	1408	12351	35	0.496797	1	1
Proteiniphilum acetatigenes	618	1542	12351	40	0.518429	1	1
Saccharopolyspora phatthalungensis	618	2199	12351	66	0.599836	1	1
Sphingobium faniae	618	2101	12351	62	0.589765	1	1
Paraburkholderia_C rhizoxinica	618	1751	12351	48	0.547859	1	1
UBA12420 sp2	618	868	12351	16	0.368395	1	1
UBA2206 sp1	618	531	12351	6	0.225824	1	1
Fusobacterium animalis	618	1276	12351	30	0.469877	1	1
UBA12396 sp1	618	451	12351	4	0.177254	1	1
UBA8498 sp7	618	451	12351	4	0.177254	1	1
Mycoplasma_G californicum	618	407	12351	3	0.147313	1	1
Arsenophonus triatominarum	618	1050	12351	22	0.418742	1	1
C941 sp6	618	1021	12351	21	0.411062	1	1
Mycoplasma_I agassizii	618	452	12351	4	0.176862	1	1
UBA1561 sp1	618	452	12351	4	0.176862	1	1
Bartonella ancashensis	618	933	12351	18	0.385571	1	1
Dehalococcoides mccartyi_A	618	993	12351	20	0.402526	1	1
Bacteroides_B sartorii	618	1496	12351	38	0.507651	1	1
Pseudanabaena biceps	618	1910	12351	54	0.565033	1	1
Herbinix sp1	618	1308	12351	31	0.473661	1	1
Lactobacillus_B salivarius	618	1225	12351	28	0.45681	1	1
Occidentia massiliensis	618	679	12351	10	0.294336	1	1
Metallibacterium scheffleri	618	1759	12351	48	0.545367	1	1
Actinomyces graevenitzii	618	1055	12351	22	0.416758	1	1
UBA733 sp3	618	680	12351	10	0.293903	1	1
Aphanizomenon sp2	618	1887	12351	53	0.561329	1	1
UBA12151 sp1	618	455	12351	4	0.175696	1	1
Aromatoleum aromaticum	618	2161	12351	64	0.591887	1	1
UBA4975 sp2	618	1256	12351	29	0.461447	1	1
Mycoplasma_E hyopneumoniae	618	412	12351	3	0.145525	1	1
Gallionella sp3	618	1367	12351	33	0.482458	1	1
UBA9973 sp3	618	457	12351	4	0.174927	1	1
Treponema_B putidum	618	1173	12351	26	0.442985	1	1
XYB1-36-10 sp1	618	364	12351	2	0.10981	1	1
Mycoplasma_B iowae	618	538	12351	6	0.222886	1	1
UBA3207 sp1	618	576	12351	7	0.242879	1	1
GWB1-40-14 sp2	618	413	12351	3	0.145173	1	1
Planktothrix rubescens	618	1816	12351	50	0.55026	1	1
GWF2-35-18 sp1	618	539	12351	6	0.222472	1	1
Amoebophilus asiaticus	618	577	12351	7	0.242458	1	1
UBA12463 sp2	618	577	12351	7	0.242458	1	1
Coprococcus eutactus_A	618	1342	12351	32	0.476553	1	1
Mycoplasma_F buteonis	618	414	12351	3	0.144822	1	1
Methylohalobius crimeensis	618	1894	12351	53	0.559255	1	1
Mycoplasma_D hyosynoviae	618	366	12351	2	0.10921	1	1
Mycoplasma_F gallinaceum	618	366	12351	2	0.10921	1	1
Paracaedibacter acanthamoebae	618	1090	12351	23	0.421711	1	1
Acidithiobacillus thiooxidans	618	1585	12351	41	0.516973	1	1
Photorhabdus temperata_A	618	2365	12351	72	0.608436	1	1
UBA5619 sp1	618	1507	12351	38	0.503946	1	1
Fenollaria timonensis	618	943	12351	18	0.381482	1	1
Porphyromonas gingivicanis	618	913	12351	17	0.372128	1	1
Cylindrospermum stagnale	618	2171	12351	64	0.589161	1	1
Aminicenans sakinawicola	618	1235	12351	28	0.453111	1	1
Centipeda sp2	618	1588	12351	41	0.515997	1	1
Fretibacterium fastidiosum	618	1179	12351	26	0.440731	1	1
Dialister_A pneumosintes	618	883	12351	16	0.362137	1	1
Paenibacillus_B popilliae	618	1641	12351	43	0.523689	1	1
Mycoplasma_F felis	618	418	12351	3	0.143436	1	1
Peptoniphilus_A timonensis	618	1036	12351	21	0.40511	1	1
Prevotella timonensis	618	1036	12351	21	0.40511	1	1
Peribacter sp1	618	619	12351	8	0.258293	1	1
Ruminococcus flavefaciens_H	618	1210	12351	27	0.445956	1	1
Lactobacillus_H reuteri	618	1322	12351	31	0.468645	1	1
UBA6729 sp1	618	1067	12351	22	0.412071	1	1
Xenophilus azovorans	618	2778	12351	89	0.640282	1	1
UBA12403 sp1	618	465	12351	4	0.171918	1	1
CAG-269 sp1	618	692	12351	10	0.288807	1	1
12-FULL-44-12b sp1	618	314	12351	1	0.0636479	1	1
UBA10566 sp2	618	1010	12351	20	0.395751	1	1
GWB1-42-6 sp1	618	421	12351	3	0.142414	1	1
UBA12068 sp3	618	466	12351	4	0.171549	1	1
Marinospirillum insulare	618	1752	12351	47	0.536139	1	1
Lactobacillus crispatus	618	1100	12351	23	0.417877	1	1
UBA12115 sp1	618	373	12351	2	0.107161	1	1
UBA1568 sp1	618	467	12351	4	0.171181	1	1
UBA3864 sp1	618	1042	12351	21	0.402778	1	1
Butyricicoccus desmolans	618	1301	12351	30	0.460848	1	1
UBA10015 sp2	618	1102	12351	23	0.417119	1	1
Sphingobium sp3	618	2476	12351	76	0.613446	1	1
Mycoplasma mycoides	618	511	12351	5	0.195552	1	1
Dehalococcoides mccartyi	618	1015	12351	20	0.393802	1	1
UBA2144 sp1	618	551	12351	6	0.217627	1	1
UBA5124 sp1	618	425	12351	3	0.141074	1	1
Streptococcus salivarius	618	1441	12351	35	0.48542	1	1
Clostridium_AI sp1	618	1628	12351	42	0.515595	1	1
Rickettsia helvetica	618	732	12351	11	0.300328	1	1
UBA8498 sp3	618	426	12351	3	0.140743	1	1
Helicobacter_B macacae	618	1047	12351	21	0.400854	1	1
UBA6899 sp2	618	471	12351	4	0.169728	1	1
Mycoplasma_D hominis	618	377	12351	2	0.106024	1	1
Saccharimonas aalborgensis	618	513	12351	5	0.19479	1	1
2-01-FULL-40-13 sp1	618	553	12351	6	0.21684	1	1
Kyrpidia tusciae	618	1990	12351	56	0.562404	1	1
UBA2268 sp1	618	1250	12351	28	0.447674	1	1
Streptococcus mitis	618	1222	12351	27	0.441577	1	1
Treponema_A vincentii	618	1222	12351	27	0.441577	1	1
Brocadia caroliniensis	618	1362	12351	32	0.469555	1	1
UBA11712 sp2	618	514	12351	5	0.194411	1	1
Acetivibrio clariflavum	618	1684	12351	44	0.522185	1	1
Johnsonella ignava	618	1137	12351	24	0.421856	1	1
Dam-1 sp1	618	1049	12351	21	0.40009	1	1
UBA8910 sp1	618	1363	12351	32	0.469211	1	1
Mycoplasma yeatsii	618	473	12351	4	0.16901	1	1
Acetobacterium wieringae	618	1789	12351	48	0.536222	1	1
Ruminococcus_D bicirculans	618	1224	12351	27	0.440855	1	1
Bifidobacterium vaginale_A	618	835	12351	14	0.335085	1	1
Peptoniphilus_A grossensis	618	1139	12351	24	0.421115	1	1
Prevotella melaninogenica	618	1110	12351	23	0.414113	1	1
Odyssella thessalonicensis	618	1081	12351	22	0.406734	1	1
Butyrivibrio hungatei_A	618	1448	12351	35	0.483073	1	1
HO2-43-30 sp1	618	475	12351	4	0.168298	1	1
GWA2-43-14 sp1	618	668	12351	9	0.269265	1	1
Hepatoplasma crinochetorum	618	381	12351	2	0.10491	1	1
CAG-65 sp2	618	1503	12351	37	0.49199	1	1
Geobacter_B uraniireducens	618	1997	12351	56	0.560433	1	1
CAG-41 sp1	618	1199	12351	26	0.433379	1	1
Marinitoga piezophila	618	1312	12351	30	0.456984	1	1
Mycoplasma_F alligatoris	618	476	12351	4	0.167945	1	1
Campylobacter_B gracilis	618	1142	12351	24	0.420009	1	1
Geoalkalibacter_A subterraneus	618	1769	12351	47	0.530987	1	1
UBA12472 sp1	618	432	12351	3	0.138788	1	1
Butyrivibrio sp5	618	1613	12351	41	0.507999	1	1
CAG-269 sp4	618	706	12351	10	0.28308	1	1
HO2-45-11b sp1	618	478	12351	4	0.167242	1	1
Photorhabdus temperata	618	2421	12351	73	0.602617	1	1
Caryophanon latum	618	1641	12351	42	0.51151	1	1
Sphingobium baderi_A	618	2002	12351	56	0.559033	1	1
Anaerococcus provenciensis	618	1175	12351	25	0.425222	1	1
Roseburia intestinalis	618	1616	12351	41	0.507056	1	1
Ruminococcus_D albus_A	618	1373	12351	32	0.465793	1	1
GWC2-42-12 sp1	618	522	12351	5	0.191431	1	1
Faecalibacterium prausnitzii	618	1290	12351	29	0.449285	1	1
WO2-43-9 sp1	618	480	12351	4	0.166545	1	1
Eubacterium_B infirmum	618	999	12351	19	0.380103	1	1
Bartonella bovis	618	969	12351	18	0.371247	1	1
UBA12079 sp2	618	328	12351	1	0.0609312	1	1
Mycoplasma_G columbinum	618	387	12351	2	0.103284	1	1
Cycloclasticus zancles	618	1777	12351	47	0.528596	1	1
2-01-FULL-40-39 sp1	618	437	12351	3	0.1372	1	1
UBA12158 sp1	618	437	12351	3	0.1372	1	1
Helicobacter_D pullorum	618	1208	12351	26	0.43015	1	1
UBA5004 sp1	618	329	12351	1	0.060746	1	1
Campylobacter jejuni	618	1294	12351	29	0.447896	1	1
XYD1-37-29 sp1	618	483	12351	4	0.165511	1	1
UBA4334 sp3	618	1122	12351	23	0.409684	1	1
Planktothrix serta	618	1908	12351	52	0.544676	1	1
Thiocapsa marina	618	2185	12351	63	0.576239	1	1
Microthrix parvicella	618	1832	12351	49	0.534545	1	1
Novosphingobium pentaromativorans	618	2309	12351	68	0.588571	1	1
Escherichia coli	618	3685	12351	127	0.688779	1	1
Helicobacter_A bilis_A	618	1094	12351	22	0.401901	1	1
Mycoplasma_E collis	618	439	12351	3	0.136575	1	1
Sphingobium cloacae	618	1935	12351	53	0.547405	1	1
2-02-FULL-48-11 sp1	618	1182	12351	25	0.422704	1	1
Sphingopyxis bauzanensis	618	2261	12351	66	0.583387	1	1
Fusobacterium hwasookii	618	1353	12351	31	0.457907	1	1
Anaerococcus pacaensis	618	1183	12351	25	0.422347	1	1
Caldicellulosiruptor kristjanssonii	618	1436	12351	34	0.473193	1	1
UBA10103 sp5	618	440	12351	3	0.136264	1	1
UBA1177 sp1	618	882	12351	15	0.339888	1	1
CAG-269 sp3	618	681	12351	9	0.264125	1	1
Ga6A1 sp1	618	1243	12351	27	0.434116	1	1
Caldicellulosiruptor kronotskyensis	618	1494	12351	36	0.481577	1	1
UBA9337 sp2	618	530	12351	5	0.188542	1	1
UBA11549 sp1	618	1069	12351	21	0.392604	1	1
UBA4055 sp1	618	1069	12351	21	0.392604	1	1
2-01-FULL-58-14 sp1	618	443	12351	3	0.135342	1	1
2-02-FULL-45-18 sp1	618	443	12351	3	0.135342	1	1
Prevotella amnii	618	948	12351	17	0.358389	1	1
Methylovulum miyakonense	618	1942	12351	53	0.545432	1	1
Mycoplasma_B penetrans	618	531	12351	5	0.188187	1	1
Accumulibacter aalborgensis	618	2069	12351	58	0.560249	1	1
WO2-35-19 sp3	618	335	12351	1	0.059658	1	1
UBA9649 sp1	618	1246	12351	27	0.433071	1	1
UBA10103 sp3	618	444	12351	3	0.135037	1	1
Agathobacter faecis	618	1497	12351	36	0.480612	1	1
Fournierella massiliensis	618	1470	12351	35	0.475844	1	1
Dialister invisus	618	1131	12351	23	0.406424	1	1
Leptospira santarosai	618	1526	12351	37	0.484575	1	1
Crenothrix polyspora	618	1607	12351	40	0.49746	1	1
Pelotomaculum thermopropionicum	618	1634	12351	41	0.501471	1	1
GWA1-54-10 sp3	618	396	12351	2	0.100937	1	1
Ruminococcus_B gnavus	618	1661	12351	42	0.505351	1	1
Thermus thermophilus	618	1661	12351	42	0.505351	1	1
Magnetobacterium casensis	618	1278	12351	28	0.437866	1	1
Synechococcus_B spongiarum_D	618	1044	12351	20	0.382863	1	1
Mariprofundus ferrooxydans	618	1635	12351	41	0.501164	1	1
Lactobacillus_H mucosae	618	1250	12351	27	0.431685	1	1
Bacteroides fragilis	618	1555	12351	38	0.48839	1	1
UBA12079 sp1	618	338	12351	1	0.0591285	1	1
GWC2-36-17 sp1	618	397	12351	2	0.100682	1	1
Polynucleobacter necessarius_C	618	758	12351	11	0.290026	1	1
Mycoplasma_G felifaucium	618	398	12351	2	0.100429	1	1
Capnocytophaga ochracea	618	1107	12351	22	0.397181	1	1
Coleofasciculus chthonoplastes	618	1977	12351	54	0.545884	1	1
Neochlamydia sp1	618	860	12351	14	0.325344	1	1
Prevotella bryantii	618	1225	12351	26	0.424181	1	1
Gallionella acididurans	618	1745	12351	45	0.515384	1	1
Helicobacter cetorum	618	987	12351	18	0.364476	1	1
GCF1875585 sp1	618	1109	12351	22	0.396465	1	1
Mycoplasma_I pulmonis	618	450	12351	3	0.133236	1	1
UBA12053 sp1	618	496	12351	4	0.161173	1	1
UBA10174 sp1	618	1227	12351	26	0.423489	1	1
CAG-306 sp1	618	1050	12351	20	0.380675	1	1
Symphothece euryhalinus	618	1695	12351	43	0.507005	1	1
Nitrosomonas communis_A	618	1642	12351	41	0.499027	1	1
UBA1081 sp1	618	895	12351	15	0.334951	1	1
Desulfonatronospira thiodismutans	618	1589	12351	39	0.490517	1	1
Prevotella sp22	618	1170	12351	24	0.409958	1	1
UBA12068 sp1	618	497	12351	4	0.160849	1	1
Holospora undulata	618	540	12351	5	0.18505	1	1
Murdochiella massiliensis	618	896	12351	15	0.334578	1	1
Shuttleworthia satelles	618	1171	12351	24	0.409608	1	1
Mycoplasma_G simbae	618	402	12351	2	0.09943	1	1
UBA816 sp1	618	343	12351	1	0.0582666	1	1
Thauera butanivorans	618	2333	12351	68	0.582516	1	1
Campylobacter_C iguaniorum	618	1287	12351	28	0.434804	1	1
Dialister sp1	618	1230	12351	26	0.422456	1	1
UBA2187 sp3	618	1143	12351	23	0.402157	1	1
UBA4705 sp1	618	992	12351	18	0.362639	1	1
Butyrivibrio sp3	618	1565	12351	38	0.485269	1	1
Scytonema hofmannii	618	2506	12351	75	0.598128	1	1
GWA2-41-24 sp1	618	542	12351	5	0.184367	1	1
Mycoplasma_F pullorum	618	454	12351	3	0.132062	1	1
Bartonella grahamii	618	1024	12351	19	0.370824	1	1
Wolbachia sp4	618	696	12351	9	0.258432	1	1
Immundisolibacter cernigliae	618	2012	12351	55	0.546322	1	1
Ezakiella massiliensis	618	932	12351	16	0.343098	1	1
Kingella negevensis	618	1292	12351	28	0.433121	1	1
Methylobacterium thiocyanatum	618	1206	12351	25	0.414292	1	1
Novosphingobium resinovorum	618	2632	12351	80	0.60746	1	1
NK4A136 sp3	618	1236	12351	26	0.420406	1	1
Prevotella disiens	618	997	12351	18	0.36082	1	1
CAG-485 sp9	618	1089	12351	21	0.385394	1	1
Ruminococcus_E sp1	618	1089	12351	21	0.385394	1	1
Xenorhabdus cabanillasii	618	2243	12351	64	0.570249	1	1
UBA8905 sp1	618	1351	12351	30	0.443792	1	1
Spirulina subsalsa	618	1811	12351	47	0.518672	1	1
Dehalogenimonas lykanthroporepellens	618	1060	12351	20	0.377084	1	1
Finegoldia magna	618	1121	12351	22	0.392221	1	1
Methylobacterium rhodinum	618	1210	12351	25	0.412922	1	1
Bacteroides eggerthii	618	1547	12351	37	0.477997	1	1
Pseudoflavonifractor capillosus	618	1628	12351	40	0.491043	1	1
Spiroplasma poulsonii	618	505	12351	4	0.1583	1	1
Lactobacillus_G sanfranciscensis	618	905	12351	15	0.33125	1	1
Bartonella schoenbuchensis	618	969	12351	17	0.350622	1	1
Ruminococcus_B torques	618	1326	12351	29	0.437087	1	1
Fusobacterium vincentii	618	1269	12351	27	0.425222	1	1
Spiroplasma citri	618	506	12351	4	0.157988	1	1
UBA1547 sp3	618	549	12351	5	0.182017	1	1
Campylobacter_B ureolyticus	618	1153	12351	23	0.398669	1	1
Petrimonas mucosa	618	1327	12351	29	0.436758	1	1
Desulfurispirillum indicum	618	1631	12351	40	0.490139	1	1
Mycoplasma_F sturni	618	411	12351	2	0.0972527	1	1
Leptotrichia hofstadii	618	1300	12351	28	0.430456	1	1
Erysipelatoclostridium saccharogumia	618	1413	12351	32	0.452607	1	1
Massilioclostridium coli	618	1125	12351	22	0.390826	1	1
Succinivibrio sp2	618	1155	12351	23	0.397978	1	1
GWC2-40-17 sp1	618	462	12351	3	0.129776	1	1
Serratia symbiotica	618	1844	12351	48	0.520228	1	1
UBA9936 sp1	618	509	12351	4	0.157056	1	1
Prevotella histicola	618	1097	12351	21	0.382584	1	1
Lactobacillus delbrueckii_A	618	1067	12351	20	0.37461	1	1
Lactobacillus acetotolerans	618	1006	12351	18	0.357592	1	1
Prevotella nigrescens	618	1006	12351	18	0.357592	1	1
Peptoniphilus_A lacrimalis	618	1007	12351	18	0.357237	1	1
Spiroplasma kunkelii	618	465	12351	3	0.128938	1	1
UBA10181 sp1	618	511	12351	4	0.156442	1	1
RF16 sp5	618	779	12351	11	0.282208	1	1
Planktothrix prolifica	618	1823	12351	47	0.515258	1	1
Prevotella sp7	618	1008	12351	18	0.356883	1	1
Photorhabdus asymbiotica	618	2405	12351	70	0.581697	1	1
Algoriphagus boritolerans	618	977	12351	17	0.347751	1	1
Acholeplasma equifetale	618	780	12351	11	0.281846	1	1
Muribaculum sp8	618	780	12351	11	0.281846	1	1
Lactobacillus_B agilis	618	1335	12351	29	0.434141	1	1
Leptospira weilii	618	1558	12351	37	0.474622	1	1
YA12-FULL-60-10 sp1	618	1504	12351	35	0.465087	1	1
Anaerococcus senegalensis	618	1072	12351	20	0.372863	1	1
Neisseria polysaccharea	618	1337	12351	29	0.433491	1	1
Thermus brockianus	618	1668	12351	41	0.491249	1	1
Bifidobacterium animalis	618	1011	12351	18	0.355824	1	1
Moraxella_B atlantae	618	1394	12351	31	0.444439	1	1
Megasphaera elsdenii	618	1506	12351	35	0.464469	1	1
Prevotella sp34	618	1223	12351	25	0.408533	1	1
Prevotella stercorea	618	1105	12351	21	0.379814	1	1
XYD1-FULL-40-9 sp1	618	359	12351	1	0.0556697	1	1
Ruminococcus_E bromii_A	618	1136	12351	22	0.387042	1	1
H1 sp1	618	1106	12351	21	0.37947	1	1
Novosphingobium panipatense	618	2414	12351	70	0.579528	1	1
Anaerotruncus colihominis	618	1726	12351	43	0.497899	1	1
Spiroplasma_A apis	618	560	12351	5	0.178441	1	1
Mycoplasma_C alvi	618	420	12351	2	0.0951687	1	1
UBA12463 sp1	618	517	12351	4	0.154626	1	1
UBA11872 sp1	618	1256	12351	26	0.413711	1	1
Streptococcus mitis_AC	618	1227	12351	25	0.407201	1	1
Bartonella taylorii	618	1016	12351	18	0.354073	1	1
12-FULL-43-12b sp1	618	361	12351	1	0.0553613	1	1
Sphingopyxis flava	618	2066	12351	56	0.541716	1	1
Sphingobium chlorophenolicum	618	2367	12351	68	0.574149	1	1
Bifidobacterium thermacidophilum	618	1080	12351	20	0.370101	1	1
Fusobacterium nucleatum_B	618	1317	12351	28	0.424899	1	1
Hydrogenimonas thermophila	618	1346	12351	29	0.430593	1	1
Scardovia wiggsiae	618	790	12351	11	0.278278	1	1
2-02-FULL-46-19 sp1	618	364	12351	1	0.054905	1	1
Gemella_A asaccharolytica	618	825	12351	12	0.290697	1	1
Erythrobacter_B atlanticus	618	1733	12351	43	0.495888	1	1
Dubosiella newyorkensis	618	1203	12351	24	0.398712	1	1
Helicobacter_B fennelliae	618	1084	12351	20	0.368735	1	1
RF16 sp1	618	827	12351	12	0.289994	1	1
Bartonella henselae	618	991	12351	17	0.342838	1	1
Mycoplasma leachii	618	523	12351	4	0.152852	1	1
WO2-49-40 sp1	618	477	12351	3	0.125695	1	1
Mycoplasma_E hyorhinis	618	426	12351	2	0.0938283	1	1
UBA5941 sp1	618	426	12351	2	0.0938283	1	1
Prevotella enoeca	618	1023	12351	18	0.35165	1	1
Cloacibacillus evryensis	618	1789	12351	45	0.502708	1	1
Bartonella australis	618	928	12351	15	0.32304	1	1
Geobacter_C lovleyi	618	1843	12351	47	0.509667	1	1
Mycoplasma_C gallisepticum_A	618	427	12351	2	0.0936086	1	1
Capnocytophaga canis	618	1087	12351	20	0.367717	1	1
Bacteroides nordii	618	1549	12351	36	0.464478	1	1
Gordonibacter urolithinfaciens	618	1410	12351	31	0.439396	1	1
UBA1067 sp1	618	962	12351	16	0.332398	1	1
Anaerococcus vaginalis	618	1057	12351	19	0.359246	1	1
Prevotella oris	618	1088	12351	20	0.367379	1	1
Lachnospira rogosae	618	1354	12351	29	0.428049	1	1
CAG-177 sp1	618	1179	12351	23	0.389877	1	1
Bartonella senegalensis	618	995	12351	17	0.34146	1	1
RF16 sp12	618	865	12351	13	0.300359	1	1
2-01-FULL-40-13 sp5	618	570	12351	5	0.175311	1	1
Moraxella ovis	618	1384	12351	30	0.43321	1	1
Streptococcus suis_B	618	1269	12351	26	0.409473	1	1
Peptoniphilus_A rhinitidis	618	1059	12351	19	0.358568	1	1
Lactobacillus_G sunkii	618	1413	12351	31	0.438463	1	1
Chitinivibrio alkaliphilus	618	1181	12351	23	0.389217	1	1
UBA1546 sp1	618	1211	12351	24	0.396078	1	1
XYC2-FULL-46-14 sp1	618	997	12351	17	0.340775	1	1
Mycoplasma_D canadense	618	370	12351	1	0.0540147	1	1
Delta-02 sp1	618	1954	12351	51	0.521626	1	1
UBA4971 sp1	618	1471	12351	33	0.448348	1	1
RF16 sp9	618	834	12351	12	0.28756	1	1
Photorhabdus luminescens_A	618	2435	12351	70	0.57453	1	1
Streptococcus phocae	618	1093	12351	20	0.365699	1	1
UBA10170 sp1	618	1388	12351	30	0.431962	1	1
Porphyrobacter donghaensis	618	1959	12351	51	0.520295	1	1
Prevotella sp26	618	1034	12351	18	0.347909	1	1
Mycoplasma_C gallisepticum	618	435	12351	2	0.0918871	1	1
UBA2262 sp1	618	1421	12351	31	0.435995	1	1
UBA9002 sp1	618	1248	12351	25	0.400349	1	1
Anaerovibrio lipolyticus_B	618	1393	12351	30	0.430411	1	1
Ruminococcus_C callidus	618	1189	12351	23	0.386598	1	1
Leptospira alexanderi	618	1506	12351	34	0.451198	1	1
Leptotrichia trevisanii	618	1219	12351	24	0.393479	1	1
Bartonella florencae	618	1005	12351	17	0.338062	1	1
Chlorobaculum limnaeum	618	1479	12351	33	0.445923	1	1
Mycoplasma_D arthritidis	618	376	12351	1	0.0531528	1	1
UBA2943 sp1	618	1366	12351	29	0.424288	1	1
Xenorhabdus khoisanae	618	2345	12351	66	0.56249	1	1
GWE2-39-37 sp1	618	535	12351	4	0.149424	1	1
Butyrivibrio sp6	618	1508	12351	34	0.4506	1	1
Endomicrobium proavitum	618	974	12351	16	0.328303	1	1
Desulfofervidus auxilii	618	1280	12351	26	0.405954	1	1
Spirosoma montaniterrae	618	1860	12351	47	0.505008	1	1
Streptococcus suis	618	1310	12351	27	0.411914	1	1
Prochloron didemni	618	1674	12351	40	0.477549	1	1
XYB2-FULL-50-12 sp1	618	1101	12351	20	0.363042	1	1
Nitrosomonas eutropha	618	1538	12351	35	0.454805	1	1
Mycoplasma_G iners	618	378	12351	1	0.0528715	1	1
UBA9973 sp15	618	378	12351	1	0.0528715	1	1
Arcobacter cryaerophilus	618	1369	12351	29	0.423358	1	1
Eubacterium_K angustum	618	1369	12351	29	0.423358	1	1
Scalindua brodae	618	1455	12351	32	0.439542	1	1
Bacteroides_F pectinophilus	618	1341	12351	28	0.417295	1	1
Fusobacterium periodonticum_A	618	1194	12351	23	0.384979	1	1
Prevotella sp31	618	878	12351	13	0.295912	1	1
RF16 sp6	618	878	12351	13	0.295912	1	1
UBA9339 sp1	618	844	12351	12	0.284153	1	1
Holospora elegans	618	491	12351	3	0.122111	1	1
Pseudothermotoga_A hypogea	618	1399	12351	30	0.428565	1	1
Rickettsia sp1	618	738	12351	9	0.243725	1	1
Savagella sp1	618	912	12351	14	0.306794	1	1
Butyricicoccus massiliensis	618	1284	12351	26	0.40469	1	1
Agathobacter rectalis	618	1568	12351	36	0.458849	1	1
Treponema_E primitia_A	618	1623	12351	38	0.467928	1	1
UBA927 sp1	618	539	12351	4	0.148315	1	1
Facklamia hominis	618	1105	12351	20	0.361727	1	1
Bacteroides intestinalis	618	1597	12351	37	0.463031	1	1
Mannheimia haemolytica	618	1733	12351	42	0.484356	1	1
Oribacterium sinus	618	1197	12351	23	0.384014	1	1
Mycoplasma_F crocodyli	618	493	12351	3	0.121615	1	1
UBA3839 sp1	618	1075	12351	19	0.353231	1	1
UBA8515 sp3	618	381	12351	1	0.0524552	1	1
Prevotella sp9	618	1044	12351	18	0.344576	1	1
CAG-475 sp1	618	777	12351	10	0.257213	1	1
Azotobacter beijerinckii	618	2601	12351	76	0.583965	1	1
Methylomonas denitrificans	618	2153	12351	58	0.538391	1	1
Thermus scotoductus	618	1735	12351	42	0.483797	1	1
Massilioclostridium methylpentosum	618	1229	12351	24	0.390277	1	1
Erysipelatoclostridium cocleatum	618	1259	12351	25	0.396851	1	1
Thermodesulfatator indicus	618	1433	12351	31	0.432344	1	1
Kosmotoga_A olearia	618	1405	12351	30	0.426735	1	1
UBA12088 sp1	618	444	12351	2	0.0900245	1	1
Tatlockia maceachernii	618	1684	12351	40	0.474713	1	1
Mesoplasma florum	618	496	12351	3	0.12088	1	1
Xylella fastidiosa	618	1463	12351	32	0.437139	1	1
Flavobacterium psychrophilum	618	1261	12351	25	0.396222	1	1
Clostridium_R aminophilum_A	618	1435	12351	31	0.431741	1	1
UBA2211 sp1	618	384	12351	1	0.0520454	1	1
Methylocaldum szegediense	618	2208	12351	60	0.543083	1	1
AcMicro-1 sp1	618	1080	12351	19	0.351596	1	1
Solobacterium moorei	618	1142	12351	21	0.367508	1	1
Flavonifractor plautii	618	1740	12351	42	0.482407	1	1
Rodentibacter ratti	618	1686	12351	40	0.47415	1	1
Rickettsia montanensis	618	745	12351	9	0.241435	1	1
Bifidobacterium ruminantium	618	1081	12351	19	0.35127	1	1
Phascolarctobacterium succinatutens	618	1380	12351	29	0.419984	1	1
Syntrophobotulus glycolicus	618	1687	12351	40	0.473869	1	1
Fibrobacter succinogenes	618	1293	12351	26	0.401873	1	1
Ruminococcus_B lactaris	618	1323	12351	27	0.407866	1	1
Marithrix sp1	618	1381	12351	29	0.41968	1	1
HIGHO2-12-38-15 sp1	618	1019	12351	17	0.333417	1	1
Alloprevotella rava	618	987	12351	16	0.323979	1	1
Porphyromonas somerae	618	1020	12351	17	0.333091	1	1
2-01-FULL-39-21 sp1	618	448	12351	2	0.0892207	1	1
Desulfatiglans anilini	618	1798	12351	44	0.489076	1	1
XYD2-FULL-39-9 sp1	618	501	12351	3	0.119673	1	1
Odoribacter massiliensis	618	1470	12351	32	0.435057	1	1
Porphyromonas gulae	618	1086	12351	19	0.349653	1	1
Anaerococcus hydrogenalis	618	1148	12351	21	0.365587	1	1
Centipeda noxia	618	1443	12351	31	0.429348	1	1
Spiroplasma melliferum	618	549	12351	4	0.145613	1	1
Morococcus cerebrosus	618	1500	12351	33	0.43968	1	1
UBA4179 sp1	618	1087	12351	19	0.349331	1	1
Prevotella dentalis	618	1149	12351	21	0.365269	1	1
Propionimicrobium lymphophilum	618	1270	12351	25	0.393414	1	1
2-02-FULL-38-14 sp1	618	451	12351	2	0.0886272	1	1
Marinitoga sp1	618	1387	12351	29	0.417864	1	1
Bacteroides faecis	618	1557	12351	35	0.449255	1	1
UBA12409 sp1	618	550	12351	4	0.145349	1	1
Vecturathrix granuli	618	2143	12351	57	0.531577	1	1
Atopobium_A vaginae	618	859	12351	12	0.279191	1	1
Streptococcus hyovaginalis	618	1359	12351	28	0.411768	1	1
Hugenholtzia roseola	618	1330	12351	27	0.405719	1	1
Ruminococcus_D albus	618	1330	12351	27	0.405719	1	1
UBA1020 sp2	618	504	12351	3	0.118961	1	1
Saprospira grandis_A	618	1272	12351	25	0.392796	1	1
Diplorickettsia massiliensis	618	637	12351	6	0.188246	1	1
Parabacteroides merdae	618	1503	12351	33	0.438802	1	1
Peptoniphilus obesi	618	994	12351	16	0.321697	1	1
Didymococcus colitermitum	618	1697	12351	40	0.471077	1	1
Mycoplasma capricolum	618	505	12351	3	0.118725	1	1
Lactobacillus_G hammesii	618	1273	12351	25	0.392487	1	1
Alicycliphilus denitrificans	618	2448	12351	69	0.563315	1	1
Porphyromonas cangingivalis	618	1059	12351	18	0.339696	1	1
UBA7642 sp1	618	678	12351	7	0.206339	1	1
UBA8919 sp1	618	995	12351	16	0.321374	1	1
Traorella massiliensis	618	1184	12351	22	0.371351	1	1
Prevotella shahii	618	996	12351	16	0.321051	1	1
Streptococcus macedonicus	618	1245	12351	24	0.385261	1	1
Peptoniphilus_A harei	618	1092	12351	19	0.347732	1	1
Lactobacillus_H ingluviei	618	1215	12351	23	0.378325	1	1
Bacteroides_B vulgatus	618	1507	12351	33	0.437637	1	1
Ruminiclostridium_A josui	618	1728	12351	41	0.474192	1	1
Moraxella equi	618	1393	12351	29	0.416064	1	1
Subdoligranulum formicile	618	1422	12351	30	0.421634	1	1
UBA6382 sp4	618	793	12351	10	0.252023	1	1
UBA12402 sp1	618	899	12351	13	0.289	1	1
Synechococcus_B sp1	618	1126	12351	20	0.354981	1	1
Allisonella histaminiformans	618	999	12351	16	0.320087	1	1
Desulfonatronovibrio magnus	618	1703	12351	40	0.469417	1	1
Helicobacter_A bilis	618	1095	12351	19	0.346779	1	1
Slackia exigua	618	1095	12351	19	0.346779	1	1
UBA1547 sp1	618	457	12351	2	0.0874636	1	1
Acinetobacter towneri	618	1758	12351	42	0.477468	1	1
2-12-FULL-50-11 sp1	618	396	12351	1	0.0504683	1	1
Muribaculum sp9	618	934	12351	14	0.299568	1	1
Methyloprofundus sedimenti	618	1919	12351	48	0.499896	1	1
Ruminiclostridium_E sp1	618	1190	12351	22	0.369479	1	1
Prevotella corporis	618	1034	12351	17	0.328581	1	1
Bact-11 sp1	618	1066	12351	18	0.337465	1	1
Brocadia sp1	618	1427	12351	30	0.420156	1	1
Dialister sp3	618	1002	12351	16	0.319129	1	1
Nitrosococcus halophilus	618	1921	12351	48	0.499376	1	1
Rickettsia asembonensis	618	761	12351	9	0.236359	1	1
Prevotella multisaccharivorax	618	1130	12351	20	0.353725	1	1
Trichococcus flocculiformis	618	1816	12351	44	0.484229	1	1
Caminibacter mediatlanticus	618	1192	12351	22	0.368859	1	1
Moraxella caprae	618	1371	12351	28	0.408164	1	1
UBA7642 sp2	618	686	12351	7	0.203933	1	1
Streptobacillus hongkongensis	618	835	12351	11	0.263281	1	1
Aggregatibacter actinomycetemcomitans	618	1627	12351	37	0.454494	1	1
Pseudopropionibacterium propionicum	618	1627	12351	37	0.454494	1	1
UBA1364 sp1	618	513	12351	3	0.116874	1	1
Fusobacterium gonidiaformans	618	1163	12351	21	0.360872	1	1
Thiocapsa roseopersicina	618	2236	12351	60	0.536282	1	1
XYB1-40-15 sp1	618	514	12351	3	0.116647	1	1
Clostridium_M clostridioformis	618	2288	12351	62	0.541563	1	1
Desulforudis audaxviator	618	1374	12351	28	0.407272	1	1
Thermosipho africanus	618	1345	12351	27	0.401195	1	1
Thioalkalimicrobium_A microaerophilum	618	1461	12351	31	0.424058	1	1
UBA11699 sp1	618	515	12351	3	0.11642	1	1
Pseudobutyrivibrio ruminis_B	618	1490	12351	32	0.429217	1	1
Blautia hansenii	618	1404	12351	29	0.412805	1	1
UBA10151 sp2	618	463	12351	2	0.0863302	1	1
Desulfotomaculum_E intricatum	618	1575	12351	35	0.444121	1	1
GWB1-54-5 sp1	618	607	12351	5	0.164625	1	1
Sulfuritalea hydrogenivorans	618	2059	12351	53	0.514438	1	1
Prevotella sp17	618	1135	12351	20	0.352166	1	1
Bacteroides cellulosilyticus	618	1686	12351	39	0.462297	1	1
Thermoanaerobacter kivui	618	1491	12351	32	0.42893	1	1
Selenomonas_A ruminantium_B	618	1741	12351	41	0.470651	1	1
Eubacterium_D sp1	618	1434	12351	30	0.418105	1	1
Xenorhabdus griffiniae	618	2163	12351	57	0.526662	1	1
UBA5239 sp1	618	1288	12351	25	0.387916	1	1
Veillonella montpellierensis	618	1167	12351	21	0.359635	1	1
UBA8416 sp1	618	1605	12351	36	0.448271	1	1
Streptococcus entericus	618	1074	12351	18	0.334951	1	1
Crocosphaera watsonii	618	1743	12351	41	0.470111	1	1
Planktothrix agardhii_A	618	1743	12351	41	0.470111	1	1
Fusobacterium massiliense	618	1106	12351	19	0.34333	1	1
Haemophilus aegyptius	618	1378	12351	28	0.40609	1	1
Bartonella rattaustraliani	618	977	12351	15	0.306839	1	1
Tannerella forsythia	618	1200	12351	22	0.3664	1	1
Anabaena_A cylindrica	618	2037	12351	52	0.510183	1	1
Caballeronia sp1	618	3288	12351	103	0.626064	1	1
Lactobacillus_M selangorensis	618	1139	12351	20	0.35093	1	1
Prevotella pleuritidis	618	1044	12351	17	0.325433	1	1
Leptospira noguchii	618	1580	12351	35	0.442715	1	1
Bartonella rattimassiliensis	618	979	12351	15	0.306212	1	1
Bartonella washoensis	618	1012	12351	16	0.315975	1	1
Prevotella ihumii	618	1012	12351	16	0.315975	1	1
Entomoplasma lucivorax	618	519	12351	3	0.115523	1	1
Sulfurihydrogenibium azorense	618	1262	12351	24	0.380072	1	1
Thermocrinis ruber	618	1232	12351	23	0.373105	1	1
Lactobacillus amylovorus	618	1109	12351	19	0.342402	1	1
Rickettsia aeschlimannii	618	733	12351	8	0.218122	1	1
Parabacteroides goldsteinii	618	1610	12351	36	0.446879	1	1
Deinococcus murrayi	618	1775	12351	42	0.472895	1	1
Lactobacillus hamsteri	618	1014	12351	16	0.315352	1	1
Bacillus_BB thermozeamaize	618	1885	12351	46	0.487708	1	1
Sphingobium lactosutens	618	2173	12351	57	0.524238	1	1
Lactobacillus intestinalis	618	1049	12351	17	0.323882	1	1
Butyrivibrio proteoclasticus	618	1473	12351	31	0.420603	1	1
Bifidobacterium pullorum_A	618	1018	12351	16	0.314113	1	1
UBA2253 sp1	618	848	12351	11	0.259245	1	1
Geobacter_C thiogenes	618	1726	12351	40	0.463162	1	1
C941 sp2	618	952	12351	14	0.293903	1	1
Prevotella buccalis	618	1051	12351	17	0.323266	1	1
Chamaesiphon minutus	618	2047	12351	52	0.507691	1	1
Suttonella ornithocola	618	1417	12351	29	0.409017	1	1
Muribaculum sp3	618	1019	12351	16	0.313805	1	1
Sphingopyxis granuli	618	2254	12351	60	0.531999	1	1
Thiocystis violascens	618	2100	12351	54	0.513911	1	1
UBA2813 sp1	618	919	12351	13	0.28271	1	1
Leptospira alstonii	618	1589	12351	35	0.440208	1	1
UBA9968 sp1	618	1782	12351	42	0.471037	1	1
Arcobacter lanthieri	618	1330	12351	26	0.390693	1	1
UBA12470 sp1	618	573	12351	4	0.139514	1	1
Mesoplasma_A photuris	618	473	12351	2	0.084505	1	1
UBA1568 sp2	618	473	12351	2	0.084505	1	1
Gordonibacter pamelaeae	618	1148	12351	20	0.348178	1	1
Actinomyces_B turicensis	618	1053	12351	17	0.322652	1	1
Ruminococcus_C sp3	618	954	12351	14	0.293287	1	1
Runella sp1	618	1891	12351	46	0.486161	1	1
UBA919 sp1	618	412	12351	1	0.0485083	1	1
Eubacterium_N saphenum	618	661	12351	6	0.181411	1	1
Komagataeibacter europaeus	618	1972	12351	49	0.496596	1	1
Ruminococcus flavefaciens_I	618	1303	12351	25	0.38345	1	1
Streptococcus porci	618	1273	12351	24	0.376787	1	1
Olegusella massiliensis	618	1055	12351	17	0.32204	1	1
2-01-FULL-51-10 sp1	618	413	12351	1	0.0483909	1	1
Centipeda artemidis	618	1479	12351	31	0.418897	1	1
Thioalkalivibrio_A sulfidiphilus	618	1973	12351	49	0.496344	1	1
Mobiluncus curtisii	618	1151	12351	20	0.347271	1	1
Jettenia caeni	618	1451	12351	30	0.413207	1	1
Campylobacter jejuni_A	618	1152	12351	20	0.346969	1	1
Oribacterium asaccharolyticum	618	1275	12351	24	0.376196	1	1
Prevotella copri	618	1275	12351	24	0.376196	1	1
Riemerella anatipestifer_A	618	1089	12351	18	0.330338	1	1
Anaerovibrio lipolyticus	618	1394	12351	28	0.401429	1	1
UBA8403 sp1	618	529	12351	3	0.113339	1	1
UBA12420 sp1	618	854	12351	11	0.257424	1	1
Thiohalospira halophila	618	1706	12351	39	0.456877	1	1
Helcococcus sueciensis	618	924	12351	13	0.28118	1	1
XYC2-FULL-37-10 sp1	618	924	12351	13	0.28118	1	1
Ruminococcus_F champanellensis	618	1184	12351	21	0.354471	1	1
Acidithiobacillus albertensis	618	1651	12351	37	0.447887	1	1
Lactobacillus_B saerimneri	618	992	12351	15	0.302199	1	1
Riemerella anatipestifer	618	1090	12351	18	0.330035	1	1
Peptoniphilus_D indolicus	618	1122	12351	19	0.338434	1	1
Thioploca ingrica	618	1707	12351	39	0.456609	1	1
Pediococcus inopinatus	618	1216	12351	22	0.361579	1	1
Arsenophonus nasoniae	618	1844	12351	44	0.476876	1	1
UBA10988 sp1	618	1247	12351	23	0.368617	1	1
Methylobacter luteus	618	2161	12351	56	0.517901	1	1
Bacteroides pyogenes	618	1308	12351	25	0.381985	1	1
Paraprevotella clara	618	1308	12351	25	0.381985	1	1
GWC2-39-10 sp1	618	531	12351	3	0.112912	1	1
Mesoplasma chauliocola	618	479	12351	2	0.0834465	1	1
UBA3636 sp1	618	1156	12351	20	0.345769	1	1
Ruminococcus flavefaciens_C	618	1339	12351	26	0.388067	1	1
Thorsellia anophelis	618	1793	12351	42	0.468147	1	1
Rickettsia japonica	618	748	12351	8	0.213748	1	1
Novosphingobium subterraneum	618	2243	12351	59	0.525698	1	1
PCC7113 sp1	618	2140	12351	55	0.513644	1	1
Allofustis seminis	618	895	12351	12	0.267961	1	1
UBA11712 sp1	618	534	12351	3	0.112278	1	1
Lactobacillus_G oryzae	618	1159	12351	20	0.344874	1	1
Chryseobacterium_A koreense	618	1252	12351	23	0.367145	1	1
Eggerthia catenaformis	618	1031	12351	16	0.310152	1	1
Spiroplasma_B sabaudiense	618	535	12351	3	0.112068	1	1
Spiroplasma_A helicoides	618	583	12351	4	0.137121	1	1
RF16 sp4	618	825	12351	10	0.242248	1	1
Giesbergeria anulus	618	1770	12351	41	0.462939	1	1
Nitrospira_A defluvii	618	1932	12351	47	0.486188	1	1
Prevotella sp5	618	1192	12351	21	0.352092	1	1
Alistipes finegoldii	618	1254	12351	23	0.366559	1	1
UBA4716 sp1	618	1130	12351	19	0.336038	1	1
Xenorhabdus nematophila	618	2221	12351	58	0.521907	1	1
Rickettsia heilongjiangensis	618	751	12351	8	0.212894	1	1
Caldicellulosiruptor hydrothermalis	618	1520	12351	32	0.420746	1	1
Bifidobacterium cuniculi	618	1099	12351	18	0.327332	1	1
Sphingomonas adhaesiva	618	1961	12351	48	0.48919	1	1
Coprococcus eutactus	618	1286	12351	24	0.372979	1	1
UBA3747 sp1	618	790	12351	9	0.227682	1	1
Bacteroides sp3	618	1435	12351	29	0.403887	1	1
CAG-24 sp1	618	1406	12351	28	0.398003	1	1
Lactobacillus delbrueckii	618	1068	12351	17	0.31812	1	1
Paracaedibacter_A symbiosus	618	1068	12351	17	0.31812	1	1
Bacteroides caccae	618	1465	12351	30	0.409258	1	1
Carnobacterium_A inhibens	618	1523	12351	32	0.419917	1	1
UBA9627 sp1	618	1133	12351	19	0.335149	1	1
Bifidobacterium subtile	618	1319	12351	25	0.378799	1	1
Peptoniphilus_A senegalensis	618	1004	12351	15	0.298587	1	1
Helicobacter_A saguini	618	1070	12351	17	0.317526	1	1
Myroides odoratimimus	618	1496	12351	31	0.414137	1	1
CAG-288 sp1	618	755	12351	8	0.211766	1	1
Thiothrix nivea	618	2045	12351	51	0.498414	1	1
2-01-FULL-45-10 sp1	618	1005	12351	15	0.29829	1	1
GWA1-48-11 sp1	618	425	12351	1	0.0470246	1	1
Meiothermus cerbereus	618	1805	12351	42	0.465035	1	1
Varibaculum cambriense	618	1136	12351	19	0.334263	1	1
Erysipelatoclostridium spiroforme	618	1291	12351	24	0.371534	1	1
GWC1-40-35 sp1	618	589	12351	4	0.135725	1	1
Gemmata massiliana	618	2073	12351	52	0.501323	1	1
Streptococcus infantarius	618	1261	12351	23	0.364524	1	1
OXYB2-FULL-41-6 sp1	618	426	12351	1	0.0469142	1	1
Rickettsia australis	618	757	12351	8	0.211207	1	1
Lactobacillus gasseri_A	618	1040	12351	16	0.307468	1	1
Thermodesulfatator atlanticus	618	1412	12351	28	0.396312	1	1
Ruminiclostridium thermocellum	618	1557	12351	33	0.423583	1	1
Clostridium_V proteolyticum	618	1383	12351	27	0.390171	1	1
Cupriavidus necator	618	3702	12351	119	0.642428	1	1
Nitrosomonas eutropha_A	618	1443	12351	29	0.401648	1	1
UBA1547 sp2	618	428	12351	1	0.0466949	1	1
Lactobacillus_G namurensis	618	1325	12351	25	0.377084	1	1
Polycyclovorans algicola	618	1998	12351	49	0.490133	1	1
Lactobacillus jensenii	618	976	12351	14	0.286676	1	1
Sphingobium herbicidovorans	618	2025	12351	50	0.493468	1	1
C941 sp5	618	942	12351	13	0.275808	1	1
Faecalibacterium prausnitzii_B	618	1356	12351	26	0.383202	1	1
UBA1544 sp1	618	429	12351	1	0.0465861	1	1
Enterococcus_B mundtii	618	1617	12351	35	0.432585	1	1
Helicobacter_D apodemus	618	1204	12351	21	0.348583	1	1
CAG-180 sp1	618	943	12351	13	0.275515	1	1
UBA2883 sp1	618	943	12351	13	0.275515	1	1
Massiliomicrobiota timonensis	618	1297	12351	24	0.369815	1	1
Helicobacter_D rodentium	618	1142	12351	19	0.332507	1	1
UBA2963 sp2	618	1078	12351	17	0.315169	1	1
Pyrinomonas methylaliphatogenes	618	1813	12351	42	0.462983	1	1
Barnesiella viscericola	618	1237	12351	22	0.35544	1	1
Desulfofustis sp1	618	1868	12351	44	0.470749	1	1
Bacteroides oleiciplenus	618	1620	12351	35	0.431784	1	1
Anaerococcus vaginalis_A	618	1144	12351	19	0.331926	1	1
Helicobacter_E bizzozeronii	618	1047	12351	16	0.305413	1	1
Planktothrix paucivesiculata	618	1843	12351	43	0.466291	1	1
Prevotella maculosa	618	1145	12351	19	0.331636	1	1
Thermacetogenium phaeum	618	1565	12351	33	0.421418	1	1
Prevotella sp1	618	876	12351	11	0.250959	1	1
Oligella urethralis	618	1622	12351	35	0.431252	1	1
Lactobacillus gigeriorum	618	1015	12351	15	0.295351	1	1
Mycoplasma_H elephantis	618	433	12351	1	0.0461557	1	1
Crenothrix polyspora_A	618	1735	12351	39	0.44924	1	1
Mesotoga prima	618	1538	12351	32	0.415822	1	1
UBA12068 sp2	618	496	12351	2	0.0805864	1	1
Actinoalloteichus cyanogriseus	618	2421	12351	65	0.536577	1	1
Bernardetia litoralis	618	1393	12351	27	0.38737	1	1
Nitrosomonas ureae	618	1568	12351	33	0.420612	1	1
CAG-485 sp1	618	1148	12351	19	0.330769	1	1
Sphingobium xenophagum	618	2295	12351	60	0.522495	1	1
Micromonospora carbonaceae	618	2820	12351	81	0.57405	1	1
Lactobacillus equicursoris	618	1084	12351	17	0.313425	1	1
Frankia_A sp1	618	2089	12351	52	0.497483	1	1
Bifidobacterium pseudolongum_A	618	1019	12351	15	0.294192	1	1
Streptococcus ovis	618	1336	12351	25	0.373979	1	1
UBA1551 sp1	618	1086	12351	17	0.312848	1	1
Thermus arciformis	618	1628	12351	35	0.429662	1	1
Bifidobacterium vaginale	618	881	12351	11	0.249534	1	1
Prevotella sp30	618	1020	12351	15	0.293903	1	1
Bifidobacterium vaginale_B	618	845	12351	10	0.236514	1	1
Prevotella sp16	618	1183	12351	20	0.337877	1	1
UBA4975 sp1	618	1183	12351	20	0.337877	1	1
Crinalium epipsammum	618	1878	12351	44	0.468242	1	1
Caldatribacterium californiense	618	1246	12351	22	0.352873	1	1
Acinetobacter defluvii	618	1851	12351	43	0.464275	1	1
YC12-FULL-57-11 sp1	618	500	12351	2	0.0799417	1	1
Synergistes jonesii	618	1457	12351	29	0.397788	1	1
Streptomyces sp26	618	2628	12351	73	0.555151	1	1
Tepidibacter thalassicus	618	1308	12351	24	0.366705	1	1
Amycolatopsis jejuensis	618	3019	12351	89	0.58917	1	1
UBA4246 sp1	618	1247	12351	22	0.35259	1	1
Dysgonomonas hofstadii	618	954	12351	13	0.272338	1	1
Acinetobacter bohemicus	618	1934	12351	46	0.475352	1	1
Prevotella sp29	618	989	12351	14	0.282908	1	1
Sneathia amnii	618	848	12351	10	0.235677	1	1
Holdemanella biformis	618	1249	12351	22	0.352025	1	1
Peptoanaerobacter yurii	618	1280	12351	23	0.359113	1	1
Prevotella sp32	618	811	12351	9	0.221787	1	1
UBA1033 sp1	618	1548	12351	32	0.413136	1	1
Lagierella massiliensis	618	1058	12351	16	0.302237	1	1
Helicobacter_D sp1	618	1091	12351	17	0.311414	1	1
Lactobacillus johnsonii	618	1091	12351	17	0.311414	1	1
Methylophaga frappieri	618	1690	12351	37	0.437551	1	1
Mycoplasma feriruminatoris	618	503	12351	2	0.079465	1	1
Actinomyces_B sp2	618	1156	12351	19	0.32848	1	1
Arthrospira maxima	618	1829	12351	42	0.458933	1	1
O2-12-FULL-45-9-A sp1	618	922	12351	12	0.260114	1	1
Thermus_A filiformis	618	1635	12351	35	0.427823	1	1
Stanieria cyanosphaera	618	1992	12351	48	0.481577	1	1
Rhodanobacter sp1	618	2019	12351	49	0.485035	1	1
Acholeplasma oculi	618	887	12351	11	0.247846	1	1
Moraxella bovis	618	1374	12351	26	0.378181	1	1
Leptotrichia shahii	618	1158	12351	19	0.327913	1	1
Sphingomonas_C histidinilytica	618	2410	12351	64	0.530734	1	1
Lactobacillus_G buchneri	618	1375	12351	26	0.377906	1	1
Persephonella marina	618	1375	12351	26	0.377906	1	1
Fangia hongkongensis	618	1405	12351	27	0.384062	1	1
Lactobacillus_H antri	618	1222	12351	21	0.343449	1	1
Gallionella capsiferriformans	618	1609	12351	34	0.422315	1	1
Prevotella intermedia	618	1028	12351	15	0.291616	1	1
Thiothrix lacustris	618	1941	12351	46	0.473637	1	1
Kallipyga gabonensis	618	925	12351	12	0.259271	1	1
Prevotella sp11	618	1062	12351	16	0.301099	1	1
Bartonella birtlesii	618	995	12351	14	0.281202	1	1
Campylobacter lari_B	618	1128	12351	18	0.318917	1	1
Sphingobium japonicum	618	2129	12351	53	0.497524	1	1
Mycoplasma_C imitans	618	444	12351	1	0.0450122	1	1
UBA12393 sp1	618	444	12351	1	0.0450122	1	1
Conchiformibius kuhniae	618	1317	12351	24	0.364199	1	1
UBA5609 sp1	618	1724	12351	38	0.440514	1	1
Eubacterium_S uniforme	618	1129	12351	18	0.318634	1	1
Muribaculum sp2	618	1030	12351	15	0.29105	1	1
FD2005 sp1	618	1256	12351	22	0.350063	1	1
Actinotignum urinale	618	962	12351	13	0.270073	1	1
UBA737 sp1	618	962	12351	13	0.270073	1	1
Porphyromonas gingivalis	618	1064	12351	16	0.300533	1	1
Meiothermus_A timidus	618	1971	12351	47	0.476568	1	1
Leptospira weilii_A	618	1555	12351	32	0.411276	1	1
UBA11368 sp1	618	2157	12351	54	0.500331	1	1
79-D21 sp1	618	997	12351	14	0.280638	1	1
Lactobacillus_H gastricus	618	1226	12351	21	0.342328	1	1
Rickettsia gravesii	618	740	12351	7	0.189051	1	1
Campylobacter lari_A	618	1163	12351	19	0.326503	1	1
Eubacterium_I ramulus	618	1528	12351	31	0.405464	1	1
Selenomonas_A ruminantium	618	1671	12351	36	0.430566	1	1
Sphaerochaeta globosa	618	1557	12351	32	0.410748	1	1
Tatlockia nautarum	618	1755	12351	39	0.444121	1	1
Mogibacterium massiliense	618	819	12351	9	0.21962	1	1
Bacteroides gallinarum	618	1470	12351	29	0.394271	1	1
Leptospirillum_A ferriphilum	618	1381	12351	26	0.376265	1	1
Tenderia electrophaga	618	1866	12351	43	0.460543	1	1
UBA2922 sp1	618	894	12351	11	0.245906	1	1
Thermodesulfovibrio yellowstonii	618	1382	12351	26	0.375992	1	1
Rickettsia peacockii	618	742	12351	7	0.188542	1	1
Helicobacter_G pametensis	618	1000	12351	14	0.279796	1	1
Acholeplasma_A axanthum	618	858	12351	10	0.23293	1	1
Empedobacter falsenii	618	1559	12351	32	0.410221	1	1
Eggerthella lenta	618	1501	12351	30	0.399442	1	1
Acetanaerobacterium elongatum	618	1322	12351	24	0.362822	1	1
Lactobacillus_C casei	618	1645	12351	35	0.425222	1	1
Blastomonas delafieldii	618	2056	12351	50	0.486027	1	1
UBA12053 sp2	618	511	12351	2	0.0782209	1	1
Streptobacillus moniliformis	618	931	12351	12	0.2576	1	1
Neisseria flavescens	618	1502	12351	30	0.399177	1	1
Sphaerochaeta sp2	618	1502	12351	30	0.399177	1	1
UBA5169 sp1	618	565	12351	3	0.106117	1	1
Desulfovibrio_F magneticus	618	1923	12351	45	0.467678	1	1
CAG-724 sp1	618	932	12351	12	0.257323	1	1
Desulfotomaculum_A kuznetsovii	618	1759	12351	39	0.443111	1	1
Coleofasciculus sp2	618	2058	12351	50	0.485555	1	1
Marinobacterium litorale	618	2294	12351	59	0.514011	1	1
Leptotrichia goodfellowii	618	1355	12351	25	0.368735	1	1
UBA2187 sp2	618	897	12351	11	0.245083	1	1
UBA3680 sp1	618	933	12351	12	0.257047	1	1
Rickettsia philipii	618	745	12351	7	0.187783	1	1
Capnocytophaga canimorsus	618	1104	12351	17	0.307747	1	1
Actinobaculum massiliense	618	1071	12351	16	0.298569	1	1
Acidithrix ferrooxidans	618	1534	12351	31	0.403878	1	1
Tangfeifania diversioriginum	618	1621	12351	34	0.419189	1	1
UBA10027 sp1	618	514	12351	2	0.0777643	1	1
F23-B02 sp2	618	1202	12351	20	0.332536	1	1
Planktothrix tepida	618	1981	12351	47	0.474162	1	1
Cardiobacterium hominis	618	1477	12351	29	0.392402	1	1
Bifidobacterium bifidum	618	1039	12351	15	0.288529	1	1
HO2-37-13b sp1	618	617	12351	4	0.129565	1	1
Caldicellulosiruptor lactoaceticus	618	1388	12351	26	0.374367	1	1
Phormidesmis_A priestleyi	618	1955	12351	46	0.470246	1	1
Psychrobacter lutiphocae	618	1651	12351	35	0.423677	1	1
Dorea phocaeense	618	1507	12351	30	0.397852	1	1
Olegusella sp2	618	1266	12351	22	0.347298	1	1
Spiroplasma mirum	618	515	12351	2	0.0776133	1	1
Xenorhabdus poinarii	618	2089	12351	51	0.487916	1	1
Campylobacter cuniculorum	618	1235	12351	21	0.339833	1	1
Chlorobium limicola_A	618	1235	12351	21	0.339833	1	1
Leptotrichia wadei	618	1235	12351	21	0.339833	1	1
Spiroplasma syrphidicola	618	569	12351	3	0.105371	1	1
UBA4851 sp1	618	1929	12351	45	0.466223	1	1
Nitrococcus mobilis	618	1848	12351	42	0.454214	1	1
C941 sp1	618	1041	12351	15	0.287975	1	1
UBA2963 sp1	618	1041	12351	15	0.287975	1	1
Spiroplasma_A litorale	618	570	12351	3	0.105187	1	1
Avibacterium paragallinarum	618	1653	12351	35	0.423164	1	1
Chrysopegis kryptomonas	618	1173	12351	19	0.32372	1	1
UBA6024 sp1	618	1682	12351	36	0.42775	1	1
RF16 sp2	618	789	12351	8	0.202641	1	1
Thauera sp1	618	2404	12351	63	0.523745	1	1
UBA4665 sp2	618	517	12351	2	0.0773131	1	1
UBA9978 sp1	618	571	12351	3	0.105002	1	1
CAG-279 sp1	618	1076	12351	16	0.297181	1	1
Thermovibrio ammonificans	618	1238	12351	21	0.33901	1	1
XYA2-FULL-47-19 sp1	618	620	12351	4	0.128938	1	1
Meiothermus ruber	618	1905	12351	44	0.461606	1	1
Lactobacillus_G florum	618	903	12351	11	0.243455	1	1
Fimbriiglobus ruber	618	2040	12351	49	0.480042	1	1
Filifactor alocis	618	939	12351	12	0.255405	1	1
Lactobacillus_H hokkaidonensis	618	1362	12351	25	0.36684	1	1
UBA8904 sp1	618	1511	12351	30	0.396799	1	1
Prevotella bivia	618	1009	12351	14	0.2773	1	1
Desulfotomaculum reducens	618	1768	12351	39	0.440855	1	1
UBA4053 sp1	618	1077	12351	16	0.296905	1	1
Rudanella lutea	618	1906	12351	44	0.461364	1	1
Anaerobranca gottschalkii	618	1393	12351	26	0.373023	1	1
Kamptonema formosum	618	2041	12351	49	0.479807	1	1
Caloramator_A proteoclasticus	618	1541	12351	31	0.402043	1	1
Acetitomaculum ruminis	618	1271	12351	22	0.345932	1	1
Chlorobium chlorochromatii	618	1271	12351	22	0.345932	1	1
Ileibacterium valens	618	1144	12351	18	0.314456	1	1
Aerococcus urinae	618	1240	12351	21	0.338463	1	1
UBA6899 sp3	618	519	12351	2	0.0770152	1	1
Helicobacter cetorum_A	618	976	12351	13	0.266199	1	1
Mageeibacillus indolicus	618	941	12351	12	0.254862	1	1
Campylobacter upsaliensis	618	1177	12351	19	0.32262	1	1
Actinomyces oris_C	618	1455	12351	28	0.384599	1	1
Streptomyces sp11	618	2686	12351	74	0.550604	1	1
Endozoicomonas numazuensis	618	2332	12351	60	0.514205	1	1
Crocosphaera sp1	618	1963	12351	46	0.468329	1	1
Oribacterium parvum	618	1210	12351	20	0.330338	1	1
Helicobacter_C magdeburgensis	618	1113	12351	17	0.305258	1	1
Thauera humireducens	618	2461	12351	65	0.527856	1	1
Runella zeae	618	2018	12351	48	0.475372	1	1
Lactobacillus bombicola	618	978	12351	13	0.265655	1	1
Acinetobacter schindleri	618	1828	12351	41	0.448251	1	1
Clostridium_H novyi	618	1427	12351	27	0.378141	1	1
Lactobacillus amylophilus	618	979	12351	13	0.265384	1	1
Caloranaerobacter azorensis	618	1487	12351	29	0.389763	1	1
UBA7694 sp1	618	1487	12351	29	0.389763	1	1
Acholeplasma laidlawii	618	871	12351	10	0.229454	1	1
Ruminococcus flavefaciens_D	618	1275	12351	22	0.344847	1	1
Spiroplasma_A culicicola	618	576	12351	3	0.104091	1	1
Rhodothermus marinus	618	1802	12351	40	0.443628	1	1
Facklamia_A ignava	618	1049	12351	15	0.285778	1	1
Capnocytophaga sputigena	618	1116	12351	17	0.304438	1	1
Butyrivibrio sp4	618	1518	12351	30	0.394969	1	1
Atopobium deltae	618	796	12351	8	0.200859	1	1
GWC1-37-12b sp1	618	460	12351	1	0.0434466	1	1
Globicatella sulfidifaciens	618	1400	12351	26	0.371158	1	1
Prevotella salivae	618	1117	12351	17	0.304165	1	1
Mesonia sp1	618	1519	12351	30	0.394709	1	1
Bacteroides faecichinchillae	618	1460	12351	28	0.383282	1	1
UBA6679 sp1	618	1578	12351	32	0.405281	1	1
Eubacterium_F sp1	618	1278	12351	22	0.344037	1	1
Ottowia thiooxydans	618	2668	12351	73	0.546828	1	1
MS4 sp2	618	1215	12351	20	0.328978	1	1
UBA3766 sp2	618	1051	12351	15	0.285235	1	1
Tyzzerella sp1	618	1461	12351	28	0.38302	1	1
Streptococcus pseudopneumoniae	618	1247	12351	21	0.336563	1	1
Sphingobium amiense	618	2078	12351	50	0.480882	1	1
Actinokineospora_A terrae	618	2620	12351	71	0.54159	1	1
Flavobacterium branchiophilum	618	1311	12351	23	0.350622	1	1
Helicobacter_E suis	618	984	12351	13	0.264035	1	1
Bifidobacterium crudilactis	618	1153	12351	18	0.312002	1	1
Alloscardovia macacae	618	949	12351	12	0.252714	1	1
Bilophila wadsworthia	618	2000	12351	47	0.469658	1	1
Cyanothece_A sp1	618	1946	12351	45	0.46215	1	1
Dactylococcopsis salina	618	1611	12351	33	0.409385	1	1
Pseudopedobacter glucosidilyticus	618	1611	12351	33	0.409385	1	1
Porphyromonas uenonis	618	950	12351	12	0.252448	1	1
UBA12451 sp1	618	1219	12351	20	0.327899	1	1
Geotoga petraea	618	1251	12351	21	0.335487	1	1
Treponema_D sp6	618	1122	12351	17	0.30281	1	1
Bacteroides stercorirosoris	618	1612	12351	33	0.409131	1	1
Olsenella_C umbonata	618	1314	12351	23	0.349821	1	1
Arcobacter skirrowii	618	1283	12351	22	0.342697	1	1
Moraxella caviae	618	1406	12351	26	0.369574	1	1
Microcoleus sp1	618	1948	12351	45	0.461676	1	1
Eikenella sp1	618	1123	12351	17	0.30254	1	1
Lactobacillus_J shenzhenensis	618	1377	12351	25	0.362844	1	1
Ruminococcus flavefaciens_F	618	1377	12351	25	0.362844	1	1
Riemerella columbipharyngis	618	988	12351	13	0.262966	1	1
Butyrivibrio hungatei	618	1408	12351	26	0.369049	1	1
Ruminococcus_B sp1	618	1841	12351	41	0.445086	1	1
Thermodesulfovibrio thiophilus	618	1317	12351	23	0.349024	1	1
Novosphingobium capsulatum	618	2348	12351	60	0.510701	1	1
Desulfonauticus submarinus	618	1348	12351	24	0.355824	1	1
Desulfatirhabdium butyrativorans	618	1786	12351	39	0.436412	1	1
Chlorobium limicola	618	1499	12351	29	0.386643	1	1
UBA7455 sp1	618	1979	12351	46	0.464543	1	1
Neisseria_E macacae	618	1529	12351	30	0.392128	1	1
Peptoanaerobacter stomatis	618	1287	12351	22	0.341631	1	1
Spiroplasma_A turonicum	618	585	12351	3	0.102489	1	1
Prevotella aurantiaca	618	955	12351	12	0.251126	1	1
Marvinbryantia formatexigens	618	1559	12351	31	0.397401	1	1
Prevotella sp4	618	1060	12351	15	0.282813	1	1
UBA10025 sp1	618	586	12351	3	0.102315	1	1
Fusobacterium_A ulcerans	618	1704	12351	36	0.422228	1	1
Spirosoma panaciterrae	618	2089	12351	50	0.478349	1	1
Vampirovibrio chlorellavorus	618	1289	12351	22	0.341101	1	1
Prevotella multiformis	618	1027	12351	14	0.27244	1	1
UBA629 sp1	618	1194	12351	19	0.318026	1	1
Bartonella rochalimae	618	957	12351	12	0.250601	1	1
Bifidobacterium gallicum	618	957	12351	12	0.250601	1	1
Prevotella falsenii	618	957	12351	12	0.250601	1	1
Acetivibrio_A ethanolgignens	618	1473	12351	28	0.3799	1	1
Caloramator australicus	618	1473	12351	28	0.3799	1	1
Caldicoprobacter oshimai	618	1413	12351	26	0.367743	1	1
Helicobacter_A trogontum	618	1062	12351	15	0.28228	1	1
Centipeda periodontii	618	1562	12351	31	0.396638	1	1
Bifidobacterium stellenboschense	618	1195	12351	19	0.31776	1	1
Providencia rettgeri_A	618	2709	12351	74	0.545929	1	1
2-01-FULL-48-14 sp1	618	470	12351	1	0.0425222	1	1
Mycoplasma putrefaciens	618	470	12351	1	0.0425222	1	1
UBA7185 sp1	618	1353	12351	24	0.354509	1	1
Desulfotomaculum_B gibsoniae	618	1984	12351	46	0.463372	1	1
Novosphingobium lindaniclasticum	618	2198	12351	54	0.490998	1	1
Catenibacterium mitsuokai	618	1228	12351	20	0.325496	1	1
Anaerococcus rubiinfantis	618	1164	12351	18	0.309053	1	1
Tatlockia drozanskii	618	1708	12351	36	0.421239	1	1
Bartonella elizabethae	618	995	12351	13	0.261116	1	1
Lebetimonas sp1	618	1261	12351	21	0.332826	1	1
Clostridium_H botulinum_A	618	1476	12351	28	0.379128	1	1
Chitinispirillum alkaliphilum	618	1416	12351	26	0.366964	1	1
Pasteurella_A skyensis	618	1416	12351	26	0.366964	1	1
Meiothermus_B silvanus	618	1959	12351	45	0.459084	1	1
Leptolyngbya boryana	618	2200	12351	54	0.490552	1	1
Campylobacter peloridis	618	1132	12351	17	0.300135	1	1
Coprococcus_B comes	618	1565	12351	31	0.395878	1	1
Streptococcus pseudopneumoniae_B	618	1230	12351	20	0.324966	1	1
Campylobacter_A rectus	618	1198	12351	19	0.316964	1	1
Fructobacillus tropaeoli	618	1031	12351	14	0.271383	1	1
Nitrosococcus watsonii	618	1738	12351	37	0.425467	1	1
Oxalobacter formigenes	618	1325	12351	23	0.346917	1	1
Bartonella koehlerae	618	961	12351	12	0.249558	1	1
UBA4224 sp1	618	1133	12351	17	0.29987	1	1
Criibacterium bergeronii	618	1100	12351	16	0.290697	1	1
Histophilus somni	618	1448	12351	27	0.372657	1	1
Anaerococcus prevotii_A	618	1032	12351	14	0.27112	1	1
UBA10014 sp1	618	473	12351	1	0.0422525	1	1
Peptococcus niger	618	1134	12351	17	0.299605	1	1
Butyricimonas synergistica	618	1388	12351	25	0.359968	1	1
Altererythrobacter_B troitsensis	618	1683	12351	35	0.415621	1	1
Actinomyces_B ihumii	618	1232	12351	20	0.324439	1	1
Verminephrobacter aporrectodeae	618	2097	12351	50	0.476524	1	1
Bavariicoccus seileri	618	1327	12351	23	0.346394	1	1
Lactobacillus_G lindneri	618	963	12351	12	0.24904	1	1
Muribaculum sp4	618	963	12351	12	0.24904	1	1
Fermentimonas sp1	618	1265	12351	21	0.331774	1	1
Megamonas funiformis	618	1598	12351	32	0.400209	1	1
Riemerella columbina	618	1103	12351	16	0.289907	1	1
PeH17 sp1	618	928	12351	11	0.236896	1	1
Magnetococcus marinus	618	1657	12351	34	0.410081	1	1
Bacteroides_A salanitronis	618	1329	12351	23	0.345873	1	1
Nitrospira nitrificans	618	1799	12351	39	0.433258	1	1
Butyrivibrio hungatei_B	618	1391	12351	25	0.359192	1	1
Actinobaculum suis	618	1137	12351	17	0.298815	1	1
Acidaminococcus massiliensis	618	1422	12351	26	0.365416	1	1
Thermus aquaticus	618	1571	12351	31	0.394366	1	1
CAG-269 sp2	618	733	12351	6	0.163592	1	1
Rickettsia akari	618	733	12351	6	0.163592	1	1
UBA8260 sp1	618	1330	12351	23	0.345613	1	1
Eubacterium_E hallii	618	1483	12351	28	0.377338	1	1
Haematospirillum jordaniae	618	1423	12351	26	0.365159	1	1
Parabacteroides distasonis	618	1572	12351	31	0.394115	1	1
Anaeromassilibacillus senegalensis	618	1331	12351	23	0.345353	1	1
Bacteroides_A coprocola	618	1362	12351	24	0.352166	1	1
XYC2-34-220 sp1	618	595	12351	3	0.100767	1	1
Ruminococcus_D albus_B	618	1393	12351	25	0.358676	1	1
UBA8481 sp1	618	1172	12351	18	0.306944	1	1
Anaerotignum lactifermentans	618	1454	12351	27	0.371119	1	1
Peptoanaerobacter yurii_A	618	1237	12351	20	0.323128	1	1
Methylosinus sp1	618	2156	12351	52	0.482024	1	1
Demequina_C lutea	618	1332	12351	23	0.345094	1	1
Lactobacillus_B aviarius_B	618	931	12351	11	0.236133	1	1
Prevotella dentasini	618	894	12351	10	0.223551	1	1
UBA4386 sp1	618	1003	12351	13	0.259034	1	1
Campylobacter ornithocola	618	1173	12351	18	0.306682	1	1
Streptococcus pyogenes	618	1173	12351	18	0.306682	1	1
Orientia chuto	618	542	12351	2	0.073747	1	1
Alloprevotella tannerae	618	968	12351	12	0.247753	1	1
Spiroplasma eriocheiris	618	597	12351	3	0.100429	1	1
Dolichospermum circinale	618	1804	12351	39	0.432058	1	1
Oscillatoria acuminata	618	1970	12351	45	0.45652	1	1
Phormidesmis_A priestleyi_A	618	1970	12351	45	0.45652	1	1
Microcoleus vaginatus	618	1860	12351	41	0.440539	1	1
Nostoc variabilis	618	2159	12351	52	0.481354	1	1
Xenorhabdus szentirmaii	618	2291	12351	57	0.497237	1	1
Desulfuromonas_D acetexigens	618	1805	12351	39	0.431818	1	1
Clostridium_Y paradoxum	618	1240	12351	20	0.322346	1	1
Lactobacillus_G parabrevis	618	1240	12351	20	0.322346	1	1
Campylobacter_A concisus_A	618	1272	12351	21	0.329948	1	1
Lachnobacterium bovis_A	618	1335	12351	23	0.344318	1	1
Eubacterium_A pyruvativorans	618	1241	12351	20	0.322086	1	1
Moorella glycerini	618	1890	12351	42	0.444121	1	1
Moraxella oblonga	618	1336	12351	23	0.344061	1	1
Bacteroides acidifaciens	618	1209	12351	19	0.31408	1	1
Kiritimatiella glycovorans	618	1305	12351	22	0.336919	1	1
Veillonella atypica	618	1305	12351	22	0.336919	1	1
Komagataeibacter medellinensis	618	1779	12351	38	0.426895	1	1
Fructobacillus fructosus	618	898	12351	10	0.222555	1	1
Thauera aminoaromatica	618	2372	12351	60	0.505534	1	1
Wohlfahrtiimonas chitiniclastica	618	1399	12351	25	0.357138	1	1
Gemella bergeriae	618	1077	12351	15	0.278349	1	1
Bacteroides_A sp1	618	1430	12351	26	0.363372	1	1
CAG-196 sp1	618	1008	12351	13	0.257749	1	1
Anaerosphaera sp1	618	936	12351	11	0.234872	1	1
Bifidobacterium infantis	618	1145	12351	17	0.296727	1	1
Treponema_D bryantii_B	618	1243	12351	20	0.321568	1	1
UBA2207 sp2	618	1369	12351	24	0.350366	1	1
Scardovia inopinata	618	861	12351	9	0.208907	1	1
UBA12086 sp1	618	546	12351	2	0.0732067	1	1
Actinomyces timonensis	618	1400	12351	25	0.356883	1	1
Prevotella phocaeensis	618	1112	12351	16	0.28756	1	1
Clostridium taeniosporum	618	1580	12351	31	0.392119	1	1
UBA9959 sp4	618	1179	12351	18	0.305121	1	1
Helicobacter_E ailurogastricus	618	1009	12351	13	0.257493	1	1
Weissella oryzae	618	1009	12351	13	0.257493	1	1
Methylobacter marinus	618	2270	12351	56	0.493033	1	1
Anaerostipes caccae	618	1668	12351	34	0.407377	1	1
Selenomonas sputigena	618	1462	12351	27	0.369088	1	1
Bacteroides uniformis	618	1522	12351	29	0.3808	1	1
Spirosoma endophyticum	618	2058	12351	48	0.466133	1	1
Enterococcus_E cecorum	618	1432	12351	26	0.362864	1	1
Prevotella sp23	618	1213	12351	19	0.313045	1	1
Ammonifex degensii	618	1309	12351	22	0.33589	1	1
Lactobacillus sp1	618	863	12351	9	0.208423	1	1
Obscuribacter phosphatis	618	1523	12351	29	0.38055	1	1
Anaeroglobus geminatus	618	1080	12351	15	0.277576	1	1
Campylobacter volucris	618	1114	12351	16	0.287044	1	1
Campylobacter_A pinnipediorum_A	618	1114	12351	16	0.287044	1	1
Neisseria meningitidis	618	1341	12351	23	0.342778	1	1
Coleofasciculus sp1	618	1868	12351	41	0.438653	1	1
Desulfococcus_A oleovorans	618	1612	12351	32	0.396733	1	1
Coprobacter secundus	618	1403	12351	25	0.35612	1	1
Lactococcus raffinolactis_A	618	1247	12351	20	0.320536	1	1
UBA931 sp1	618	1247	12351	20	0.320536	1	1
Helicobacter_C hepaticus	618	1182	12351	18	0.304347	1	1
TF01-11 sp3	618	1279	12351	21	0.328142	1	1
Moraxella_A boevrei	618	1342	12351	23	0.342522	1	1
Simonsiella muelleri	618	1280	12351	21	0.327886	1	1
Legionella_A oakridgensis	618	1585	12351	31	0.390882	1	1
Enorma sp1	618	1216	12351	19	0.312272	1	1
RBG-16-65-34 sp1	618	1249	12351	20	0.320023	1	1
Aequorivita capsosiphonis	618	1467	12351	27	0.36783	1	1
Prevotella micans	618	942	12351	11	0.233376	1	1
Fusobacterium nucleatum_F	618	1282	12351	21	0.327375	1	1
UBA9145 sp2	618	1587	12351	31	0.39039	1	1
Bifidobacterium saguini	618	1185	12351	18	0.303576	1	1
Bacteroides xylanisolvens_A	618	1528	12351	29	0.379305	1	1
Lactobacillus_G rapi	618	1438	12351	26	0.36135	1	1
Gillisia limnaea	618	1558	12351	30	0.384829	1	1
Thiorhodospira sibirica	618	1617	12351	32	0.395506	1	1
UBA2207 sp1	618	1377	12351	24	0.34833	1	1
Ruminococcus_D albus_C	618	1346	12351	23	0.341504	1	1
Tolypothrix_B campylonemoides	618	2331	12351	58	0.497278	1	1
Acetobacter pasteurianus	618	1733	12351	36	0.415162	1	1
Erythrobacter_A sp2	618	1818	12351	39	0.42873	1	1
Streptococcus dysgalactiae	618	1315	12351	22	0.334357	1	1
UBA1020 sp3	618	488	12351	1	0.0409538	1	1
Moraxella lacunata	618	1439	12351	26	0.361099	1	1
Acetobacter persici	618	1957	12351	44	0.44934	1	1
Helicobacter pylori_T	618	1016	12351	13	0.255719	1	1
Zavarzinella formosa	618	1902	12351	42	0.441319	1	1
Porphyromonas sp1	618	944	12351	11	0.232881	1	1
Rickettsia parkeri	618	747	12351	6	0.160526	1	1
Rodentibacter pneumotropicus_A	618	1734	12351	36	0.414923	1	1
Novosphingobium barchaimii	618	2201	12351	53	0.481249	1	1
Rickettsia africae	618	748	12351	6	0.160311	1	1
Porphyromonas bennonis	618	908	12351	10	0.220104	1	1
Treponema_D berlinense	618	1122	12351	16	0.284997	1	1
Desulfobulbus elongatus	618	1821	12351	39	0.428024	1	1
Odoribacter splanchnicus	618	1472	12351	27	0.366581	1	1
Campylobacter coli_A	618	1222	12351	19	0.310739	1	1
Bifidobacterium pullorum	618	1054	12351	14	0.265461	1	1
Anaerophaga thermohalophila_A	618	1503	12351	28	0.372317	1	1
UBA11650 sp1	618	1319	12351	22	0.333343	1	1
Lactobacillus_H panis	618	1157	12351	17	0.293649	1	1
Mesotoga infera	618	1504	12351	28	0.372069	1	1
Eubacterium_H cellulosolvens_A	618	1288	12351	21	0.32585	1	1
Megasphaera cerevisiae	618	1681	12351	34	0.404227	1	1
Clostridium_M bolteae	618	2285	12351	56	0.489796	1	1
Lactobacillus gasseri	618	985	12351	12	0.243477	1	1
Mesoplasma_A syrphidae	618	492	12351	1	0.0406208	1	1
Veillonella parvula	618	1352	12351	23	0.339989	1	1
Nitratiruptor tergarcus	618	1257	12351	20	0.317986	1	1
Mahella australiensis	618	1565	12351	30	0.383107	1	1
Acetobacter pasteurianus_B	618	1624	12351	32	0.393802	1	1
Lactobacillus_G ozensis	618	949	12351	11	0.231654	1	1
Streptococcus henryi	618	1384	12351	24	0.346568	1	1
UBA4334 sp2	618	1057	12351	14	0.264708	1	1
Moraxella pluranimalium	618	1353	12351	23	0.339738	1	1
Muribaculum sp7	618	874	12351	9	0.2058	1	1
Moduliflexus flocculans	618	1965	12351	44	0.447511	1	1
CAG-83 sp1	618	1160	12351	17	0.29289	1	1
Eubacterium_A nodatum	618	913	12351	10	0.218899	1	1
Bifidobacterium asteroides	618	1058	12351	14	0.264458	1	1
Micromonospora inyonensis	618	2393	12351	60	0.501097	1	1
Xenolissoclinum pacificiensis	618	494	12351	1	0.0404563	1	1
Campylobacter_C fetus_A	618	1227	12351	19	0.309473	1	1
Streptococcus lutetiensis	618	1227	12351	19	0.309473	1	1
Fusobacterium_A mortiferum	618	1508	12351	28	0.371082	1	1
Actinomyces oris_B	618	1387	12351	24	0.345819	1	1
Sphingobium japonicum_A	618	2131	12351	50	0.468922	1	1
Prevotella sp8	618	989	12351	12	0.242493	1	1
DTU032 sp1	618	1129	12351	16	0.28323	1	1
Acetobacter malorum	618	1913	12351	42	0.438781	1	1
Clostridium_H sp1	618	1540	12351	29	0.376349	1	1
Eubacterium_H sp3	618	1419	12351	25	0.352104	1	1
Dechloromonas aromatica	618	2212	12351	53	0.478855	1	1
Corynebacterium diphtheriae	618	1357	12351	23	0.338736	1	1
UBA8977 sp1	618	1357	12351	23	0.338736	1	1
Lactobacillus_B aviarius_A	618	916	12351	10	0.218182	1	1
UBA12090 sp1	618	916	12351	10	0.218182	1	1
Treponema_D porcinum	618	1130	12351	16	0.28298	1	1
Pseudothermotoga thermarum	618	1389	12351	24	0.345321	1	1
Corynebacterium accolens	618	1420	12351	25	0.351856	1	1
Helicobacter_B canis	618	1062	12351	14	0.263462	1	1
UBA6382 sp2	618	917	12351	10	0.217944	1	1
UBA6416 sp1	618	991	12351	12	0.242003	1	1
UBA6808 sp1	618	991	12351	12	0.242003	1	1
Sulfurospirillum multivorans	618	1689	12351	34	0.402312	1	1
Prevotella brevis	618	1231	12351	19	0.308467	1	1
UBA9959 sp2	618	1421	12351	25	0.351609	1	1
Tatlockia hackeliae	618	1718	12351	35	0.407154	1	1
Eisenbergiella tayi	618	2026	12351	46	0.453766	1	1
Porphyromonas asaccharolytica	618	955	12351	11	0.230199	1	1
Fervidobacterium pennivorans	618	1296	12351	21	0.323838	1	1
Thermosipho melanesiensis	618	1264	12351	20	0.316225	1	1
Helicobacter_C cinaedi	618	1199	12351	18	0.300032	1	1
Campylobacter lari	618	1166	12351	17	0.291383	1	1
Prevotella denticola	618	1064	12351	14	0.262966	1	1
Aquabacterium parvum	618	2163	12351	51	0.471224	1	1
Prevotella sp12	618	1099	12351	15	0.272777	1	1
Pilibacter termitis	618	1361	12351	23	0.337741	1	1
Thermocrinis albus	618	1266	12351	20	0.315726	1	1
Desulfocurvus vexinensis	618	1778	12351	37	0.415895	1	1
Butyrivibrio fibrisolvens_A	618	1515	12351	28	0.369368	1	1
Cyanobacterium aponinum	618	1692	12351	34	0.401599	1	1
Weissella jogaejeotgali	618	1201	12351	18	0.299532	1	1
Prevotella bergensis	618	1100	12351	15	0.272529	1	1
Blautia_A schinkii	618	1947	12351	43	0.441384	1	1
Pseudoramibacter alactolyticus	618	1267	12351	20	0.315477	1	1
Cetobacterium ceti	618	1425	12351	25	0.350622	1	1
Dielma fastidiosa	618	1425	12351	25	0.350622	1	1
Pelobacter_A acetylenicus	618	1751	12351	36	0.410894	1	1
Pseudoxanthomonas_A spadix	618	2003	12351	45	0.448999	1	1
Nostoc_A calcicola	618	2351	12351	58	0.493048	1	1
UBA4951 sp2	618	670	12351	4	0.119316	1	1
UBA737 sp3	618	883	12351	9	0.203702	1	1
Lactobacillus hominis	618	996	12351	12	0.240788	1	1
CAG-83 sp4	618	1170	12351	17	0.290387	1	1
Fermentimonas caenicola	618	1301	12351	21	0.322594	1	1
UBA6120 sp1	618	804	12351	7	0.174003	1	1
Contendobacter odensis	618	2087	12351	48	0.459655	1	1
Spirosoma linguale	618	2087	12351	48	0.459655	1	1
Helicobacter pylori_AN	618	845	12351	8	0.189211	1	1
Olegusella sp1	618	1171	12351	17	0.290139	1	1
Sphingobium abikonense	618	2033	12351	46	0.452204	1	1
Gilliamella apicola_C	618	1696	12351	34	0.400651	1	1
Eisenbergiella sp1	618	1839	12351	39	0.423835	1	1
Fervidobacterium_A thailandensis	618	1270	12351	20	0.314731	1	1
Marinagarivorans algicola	618	1811	12351	38	0.419352	1	1
Methylomicrobium_A buryatense	618	2115	12351	49	0.46302	1	1
Lactobacillus_G kefiri	618	961	12351	11	0.228762	1	1
Pseudobutyrivibrio fibrisolvens	618	1366	12351	23	0.336504	1	1
Actinomyces viscosus	618	1459	12351	26	0.356149	1	1
Caviibacter abscessus	618	846	12351	8	0.188988	1	1
UBA5177 sp1	618	1726	12351	35	0.405267	1	1
Mailhella massiliensis	618	1550	12351	29	0.373921	1	1
UBA9783 sp1	618	503	12351	1	0.0397325	1	1
Scytonema_A tolypothrichoides	618	2250	12351	54	0.47965	1	1
Croceicoccus mobilis	618	2062	12351	47	0.455536	1	1
S15-B10 sp1	618	962	12351	11	0.228524	1	1
UBA1547 sp4	618	568	12351	2	0.0703713	1	1
Pelagibacter ubique_G	618	673	12351	4	0.118784	1	1
Nodularia spumigena_A	618	1897	12351	41	0.431947	1	1
Dichelobacter nodosus	618	999	12351	12	0.240065	1	1
Liberibacter solanacearum	618	764	12351	6	0.156954	1	1
Nonlabens spongiae	618	1336	12351	22	0.329102	1	1
Thermosulfurimonas dismutans	618	1336	12351	22	0.329102	1	1
UBA2185 sp1	618	1491	12351	27	0.361909	1	1
Xenorhabdus bovienii_A	618	2251	12351	54	0.479437	1	1
GWE1-39-12 sp1	618	504	12351	1	0.0396536	1	1
Tannerella sp1	618	1106	12351	15	0.27105	1	1
Campylobacter insulaenigrae	618	1107	12351	15	0.270805	1	1
Sphingomonas_E haloaromaticamans	618	2306	12351	56	0.485336	1	1
Caldicellulosiruptor obsidiansis	618	1401	12351	24	0.342363	1	1
Parvularcula bermudensis	618	1584	12351	30	0.378512	1	1
Methylosarcina lacus	618	2039	12351	46	0.450873	1	1
Paraprevotella xylaniphila	618	1275	12351	20	0.313497	1	1
Lactobacillus kitasatonis	618	1002	12351	12	0.239347	1	1
Neisseria_D elongata	618	1464	12351	26	0.354933	1	1
Eubacterium_G ventriosum	618	1210	12351	18	0.297304	1	1
Rothia dentocariosa	618	1210	12351	18	0.297304	1	1
Chrysiogenes arsenatis	618	1525	12351	28	0.366946	1	1
Lampropedia hyalina	618	1760	12351	36	0.408793	1	1
Granulicoccus phenolivorans	618	1985	12351	44	0.443002	1	1
Bacteroides timonensis	618	1615	12351	31	0.383621	1	1
Colwellia sp1	618	2122	12351	49	0.461492	1	1
UBA1020 sp4	618	507	12351	1	0.039419	1	1
Lactobacillus_F pentosus	618	1645	12351	32	0.388774	1	1
Desulfobacter vibrioformis	618	1790	12351	37	0.413107	1	1
Blautia_A obeum	618	1675	12351	33	0.393743	1	1
Actinomyces ruminicola	618	1527	12351	28	0.366465	1	1
Lactobacillus_C sharpeae	618	1212	12351	18	0.296813	1	1
Streptococcus pseudopneumoniae_G	618	1245	12351	19	0.304999	1	1
Anaerovibrio lipolyticus_A	618	1405	12351	24	0.341388	1	1
Bittarella massiliensis	618	1278	12351	20	0.312761	1	1
Algoriphagus antarcticus	618	1820	12351	38	0.417278	1	1
Urmitella timonensis	618	1005	12351	12	0.238632	1	1
Butyrivibrio sp1	618	1558	12351	29	0.372001	1	1
Gloeomargarita lithophora	618	1498	12351	27	0.360218	1	1
Ornithobacterium rhinotracheale	618	1077	12351	14	0.259792	1	1
Streptococcus thermophilus	618	1180	12351	17	0.287926	1	1
Pseudothermotoga_B profunda	618	1406	12351	24	0.341145	1	1
Thermotoga maritima	618	1406	12351	24	0.341145	1	1
Spiroplasma chrysopicola	618	574	12351	2	0.0696357	1	1
Arthrospira platensis	618	1793	12351	37	0.412416	1	1
Leptospira borgpetersenii	618	1469	12351	26	0.353725	1	1
Prevotella nanceiensis	618	970	12351	11	0.226639	1	1
Runella limosa	618	1935	12351	42	0.433792	1	1
Flavobacterium daejeonense	618	1620	12351	31	0.382437	1	1
Halomonas lionensis	618	1737	12351	35	0.4027	1	1
Geofilum sp1	618	1345	12351	22	0.326899	1	1
CAG-485 sp4	618	855	12351	8	0.186998	1	1
UBA10015 sp1	618	1079	12351	14	0.259311	1	1
Centipeda infelix	618	1470	12351	26	0.353484	1	1
Tetragenococcus halophilus_A	618	1561	12351	29	0.371286	1	1
Porphyromonas levii	618	971	12351	11	0.226406	1	1
Streptococcus urinalis	618	1249	12351	19	0.304022	1	1
Elusimicrobium minutum	618	934	12351	10	0.213977	1	1
Alkalibacterium thalassium	618	1378	12351	23	0.333574	1	1
Oscillibacter sp6	618	1622	12351	31	0.381966	1	1
Novosphingobium malaysiense	618	2237	12351	53	0.473504	1	1
Legionella santicrucis	618	1825	12351	38	0.416135	1	1
UBA3561 sp1	618	1315	12351	21	0.319159	1	1
Clostridium_H botulinum_B	618	1441	12351	25	0.346729	1	1
Treponema_D socranskii_A	618	1347	12351	22	0.326414	1	1
Succiniclasticum ruminis	618	1283	12351	20	0.311542	1	1
UBA3567 sp1	618	1826	12351	38	0.415907	1	1
Fervidobacterium pennivorans_A	618	1251	12351	19	0.303536	1	1
Streptobacillus ratti	618	897	12351	9	0.200523	1	1
Lactobacillus_G silagei	618	1082	12351	14	0.258592	1	1
Psychrobacter piscatorii	618	1741	12351	35	0.401775	1	1
Lactobacillus_H equigenerosi	618	974	12351	11	0.225708	1	1
Bacteroides_A coprophilus	618	1317	12351	21	0.318674	1	1
Legionella_C quinlivanii	618	1654	12351	32	0.386659	1	1
Ruminococcus_B glycyrrhizinilyticum	618	1565	12351	29	0.370337	1	1
Enterococcus_G italicus	618	1381	12351	23	0.332849	1	1
Magnetofaba australis	618	1713	12351	34	0.396675	1	1
Fusobacterium nucleatum	618	1253	12351	19	0.303051	1	1
Enterococcus_B durans	618	1536	12351	28	0.364318	1	1
Prevotella loescheii	618	1084	12351	14	0.258114	1	1
Brevibacterium ravenspurgense	618	1351	12351	22	0.325448	1	1
2-01-FULL-53-15 sp1	618	900	12351	9	0.199854	1	1
Stomatobaculum longum	618	1120	12351	15	0.267662	1	1
Sorangium cellulosum	618	2296	12351	55	0.478745	1	1
Sphingopyxis macrogoltabida	618	2296	12351	55	0.478745	1	1
Bifidobacterium vaginalis_A	618	733	12351	5	0.136326	1	1
Lactobacillus_J perolens	618	1446	12351	25	0.34553	1	1
Lactobacillus_I sp1	618	1255	12351	19	0.302568	1	1
Omnitrophus fodinae	618	820	12351	7	0.170607	1	1
Prevotella fusca	618	1050	12351	13	0.247439	1	1
Spirosoma luteum	618	1972	12351	43	0.435788	1	1
Caldicellulosiruptor bescii	618	1447	12351	25	0.345291	1	1
Caldicellulosiruptor acetigenus	618	1478	12351	26	0.351571	1	1
Bifidobacterium gallinarum	618	1051	12351	13	0.247203	1	1
Thermomicrobium roseum	618	1746	12351	35	0.400624	1	1
Saprospira grandis	618	1289	12351	20	0.310092	1	1
Zymomonas mobilis_A	618	1289	12351	20	0.310092	1	1
Roseburia hominis	618	1509	12351	27	0.357592	1	1
Caballeronia udeis	618	3279	12351	94	0.572928	1	1
Aerococcus urinaehominis	618	1122	12351	15	0.267185	1	1
Tepidanaerobacter acetatoxydans	618	1600	12351	30	0.374727	1	1
Brachyspira alvinipulli	618	1322	12351	21	0.317469	1	1
Streptococcus sp3	618	1290	12351	20	0.309852	1	1
XYB2-FULL-45-9 sp1	618	979	12351	11	0.224555	1	1
Hydrogenovibrio marinus	618	1510	12351	27	0.357355	1	1
Ndongobacter massiliensis	618	1016	12351	12	0.236048	1	1
Spirosoma spitsbergense	618	2002	12351	44	0.43924	1	1
Herpetosiphon aurantiacus	618	2166	12351	50	0.461344	1	1
Bifidobacterium pseudolongum	618	980	12351	11	0.224326	1	1
Moorea bouillonii	618	2058	12351	46	0.44671	1	1
Lactobacillus amylolyticus	618	904	12351	9	0.19897	1	1
Desulfovibrio desulfuricans_A	618	1602	12351	30	0.374259	1	1
Butyricicoccus sp1	618	1292	12351	20	0.309372	1	1
Taylorella asinigenitalis	618	1159	12351	16	0.275899	1	1
Helicobacter pylori_AH	618	1018	12351	12	0.235585	1	1
Helicobacter pylori_H	618	1018	12351	12	0.235585	1	1
Nitrospira nitrosa	618	1836	12351	38	0.413642	1	1
UBA10449 sp1	618	1543	12351	28	0.362665	1	1
Ruminococcus sp2	618	1090	12351	14	0.256694	1	1
UBA1402 sp1	618	1125	12351	15	0.266472	1	1
Azohydromonas australica	618	2942	12351	80	0.543452	1	1
Campylobacter jejuni_C	618	1160	12351	16	0.275661	1	1
Collinsella phocaeensis	618	1160	12351	16	0.275661	1	1
Bifidobacterium catenulatum	618	1019	12351	12	0.235354	1	1
Caecibacter massiliensis	618	1544	12351	28	0.36243	1	1
Lactobacillus_L dextrinicus	618	1091	12351	14	0.256458	1	1
Bifidobacterium aesculapii	618	1161	12351	16	0.275424	1	1
Pseudobutyrivibrio ruminis	618	1327	12351	21	0.316273	1	1
Rickettsia honei	618	739	12351	5	0.135219	1	1
Intestinimonas butyriciproducens	618	1665	12351	32	0.384104	1	1
Hippea alviniae	618	1295	12351	20	0.308655	1	1
CAG-485 sp2	618	1057	12351	13	0.2458	1	1
Bifidobacterium dentium	618	1196	12351	17	0.284074	1	1
Zag111 sp1	618	908	12351	9	0.198094	1	1
Frankia alni	618	2386	12351	58	0.485815	1	1
Novosphingobium aromaticivorans	618	2146	12351	49	0.456331	1	1
Haemophilus_A parahaemolyticus	618	1517	12351	27	0.355707	1	1
Dolosicoccus paucivorans	618	1129	12351	15	0.265528	1	1
Gallionella sp2	618	1231	12351	18	0.292232	1	1
Treponema_A medium	618	1164	12351	16	0.274714	1	1
GWC1-27-15 sp1	618	1425	12351	24	0.336597	1	1
Acetobacter aceti	618	2038	12351	45	0.441288	1	1
Desulfotignum balticum	618	2093	12351	47	0.448789	1	1
Marinobacter lipolyticus_A	618	1899	12351	40	0.420968	1	1
Zag111 sp3	618	910	12351	9	0.197658	1	1
Christensenella_A timonensis	618	1331	12351	21	0.315322	1	1
Streptococcus pseudopneumoniae_D	618	1233	12351	18	0.291758	1	1
Actinotignum timonense	618	1096	12351	14	0.255288	1	1
Arcanobacterium haemolyticum	618	1096	12351	14	0.255288	1	1
Acetobacter aceti_A	618	1610	12351	30	0.372399	1	1
Streptococcus suis_A	618	1166	12351	16	0.274243	1	1
Corynebacterium auriscanis	618	1267	12351	19	0.299703	1	1
Thiobacillus sp1	618	1957	12351	42	0.428916	1	1
Spirosoma aerolatum	618	2068	12351	46	0.44455	1	1
Lactococcus fujiensis	618	788	12351	6	0.152173	1	1
MAG-120802 sp2	618	872	12351	8	0.183353	1	1
UBA11741 sp1	618	2041	12351	45	0.440639	1	1
Streptococcus equi	618	1201	12351	17	0.282891	1	1
Thioflexothrix psekupsii	618	1671	12351	32	0.382725	1	1
UBA5389 sp1	618	1521	12351	27	0.354771	1	1
Rickettsia rickettsii	618	744	12351	5	0.134311	1	1
Lactobacillus_G parakefiri	618	1268	12351	19	0.299466	1	1
Ruminiclostridium_B stercorarium	618	1429	12351	24	0.335655	1	1
Bacteroides helcogenes	618	1398	12351	23	0.328802	1	1
Thermoanaerobacter thermocopriae	618	1583	12351	29	0.366126	1	1
Helicobacter acinonychis	618	952	12351	10	0.209931	1	1
Succinivibrio sp1	618	1236	12351	18	0.29105	1	1
Prevotella pallens	618	990	12351	11	0.22206	1	1
Jonquetella anthropi	618	1099	12351	14	0.254592	1	1
Streptococcus canis	618	1203	12351	17	0.282421	1	1
Caldanaerobius fijiensis	618	1584	12351	29	0.365895	1	1
Corynebacterium pseudodiphtheriticum	618	1237	12351	18	0.290815	1	1
Butyrivibrio proteoclasticus_B	618	1462	12351	25	0.341748	1	1
Fusobacterium russii	618	1135	12351	15	0.264125	1	1
Prevotella baroniae	618	1100	12351	14	0.25436	1	1
Streptococcus mitis_J	618	1100	12351	14	0.25436	1	1
Borreliella garinii	618	593	12351	2	0.0674045	1	1
Pseudobutyrivibrio ruminis_A	618	1431	12351	24	0.335186	1	1
Streptococcus parasanguinis	618	1368	12351	22	0.321403	1	1
Croceicoccus marinus	618	2017	12351	44	0.435974	1	1
Acholeplasma_D palmae	618	834	12351	7	0.167743	1	1
Nitrospira moscoviensis_A	618	1238	12351	18	0.29058	1	1
Bifidobacterium longum_C	618	1136	12351	15	0.263892	1	1
Legionella parisiensis	618	1849	12351	38	0.410734	1	1
UBA1032 sp1	618	1029	12351	12	0.233066	1	1
Anaerophaga thermohalophila	618	1432	12351	24	0.334951	1	1
Bacteroides_B massiliensis	618	1432	12351	24	0.334951	1	1
Romboutsia timonensis	618	1432	12351	24	0.334951	1	1
Sphingomonas melonis	618	2073	12351	46	0.443478	1	1
Pseudoalteromonas luteoviolacea_B	618	2552	12351	64	0.501202	1	1
Moorea producens_A	618	2128	12351	48	0.450799	1	1
Christensenella minuta	618	1401	12351	23	0.328098	1	1
UBA8901 sp1	618	1066	12351	13	0.243725	1	1
UBA4729 sp1	618	529	12351	1	0.0377797	1	1
Pusillimonas sp2	618	2156	12351	49	0.454214	1	1
Megasphaera sp2	618	1433	12351	24	0.334718	1	1
Helicobacter_E felis	618	993	12351	11	0.22139	1	1
Trueperella pyogenes	618	1338	12351	21	0.313673	1	1
Desulfonatronum lacustre	618	1794	12351	36	0.401046	1	1
Nostoc piscinale	618	2048	12351	45	0.439133	1	1
Desulfovibrio_L litoralis	618	1339	12351	21	0.313439	1	1
Eubacterium_D dolichum	618	1173	12351	16	0.272606	1	1
Thermicanus aegyptius	618	1965	12351	42	0.42717	1	1
Lactobacillus_G parafarraginis	618	1497	12351	26	0.347108	1	1
Pseudoalteromonas rubra	618	2346	12351	56	0.477061	1	1
Sanguibacteroides justesenii	618	1372	12351	22	0.320466	1	1
Photorhabdus asymbiotica_A	618	2373	12351	57	0.480055	1	1
Sulfurovum sp1	618	1174	12351	16	0.272374	1	1
Bifidobacterium scardovii	618	1275	12351	19	0.297822	1	1
Methylovulum psychrotolerans	618	1910	12351	40	0.418543	1	1
Rickettsia canadensis	618	703	12351	4	0.113715	1	1
Alkalibacterium gilvum	618	1242	12351	18	0.289644	1	1
Marinospirillum minutulum	618	1767	12351	35	0.395863	1	1
28L sp2	618	1069	12351	13	0.243041	1	1
Neofamilia massiliensis	618	1069	12351	13	0.243041	1	1
Latescibacter anaerobius	618	879	12351	8	0.181892	1	1
Borreliella burgdorferi	618	597	12351	2	0.0669529	1	1
Acinetobacter populi	618	1939	12351	41	0.42259	1	1
Weissella confusa	618	1175	12351	16	0.272142	1	1
Nodularia spumigena	618	1883	12351	39	0.413931	1	1
Pelagibacter ubique_J	618	796	12351	6	0.150644	1	1
Bartonella bacilliformis	618	920	12351	9	0.19551	1	1
Bifidobacterium actinocoloniiforme	618	920	12351	9	0.19551	1	1
Lactobacillus_B aviarius_C	618	920	12351	9	0.19551	1	1
Parvimonas micra	618	920	12351	9	0.19551	1	1
Bifidobacterium pseudocatenulatum	618	1106	12351	14	0.25298	1	1
Selenomonas_A ruminantium_C	618	1681	12351	32	0.380449	1	1
F23-B02 sp6	618	1176	12351	16	0.271911	1	1
Acetivibrio cellulolyticus	618	1740	12351	34	0.39052	1	1
Nitratifractor salsuginis	618	1310	12351	20	0.305121	1	1
UBA12508 sp1	618	752	12351	5	0.132882	1	1
Marinithermus hydrothermalis	618	1622	12351	30	0.369644	1	1
Desulfovibrio_O bizertensis	618	1711	12351	33	0.385458	1	1
Prevotella marshii	618	998	12351	11	0.22028	1	1
Rickettsia slovaca	618	753	12351	5	0.132705	1	1
Flexistipes sinusarabici	618	1471	12351	25	0.339657	1	1
Thermocrinis_A minervae	618	1178	12351	16	0.271449	1	1
Salegentibacter mishustinae	618	1533	12351	27	0.351994	1	1
Borreliella afzelii	618	600	12351	2	0.0666181	1	1
Francisella hispaniensis	618	1246	12351	18	0.288714	1	1
Leptotrichia buccalis	618	1246	12351	18	0.288714	1	1
Neisseria cinerea	618	1246	12351	18	0.288714	1	1
Streptomyces chilikensis	618	1594	12351	29	0.3636	1	1
Acholeplasma_B sp1	618	754	12351	5	0.132529	1	1
Clostridium_A leptum	618	1409	12351	23	0.326235	1	1
Actinomyces_B cellulosilytica	618	1144	12351	15	0.262047	1	1
Aequorivita vladivostokensis	618	1345	12351	21	0.31204	1	1
Chryseobacterium aquaticum	618	1503	12351	26	0.345723	1	1
Tropheryma whipplei	618	601	12351	2	0.0665073	1	1
Didymococcus sp1	618	2056	12351	45	0.437424	1	1
Wolbachia pipientis	618	657	12351	3	0.0912577	1	1
Corynebacterium aurimucosum	618	1504	12351	26	0.345493	1	1
Desulfosarcina cetonica	618	2001	12351	43	0.429472	1	1
Lactobacillus_G kisonensis	618	1442	12351	24	0.332629	1	1
Psychroflexus torquis	618	1442	12351	24	0.332629	1	1
Lactobacillus_O nagelii	618	1379	12351	22	0.318839	1	1
Lactobacillus_G koreensis	618	1347	12351	21	0.311577	1	1
Corynebacterium singulare	618	1505	12351	26	0.345263	1	1
Chryseobacterium_A haifense	618	1282	12351	19	0.296196	1	1
Streptococcus mutans	618	1282	12351	19	0.296196	1	1
UBA2187 sp1	618	925	12351	9	0.194453	1	1
Raineyella antarctica	618	1918	12351	40	0.416797	1	1
Helicobacter pylori_X	618	1002	12351	11	0.219401	1	1
Thermosinus carboxydivorans	618	1746	12351	34	0.389178	1	1
Lactobacillus_I siliginis	618	1112	12351	14	0.251615	1	1
Bacteroides_A plebeius	618	1444	12351	24	0.332168	1	1
Alistipes_A prausnitzii	618	1316	12351	20	0.30373	1	1
CAG-110 sp1	618	1182	12351	16	0.27053	1	1
Succinivibrio dextrinosolvens	618	1381	12351	22	0.318378	1	1
Thiothrix caldifontis	618	1948	12351	41	0.420638	1	1
Chondromyces crocatus	618	2541	12351	63	0.495507	1	1
Mycoplasma_C testudinis	618	538	12351	1	0.0371477	1	1
Fervidobacterium changbaicum	618	1317	12351	20	0.303499	1	1
Pediococcus damnosus	618	1183	12351	16	0.270302	1	1
Anaerocolumna xylanovorans	618	1892	12351	39	0.411962	1	1
Clostridium_U hiranonis	618	1251	12351	18	0.28756	1	1
Bacteroides_D periocalifornicus	618	887	12351	8	0.180252	1	1
Muribaculum sp10	618	887	12351	8	0.180252	1	1
Eubacterium limosum	618	1835	12351	37	0.402976	1	1
Helicobacter pylori_G	618	1004	12351	11	0.218964	1	1
[truncated: 7,913 more rows]

## Sheet: Genus
Taxonomic rank enrichment of homoplasic KO annotations
rank	total_ko_set_counts	total_taxon_counts	total_counts	success_in_sample	fold_enrichment	p	BH_q
Pseudomonas_E	618	6289	12351	409	1.29974	2.69721e-15	1.5366e-11
Streptomyces	618	6720	12351	426	1.26693	2.97443e-14	1.69453e-10
Mycobacterium	618	5389	12351	335	1.24237	3.91002e-08	0.000222754
Nocardia	618	5238	12351	317	1.2095	3.12632e-06	0.0178106
Sphingobium	618	4338	12351	258	1.18862	0.000270856	1
Micromonospora	618	4925	12351	283	1.1484	0.00125293	1
Amycolatopsis	618	5073	12351	288	1.1346	0.00246843	1
Caballeronia	618	4974	12351	276	1.10896	0.0128286	1
Bradyrhizobium	618	5462	12351	300	1.0977	0.0148925	1
Acinetobacter	618	3863	12351	216	1.11749	0.0247865	1
Paraburkholderia	618	5282	12351	283	1.07078	0.0646598	1
Cupriavidus	618	4892	12351	263	1.07444	0.0677859	1
Burkholderia	618	5187	12351	277	1.06728	0.0783187	1
Novosphingobium	618	4768	12351	255	1.06885	0.08884	1
Sphingomonas	618	4921	12351	262	1.06405	0.0992603	1
Photorhabdus	618	2971	12351	161	1.08302	0.126866	1
Methylomonas	618	3030	12351	164	1.08172	0.127475	1
Nitrospira	618	2782	12351	149	1.07039	0.178787	1
Thauera	618	3758	12351	197	1.04767	0.22322	1
Nitrosomonas	618	2915	12351	154	1.05583	0.227724	1
Xenorhabdus	618	3278	12351	172	1.04866	0.241171	1
Acidithiobacillus	618	2280	12351	121	1.06063	0.245737	1
Rhodococcus	618	4740	12351	244	1.02879	0.294928	1
Frankia	618	4070	12351	210	1.03119	0.302556	1
Bacteroides	618	2794	12351	143	1.02288	0.392174	1
RF16	618	1549	12351	79	1.01927	0.445284	1
Geobacter_C	618	2544	12351	127	0.997701	0.52867	1
Sphingomonas_C	618	3523	12351	175	0.992748	0.562293	1
Fibrobacter	618	1770	12351	87	0.982335	0.591431	1
Sphingopyxis	618	3801	12351	187	0.983235	0.627474	1
Accumulibacter	618	3167	12351	155	0.978132	0.643863	1
Prevotella	618	2790	12351	136	0.974201	0.654671	1
Pseudonocardia	618	4938	12351	242	0.97944	0.680143	1
Ruminococcus_B	618	3310	12351	160	0.966063	0.714267	1
Smithella	618	2150	12351	102	0.948146	0.743946	1
Thiocapsa	618	2640	12351	126	0.95385	0.74511	1
Chlorobium	618	2066	12351	97	0.938329	0.775058	1
Neisseria	618	1700	12351	79	0.928735	0.782632	1
Ruminococcus	618	2135	12351	100	0.936086	0.786971	1
Moraxella	618	2105	12351	98	0.930438	0.804076	1
Gallionella	618	2755	12351	129	0.935797	0.822747	1
Nitrosospira	618	2440	12351	113	0.925555	0.839882	1
Rickettsia	618	944	12351	41	0.868012	0.852846	1
Chryseobacterium	618	2951	12351	137	0.927823	0.860213	1
Pseudoalteromonas	618	4260	12351	201	0.942975	0.864268	1
Glomeribacter	618	1442	12351	64	0.88701	0.867812	1
Marinobacter	618	4402	12351	207	0.939797	0.882463	1
C7867-006	618	569	12351	23	0.807847	0.882597	1
Spirosoma	618	2996	12351	138	0.920558	0.884589	1
WO2-FULL-40-11	618	529	12351	21	0.793373	0.891242	1
Nocardiopsis	618	4018	12351	187	0.930134	0.900536	1
XYD12-FULL-50-9	618	1287	12351	54	0.83855	0.932264	1
UBA11393	618	695	12351	27	0.776413	0.935159	1
Bacteroides_A	618	1960	12351	85	0.866715	0.939422	1
UBA10002	618	677	12351	26	0.767535	0.940087	1
UBA1550	618	723	12351	28	0.773986	0.940772	1
UBA2262	618	2007	12351	87	0.866334	0.942401	1
Halomonas	618	4798	12351	222	0.924712	0.942647	1
Nitrospira_A	618	2368	12351	104	0.877739	0.943696	1
UBA9973	618	1085	12351	44	0.810469	0.945544	1
Paenibacillus	618	4908	12351	227	0.924347	0.946693	1
2-02-FULL-43-16	618	460	12351	16	0.695146	0.955491	1
2-01-FULL-41-26	618	487	12351	17	0.697644	0.958371	1
GWE2-37-16	618	582	12351	21	0.721124	0.958776	1
Saccharopolyspora	618	4191	12351	190	0.906045	0.961681	1
Campylobacter_C	618	1722	12351	72	0.835628	0.962152	1
Aphanizomenon	618	2197	12351	94	0.855089	0.963879	1
Flavobacterium	618	3622	12351	162	0.893882	0.964239	1
2-12-FULL-45-10	618	496	12351	17	0.684985	0.965727	1
Thioalkalivibrio	618	2458	12351	106	0.861862	0.966444	1
Thiothrix	618	2483	12351	107	0.861233	0.96787	1
Rhizobium	618	5110	12351	234	0.915184	0.968922	1
Lachnoanaerobaculum	618	1741	12351	72	0.826509	0.970361	1
Kitasatospora	618	4618	12351	209	0.904495	0.973484	1
UBA10133	618	556	12351	19	0.682956	0.973552	1
Sulfurimonas	618	2140	12351	90	0.840509	0.974303	1
UBA3282	618	2034	12351	85	0.835183	0.97473	1
HIGHO2-12-FULL-	618	364	12351	11	0.603956	0.976979	1
Succinivibrio	618	1913	12351	79	0.825326	0.977338	1
HO2-49-34	618	466	12351	15	0.643308	0.977724	1
Dechloromonas	618	3231	12351	141	0.872159	0.977744	1
Chryseobacterium_A	618	2066	12351	86	0.83192	0.977892	1
Desulfovibrio_F	618	2800	12351	120	0.856519	0.980218	1
Brocadia	618	1859	12351	76	0.817049	0.980461	1
UBA10108	618	523	12351	17	0.649622	0.981394	1
Cycloclasticus	618	2317	12351	97	0.83668	0.981675	1
GWA2-38-27	618	424	12351	13	0.612761	0.981797	1
Actinomadura	618	4195	12351	186	0.886124	0.983935	1
UBA4334	618	1588	12351	63	0.792873	0.98394	1
46-80	618	1812	12351	73	0.805153	0.984888	1
GWA2-47-26	618	584	12351	19	0.650211	0.985862	1
Fusobacterium	618	1948	12351	79	0.810498	0.985915	1
Selenomonas_A	618	2298	12351	95	0.826204	0.986565	1
Dorea	618	3044	12351	130	0.853517	0.986607	1
UBA1567	618	331	12351	9	0.543411	0.986706	1
Vibrio	618	5763	12351	262	0.908587	0.987008	1
Butyrivibrio	618	2710	12351	114	0.840716	0.987433	1
Campylobacter	618	1783	12351	71	0.795831	0.987822	1
Thiobacillus	618	2992	12351	127	0.848312	0.988345	1
UBA9655	618	1137	12351	42	0.738248	0.988535	1
Capnocytophaga	618	1634	12351	64	0.782783	0.988815	1
Bacteroides_B	618	1833	12351	73	0.795928	0.988857	1
UBA9933	618	598	12351	19	0.634989	0.989814	1
Sulfurospirillum	618	2278	12351	93	0.815911	0.990184	1
Caedibacter	618	1078	12351	39	0.723035	0.990465	1
Pseudomonas_A	618	4203	12351	184	0.874928	0.990744	1
2-01-FULL-46-13	618	627	12351	20	0.637494	0.990782	1
Methylomicrobium	618	2087	12351	84	0.804397	0.990796	1
TF01-11	618	2176	12351	88	0.808235	0.991038	1
UBA2100	618	503	12351	15	0.595987	0.991167	1
UBA3830	618	478	12351	14	0.585348	0.991335	1
Methylovulum	618	2526	12351	104	0.822837	0.991516	1
Devosia	618	4213	12351	184	0.872851	0.991764	1
Nostoc	618	2874	12351	120	0.834465	0.992109	1
Mesorhizobium	618	4753	12351	210	0.883009	0.992202	1
Dialister	618	1769	12351	69	0.779534	0.992302	1
XYD2-FULL-41-14	618	635	12351	20	0.629463	0.992376	1
GWB1-37-8	618	561	12351	17	0.605619	0.992623	1
Treponema_D	618	2986	12351	125	0.836631	0.992663	1
2-12-FULL-39-13	618	1278	12351	47	0.734989	0.99285	1
WO2-35-19	618	537	12351	16	0.595469	0.992896	1
Centipeda	618	2040	12351	81	0.793539	0.993001	1
P3	618	1417	12351	53	0.747515	0.99312	1
UBA12026	618	487	12351	14	0.57453	0.993196	1
2-02-FULL-48-16	618	382	12351	10	0.523179	0.99349	1
UBA10190	618	566	12351	17	0.600269	0.993503	1
Alistipes	618	2113	12351	84	0.794499	0.993716	1
XYD1-FULL-39-28	618	520	12351	15	0.576503	0.994364	1
Streptococcus	618	2923	12351	121	0.827314	0.994546	1
UBA8515	618	574	12351	17	0.591903	0.994711	1
Syntrophus	618	1953	12351	76	0.777723	0.995106	1
Gordonia	618	4007	12351	172	0.857873	0.995127	1
Oribacterium	618	2505	12351	101	0.8058	0.995418	1
Desulfovibrio	618	2743	12351	112	0.81603	0.995443	1
Planktothrix	618	2485	12351	100	0.804243	0.99553	1
GCF1875585	618	1258	12351	45	0.7149	0.995586	1
Tepidimonas	618	2810	12351	115	0.817909	0.995601	1
Piscirickettsia	618	1649	12351	62	0.751423	0.995773	1
UBA10165	618	425	12351	11	0.51727	0.995938	1
Hydrogenophaga	618	4253	12351	183	0.859942	0.996083	1
Psychrobacter	618	2798	12351	114	0.814274	0.996156	1
Ruminococcus_E	618	1946	12351	75	0.770251	0.996164	1
Rhodoferax	618	4152	12351	178	0.856794	0.996226	1
Porphyromonas	618	1682	12351	63	0.748563	0.996467	1
GWA1-44-29	618	511	12351	14	0.547546	0.996499	1
UBA2169	618	511	12351	14	0.547546	0.996499	1
Methylobacterium	618	4699	12351	204	0.867638	0.996633	1
UBA918	618	487	12351	13	0.533492	0.996765	1
CAG-269	618	1181	12351	41	0.693821	0.996798	1
GWA1-44-25	618	594	12351	17	0.571974	0.996879	1
Muribaculum	618	2249	12351	88	0.782	0.997001	1
Faecalibacterium	618	1986	12351	76	0.7648	0.997133	1
COE1	618	2187	12351	85	0.776755	0.997193	1
Peptostreptococcus	618	1559	12351	57	0.730706	0.997212	1
Sedimentibacter	618	2912	12351	118	0.809849	0.997434	1
Thermodesulfovibrio	618	1680	12351	62	0.737558	0.997544	1
Campylobacter_A	618	1750	12351	65	0.742316	0.997628	1
CG1-02-41-21	618	357	12351	8	0.447853	0.99763	1
UBA12044	618	387	12351	9	0.464778	0.997704	1
CAG-1031	618	1865	12351	70	0.750124	0.997714	1
Ruminococcus_D	618	2159	12351	83	0.768315	0.997846	1
Marinomonas	618	3944	12351	166	0.841172	0.997857	1
UBA10103	618	1035	12351	34	0.656526	0.997935	1
Roseburia	618	2185	12351	84	0.768319	0.997977	1
Helicobacter_D	618	1578	12351	57	0.721907	0.998037	1
UBA1539	618	392	12351	9	0.458849	0.998053	1
UBA5004	618	505	12351	13	0.514477	0.998097	1
NK4A136	618	2057	12351	78	0.757834	0.998159	1
Fenollaria	618	1017	12351	33	0.648495	0.998203	1
CAG-95	618	2082	12351	79	0.758333	0.99824	1
GWA2-46-9	618	589	12351	16	0.542898	0.998263	1
Eubacterium_Q	618	2129	12351	81	0.760367	0.998309	1
Succinimonas	618	1332	12351	46	0.690188	0.998369	1
C7867-002	618	540	12351	14	0.518141	0.998488	1
XYB1-FULL-32-11	618	457	12351	11	0.48105	0.998491	1
C7867-001	618	777	12351	23	0.59159	0.998527	1
Petrimonas	618	1733	12351	63	0.726533	0.998584	1
Delta-02	618	2321	12351	89	0.766352	0.998669	1
2-01-FULL-33-17	618	313	12351	6	0.383107	0.998693	1
Parabacteroides	618	2126	12351	80	0.752039	0.998787	1
Microbacterium	618	4466	12351	189	0.845779	0.998801	1
CAG-485	618	1835	12351	67	0.729713	0.99884	1
Parasutterella	618	1537	12351	54	0.702156	0.998862	1
GWA1-42-9	618	285	12351	5	0.350622	0.998887	1
Saccharofermentans	618	1770	12351	64	0.722637	0.998913	1
O2-01-FULL-36-1	618	252	12351	4	0.317229	0.998917	1
Rugosibacter	618	2043	12351	76	0.743462	0.998925	1
UBA1559	618	1015	12351	32	0.630083	0.998927	1
Fibromonas	618	1376	12351	47	0.682642	0.998928	1
Neisseria_D	618	1680	12351	60	0.713766	0.99895	1
GWA1-39-11	618	553	12351	14	0.50596	0.998975	1
Pedobacter	618	3255	12351	131	0.804329	0.999012	1
Chryseobacterium_B	618	2071	12351	77	0.743061	0.999025	1
WO2-54-10	618	472	12351	11	0.465762	0.999067	1
Variovorax	618	4942	12351	211	0.853284	0.999108	1
Coprococcus	618	1644	12351	58	0.705082	0.999139	1
UBA10118	618	503	12351	12	0.47679	0.999141	1
UBA1545	618	446	12351	10	0.448104	0.999151	1
Fischerella	618	2919	12351	115	0.787367	0.999151	1
2-12-FULL-60-25	618	419	12351	9	0.429281	0.999218	1
Idiomarina	618	2662	12351	103	0.773291	0.999221	1
GWC2-37-13	618	590	12351	15	0.508104	0.999231	1
Methylophaga	618	2509	12351	96	0.764688	0.999238	1
IGHO2-02-FULL-4-A	618	390	12351	8	0.409958	0.999246	1
UBA3207	618	725	12351	20	0.551322	0.999253	1
Eikenella	618	1535	12351	53	0.690051	0.999259	1
Calothrix	618	2868	12351	112	0.780463	0.999328	1
Anaerovibrio	618	1657	12351	58	0.699551	0.999335	1
Mycoplasma_G	618	623	12351	16	0.51327	0.999351	1
Aerophobus	618	1037	12351	32	0.616716	0.999364	1
UBA4647	618	484	12351	11	0.454214	0.99937	1
Hamiltonella	618	1136	12351	36	0.633341	0.99937	1
UBA1557	618	570	12351	14	0.49087	0.99939	1
UBA4345	618	1162	12351	37	0.636369	0.999392	1
Proteiniphilum	618	2053	12351	75	0.730106	0.999407	1
UBA1997	618	1212	12351	39	0.643096	0.99941	1
CG1-02-37-13	618	334	12351	6	0.35902	0.99941	1
Morococcus	618	1617	12351	56	0.692136	0.999418	1
Pseudomonas	618	4329	12351	180	0.830995	0.999426	1
Pyramidobacter	618	1548	12351	53	0.684256	0.999433	1
UBA6184	618	655	12351	17	0.518706	0.999438	1
UBA6164	618	628	12351	16	0.509183	0.999441	1
Algoriphagus	618	2792	12351	108	0.773076	0.999446	1
Blautia_A	618	2968	12351	116	0.781102	0.999456	1
Arcobacter	618	2860	12351	111	0.775659	0.999467	1
Lactobacillus_B	618	2172	12351	80	0.736112	0.999468	1
Lachnospira	618	2082	12351	76	0.729536	0.999473	1
UBA8498	618	547	12351	13	0.474974	0.999479	1
Agrobacterium	618	4147	12351	171	0.824092	0.999481	1
UBA7868	618	370	12351	7	0.378103	0.999494	1
UBA6257	618	338	12351	6	0.354771	0.999494	1
WO2-02-FULL-48-	618	433	12351	9	0.415402	0.999519	1
Mycoplasma_E	618	578	12351	14	0.484076	0.999524	1
UBA4722	618	1197	12351	38	0.634458	0.999524	1
Porphyrobacter	618	2977	12351	116	0.778741	0.999532	1
WO2-40-15	618	493	12351	11	0.445923	0.999532	1
Francisella	618	1698	12351	59	0.694429	0.999535	1
2-02-FULL-52-23	618	373	12351	7	0.375062	0.999547	1
UBA11707	618	373	12351	7	0.375062	0.999547	1
Blautia	618	2539	12351	96	0.755653	0.999547	1
Paraburkholderia_B	618	4720	12351	198	0.838372	0.999548	1
WO2-47-17b	618	405	12351	8	0.394774	0.99956	1
Acidovorax	618	3862	12351	157	0.812458	0.99956	1
Scalindua	618	1910	12351	68	0.711523	0.999569	1
Desulfonatronum	618	2297	12351	85	0.739557	0.999576	1
Eubacterium_J	618	1609	12351	55	0.683157	0.999576	1
SCADC1-2-3	618	1633	12351	56	0.685355	0.999581	1
Rhodanobacter	618	3267	12351	129	0.78914	0.999589	1
CG1-02-41-26	618	376	12351	7	0.372069	0.999595	1
HIGHO2-01-FULL-	618	376	12351	7	0.372069	0.999595	1
XYB2-FULL-45-11	618	555	12351	13	0.468127	0.999596	1
Kazan-3B-28	618	438	12351	9	0.41066	0.999596	1
CAG-822	618	639	12351	16	0.500418	0.999598	1
UBA9337	618	639	12351	16	0.500418	0.999598	1
Geminocystis	618	1914	12351	68	0.710036	0.999602	1
UBA10146	618	470	12351	10	0.425222	0.999623	1
UBA5454	618	1353	12351	44	0.649933	0.999625	1
UBA5532	618	410	12351	8	0.38996	0.999633	1
UBA12420	618	1085	12351	33	0.607852	0.999638	1
Leptospira	618	2351	12351	87	0.739572	0.999641	1
2-02-FULL-44-35	618	347	12351	6	0.34557	0.999643	1
F082	618	1357	12351	44	0.648017	0.999657	1
2-02-FULL-50-9b	618	412	12351	8	0.388067	0.999658	1
Acidovorax_B	618	3105	12351	121	0.778821	0.99966	1
UBA9644	618	561	12351	13	0.463121	0.999667	1
O2-12-FULL-45-9	618	504	12351	11	0.43619	0.999676	1
WO2-01-FULL-40-	618	382	12351	7	0.366225	0.999677	1
Ruminiclostridium	618	1925	12351	68	0.705979	0.999679	1
Tepidiphilus	618	1904	12351	67	0.703269	0.999692	1
RBG-13-36-15	618	245	12351	3	0.24472	0.999695	1
GWA2-42-15	618	446	12351	9	0.403294	0.999696	1
2-01-FULL-41-18-A	618	318	12351	5	0.314236	0.999702	1
GWA2-37-10	618	416	12351	8	0.384335	0.999705	1
CAG-488	618	1291	12351	41	0.634704	0.999706	1
CAG-273	618	917	12351	26	0.566654	0.999716	1
UBA9312	618	1145	12351	35	0.610909	0.999718	1
Firm-18	618	970	12351	28	0.576899	0.999728	1
2-12-FULL-41-17	618	539	12351	12	0.444945	0.999733	1
Achromobacter	618	4066	12351	165	0.811017	0.999746	1
XYB1-FULL-42-16	618	322	12351	5	0.310333	0.999747	1
Comamonas_C	618	2483	12351	92	0.740499	0.999751	1
2-01-FULL-40-24	618	389	12351	7	0.359635	0.999752	1
GWC2-45-19	618	389	12351	7	0.359635	0.999752	1
RBG-13-40-8-A	618	357	12351	6	0.33589	0.999758	1
OLB19	618	712	12351	18	0.50525	0.999768	1
Firm-03	618	1350	12351	43	0.636573	0.999769	1
UBA12158	618	514	12351	11	0.427704	0.999769	1
UBA2591	618	391	12351	7	0.357796	0.99977	1
UBA9983	618	423	12351	8	0.377975	0.999772	1
C941	618	1567	12351	52	0.663205	0.999772	1
Thiorhodovibrio	618	1966	12351	69	0.701422	0.999776	1
SDB-A	618	1180	12351	36	0.609725	0.99978	1
O2-01-FULL-44-1	618	360	12351	6	0.333091	0.999785	1
Barb7	618	1206	12351	37	0.613152	0.999786	1
UBA10105	618	633	12351	15	0.473589	0.999796	1
UBA11713	618	426	12351	8	0.375313	0.999796	1
GWA2-44-9	618	689	12351	17	0.493109	0.999797	1
Rs-D84	618	548	12351	12	0.437637	0.999802	1
Croceicoccus	618	2830	12351	107	0.755633	0.999805	1
Zag1	618	1185	12351	36	0.607153	0.999805	1
UBA10122	618	428	12351	8	0.37356	0.99981	1
LOWO2-01-FULL-4-A	618	490	12351	10	0.407866	0.999812	1
IGHO2-01-FULL-4-A	618	364	12351	6	0.32943	0.999816	1
Dehalococcoides	618	1087	12351	32	0.588348	0.999817	1
CG1-02-41-12	618	330	12351	5	0.30281	0.999817	1
UBA1450	618	803	12351	21	0.522658	0.999826	1
2-01-FULL-36-15	618	552	12351	12	0.434466	0.999827	1
Alteromonas	618	3169	12351	122	0.769398	0.999836	1
2-01-FULL-45-33	618	554	12351	12	0.432898	0.999839	1
Hymenobacter	618	3018	12351	115	0.761539	0.999842	1
Anaerococcus	618	2030	12351	71	0.698998	0.999844	1
Persephonella	618	1513	12351	49	0.647248	0.999847	1
UBA12405	618	402	12351	7	0.348005	0.999849	1
UBA9988	618	369	12351	6	0.324966	0.999849	1
Selenomonas_B	618	1752	12351	59	0.673026	0.99985	1
CG2-30-39-44	618	299	12351	4	0.267364	0.999851	1
Ruminococcus_C	618	1729	12351	58	0.67042	0.999852	1
Methylocaldum	618	2511	12351	92	0.732242	0.999853	1
Stenoxybacter	618	1443	12351	46	0.637096	0.999855	1
Saccharothrix	618	3974	12351	159	0.799619	0.999857	1
UBA10882	618	917	12351	25	0.544859	0.999861	1
2-02-FULL-46-13	618	559	12351	12	0.429025	0.999864	1
UBA10169	618	437	12351	8	0.365866	0.999864	1
Eubacterium_F	618	2014	12351	70	0.694628	0.999865	1
GWA2-36-10	618	372	12351	6	0.322346	0.999866	1
GWC2-42-12	618	647	12351	15	0.463341	0.999869	1
GCA-002050365	618	1993	12351	69	0.691919	0.999871	1
Orientia	618	619	12351	14	0.452013	0.999872	1
PHIGHO2-02-FULL	618	373	12351	6	0.321482	0.999872	1
HO2-02-FULL-36-	618	470	12351	9	0.3827	0.999872	1
UBA2450	618	815	12351	21	0.514962	0.999877	1
PHIGHO2-12-FULL	618	304	12351	4	0.262966	0.999879	1
UBA4810	618	1950	12351	67	0.686679	0.99988	1
Actinoalloteichus	618	3165	12351	121	0.764056	0.999881	1
GWB1-39-12	618	472	12351	9	0.381078	0.999881	1
Alcanivorax	618	3362	12351	130	0.772786	0.999882	1
Mitsuokella	618	2297	12351	82	0.713455	0.999884	1
Tatlockia	618	2636	12351	97	0.735428	0.999885	1
01-FULL-54-110	618	473	12351	9	0.380273	0.999885	1
Mycoplasma_D	618	504	12351	10	0.396536	0.999886	1
02-FULL-45-11b	618	474	12351	9	0.37947	0.999889	1
GWB1-39-10	618	475	12351	9	0.378671	0.999893	1
Veillonella	618	1625	12351	53	0.651833	0.999893	1
UBA10566	618	1159	12351	34	0.586285	0.999894	1
UBA1723	618	1235	12351	37	0.598754	0.999896	1
Eubacterium_H	618	2371	12351	85	0.716475	0.999897	1
Haemophilus	618	1722	12351	57	0.661539	0.999897	1
LOWO2-01-FULL-3-A	618	568	12351	12	0.422228	0.9999	1
UBA9934	618	413	12351	7	0.338736	0.999901	1
UBA11359	618	309	12351	4	0.258711	0.999903	1
Coleofasciculus	618	2713	12351	100	0.736655	0.999905	1
GWC2-33-13	618	657	12351	15	0.456289	0.999905	1
2-01-FULL-40-13	618	878	12351	23	0.523537	0.999906	1
2018-02-14	618	2101	12351	73	0.694401	0.999907	1
2-01-FULL-48-16	618	381	12351	6	0.314731	0.999907	1
Colwellia	618	3743	12351	147	0.784894	0.999908	1
UBA11703	618	415	12351	7	0.337104	0.999909	1
Mycoplasma_F	618	687	12351	16	0.465454	0.99991	1
CAG-533	618	601	12351	13	0.432297	0.999911	1
Symbiobacter	618	1341	12351	41	0.611039	0.999911	1
UBA5633	618	416	12351	7	0.336293	0.999912	1
Mesotoga	618	1988	12351	68	0.683606	0.999912	1
Thiomicrospira_B	618	1988	12351	68	0.683606	0.999912	1
UBA9215	618	854	12351	22	0.514847	0.999914	1
HO2-43-120	618	481	12351	9	0.373948	0.999914	1
HO2-45-13	618	481	12351	9	0.373948	0.999914	1
Geobacter_B	618	2381	12351	85	0.713466	0.999915	1
Shewanella	618	4367	12351	176	0.805458	0.999918	1
2-01-FULL-47-10-A	618	418	12351	7	0.334684	0.999919	1
UBA4821	618	1195	12351	35	0.585348	0.99992	1
XYC2-FULL-47-12	618	514	12351	10	0.388822	0.99992	1
2-02-FULL-51-10	618	575	12351	12	0.417087	0.999921	1
Erysipelatoclostridium	618	1970	12351	67	0.679708	0.999922	1
HO2-02-FULL-39-	618	352	12351	5	0.283884	0.999927	1
2-01-FULL-49-10	618	387	12351	6	0.309852	0.999927	1
JGIOTU-2	618	1199	12351	35	0.583395	0.999928	1
Campylobacter_B	618	1714	12351	56	0.652966	0.999928	1
UBA5232	618	316	12351	4	0.25298	0.999928	1
2-02-FULL-43-11	618	454	12351	8	0.352166	0.999929	1
Symphothece	618	2137	12351	74	0.692055	0.999929	1
Thioalkalivibrio_B	618	2114	12351	73	0.690131	0.999929	1
UBA9645	618	578	12351	12	0.414923	0.999929	1
Simkania	618	1020	12351	28	0.54862	0.999929	1
Ectothiorhodospira	618	2345	12351	83	0.707374	0.99993	1
Nonomuraea	618	4313	12351	173	0.801642	0.99993	1
Peptoniphilus_B	618	1252	12351	37	0.590624	0.999932	1
Cardiobacterium	618	1621	12351	52	0.641112	0.999933	1
Sorangium	618	3567	12351	138	0.773196	0.999933	1
Clostridium_M	618	3263	12351	124	0.759483	0.999934	1
Syntrophorhabdus	618	1670	12351	54	0.646236	0.999934	1
CG1-02-37-114	618	1049	12351	29	0.552505	0.999935	1
Leptolyngbya	618	2621	12351	95	0.724386	0.999935	1
Bact-11	618	1428	12351	44	0.615798	0.999935	1
GWA2-44-7	618	424	12351	7	0.329948	0.999936	1
Bact-08	618	1815	12351	60	0.660676	0.999937	1
Pseudomonas_F	618	3916	12351	154	0.785944	0.999938	1
UBA9567	618	392	12351	6	0.3059	0.99994	1
Marinospirillum	618	2421	12351	86	0.709933	0.99994	1
Jidaibacter	618	974	12351	26	0.533492	0.999941	1
RBG-16-42-24	618	393	12351	6	0.305121	0.999943	1
UBA2163	618	358	12351	5	0.279126	0.999943	1
UBA5738	618	524	12351	10	0.381401	0.999944	1
2-01-FULL-50-13	618	428	12351	7	0.326865	0.999945	1
Thioalkalimicrobium	618	1509	12351	47	0.622476	0.999946	1
Sphaerochaeta	618	2174	12351	75	0.68947	0.999947	1
Hippea	618	1485	12351	46	0.619078	0.999947	1
Xanthomonas	618	3166	12351	119	0.75119	0.999948	1
2-01-FULL-37-20	618	558	12351	11	0.393978	0.99995	1
2-12-FULL-55-11	618	677	12351	15	0.442809	0.999951	1
CAG-460	618	677	12351	15	0.442809	0.999951	1
Thermodesulfatator	618	1586	12351	50	0.630058	0.999951	1
GWA2-47-10b	618	465	12351	8	0.343835	0.999953	1
RBG-13-46-10	618	679	12351	15	0.441504	0.999954	1
Herbaspirillum	618	3954	12351	155	0.783445	0.999954	1
OXYB2-FULL-32-7	618	433	12351	7	0.32309	0.999955	1
2-02-FULL-45-11	618	364	12351	5	0.274525	0.999956	1
Ralstonia	618	3742	12351	145	0.774422	0.999956	1
IGHO2-01-FULL-4-B	618	467	12351	8	0.342363	0.999957	1
UBA5194	618	434	12351	7	0.322346	0.999957	1
2-01-FULL-38-13	618	531	12351	10	0.376374	0.999957	1
Pseudobutyrivibrio	618	2046	12351	69	0.673996	0.999958	1
01-FULL-45-34b	618	401	12351	6	0.299034	0.999959	1
Desulfobacca	618	1569	12351	49	0.624147	0.999959	1
Tyzzerella	618	1858	12351	61	0.656142	0.999959	1
UBA10110	618	329	12351	4	0.242984	0.999959	1
Peptoniphilus_A	618	1570	12351	49	0.623749	0.99996	1
UBA4055	618	1247	12351	36	0.576965	0.99996	1
Sphingobacterium	618	2825	12351	103	0.728673	0.99996	1
UBA6534	618	290	12351	3	0.206746	0.99996	1
UBA1213	618	1299	12351	38	0.584639	0.999961	1
Sulfurihydrogenibium	618	1450	12351	44	0.606455	0.999963	1
UBA3361	618	2004	12351	67	0.668176	0.999963	1
Pseudanabaena	618	2191	12351	75	0.68412	0.999963	1
CAG-302	618	715	12351	16	0.447227	0.999964	1
CAG-605	618	657	12351	14	0.425869	0.999964	1
Fournierella	618	1744	12351	56	0.641734	0.999964	1
UBA8473	618	1327	12351	39	0.587364	0.999964	1
Caldicellulosiruptor	618	1912	12351	63	0.658516	0.999965	1
Chlorobium_A	618	1503	12351	46	0.611663	0.999966	1
UBA6177	618	688	12351	15	0.435729	0.999966	1
PHIGHO2-01-FULL	618	334	12351	4	0.239347	0.999967	1
UBA1067	618	1652	12351	52	0.629082	0.999968	1
Riemerella	618	1306	12351	38	0.581506	0.999968	1
UBA12042	618	539	12351	10	0.370787	0.999968	1
UBA11549	618	1127	12351	31	0.549733	0.999968	1
Nitrosococcus	618	2152	12351	73	0.677945	0.999968	1
WO2-01-FULL-45-	618	295	12351	3	0.203242	0.999969	1
Hyphomonas	618	3325	12351	125	0.751332	0.999969	1
LOWO2-01-FULL-4	618	408	12351	6	0.293903	0.999969	1
UBA2206	618	691	12351	15	0.433837	0.999969	1
GWC1-40-9	618	476	12351	8	0.33589	0.999969	1
Bifidobacterium	618	2523	12351	89	0.704996	0.99997	1
2-02-FULL-45-17	618	409	12351	6	0.293185	0.99997	1
UBA949	618	336	12351	4	0.237922	0.99997	1
Olegusella	618	1825	12351	59	0.646105	0.999971	1
UBA9630	618	410	12351	6	0.29247	0.999971	1
Eubacterium_D	618	1945	12351	64	0.657618	0.999971	1
GWA2-43-14	618	808	12351	19	0.469955	0.999972	1
Amoebophilus	618	605	12351	12	0.396405	0.999972	1
UBA1382	618	1994	12351	66	0.661504	0.999972	1
2-12-FULL-57-11	618	479	12351	8	0.333786	0.999973	1
Mariprofundus	618	1900	12351	62	0.652156	0.999973	1
Leptotrichia	618	1854	12351	60	0.646778	0.999974	1
Microcystis	618	1927	12351	63	0.65339	0.999975	1
UBA6078	618	1591	12351	49	0.615516	0.999976	1
HIGHO2-01-FULL--A	618	415	12351	6	0.288946	0.999977	1
CAG-45	618	1811	12351	58	0.640064	0.999977	1
CHKCI002	618	1494	12351	45	0.601971	0.999977	1
RBG-16-45-19	618	610	12351	12	0.393156	0.999977	1
HUN007	618	1344	12351	39	0.579935	0.999977	1
XYD1-FULL-53-11	618	1139	12351	31	0.543941	0.999977	1
Legionella	618	2988	12351	109	0.729054	0.999977	1
GWA1-54-10	618	611	12351	12	0.392513	0.999978	1
UBA3084	618	1061	12351	28	0.52742	0.999978	1
CAG-245	618	788	12351	18	0.45652	0.999978	1
2-01-FULL-44-22	618	381	12351	5	0.262276	0.999978	1
Geobacter_A	618	2721	12351	97	0.712454	0.999979	1
UBA10092	618	344	12351	4	0.232389	0.999979	1
Marinitoga	618	1548	12351	47	0.606793	0.999979	1
UBA10119	618	519	12351	9	0.346568	0.999979	1
Cloacimonas	618	1037	12351	27	0.520354	0.999979	1
Blastomonas	618	2814	12351	101	0.717317	0.99998	1
Prevotellamassilia	618	1247	12351	35	0.560938	0.99998	1
2-01-FULL-42-20	618	345	12351	4	0.231715	0.99998	1
2-01-FULL-43-38	618	419	12351	6	0.286188	0.99998	1
O2-12-FULL-59-9	618	903	12351	22	0.48691	0.99998	1
Providencia	618	3526	12351	133	0.753847	0.999981	1
RBG-16-55-9	618	959	12351	24	0.500157	0.999981	1
UBA11403	618	1402	12351	41	0.584453	0.999981	1
UBA9568	618	421	12351	6	0.284828	0.999982	1
UBA6532	618	385	12351	5	0.259551	0.999982	1
UBA12049	618	555	12351	10	0.360098	0.999982	1
UBA12028	618	457	12351	7	0.306123	0.999983	1
XYA2-FULL-43-15	618	457	12351	7	0.306123	0.999983	1
Helicobacter_A	618	1304	12351	37	0.567071	0.999983	1
2-12-FULL-43-12	618	491	12351	8	0.325628	0.999983	1
2-02-FULL-42-43	618	1381	12351	40	0.578869	0.999983	1
2-01-FULL-43-14	618	423	12351	6	0.283481	0.999983	1
WGA-3G	618	1382	12351	40	0.57845	0.999984	1
UBA5266	618	1152	12351	31	0.537803	0.999984	1
Syntrophomonas	618	1536	12351	46	0.598522	0.999985	1
Faecalibaculum	618	1284	12351	36	0.560339	0.999985	1
HO2-39-17	618	528	12351	9	0.340661	0.999985	1
UBA12465	618	528	12351	9	0.340661	0.999985	1
GHO2-02-FULL-43-A	618	312	12351	3	0.192168	0.999986	1
Caenarcanum	618	801	12351	18	0.449111	0.999986	1
Deinococcus	618	3585	12351	135	0.75259	0.999986	1
HIGHO2-02-FULL--A	618	561	12351	10	0.356247	0.999986	1
Caedibacter_A	618	886	12351	21	0.473695	0.999986	1
UBA6824	618	391	12351	5	0.255568	0.999986	1
GWA2-44-10	618	353	12351	4	0.226464	0.999986	1
Desulfocapsa	618	2212	12351	74	0.668591	0.999986	1
Symbiothrix	618	914	12351	22	0.48105	0.999986	1
2-01-FULL-47-10	618	464	12351	7	0.301504	0.999987	1
UBA4732	618	1714	12351	53	0.617986	0.999987	1
2-01-FULL-46-14	618	626	12351	12	0.383107	0.999987	1
UBA1771	618	626	12351	12	0.383107	0.999987	1
DB1	618	1641	12351	50	0.608941	0.999987	1
UBA10003	618	465	12351	7	0.300856	0.999987	1
UBA1561	618	499	12351	8	0.320408	0.999988	1
Ruminobacter	618	1367	12351	39	0.570177	0.999988	1
Psychroflexus	618	1789	12351	56	0.625592	0.999988	1
RBG-16-58-11	618	1187	12351	32	0.538782	0.999988	1
UBA710	618	356	12351	4	0.224555	0.999988	1
Acetivibrio	618	2030	12351	66	0.649773	0.999988	1
2-12-FULL-37-14	618	1082	12351	28	0.517183	0.999988	1
XYB1-FULL-47-11	618	431	12351	6	0.27822	0.999988	1
Aggregatibacter	618	1912	12351	61	0.637611	0.999988	1
GWB1-40-14	618	501	12351	8	0.319129	0.999988	1
UBA2170	618	501	12351	8	0.319129	0.999988	1
Eubacterium_E	618	2032	12351	66	0.649133	0.999988	1
UBA1177	618	1030	12351	26	0.504487	0.999989	1
Rodentibacter	618	2104	12351	69	0.655416	0.999989	1
Mucilaginibacter	618	3112	12351	113	0.725692	0.999989	1
2-01-FULL-49-22	618	433	12351	6	0.276934	0.999989	1
UBA6130	618	397	12351	5	0.251706	0.999989	1
UBA3907	618	950	12351	23	0.483858	0.999989	1
YD12-FULL-57-12	618	1499	12351	44	0.586631	0.999989	1
2-02-FULL-40-12	618	319	12351	3	0.187951	0.99999	1
GWF1-45-5	618	319	12351	3	0.187951	0.99999	1
UBA6013	618	1141	12351	30	0.525472	0.99999	1
UBA910	618	275	12351	2	0.145349	0.99999	1
GWA1-54-12	618	320	12351	3	0.187363	0.99999	1
Paceibacter	618	471	12351	7	0.297023	0.99999	1
GBS-2	618	436	12351	6	0.275029	0.99999	1
Megasphaera	618	2182	12351	72	0.659464	0.99999	1
UBA12075	618	506	12351	8	0.315975	0.999991	1
Yersinia	618	3953	12351	151	0.76342	0.999991	1
2-01-FULL-39-24	618	472	12351	7	0.296394	0.999991	1
2-02-FULL-45-10	618	472	12351	7	0.296394	0.999991	1
XYB1-40-15	618	572	12351	10	0.349396	0.999991	1
HIGHO2-02-FULL--B	618	666	12351	13	0.390106	0.999991	1
CAG-873	618	1580	12351	47	0.594504	0.999991	1
UBA8517	618	507	12351	8	0.315352	0.999991	1
UBA8130	618	984	12351	24	0.48745	0.999991	1
Mucinivorans	618	1277	12351	35	0.547761	0.999991	1
Aerococcus	618	2115	12351	69	0.652007	0.999991	1
Helicobacter_B	618	1329	12351	37	0.556404	0.999991	1
UBA12402	618	985	12351	24	0.486955	0.999991	1
Dethiosulfovibrio	618	1731	12351	53	0.611917	0.999991	1
Proteus	618	2766	12351	97	0.700863	0.999992	1
GWA1-42-19	618	365	12351	4	0.219018	0.999992	1
UBA2177	618	365	12351	4	0.219018	0.999992	1
UBA6065	618	279	12351	2	0.143265	0.999992	1
Desulfomicrobium	618	2585	12351	89	0.688087	0.999992	1
GWA2-37-8	618	441	12351	6	0.271911	0.999992	1
Ruthenibacterium	618	1783	12351	55	0.616489	0.999992	1
AB-137-C09	618	1203	12351	32	0.531616	0.999992	1
2-01-FULL-50-28	618	512	12351	8	0.312272	0.999993	1
Polaromonas	618	4224	12351	163	0.771218	0.999993	1
Endozoicomonas	618	3422	12351	126	0.735875	0.999993	1
GHO2-02-FULL-43	618	327	12351	3	0.183353	0.999993	1
Actinokineospora_A	618	3134	12351	113	0.720598	0.999993	1
GWA2-56-11	618	704	12351	14	0.397438	0.999993	1
UBA9294	618	674	12351	13	0.385476	0.999993	1
UBA3637	618	735	12351	15	0.407866	0.999993	1
UBA10102	618	480	12351	7	0.291454	0.999993	1
WO2-46-25	618	480	12351	7	0.291454	0.999993	1
UBA5348	618	548	12351	9	0.328228	0.999993	1
WO2-48-25	618	445	12351	6	0.269467	0.999993	1
UBA1103	618	371	12351	4	0.215476	0.999994	1
Massilia	618	4190	12351	161	0.767937	0.999994	1
UBA12478	618	583	12351	10	0.342803	0.999994	1
Kibdelosporangium	618	4126	12351	158	0.765317	0.999994	1
Murdochiella	618	996	12351	24	0.481577	0.999994	1
UBA9650	618	372	12351	4	0.214897	0.999994	1
Dyadobacter	618	2690	12351	93	0.690946	0.999994	1
Escherichia	618	3890	12351	147	0.755234	0.999994	1
UBA12068	618	616	12351	11	0.356883	0.999994	1
GWC2-45-44	618	1186	12351	31	0.522385	0.999994	1
BuS5	618	1471	12351	42	0.570624	0.999994	1
UBA2277	618	448	12351	6	0.267662	0.999994	1
Methylosarcina_A	618	2156	12351	70	0.648878	0.999994	1
CG2-30-58-95	618	799	12351	17	0.425222	0.999994	1
UBA12135	618	1266	12351	34	0.536734	0.999994	1
Microscilla	618	2298	12351	76	0.660963	0.999994	1
GWB1-50-10	618	373	12351	4	0.214321	0.999994	1
XYA2-FULL-43-10	618	373	12351	4	0.214321	0.999994	1
CAG-65	618	2133	12351	69	0.646505	0.999994	1
UBA7522	618	332	12351	3	0.180591	0.999994	1
2-12-FULL-37-34	618	1345	12351	37	0.549785	0.999994	1
Peptoniphilus_D	618	1241	12351	33	0.531442	0.999994	1
CAG-452	618	771	12351	16	0.414743	0.999995	1
Odoribacter	618	1872	12351	58	0.619207	0.999995	1
2-12-FULL-37-11	618	487	12351	7	0.287265	0.999995	1
CAG-433	618	620	12351	11	0.35458	0.999995	1
4484-276	618	946	12351	22	0.464778	0.999995	1
2-02-FULL-48-14	618	452	12351	6	0.265293	0.999995	1
UBA7867	618	452	12351	6	0.265293	0.999995	1
UBA4733	618	1826	12351	56	0.612916	0.999995	1
UBA2810	618	1272	12351	34	0.534202	0.999995	1
FS08-3	618	1220	12351	32	0.524208	0.999995	1
RBG-16-58-9	618	805	12351	17	0.422053	0.999995	1
UBA12411	618	590	12351	10	0.338736	0.999995	1
CG2-30-37-29	618	454	12351	6	0.264125	0.999995	1
Thiosymbion	618	1732	12351	52	0.600025	0.999996	1
WO2-FULL-39-10	618	525	12351	8	0.30454	0.999996	1
LP2A	618	1482	12351	42	0.566389	0.999996	1
XYB1-FULL-40-15	618	455	12351	6	0.263544	0.999996	1
JJ-A5	618	1758	12351	53	0.602519	0.999996	1
UBA5124	618	526	12351	8	0.303961	0.999996	1
Acholeplasma	618	1171	12351	30	0.512009	0.999996	1
GWA2-38-13	618	456	12351	6	0.262966	0.999996	1
CG2-30-40-21	618	980	12351	23	0.469046	0.999996	1
UBA11704	618	380	12351	4	0.210373	0.999996	1
CAG-492	618	838	12351	18	0.429281	0.999996	1
Pseudohongiella	618	2524	12351	85	0.673044	0.999996	1
UBA8475	618	294	12351	2	0.135955	0.999996	1
Cruoricaptor	618	1066	12351	26	0.48745	0.999996	1
Paraburkholderia_C	618	1837	12351	56	0.609246	0.999996	1
UBA6080	618	1175	12351	30	0.510266	0.999996	1
GWA2-35-9	618	295	12351	2	0.135494	0.999996	1
CG1-02-43-31	618	459	12351	6	0.261248	0.999996	1
Ruminiclostridium_A	618	2735	12351	94	0.686885	0.999996	1
GWA2-33-14	618	422	12351	5	0.236794	0.999996	1
Lactobacillus_G	618	2574	12351	87	0.675498	0.999996	1
Pelobacter_C	618	2551	12351	86	0.673754	0.999996	1
GWF1-31-35	618	383	12351	4	0.208725	0.999996	1
UBA1234	618	692	12351	13	0.375449	0.999996	1
UBA10151	618	661	12351	12	0.362822	0.999996	1
Hungatella	618	3500	12351	128	0.730896	0.999996	1
Catonella	618	1666	12351	49	0.587807	0.999996	1
2-02-FULL-38-15	618	460	12351	6	0.26068	0.999996	1
Mobiluncus	618	1336	12351	36	0.53853	0.999997	1
UBA4823	618	1231	12351	32	0.519524	0.999997	1
CG1-02-47-37	618	424	12351	5	0.235677	0.999997	1
WO2-42-50	618	532	12351	8	0.300533	0.999997	1
CAG-568	618	725	12351	14	0.385926	0.999997	1
O2-01-FULL-56-2	618	385	12351	4	0.207641	0.999997	1
Butyricicoccus	618	2156	12351	69	0.639608	0.999997	1
2-01-FULL-41-18	618	425	12351	5	0.235123	0.999997	1
O2-02-FULL-48-8	618	425	12351	5	0.235123	0.999997	1
UBA4124	618	344	12351	3	0.174292	0.999997	1
Runella	618	2394	12351	79	0.659503	0.999997	1
UBA7862	618	464	12351	6	0.258432	0.999997	1
Stenotrophomonas	618	3663	12351	135	0.736564	0.999997	1
Ureaplasma	618	427	12351	5	0.234022	0.999997	1
Dubosiella	618	1420	12351	39	0.548896	0.999997	1
HO2-45-28	618	465	12351	6	0.257877	0.999997	1
UBA9862	618	790	12351	16	0.404768	0.999997	1
HDB-SIOI813	618	1498	12351	42	0.560339	0.999997	1
Helicobacter_C	618	1498	12351	42	0.560339	0.999997	1
Treponema_B	618	1421	12351	39	0.54851	0.999997	1
UBA4372	618	1700	12351	50	0.587807	0.999997	1
UBA1359	618	347	12351	3	0.172785	0.999997	1
Rappaport	618	1021	12351	24	0.469785	0.999997	1
UBA1547	618	908	12351	20	0.440208	0.999997	1
01-FULL-44-24b	618	466	12351	6	0.257323	0.999997	1
Rheinheimera_A	618	2863	12351	99	0.691079	0.999997	1
2-12-FULL-42-10	618	852	12351	18	0.422228	0.999997	1
UBA2727	618	1604	12351	46	0.573148	0.999997	1
UBA5173	618	1080	12351	26	0.481131	0.999998	1
Prochlorococcus_A	618	1529	12351	43	0.56205	0.999998	1
WO2-01-FULL-41-	618	469	12351	6	0.255677	0.999998	1
CG2-30-54-11	618	734	12351	14	0.381194	0.999998	1
Anoxybacillus	618	2312	12351	75	0.648317	0.999998	1
4572-78	618	1109	12351	27	0.486571	0.999998	1
ER4	618	1556	12351	44	0.565141	0.999998	1
Paraprevotella	618	1377	12351	37	0.537009	0.999998	1
OWO2-01-FULL-49-A	618	507	12351	7	0.275933	0.999998	1
GWA2-42-14	618	542	12351	8	0.294988	0.999998	1
Geobacter	618	2456	12351	81	0.659129	0.999998	1
UBA9569	618	352	12351	3	0.17033	0.999998	1
Enhydrobacter	618	1784	12351	53	0.593738	0.999998	1
Competibacter	618	2690	12351	91	0.676087	0.999998	1
Gallibacterium	618	2102	12351	66	0.627516	0.999998	1
Hepatoplasma	618	395	12351	4	0.202384	0.999998	1
UBA8363	618	1194	12351	30	0.502147	0.999998	1
Geobacillus	618	2920	12351	101	0.691277	0.999998	1
UBA2022	618	353	12351	3	0.169848	0.999998	1
UBA2558	618	353	12351	3	0.169848	0.999998	1
Mycoplasma_J	618	435	12351	5	0.229718	0.999998	1
GWC1-49-16	618	579	12351	9	0.310654	0.999998	1
2-02-FULL-49-11	618	436	12351	5	0.229191	0.999998	1
UBA920	618	436	12351	5	0.229191	0.999998	1
Saprospira	618	1330	12351	35	0.525933	0.999998	1
Lenti-01	618	1639	12351	47	0.573103	0.999998	1
Kingella	618	1512	12351	42	0.555151	0.999998	1
Myroides	618	1888	12351	57	0.603374	0.999998	1
UBA5435	618	1278	12351	33	0.516056	0.999998	1
SIT11	618	1279	12351	33	0.515652	0.999998	1
Achromatium	618	1332	12351	35	0.525143	0.999998	1
UBA12108	618	438	12351	5	0.228144	0.999998	1
Chitinophaga	618	3288	12351	117	0.711161	0.999998	1
GWA2-43-13	618	476	12351	6	0.251917	0.999998	1
Pseudomonas_D	618	3555	12351	129	0.72521	0.999998	1
UBA5489	618	399	12351	4	0.200355	0.999998	1
UBA6263	618	399	12351	4	0.200355	0.999998	1
UBA9631	618	548	12351	8	0.291758	0.999998	1
4484-211	618	357	12351	3	0.167945	0.999998	1
UBA8468	618	804	12351	16	0.39772	0.999998	1
Lamprocystis	618	2208	12351	70	0.633596	0.999998	1
GWA2-45-9	618	358	12351	3	0.167476	0.999998	1
Fervidobacterium	618	1594	12351	45	0.564206	0.999998	1
CG1-02-37-22	618	478	12351	6	0.250863	0.999998	1
Butyricimonas	618	1595	12351	45	0.563852	0.999998	1
Thermus	618	2376	12351	77	0.647676	0.999998	1
UBA9629	618	618	12351	10	0.323389	0.999998	1
Acetobacterium	618	2353	12351	76	0.645513	0.999998	1
UBA2866	618	516	12351	7	0.27112	0.999998	1
UBA4626	618	442	12351	5	0.22608	0.999998	1
Moorea	618	2449	12351	80	0.652852	0.999998	1
GWC1-37-10	618	360	12351	3	0.166545	0.999998	1
HIGHO2-02-FULL-	618	620	12351	10	0.322346	0.999999	1
UBA2143	618	314	12351	2	0.127296	0.999999	1
O2-02-FULL-42-9	618	839	12351	17	0.404949	0.999999	1
GCF-002189065	618	1523	12351	42	0.551141	0.999999	1
2-01-FULL-43-22	618	518	12351	7	0.270073	0.999999	1
HO2-FULL-47-45	618	518	12351	7	0.270073	0.999999	1
Saccharimonas	618	686	12351	12	0.349599	0.999999	1
Acetobacter	618	3300	12351	117	0.708575	0.999999	1
UBA6264	618	362	12351	3	0.165625	0.999999	1
Pigmentiphaga	618	3008	12351	104	0.690986	0.999999	1
Desulfotomaculum	618	2664	12351	89	0.667682	0.999999	1
Parvimonas	618	1100	12351	26	0.472383	0.999999	1
UBA5619	618	2596	12351	86	0.662075	0.999999	1
Z-31	618	1475	12351	40	0.541978	0.999999	1
UBA5359	618	1156	12351	28	0.484076	0.999999	1
RBG-13-50-9	618	317	12351	2	0.126091	0.999999	1
01-FULL-36-15b	618	447	12351	5	0.223551	0.999999	1
OLB17	618	2364	12351	76	0.64251	0.999999	1
UBA2804	618	933	12351	20	0.428412	0.999999	1
Cardinium	618	486	12351	6	0.246734	0.999999	1
Barnesiella	618	1427	12351	38	0.532198	0.999999	1
Peribacter	618	692	12351	12	0.346568	0.999999	1
Nucleicultrix	618	1078	12351	25	0.463484	0.999999	1
O2-12-FULL-41-1	618	320	12351	2	0.124909	0.999999	1
Lactobacillus	618	2081	12351	64	0.614641	0.999999	1
PeH17	618	1216	12351	30	0.493062	0.999999	1
UBA4179	618	1429	12351	38	0.531453	0.999999	1
2-01-FULL-51-34	618	560	12351	8	0.285506	0.999999	1
Treponema_A	618	1351	12351	35	0.517757	0.999999	1
GWA1-44-24	618	321	12351	2	0.12452	0.999999	1
UBA1364	618	662	12351	11	0.332084	0.999999	1
UBA5623	618	1560	12351	43	0.550881	0.999999	1
UBA5893	618	561	12351	8	0.284997	0.999999	1
Prosthecobacter	618	2629	12351	87	0.661367	0.999999	1
GWC1-42-9	618	411	12351	4	0.194505	0.999999	1
UBA7706	618	596	12351	9	0.301794	0.999999	1
UBA12078	618	369	12351	3	0.162483	0.999999	1
Clostridium_AI	618	2109	12351	65	0.615957	0.999999	1
WO2-01-FULL-39-	618	322	12351	2	0.124133	0.999999	1
GWB1-36-5	618	527	12351	7	0.265461	0.999999	1
Polynucleobacter	618	2632	12351	87	0.660613	0.999999	1
UBA3864	618	1166	12351	28	0.479925	0.999999	1
Bergeyella	618	1083	12351	25	0.461344	0.999999	1
UBA791	618	1111	12351	26	0.467706	0.999999	1
UBA11524	618	1615	12351	45	0.55687	0.999999	1
Rubidus	618	1139	12351	27	0.473755	0.999999	1
Mycoplasma_A	618	268	12351	1	0.0745725	0.999999	1
Actinoplanes	618	4456	12351	169	0.757976	0.999999	1
Kallipyga	618	1056	12351	24	0.454214	0.999999	1
UBA10009	618	698	12351	12	0.343589	0.999999	1
UBA1558	618	414	12351	4	0.193096	0.999999	1
IGHO2-12-FULL-4	618	324	12351	2	0.123367	0.999999	1
Flavonifractor	618	2448	12351	79	0.644955	0.999999	1
UBA917	618	372	12351	3	0.161173	0.999999	1
Moorella	618	2308	12351	73	0.632122	0.999999	1
UBA660	618	494	12351	6	0.242738	0.999999	1
UBA8349	618	973	12351	21	0.43134	0.999999	1
OXYD1-FULL-39-9	618	456	12351	5	0.219139	0.999999	1
UBA1949	618	531	12351	7	0.263462	0.999999	1
GWE2-41-16	618	373	12351	3	0.160741	0.999999	1
GWA2-46-10	618	326	12351	2	0.12261	0.999999	1
HO2-01-FULL-45-	618	326	12351	2	0.12261	0.999999	1
4484-107	618	826	12351	16	0.387127	0.999999	1
CAG-41	618	1307	12351	33	0.504606	0.999999	1
UBA11963	618	602	12351	9	0.298786	0.999999	1
UBA12086	618	602	12351	9	0.298786	0.999999	1
2-12-FULL-40-10	618	457	12351	5	0.218659	0.999999	1
Nostoc_A	618	2780	12351	93	0.668578	0.999999	1
UBA2103	618	374	12351	3	0.160311	0.999999	1
GWB1-41-6	618	417	12351	4	0.191707	0.999999	1
Salegentibacter	618	2192	12351	68	0.619986	0.999999	1
2-01-FULL-39-10	618	458	12351	5	0.218182	0.999999	1
GWF2-37-49	618	569	12351	8	0.28099	0.999999	1
UBA2187	618	1363	12351	35	0.513199	0.999999	1
Agathobacter	618	2072	12351	63	0.607665	0.999999	1
2-02-FULL-52-16	618	534	12351	7	0.261981	0.999999	1
UBA1398	618	1390	12351	36	0.517608	0.999999	1
Treponema_E	618	2218	12351	69	0.621729	0.999999	1
GWF2-35-9	618	977	12351	21	0.429574	0.999999	1
Helicobacter	618	1147	12351	27	0.470451	0.999999	1
Lentimicrobium	618	2000	12351	60	0.599563	0.999999	1
UBA8124	618	768	12351	14	0.364318	0.999999	1
EntAcro1	618	460	12351	5	0.217233	0.999999	1
GWB1-45-9	618	377	12351	3	0.159035	0.999999	1
RBG-13-40-8	618	377	12351	3	0.159035	0.999999	1
Mycoplasma_BB	618	421	12351	4	0.189885	0.999999	1
Limnohabitans	618	3132	12351	108	0.689153	0.999999	1
IGHO2-02-FULL-5	618	500	12351	6	0.239825	0.999999	1
UBA9848	618	500	12351	6	0.239825	0.999999	1
Kamptonema	618	2175	12351	67	0.615643	0.999999	1
Clostridium	618	3934	12351	144	0.731546	0.999999	1
YD12-FULL-61-37	618	1731	12351	49	0.565734	0.999999	1
CAG-557	618	642	12351	10	0.3113	0.999999	1
UBA2193	618	422	12351	4	0.189435	0.999999	1
UBA2259	618	422	12351	4	0.189435	0.999999	1
Diaphorobacter	618	2392	12351	76	0.634989	0.999999	1
Tolypothrix_A	618	2487	12351	80	0.642877	0.999999	1
CAG-791	618	2745	12351	91	0.662541	0.999999	1
Tolypothrix_B	618	2676	12351	88	0.657219	0.999999	1
UBA2135	618	380	12351	3	0.15778	0.999999	1
Wolbachia	618	773	12351	14	0.361961	0.999999	1
Magnetomorum	618	1784	12351	51	0.571333	0.999999	1
Cloacibacillus	618	1934	12351	57	0.589023	0.999999	1
UBA12463	618	610	12351	9	0.294867	0.999999	1
UBA11618	618	277	12351	1	0.0721496	0.999999	1
IGHO2-02-FULL-4-B	618	333	12351	2	0.120033	0.999999	1
Neglecta	618	2082	12351	63	0.604747	0.999999	1
Salinivibrio	618	2537	12351	82	0.645962	0.999999	1
GWC2-39-14	618	503	12351	6	0.238395	0.999999	1
RBG-16-52-11	618	540	12351	7	0.25907	0.999999	1
UBA3839	618	1372	12351	35	0.509833	0.999999	1
CG2-30-66-41	618	1735	12351	49	0.56443	0.999999	1
Mycoplasma_AA	618	278	12351	1	0.0718901	0.999999	1
Haemophilus_C	618	1505	12351	40	0.531174	0.999999	1
KLE1615	618	1505	12351	40	0.531174	0.999999	1
GWF2-30-66	618	425	12351	4	0.188098	0.999999	1
Pelistega	618	1609	12351	44	0.546525	0.999999	1
Anaerostipes	618	2109	12351	64	0.606481	0.999999	1
2-01-FULL-45-11	618	466	12351	5	0.214436	0.999999	1
WO2-01-FULL-50-	618	335	12351	2	0.119316	0.999999	1
2-01-FULL-44-21	618	426	12351	4	0.187657	0.999999	1
UBA7173	618	1428	12351	37	0.51783	0.999999	1
Actinomyces	618	2682	12351	88	0.655749	0.999999	1
UBA12445	618	383	12351	3	0.156544	0.999999	1
CG2-30-59-28	618	1429	12351	37	0.517468	1	1
Sellimonas	618	1815	12351	52	0.572586	1	1
Chlorobaculum	618	1714	12351	48	0.559686	1	1
UBA3626	618	1159	12351	27	0.46558	1	1
LOWO2-01-FULL-3	618	384	12351	3	0.156136	1	1
UBA2207	618	1509	12351	40	0.529766	1	1
66-15	618	1690	12351	47	0.555808	1	1
UBA2282	618	507	12351	6	0.236514	1	1
2-01-FULL-42-13	618	337	12351	2	0.118608	1	1
UBA6220	618	337	12351	2	0.118608	1	1
Nodularia	618	2235	12351	69	0.617	1	1
Eubacterium_S	618	1243	12351	30	0.482352	1	1
Kuenenia	618	1588	12351	43	0.541167	1	1
UBA3571	618	1458	12351	38	0.520882	1	1
O2-01-FULL-39-1	618	469	12351	5	0.213064	1	1
Desulfobacter	618	2896	12351	97	0.669402	1	1
Rhodohalobacter	618	1718	12351	48	0.558382	1	1
Mycoplasma	618	582	12351	8	0.274714	1	1
2-02-FULL-53-10	618	471	12351	5	0.21216	1	1
UBA932	618	750	12351	13	0.346414	1	1
UBA10573	618	1301	12351	32	0.491571	1	1
Syntrophaceticus	618	1971	12351	58	0.588105	1	1
Phytoplasma	618	431	12351	4	0.18548	1	1
Rivularia	618	2574	12351	83	0.644441	1	1
UBA4132	618	1947	12351	57	0.58509	1	1
UBA995	618	1302	12351	32	0.491194	1	1
UBA3633	618	814	12351	15	0.368282	1	1
XYA2-FULL-35-8	618	472	12351	5	0.21171	1	1
Synechococcus_B	618	1383	12351	35	0.505778	1	1
UBA12318	618	845	12351	16	0.378422	1	1
Methylobacter	618	2458	12351	78	0.6342	1	1
Cyanobium	618	2388	12351	75	0.627683	1	1
2-12-FULL-45-12	618	721	12351	12	0.332629	1	1
GWA2-47-10	618	586	12351	8	0.272839	1	1
Desulfotomaculum_F	618	1725	12351	48	0.556117	1	1
Alloprevotella	618	1112	12351	25	0.449313	1	1
Homeothermus	618	1623	12351	44	0.541811	1	1
UBA1432	618	1877	12351	54	0.574967	1	1
CG1-02-40-82	618	434	12351	4	0.184198	1	1
2018-04-28	618	1649	12351	45	0.545388	1	1
Frankia_A	618	2318	12351	72	0.620773	1	1
UBA2202	618	909	12351	18	0.395751	1	1
Azotobacter	618	3045	12351	103	0.676026	1	1
UBA5420	618	1753	12351	49	0.558635	1	1
UBA922	618	476	12351	5	0.209931	1	1
UBA7182	618	2200	12351	67	0.608647	1	1
RBG-16-42-10	618	436	12351	4	0.183353	1	1
Gordonibacter	618	1678	12351	46	0.547873	1	1
UBA2032	618	1200	12351	28	0.466327	1	1
Mannheimia	618	1981	12351	58	0.585136	1	1
UBA6242	618	659	12351	10	0.303269	1	1
Ottowia	618	3049	12351	103	0.675139	1	1
UBA3824	618	1061	12351	23	0.433238	1	1
Crenothrix	618	1935	12351	56	0.57839	1	1
2-02-FULL-40-10	618	592	12351	8	0.270073	1	1
2-02-FULL-48-12	618	439	12351	4	0.1821	1	1
Pandoraea	618	3817	12351	137	0.717319	1	1
Cellvibrio	618	2939	12351	98	0.666408	1	1
CAG-110	618	2158	12351	65	0.601971	1	1
UBA10001	618	396	12351	3	0.151405	1	1
Enterococcus_B	618	2329	12351	72	0.617841	1	1
UBA6233	618	1006	12351	21	0.417191	1	1
Phocaeicola	618	1093	12351	24	0.438839	1	1
Crocosphaera	618	2330	12351	72	0.617576	1	1
WO2-39-10b	618	441	12351	4	0.181274	1	1
CG2-30-36-39	618	482	12351	5	0.207318	1	1
UBA2772	618	482	12351	5	0.207318	1	1
GWF2-50-93	618	1763	12351	49	0.555466	1	1
Methylobacter_A	618	2307	12351	71	0.61507	1	1
OWO2-01-FULL-49	618	293	12351	1	0.0682097	1	1
IGHO2-12-FULL-4-A	618	483	12351	5	0.206889	1	1
Lactobacillus_H	618	2309	12351	71	0.614537	1	1
Neisseria_C	618	1637	12351	44	0.537177	1	1
Desulfotignum	618	2237	12351	68	0.607514	1	1
YB12-FULL-65-16	618	1892	12351	54	0.570409	1	1
UBA10946	618	1125	12351	25	0.444121	1	1
GWF2-38-10	618	443	12351	4	0.180455	1	1
Firm-04	618	1560	12351	41	0.525258	1	1
UBA6126	618	829	12351	15	0.361618	1	1
UBA9959	618	2067	12351	61	0.589798	1	1
UBA2773	618	400	12351	3	0.149891	1	1
WO2-44-18	618	400	12351	3	0.149891	1	1
UBA3663	618	830	12351	15	0.361183	1	1
Pararhizobium	618	4264	12351	157	0.735862	1	1
Methylohalobius	618	2093	12351	62	0.59202	1	1
Desulfamplus	618	1844	12351	52	0.563581	1	1
Acidaminococcus	618	1820	12351	51	0.560031	1	1
RBG-13-40-15	618	445	12351	4	0.179644	1	1
Peptoanaerobacter	618	1511	12351	39	0.515839	1	1
Calescibacterium	618	1129	12351	25	0.442547	1	1
UBA2247	618	894	12351	17	0.380036	1	1
4572-130	618	1101	12351	24	0.43565	1	1
NK3B98	618	1512	12351	39	0.515497	1	1
Methylosinus	618	2460	12351	77	0.62556	1	1
51-20	618	833	12351	15	0.359882	1	1
Regiella	618	1073	12351	23	0.428392	1	1
Gillisia	618	1974	12351	57	0.577087	1	1
UBA2023	618	403	12351	3	0.148775	1	1
Massiliomicrobiota	618	1407	12351	35	0.49715	1	1
CG2-30-40-12	618	298	12351	1	0.0670652	1	1
GHO2-01-FULL-41	618	448	12351	4	0.178441	1	1
HO2-01-FULL-50-	618	448	12351	4	0.178441	1	1
GWC2-42-7-A	618	566	12351	7	0.24717	1	1
2-02-FULL-58-16	618	1515	12351	39	0.514477	1	1
UBA5158	618	1217	12351	28	0.459813	1	1
Desulfosporosinus	618	3772	12351	134	0.709981	1	1
OWO2-02-FULL-45	618	300	12351	1	0.0666181	1	1
UBA3081	618	300	12351	1	0.0666181	1	1
GWB1-45-5	618	450	12351	4	0.177648	1	1
Arsenophonus	618	2029	12351	59	0.581144	1	1
UBA12396	618	451	12351	4	0.177254	1	1
Komagataeibacter	618	2869	12351	94	0.654803	1	1
Helicobacter_E	618	1137	12351	25	0.439434	1	1
2-01-FULL-39-33	618	452	12351	4	0.176862	1	1
Sediminibacterium	618	1781	12351	49	0.549852	1	1
GWB1-38-13	618	533	12351	6	0.224977	1	1
Thermoanaerobacter	618	2255	12351	68	0.602665	1	1
Thermocrinis	618	1416	12351	35	0.49399	1	1
D16	618	2281	12351	69	0.604557	1	1
2-02-FULL-37-13	618	454	12351	4	0.176083	1	1
HO2-FULL-38-9	618	454	12351	4	0.176083	1	1
Occidentia	618	679	12351	10	0.294336	1	1
Metallibacterium	618	1759	12351	48	0.545367	1	1
WO2-01-48-18	618	496	12351	5	0.201466	1	1
Streptobacillus	618	1084	12351	23	0.424045	1	1
2-02-FULL-49-16	618	455	12351	4	0.175696	1	1
UBA12151	618	455	12351	4	0.175696	1	1
XYB2-FULL-38-15	618	455	12351	4	0.175696	1	1
Lutibacter	618	2112	12351	62	0.586694	1	1
Pectobacterium	618	3495	12351	121	0.691914	1	1
Tolypothrix_C	618	2430	12351	75	0.616834	1	1
UBA5150	618	412	12351	3	0.145525	1	1
UBA9416	618	412	12351	3	0.145525	1	1
CAG-81	618	1890	12351	53	0.560438	1	1
UBA4975	618	1502	12351	38	0.505624	1	1
XYB1-36-10	618	364	12351	2	0.10981	1	1
WO2-FULL-39-9	618	538	12351	6	0.222886	1	1
Tannerella	618	1368	12351	33	0.482105	1	1
Erythrobacter_A	618	2718	12351	87	0.63971	1	1
GWF2-35-18	618	539	12351	6	0.222472	1	1
43-37	618	910	12351	17	0.373354	1	1
Massilioclostridium	618	1370	12351	33	0.481401	1	1
CG2-30-36-38	618	308	12351	1	0.0648878	1	1
UBA6899	618	817	12351	14	0.342468	1	1
Paracaedibacter	618	1090	12351	23	0.421711	1	1
Spirulina	618	2070	12351	60	0.579288	1	1
CAG-878	618	541	12351	6	0.22165	1	1
DTU049	618	1062	12351	22	0.414011	1	1
CAG-475	618	1003	12351	20	0.398513	1	1
Cylindrospermum	618	2171	12351	64	0.589161	1	1
XYB2-FULL-49-35	618	1508	12351	38	0.503612	1	1
Aminicenans	618	1235	12351	28	0.453111	1	1
UBA1406	618	580	12351	7	0.241204	1	1
Fretibacterium	618	1179	12351	26	0.440731	1	1
GWA1-40-21	618	368	12351	2	0.108617	1	1
Dialister_A	618	883	12351	16	0.362137	1	1
Desulfotomaculum_A	618	2049	12351	59	0.575471	1	1
UBA2266	618	1375	12351	33	0.47965	1	1
Planktothricoides	618	1874	12351	52	0.554559	1	1
Azospirillum	618	4324	12351	158	0.730273	1	1
CAG-628	618	544	12351	6	0.220428	1	1
Limnothrix	618	1721	12351	46	0.534184	1	1
Pantoea	618	4412	12351	162	0.733826	1	1
Nonlabens	618	1876	12351	52	0.553967	1	1
UBA6729	618	1067	12351	22	0.412071	1	1
2-12-FULL-62-58	618	2468	12351	76	0.615435	1	1
UBA11098	618	371	12351	2	0.107738	1	1
UBA7966	618	1487	12351	37	0.497284	1	1
UBA7524	618	918	12351	17	0.370101	1	1
Xenophilus	618	2778	12351	89	0.640282	1	1
UBA3900	618	824	12351	14	0.339558	1	1
UBA10138	618	465	12351	4	0.171918	1	1
UBA12403	618	465	12351	4	0.171918	1	1
UBA10604	618	1241	12351	28	0.45092	1	1
Actinopolyspora	618	3058	12351	101	0.660081	1	1
12-FULL-44-12b	618	314	12351	1	0.0636479	1	1
GWB1-42-6	618	421	12351	3	0.142414	1	1
O2-01-FULL-45-1	618	372	12351	2	0.107449	1	1
01-FULL-38-12b	618	466	12351	4	0.171549	1	1
UBA5377	618	1408	12351	34	0.482603	1	1
CAG-793	618	727	12351	11	0.302393	1	1
GCA-900066575	618	1957	12351	55	0.561676	1	1
UBA12115	618	373	12351	2	0.107161	1	1
CAG-145	618	1624	12351	42	0.516865	1	1
2-01-FULL-38-26	618	549	12351	6	0.21842	1	1
UBA8400	618	1301	12351	30	0.460848	1	1
UBA10656	618	1781	12351	48	0.538631	1	1
RAAP-1	618	1833	12351	50	0.545156	1	1
2-01-FULL-63-20	618	424	12351	3	0.141406	1	1
UBA7967	618	661	12351	9	0.272116	1	1
Alicycliphilus	618	2597	12351	81	0.623342	1	1
Holospora	618	589	12351	7	0.237518	1	1
UBA2144	618	551	12351	6	0.217627	1	1
Aromatoleum	618	2407	12351	73	0.606123	1	1
Mycoplasma_B	618	627	12351	8	0.254998	1	1
UBA1217	618	1017	12351	20	0.393027	1	1
CAG-127	618	1760	12351	47	0.533702	1	1
UBA10212	618	513	12351	5	0.19479	1	1
Kyrpidia	618	1990	12351	56	0.562404	1	1
UBA2268	618	1250	12351	28	0.447674	1	1
Microcoleus	618	2288	12351	68	0.593973	1	1
Johnsonella	618	1137	12351	24	0.421856	1	1
Dam-1	618	1049	12351	21	0.40009	1	1
UBA8910	618	1363	12351	32	0.469211	1	1
UBA6786	618	1079	12351	22	0.407488	1	1
UBA929	618	959	12351	18	0.375118	1	1
TTA-H9	618	1606	12351	41	0.510214	1	1
O2-01-FULL-51-2	618	379	12351	2	0.105464	1	1
Aequorivita	618	1815	12351	49	0.539552	1	1
UBA12302	618	1337	12351	31	0.463387	1	1
Caryophanon	618	1893	12351	52	0.548992	1	1
UBA4787	618	380	12351	2	0.105187	1	1
UBA5287	618	1197	12351	26	0.434103	1	1
Odyssella	618	1081	12351	22	0.406734	1	1
9FT-COMBO-53-11	618	322	12351	1	0.0620666	1	1
HO2-43-30	618	475	12351	4	0.168298	1	1
UBA4951	618	1198	12351	26	0.433741	1	1
UBA12454	618	1662	12351	43	0.517072	1	1
CAG-353	618	1503	12351	37	0.49199	1	1
CG2-30-43-20	618	323	12351	1	0.0618744	1	1
UBA8614	618	633	12351	8	0.252581	1	1
Phormidium_A	618	1896	12351	52	0.548124	1	1
UBA1361	618	558	12351	6	0.214897	1	1
UBA11712	618	597	12351	7	0.234335	1	1
Geoalkalibacter_A	618	1769	12351	47	0.530987	1	1
UBA12472	618	432	12351	3	0.138788	1	1
UBA7642	618	1114	12351	23	0.412626	1	1
2-01-FULL-39-21	618	559	12351	6	0.214513	1	1
UBA4636	618	740	12351	11	0.297081	1	1
IGHO2-02-FULL-4	618	383	12351	2	0.104363	1	1
Serratia	618	4093	12351	146	0.712894	1	1
2-01-FULL-52-15	618	433	12351	3	0.138467	1	1
HO2-45-11b	618	560	12351	6	0.21413	1	1
43-108	618	1231	12351	27	0.438348	1	1
Lactobacillus_J	618	1641	12351	42	0.51151	1	1
UBA1436	618	1057	12351	21	0.397062	1	1
UBA6024	618	2152	12351	62	0.575789	1	1
Protochlamydia	618	1481	12351	36	0.485804	1	1
4572-104	618	561	12351	6	0.213748	1	1
UBA1369	618	434	12351	3	0.138148	1	1
UBA8932	618	1876	12351	51	0.543314	1	1
KA00274	618	809	12351	13	0.32115	1	1
Helicobacter_G	618	1088	12351	22	0.404117	1	1
DNF00809	618	1233	12351	27	0.437637	1	1
Ac37b	618	968	12351	18	0.37163	1	1
WO2-43-9	618	480	12351	4	0.166545	1	1
CG1-02-40-25	618	327	12351	1	0.0611175	1	1
Dysgonomonas	618	2205	12351	64	0.580076	1	1
UBA3073	618	907	12351	16	0.352555	1	1
Cyanothece_A	618	2377	12351	71	0.596957	1	1
GWA2-47-8	618	1000	12351	19	0.379723	1	1
UBA1715	618	1120	12351	23	0.410415	1	1
Thioalkalivibrio_A	618	2427	12351	73	0.601128	1	1
UBA9936	618	524	12351	5	0.190701	1	1
2-01-FULL-40-39	618	437	12351	3	0.1372	1	1
CG2-30-41-42	618	1002	12351	19	0.378965	1	1
XYD1-37-29	618	483	12351	4	0.165511	1	1
Bacillus_A	618	3616	12351	124	0.685341	1	1
Xylella	618	1515	12351	37	0.488093	1	1
Microthrix	618	1832	12351	49	0.534545	1	1
Bosea	618	4303	12351	155	0.719903	1	1
GUT77	618	748	12351	11	0.293903	1	1
UBA8904	618	2285	12351	67	0.586006	1	1
2-02-FULL-48-11	618	1182	12351	25	0.422704	1	1
UBA8129	618	880	12351	15	0.340661	1	1
UBA1568	618	714	12351	10	0.279908	1	1
GWC2-42-7	618	1065	12351	21	0.394079	1	1
UBA4248	618	816	12351	13	0.318395	1	1
Ezakiella	618	1066	12351	21	0.393709	1	1
UBA8525	618	1937	12351	53	0.54684	1	1
Mogibacterium	618	1731	12351	45	0.519552	1	1
Paludisphaera	618	2507	12351	76	0.605861	1	1
UBA4224	618	1519	12351	37	0.486808	1	1
01-FULL-48-32b	618	441	12351	3	0.135955	1	1
Erwinia	618	4329	12351	156	0.720196	1	1
TAG-1	618	1600	12351	40	0.499636	1	1
IGHO2-01-FULL-4	618	333	12351	1	0.0600163	1	1
Ga6A1	618	1243	12351	27	0.434116	1	1
Limnobacter	618	2166	12351	62	0.572067	1	1
YA12-FULL-61-11	618	1300	12351	29	0.445829	1	1
UBA7584	618	442	12351	3	0.135648	1	1
Eubacterium_A	618	1889	12351	51	0.539575	1	1
T78	618	2093	12351	59	0.563374	1	1
Lactobacillus_C	618	2267	12351	66	0.581843	1	1
Methylomicrobium_A	618	2267	12351	66	0.581843	1	1
2-01-FULL-58-14	618	443	12351	3	0.135342	1	1
2-02-FULL-45-18	618	443	12351	3	0.135342	1	1
CAG-884	618	571	12351	6	0.210005	1	1
UBA2834	618	489	12351	4	0.16348	1	1
UBA9649	618	1246	12351	27	0.433071	1	1
UBA10197	618	394	12351	2	0.101449	1	1
ST-PulAB-D4	618	1247	12351	27	0.432724	1	1
Collinsella	618	2196	12351	63	0.573353	1	1
UBA7960	618	1525	12351	37	0.484893	1	1
UBA2730	618	533	12351	5	0.187481	1	1
Desulfobulbus	618	2072	12351	58	0.559438	1	1
UBA1546	618	1553	12351	38	0.489019	1	1
Phormidesmis_A	618	2222	12351	64	0.575638	1	1
Pelotomaculum	618	1634	12351	41	0.501471	1	1
UBA970	618	574	12351	6	0.208907	1	1
Magnetobacterium	618	1278	12351	28	0.437866	1	1
CAG-177	618	1501	12351	36	0.479331	1	1
OLB23	618	338	12351	1	0.0591285	1	1
Sulfuritalea	618	2348	12351	69	0.587306	1	1
Thiomicrospira_A	618	1974	12351	54	0.546714	1	1
YA12-FULL-51-18	618	1447	12351	34	0.469596	1	1
Rs-D17	618	688	12351	9	0.261437	1	1
UBA1515	618	493	12351	4	0.162154	1	1
Aeromonas	618	4080	12351	144	0.705368	1	1
Histophilus	618	1690	12351	43	0.508505	1	1
Desulfonatronovibrio	618	1900	12351	51	0.536451	1	1
PLOWO2-12-39-15	618	1196	12351	25	0.417756	1	1
RBG-13-66-14	618	794	12351	12	0.302047	1	1
Pseudopedobacter	618	2179	12351	62	0.568654	1	1
UBA4665	618	617	12351	7	0.226739	1	1
Immundisolibacter	618	2205	12351	63	0.571012	1	1
Haemophilus_A	618	1667	12351	42	0.503532	1	1
UBA9338	618	400	12351	2	0.0999272	1	1
UBA10174	618	1227	12351	26	0.423489	1	1
CAG-306	618	1050	12351	20	0.380675	1	1
UBA11710	618	539	12351	5	0.185394	1	1
O2-12-FULL-49-9	618	692	12351	9	0.259926	1	1
PCC-7336	618	1852	12351	49	0.528772	1	1
3-1-20CM-3-53-8	618	1774	12351	46	0.518224	1	1
Meiothermus	618	2207	12351	63	0.570495	1	1
GWC2-36-17	618	401	12351	2	0.099678	1	1
UBA1081	618	895	12351	15	0.334951	1	1
Desulfonatronospira	618	1589	12351	39	0.490517	1	1
UBA9968	618	1930	12351	52	0.538468	1	1
Thermoanaerobacterium	618	1982	12351	54	0.544507	1	1
Shuttleworthia	618	1171	12351	24	0.409608	1	1
UBA816	618	343	12351	1	0.0582666	1	1
UBA11051	618	1372	12351	31	0.451566	1	1
UBA4705	618	992	12351	18	0.362639	1	1
Niabella	618	2186	12351	62	0.566833	1	1
UBA1776	618	1084	12351	21	0.387172	1	1
Dolichospermum	618	1882	12351	50	0.530963	1	1
UBA6382	618	1317	12351	29	0.440074	1	1
Scytonema	618	2506	12351	75	0.598128	1	1
GWA2-41-24	618	542	12351	5	0.184367	1	1
Thiovulum	618	993	12351	18	0.362274	1	1
Tener-01	618	866	12351	14	0.32309	1	1
CAG-465	618	731	12351	10	0.273399	1	1
Candidimonas	618	3284	12351	108	0.657256	1	1
DTU033	618	1700	12351	43	0.505514	1	1
CAG-451	618	583	12351	6	0.205682	1	1
Geodermatophilus	618	3558	12351	120	0.674045	1	1
Megamonas	618	1753	12351	45	0.513032	1	1
Methylocystis	618	2700	12351	83	0.614367	1	1
Mesoplasma	618	543	12351	5	0.184028	1	1
UBA12077	618	1910	12351	51	0.533643	1	1
Brevundimonas	618	3561	12351	120	0.673477	1	1
Rhodothermus	618	1860	12351	49	0.526498	1	1
DTU080	618	1292	12351	28	0.433121	1	1
SDB	618	1177	12351	24	0.40752	1	1
CAG-964	618	1178	12351	24	0.407174	1	1
UBA7879	618	663	12351	8	0.241152	1	1
UBA8905	618	1351	12351	30	0.443792	1	1
Saccharomonospora	618	3498	12351	117	0.668467	1	1
Veillonella_A	618	1707	12351	43	0.503441	1	1
Finegoldia	618	1121	12351	22	0.392221	1	1
2-01-FULL-39-13	618	349	12351	1	0.0572649	1	1
UBA1174	618	772	12351	11	0.284767	1	1
UBA5609	618	1943	12351	52	0.534865	1	1
UBA5448	618	969	12351	17	0.350622	1	1
Amycolatopsis_A	618	3838	12351	132	0.687357	1	1
Kingella_B	618	1354	12351	30	0.442809	1	1
Peptoniphilus_C	618	1152	12351	23	0.399015	1	1
UBA4871	618	1995	12351	54	0.540959	1	1
Anaerotruncus	618	2223	12351	63	0.566389	1	1
UBA11386	618	1241	12351	26	0.418712	1	1
Empedobacter	618	1657	12351	41	0.49451	1	1
UBA6230	618	461	12351	3	0.130057	1	1
UBA9002	618	1356	12351	30	0.442156	1	1
Meiothermus_A	618	2348	12351	68	0.578795	1	1
Desulfurispirillum	618	1631	12351	40	0.490139	1	1
UBA1212	618	1064	12351	20	0.375666	1	1
Desulfurobacterium_A	618	1242	12351	26	0.418375	1	1
Marinobacterium	618	3206	12351	104	0.648311	1	1
UBA1049	618	1184	12351	24	0.40511	1	1
Cyclobacterium	618	2250	12351	64	0.568475	1	1
9FT-COMBO-42-15	618	809	12351	12	0.296447	1	1
Legionella_C	618	2150	12351	60	0.557733	1	1
GWC2-40-17	618	462	12351	3	0.129776	1	1
CAG-988	618	631	12351	7	0.221708	1	1
Bg2	618	412	12351	2	0.0970167	1	1
UBA1388	618	412	12351	2	0.0970167	1	1
UBA927	618	592	12351	6	0.202555	1	1
Caulobacter	618	3710	12351	126	0.678751	1	1
UBA10015	618	1273	12351	27	0.423886	1	1
UBA7640	618	1186	12351	24	0.404427	1	1
Desulforudis	618	1443	12351	33	0.457047	1	1
AqS2	618	974	12351	17	0.348822	1	1
UBA7683	618	413	12351	2	0.0967818	1	1
Geitlerinema	618	2103	12351	58	0.551191	1	1
Corynebacterium	618	3712	12351	126	0.678385	1	1
Scardovia	618	944	12351	16	0.338736	1	1
UBA10181	618	511	12351	4	0.156442	1	1
UBA6930	618	1362	12351	30	0.440208	1	1
Desulfovibrio_J	618	1744	12351	44	0.50422	1	1
CAG-1000	618	595	12351	6	0.201534	1	1
32-111	618	1008	12351	18	0.356883	1	1
SM23-31	618	1008	12351	18	0.356883	1	1
F0058	618	1039	12351	19	0.36547	1	1
UBA12079	618	415	12351	2	0.0963154	1	1
Gemmata	618	2232	12351	63	0.564105	1	1
NK4A144	618	2257	12351	64	0.566712	1	1
Legionella_A	618	1798	12351	46	0.511307	1	1
UBA4087	618	781	12351	11	0.281485	1	1
YA12-FULL-60-10	618	1504	12351	35	0.465087	1	1
2-01-FULL-51-10	618	467	12351	3	0.128386	1	1
Aalborg-AAW-1	618	467	12351	3	0.128386	1	1
Sulfurovum	618	1878	12351	49	0.521452	1	1
UBA6016	618	1163	12351	23	0.395241	1	1
Moraxella_B	618	1394	12351	31	0.444439	1	1
Enterobacter	618	3944	12351	136	0.689153	1	1
Trichococcus	618	2186	12351	61	0.557691	1	1
Paenibacillus_G	618	4078	12351	142	0.695913	1	1
O2-12-FULL-42-9	618	418	12351	2	0.0956241	1	1
UBA6191	618	1074	12351	20	0.372168	1	1
UBA10185	618	359	12351	1	0.0556697	1	1
XYD1-FULL-40-9	618	359	12351	1	0.0556697	1	1
CAG-762	618	559	12351	5	0.178761	1	1
Mycoplasma_I	618	516	12351	4	0.154926	1	1
CG2-30-54-10	618	819	12351	12	0.292827	1	1
H1	618	1106	12351	21	0.37947	1	1
O2-12-FULL-27-8	618	470	12351	3	0.127567	1	1
UBA8202	618	1045	12351	19	0.363372	1	1
Gilliamella	618	2462	12351	72	0.584464	1	1
4484-230	618	853	12351	13	0.304585	1	1
UBA1006	618	360	12351	1	0.0555151	1	1
UBA10799	618	1167	12351	23	0.393886	1	1
CAG-582	618	517	12351	4	0.154626	1	1
Solimonas	618	2944	12351	92	0.624545	1	1
UBA11872	618	1256	12351	26	0.413711	1	1
CAG-521	618	1285	12351	27	0.419927	1	1
CAG-115	618	1538	12351	36	0.4678	1	1
Alloscardovia	618	1138	12351	22	0.386362	1	1
UBA10025	618	641	12351	7	0.21825	1	1
DTU086	618	1198	12351	24	0.400376	1	1
12-FULL-43-12b	618	361	12351	1	0.0553613	1	1
2-01-FULL-42-15	618	421	12351	2	0.0949427	1	1
GHO2-12-FULL-48	618	472	12351	3	0.127026	1	1
UBA6416	618	1109	12351	21	0.378444	1	1
Desulfotomaculum_B	618	2293	12351	65	0.56653	1	1
NaphS2	618	1939	12351	51	0.525661	1	1
GWA2-66-18	618	1676	12351	41	0.488904	1	1
F23-D06	618	1200	12351	24	0.399709	1	1
Polaribacter	618	2443	12351	71	0.580829	1	1
CG2-30-60-27	618	1317	12351	28	0.424899	1	1
CG2-30-44-17	618	563	12351	5	0.177491	1	1
UBA5026	618	604	12351	6	0.198531	1	1
Hydrogenimonas	618	1346	12351	29	0.430593	1	1
Aliterella	618	2271	12351	64	0.563218	1	1
Cyanothece_B	618	2321	12351	66	0.568306	1	1
UBA9159	618	1597	12351	38	0.475546	1	1
RBG-13-63-9	618	1142	12351	22	0.385008	1	1
UBA3766	618	1515	12351	35	0.46171	1	1
Anaeroglobus	618	1625	12351	39	0.47965	1	1
Brachyspira	618	1759	12351	44	0.49992	1	1
2-02-FULL-46-19	618	364	12351	1	0.054905	1	1
UBA2196	618	364	12351	1	0.054905	1	1
Gemella_A	618	825	12351	12	0.290697	1	1
UBA5356	618	1113	12351	21	0.377084	1	1
Desulfuromonas_E	618	1969	12351	52	0.527802	1	1
Gemella	618	1377	12351	30	0.435413	1	1
UBA1407	618	1174	12351	23	0.391538	1	1
Spiroplasma	618	721	12351	9	0.249471	1	1
UBA2359	618	1655	12351	40	0.483032	1	1
WO2-49-40	618	477	12351	3	0.125695	1	1
UBA5941	618	426	12351	2	0.0938283	1	1
O2-01-FULL-39-8	618	647	12351	7	0.216226	1	1
Aneurinibacillus	618	3026	12351	95	0.627434	1	1
Geofilum	618	1998	12351	53	0.530144	1	1
UBA1409	618	1116	12351	21	0.37607	1	1
CAG-611	618	478	12351	3	0.125432	1	1
UBA2856	618	2178	12351	60	0.550563	1	1
UBA5614	618	1056	12351	19	0.359586	1	1
4484-93	618	649	12351	7	0.215559	1	1
Ruminiclostridium_E	618	1604	12351	38	0.47347	1	1
Bergeriella	618	1739	12351	43	0.494177	1	1
UBA11452	618	1382	12351	30	0.433837	1	1
UBA1402	618	1267	12351	26	0.410119	1	1
UBA11717	618	368	12351	1	0.0543083	1	1
Fermentimonas	618	1439	12351	32	0.444429	1	1
Actinotignum	618	1269	12351	26	0.409473	1	1
YY7918	618	1327	12351	28	0.421697	1	1
UBA9634	618	1413	12351	31	0.438463	1	1
Chitinivibrio	618	1181	12351	23	0.389217	1	1
UBA10416	618	612	12351	6	0.195936	1	1
UBA7396	618	430	12351	2	0.0929555	1	1
UBA9076	618	798	12351	11	0.275488	1	1
Zag111	618	1121	12351	21	0.374393	1	1
UBA5533	618	1662	12351	40	0.480997	1	1
XYC2-FULL-46-14	618	997	12351	17	0.340775	1	1
UBA7485	618	727	12351	9	0.247413	1	1
Arctic96AD-7	618	2284	12351	64	0.560012	1	1
Holdemanella	618	1329	12351	28	0.421063	1	1
Desulfonauticus	618	1582	12351	37	0.467422	1	1
UBA967	618	1582	12351	37	0.467422	1	1
UBA3531	618	371	12351	1	0.0538691	1	1
UBA912	618	1030	12351	18	0.34926	1	1
UBA4373	618	1272	12351	26	0.408507	1	1
UBA3947	618	1745	12351	43	0.492478	1	1
Myxococcus	618	3477	12351	114	0.65526	1	1
GWC2-39-10	618	573	12351	5	0.174393	1	1
CAG-826	618	765	12351	10	0.261248	1	1
UBA11517	618	432	12351	2	0.0925252	1	1
Peptoniphilus	618	1184	12351	23	0.388231	1	1
UBA10170	618	1388	12351	30	0.431962	1	1
UBA7950	618	654	12351	7	0.213911	1	1
UBA1794	618	836	12351	12	0.286872	1	1
UKL13-3	618	1390	12351	30	0.43134	1	1
UBA9475	618	1558	12351	36	0.461794	1	1
UBA4363	618	871	12351	13	0.29829	1	1
Mesonia	618	1722	12351	42	0.48745	1	1
Carnobacterium_A	618	2165	12351	59	0.544638	1	1
Holdemania	618	1560	12351	36	0.461202	1	1
UBA6187	618	1188	12351	23	0.386923	1	1
Roseiflexus	618	2292	12351	64	0.558058	1	1
2-12-FULL-37-7b	618	533	12351	4	0.149985	1	1
Eubacterium_R	618	1697	12351	41	0.482854	1	1
Alishewanella	618	2167	12351	59	0.544135	1	1
Haliea	618	2638	12351	78	0.590926	1	1
UBA4175	618	805	12351	11	0.273093	1	1
UBA10909	618	907	12351	14	0.308485	1	1
Alkalibacterium	618	2014	12351	53	0.525933	1	1
UBA9845	618	436	12351	2	0.0916763	1	1
Fusobacterium_A	618	1989	12351	52	0.522495	1	1
WO2-01-FULL-48-	618	376	12351	1	0.0531528	1	1
2-02-FULL-67-20	618	578	12351	5	0.172884	1	1
GWA2-32-17	618	1279	12351	26	0.406272	1	1
UBA2943	618	1366	12351	29	0.424288	1	1
GWE2-39-37	618	535	12351	4	0.149424	1	1
Endomicrobium	618	974	12351	16	0.328303	1	1
Desulfofervidus	618	1280	12351	26	0.405954	1	1
Polycyclovorans	618	2119	12351	57	0.537598	1	1
Prochloron	618	1674	12351	40	0.477549	1	1
XYB2-FULL-50-12	618	1101	12351	20	0.363042	1	1
Paenibacillus_B	618	3512	12351	115	0.654421	1	1
UBA8199	618	2372	12351	67	0.564513	1	1
UBA12270	618	1193	12351	23	0.385302	1	1
Eubacterium_K	618	1369	12351	29	0.423358	1	1
UBA11368	618	2398	12351	68	0.566726	1	1
Oscillibacter	618	2546	12351	74	0.580881	1	1
UBA1739	618	911	12351	14	0.307131	1	1
UBA1033	618	2324	12351	65	0.558973	1	1
Bacteroides_F	618	1341	12351	28	0.417295	1	1
UBA8958	618	1341	12351	28	0.417295	1	1
UBA9339	618	844	12351	12	0.284153	1	1
UBA1875	618	379	12351	1	0.052732	1	1
Coprobacter	618	1540	12351	35	0.454214	1	1
Desulfovibrio_A	618	2225	12351	61	0.547915	1	1
Moraxella_A	618	1428	12351	31	0.433858	1	1
UBA2357	618	1104	12351	20	0.362055	1	1
Ignavibacterium	618	1996	12351	52	0.520663	1	1
UBA9627	618	1226	12351	24	0.391232	1	1
Tepidanaerobacter	618	1892	12351	48	0.50703	1	1
Sulfuricella	618	2049	12351	54	0.526703	1	1
Phenylobacterium	618	3473	12351	113	0.65026	1	1
Desulfovibrio_H	618	2551	12351	74	0.579742	1	1
2-01-FULL-45-10-A	618	847	12351	12	0.283147	1	1
CG2-30-46-19	618	847	12351	12	0.283147	1	1
2-02-FULL-62-17	618	1761	12351	43	0.488003	1	1
Sphingorhabdus	618	2576	12351	75	0.581874	1	1
CAG-776	618	584	12351	5	0.171108	1	1
Varibaculum	618	1287	12351	26	0.403746	1	1
UBA1762	618	981	12351	16	0.32596	1	1
4484-104	618	1346	12351	28	0.415745	1	1
Desulfatirhabdium	618	2179	12351	59	0.541138	1	1
UBA1719	618	443	12351	2	0.0902277	1	1
Neisseria_B	618	1975	12351	51	0.51608	1	1
Kosmotoga_A	618	1405	12351	30	0.426735	1	1
UBA12088	618	444	12351	2	0.0900245	1	1
Anaeromassilibacillus	618	1574	12351	36	0.4571	1	1
CAG-631	618	706	12351	8	0.226464	1	1
Akkermansia	618	1602	12351	37	0.461586	1	1
UBA6118	618	1519	12351	34	0.447337	1	1
UBA2211	618	384	12351	1	0.0520454	1	1
Lachnobacterium	618	1464	12351	32	0.43684	1	1
Desulfacinum	618	2081	12351	55	0.528207	1	1
AcMicro-1	618	1080	12351	19	0.351596	1	1
UBA6116	618	1080	12351	19	0.351596	1	1
Actinomyces_B	618	2209	12351	60	0.542837	1	1
UBA1424	618	544	12351	4	0.146952	1	1
Solobacterium	618	1142	12351	21	0.367508	1	1
UBA4971	618	1686	12351	40	0.47415	1	1
Paraglaciecola	618	3458	12351	112	0.647302	1	1
Thiohalocapsa	618	2510	12351	72	0.573287	1	1
Phascolarctobacterium	618	1380	12351	29	0.419984	1	1
Syntrophobotulus	618	1687	12351	40	0.473869	1	1
UBA7177	618	1018	12351	17	0.333745	1	1
O2-12-FULL-43-9	618	853	12351	12	0.281155	1	1
Marithrix	618	1381	12351	29	0.41968	1	1
GWC2-37-14	618	447	12351	2	0.0894203	1	1
UBA11940	618	631	12351	6	0.190036	1	1
HIGHO2-12-38-15	618	1019	12351	17	0.333417	1	1
Firm-11	618	1495	12351	33	0.44115	1	1
RBG-16-64-12	618	1495	12351	33	0.44115	1	1
O2-12-FULL-51-8	618	546	12351	4	0.146413	1	1
XYD1-FULL-46-19	618	387	12351	1	0.051642	1	1
Fluviicola	618	1744	12351	42	0.481301	1	1
Desulfatiglans	618	1798	12351	44	0.489076	1	1
UBA8389	618	923	12351	14	0.303138	1	1
XYD12-FULL-60-8	618	1021	12351	17	0.332764	1	1
XYD2-FULL-39-9	618	501	12351	3	0.119673	1	1
GWF2-44-16	618	1442	12351	31	0.429645	1	1
Sutterella	618	1693	12351	40	0.47219	1	1
2-02-FULL-38-14	618	451	12351	2	0.0886272	1	1
UBA12409	618	550	12351	4	0.145349	1	1
Streptomyces_B	618	3990	12351	135	0.676199	1	1
UBA5704	618	2117	12351	56	0.528665	1	1
106C	618	2470	12351	70	0.566389	1	1
Vecturathrix	618	2143	12351	57	0.531577	1	1
GWA2-52-8	618	927	12351	14	0.30183	1	1
Hugenholtzia	618	1330	12351	27	0.405719	1	1
Comamonas_D	618	2220	12351	60	0.540147	1	1
2-12-FULL-36-22	618	452	12351	2	0.0884311	1	1
GWA2-73-35	618	2692	12351	79	0.586497	1	1
Diplorickettsia	618	637	12351	6	0.188246	1	1
CAG-484	618	994	12351	16	0.321697	1	1
UBA12499	618	2546	12351	73	0.573031	1	1
AeroCD12-1	618	861	12351	12	0.278543	1	1
UBA8919	618	995	12351	16	0.321374	1	1
2-12-FULL-42-15	618	896	12351	13	0.289967	1	1
XYD12-FULL-36-8	618	1589	12351	36	0.452785	1	1
Traorella	618	1184	12351	22	0.371351	1	1
Caldatribacterium	618	1420	12351	30	0.422228	1	1
UBA6149	618	1123	12351	20	0.355929	1	1
RBG-13-41-10	618	792	12351	10	0.252341	1	1
CG2-30-64-16	618	1478	12351	32	0.432702	1	1
Anaerotignum	618	2045	12351	53	0.51796	1	1
Leeuwenhoekiella	618	2123	12351	56	0.527171	1	1
UBA9783	618	680	12351	7	0.205732	1	1
UBA5214	618	1186	12351	22	0.370725	1	1
Chroogloeocystis	618	2353	12351	65	0.552084	1	1
UBA4473	618	508	12351	3	0.118024	1	1
2-02-FULL-61-28	618	1480	12351	32	0.432118	1	1
RBG-16-56-11	618	1187	12351	22	0.370412	1	1
Allisonella	618	999	12351	16	0.320087	1	1
Bacillus_BB	618	2049	12351	53	0.516949	1	1
2-12-FULL-50-11	618	396	12351	1	0.0504683	1	1
CAG-312	618	1367	12351	28	0.409358	1	1
UBA8131	618	1249	12351	24	0.384028	1	1
Methyloprofundus	618	1919	12351	48	0.499896	1	1
Thermosipho	618	1454	12351	31	0.426099	1	1
4484-188	618	683	12351	7	0.204829	1	1
Methylophilus	618	2306	12351	63	0.546003	1	1
Alkanindiges	618	1840	12351	45	0.488774	1	1
Roseovarius	618	4049	12351	137	0.676218	1	1
UBA7236	618	1129	12351	20	0.354038	1	1
Brevibacterium	618	3064	12351	94	0.61313	1	1
Nitratiruptor	618	1370	12351	28	0.408461	1	1
Caminibacter	618	1192	12351	22	0.368859	1	1
Pseudothermotoga_A	618	1514	12351	33	0.435614	1	1
UBA4789	618	1162	12351	21	0.361183	1	1
UBA3532	618	1654	12351	38	0.459158	1	1
Atopobium_A	618	938	12351	14	0.29829	1	1
Pseudopropionibacterium	618	1627	12351	37	0.454494	1	1
XYC2-FULL-38-9	618	513	12351	3	0.116874	1	1
1943-06-01	618	1132	12351	20	0.3531	1	1
AABM5-125-24	618	1163	12351	21	0.360872	1	1
Stoquefichus	618	1572	12351	35	0.444968	1	1
UBA5629	618	939	12351	14	0.297972	1	1
GWF2-38-85	618	1102	12351	19	0.344576	1	1
CAG-724	618	1195	12351	22	0.367933	1	1
Ga0077554	618	1926	12351	48	0.498079	1	1
Zunongwangia	618	1873	12351	46	0.490833	1	1
Flammeovirga	618	2186	12351	58	0.530263	1	1
UBA733	618	940	12351	14	0.297655	1	1
Parapedobacter	618	2212	12351	59	0.533065	1	1
GCF-1484045	618	401	12351	1	0.049839	1	1
Thioalkalimicrobium_A	618	1461	12351	31	0.424058	1	1
UBA11699	618	515	12351	3	0.11642	1	1
Chondromyces	618	2784	12351	82	0.588652	1	1
Prosthecochloris	618	1713	12351	40	0.466677	1	1
Desulfotomaculum_E	618	1575	12351	35	0.444121	1	1
GWB1-54-5	618	607	12351	5	0.164625	1	1
OLB16	618	1405	12351	29	0.412511	1	1
UBA5239	618	1288	12351	25	0.387916	1	1
Conchiformibius	618	1463	12351	31	0.423478	1	1
Actinomadura_A	618	3858	12351	128	0.663073	1	1
RBG-13-37-8	618	1348	12351	27	0.400302	1	1
UBA8416	618	1605	12351	36	0.448271	1	1
Clostridium_R	618	1688	12351	39	0.461749	1	1
UBA6161	618	1074	12351	18	0.334951	1	1
UBA665	618	1168	12351	21	0.359327	1	1
Pseudoramibacter	618	1407	12351	29	0.411924	1	1
Caloramator	618	1661	12351	38	0.457223	1	1
Clostridium_B	618	2788	12351	82	0.587807	1	1
Caldilinea	618	2593	12351	74	0.570352	1	1
Tenacibaculum	618	2319	12351	63	0.542942	1	1
UBA2256	618	1662	12351	38	0.456947	1	1
Anabaena_A	618	2037	12351	52	0.510183	1	1
Alistipes_A	618	1551	12351	34	0.438108	1	1
UBA10443	618	652	12351	6	0.183915	1	1
2-02-FULL-39-32	618	1139	12351	20	0.35093	1	1
Lactobacillus_M	618	1139	12351	20	0.35093	1	1
UBA3071	618	1044	12351	17	0.325433	1	1
UBA6803	618	693	12351	7	0.201873	1	1
Arthrospira	618	1881	12351	46	0.488745	1	1
Gloeobacter	618	2246	12351	60	0.533894	1	1
UBA6211	618	1233	12351	23	0.372802	1	1
UBA8128	618	947	12351	14	0.295455	1	1
Asticcacaulis	618	2985	12351	90	0.602576	1	1
Lactobacillus_I	618	1526	12351	33	0.432188	1	1
Brevibacillus	618	3684	12351	120	0.650991	1	1
CAG-710	618	568	12351	4	0.140743	1	1
Oligella	618	1883	12351	46	0.488226	1	1
PCC7113	618	2524	12351	71	0.562189	1	1
DTU064	618	948	12351	14	0.295144	1	1
GWB1-36-13	618	1142	12351	20	0.350008	1	1
UBA1379	618	407	12351	1	0.0491043	1	1
Janthinobacterium	618	3686	12351	120	0.650638	1	1
UBA1447	618	696	12351	7	0.201003	1	1
RBG-13-46-9	618	881	12351	12	0.272219	1	1
TMED65	618	983	12351	15	0.304966	1	1
UBA5553	618	1175	12351	21	0.357187	1	1
UBA4311	618	470	12351	2	0.0850444	1	1
UBA3384	618	523	12351	3	0.114639	1	1
Desulfatibacillum	618	2097	12351	54	0.514646	1	1
Olsenella_C	618	1530	12351	33	0.431058	1	1
UBA2253	618	848	12351	11	0.259245	1	1
Arsukibacterium	618	2380	12351	65	0.545821	1	1
Chamaesiphon	618	2047	12351	52	0.507691	1	1
UBA12053	618	572	12351	4	0.139758	1	1
Suttonella	618	1417	12351	29	0.409017	1	1
CG2-30-33-46	618	472	12351	2	0.0846841	1	1
XYB12-FULL-50-7	618	849	12351	11	0.25894	1	1
Thiocystis	618	2100	12351	54	0.513911	1	1
UBA3072	618	919	12351	13	0.28271	1	1
UBA12470	618	573	12351	4	0.139514	1	1
Anaerophaga	618	1618	12351	36	0.44467	1	1
UBA1060	618	954	12351	14	0.293287	1	1
YC2-FULL-38-9	618	526	12351	3	0.113985	1	1
UBA8133	618	1021	12351	16	0.31319	1	1
UBA919	618	412	12351	1	0.0485083	1	1
Eubacterium_N	618	661	12351	6	0.181411	1	1
SM23-39	618	619	12351	5	0.161433	1	1
4484-275	618	527	12351	3	0.113769	1	1
UBA5219	618	1022	12351	16	0.312884	1	1
Cyanobacterium_A	618	1648	12351	37	0.448702	1	1
Acholeplasma_A	618	956	12351	14	0.292674	1	1
UBA9145	618	2878	12351	85	0.590258	1	1
Jettenia	618	1451	12351	30	0.413207	1	1
Teredinibacter	618	2709	12351	78	0.575439	1	1
PLanc-01	618	1895	12351	46	0.485135	1	1
UBA2883	618	1024	12351	16	0.312272	1	1
Exiguobacterium_A	618	2106	12351	54	0.512447	1	1
UBA8290	618	529	12351	3	0.113339	1	1
UBA8403	618	529	12351	3	0.113339	1	1
Thiohalospira	618	1706	12351	39	0.456877	1	1
XYC2-FULL-37-10	618	924	12351	13	0.28118	1	1
Ruminococcus_F	618	1184	12351	21	0.354471	1	1
Thioploca	618	1707	12351	39	0.456609	1	1
UBA5760	618	782	12351	9	0.230011	1	1
UBA1394	618	1396	12351	28	0.400854	1	1
UBA10988	618	1247	12351	23	0.368617	1	1
Carboxydothermus	618	1898	12351	46	0.484368	1	1
UBA1163	618	2289	12351	61	0.532596	1	1
Sneathia	618	926	12351	13	0.280573	1	1
Bact-19	618	1155	12351	20	0.346068	1	1
CAG-83	618	1952	12351	48	0.491445	1	1
DMER64	618	1309	12351	25	0.381693	1	1
UBA3636	618	1156	12351	20	0.345769	1	1
Thorsellia	618	1793	12351	42	0.468147	1	1
UBA9087	618	625	12351	5	0.159883	1	1
Clostridium_Q	618	2267	12351	60	0.528948	1	1
UASB340	618	533	12351	3	0.112488	1	1
Aquimarina	618	2619	12351	74	0.56469	1	1
UBA6882	618	748	12351	8	0.213748	1	1
Dielma	618	1488	12351	31	0.416363	1	1
Allofustis	618	895	12351	12	0.267961	1	1
Eggerthia	618	1031	12351	16	0.310152	1	1
GWF2-35-48	618	1343	12351	26	0.386911	1	1
Comamonas_B	618	3082	12351	93	0.603065	1	1
Spiroplasma_B	618	535	12351	3	0.112068	1	1
TMED80	618	861	12351	11	0.255331	1	1
W5053	618	1032	12351	16	0.309852	1	1
Giesbergeria	618	1770	12351	41	0.462939	1	1
CG2-30-46-9	618	711	12351	7	0.196762	1	1
Staphylococcus	618	2697	12351	77	0.570589	1	1
Rothia	618	1879	12351	45	0.478629	1	1
GWA2-38-13b	618	483	12351	2	0.0827554	1	1
Nitrobacter	618	2399	12351	65	0.541498	1	1
UBA4716	618	1130	12351	19	0.336038	1	1
UBA1562	618	789	12351	9	0.227971	1	1
SCGC-AG-212-F23	618	751	12351	8	0.212894	1	1
CAG-180	618	1520	12351	32	0.420746	1	1
RBG-13-53-26	618	898	12351	12	0.267066	1	1
UBA8499	618	2040	12351	51	0.499636	1	1
XYB1-FULL-44-23	618	484	12351	2	0.0825844	1	1
UBA737	618	1521	12351	32	0.420469	1	1
UBA1246	618	827	12351	10	0.241662	1	1
UBA3747	618	790	12351	9	0.227682	1	1
CAG-24	618	1406	12351	28	0.398003	1	1
Paracaedibacter_A	618	1068	12351	17	0.31812	1	1
Contendobacter	618	2198	12351	57	0.518276	1	1
Anaerobranca	618	1494	12351	31	0.414691	1	1
Arenibacter	618	2276	12351	60	0.526857	1	1
CAG-288	618	755	12351	8	0.211766	1	1
Syner-03	618	1525	12351	32	0.419367	1	1
2-01-FULL-45-10	618	1005	12351	15	0.29829	1	1
GWA1-48-11	618	425	12351	1	0.0470246	1	1
Tolypothrix	618	2330	12351	62	0.531801	1	1
Acidovorax_A	618	3351	12351	104	0.620258	1	1
Thermodesulfobacterium	618	1526	12351	32	0.419092	1	1
UBA5416	618	1199	12351	21	0.350037	1	1
UBA9971	618	1199	12351	21	0.350037	1	1
GWC1-40-35	618	589	12351	4	0.135725	1	1
Catenibacterium	618	1261	12351	23	0.364524	1	1
OXYB2-FULL-41-6	618	426	12351	1	0.0469142	1	1
DTU056	618	718	12351	7	0.194844	1	1
1938-11-01	618	1697	12351	38	0.447523	1	1
Thermotoga	618	1528	12351	32	0.418543	1	1
OLB18	618	1106	12351	18	0.32526	1	1
Clostridium_V	618	1383	12351	27	0.390171	1	1
Oxalobacter	618	1471	12351	30	0.407589	1	1
UBA1066	618	2359	12351	63	0.533736	1	1
LS-SOB	618	1442	12351	29	0.401926	1	1
F0040	618	1263	12351	23	0.363947	1	1
UC5-1-2E3	618	1202	12351	21	0.349163	1	1
UBA6182	618	1075	12351	17	0.316049	1	1
UBA1732	618	1043	12351	16	0.306584	1	1
Clostridium_H	618	2362	12351	63	0.533058	1	1
UBA1544	618	429	12351	1	0.0465861	1	1
Desulfopertinax	618	1474	12351	30	0.406759	1	1
DTU078	618	1204	12351	21	0.348583	1	1
Pyrinomonas	618	1813	12351	42	0.462983	1	1
UBA1188	618	640	12351	5	0.156136	1	1
UBA11490	618	494	12351	2	0.0809127	1	1
Dehalogenimonas	618	1419	12351	28	0.394357	1	1
Azohydromonas	618	3222	12351	98	0.607875	1	1
OXYC1-FULL-56-1	618	1360	12351	26	0.382075	1	1
CAG-590	618	1449	12351	29	0.399985	1	1
UBA6539	618	432	12351	1	0.0462626	1	1
Thermacetogenium	618	1565	12351	33	0.421418	1	1
UBA2224	618	1565	12351	33	0.421418	1	1
UBA11705	618	495	12351	2	0.0807492	1	1
33-17	618	947	12351	13	0.274351	1	1
Lactococcus	618	2111	12351	53	0.501766	1	1
Mycoplasma_H	618	433	12351	1	0.0461557	1	1
Paenibacillus_E	618	3690	12351	118	0.639101	1	1
Paraburkholderia_A	618	4254	12351	143	0.671819	1	1
9FT-COMBO-48-23	618	549	12351	3	0.10921	1	1
Caldisericum	618	804	12351	9	0.223718	1	1
RBG-16-51-14	618	1363	12351	26	0.381234	1	1
KBS-89	618	2547	12351	70	0.549266	1	1
Bernardetia	618	1393	12351	27	0.38737	1	1
Chlorogloeopsis	618	2472	12351	67	0.541676	1	1
TMED123	618	1017	12351	15	0.29477	1	1
Eubacterium_B	618	1242	12351	22	0.354009	1	1
Singulisphaera	618	2473	12351	67	0.541457	1	1
Eubacterium_I	618	2140	12351	54	0.504305	1	1
UBA6544	618	1395	12351	27	0.386815	1	1
Aeromicrobium	618	3371	12351	104	0.616578	1	1
UBA1737	618	552	12351	3	0.108617	1	1
UBA1551	618	1086	12351	17	0.312848	1	1
O2-12-FULL-62-2	618	1456	12351	29	0.398062	1	1
Crinalium	618	1878	12351	44	0.468242	1	1
YC12-FULL-57-11	618	500	12351	2	0.0799417	1	1
XYC2-FULL-35-21	618	1338	12351	25	0.37342	1	1
Synergistes	618	1457	12351	29	0.397788	1	1
UBA3254	618	1457	12351	29	0.397788	1	1
CG2-30-49-12	618	1088	12351	17	0.312272	1	1
UBA1573	618	1516	12351	31	0.408673	1	1
UBA1312	618	1545	12351	32	0.413938	1	1
UBA7956	618	1121	12351	18	0.320908	1	1
Marvinbryantia	618	1988	12351	48	0.482546	1	1
Desulfovibrio_D	618	2729	12351	77	0.563898	1	1
UBA1375	618	810	12351	9	0.22206	1	1
UBA1063	618	989	12351	14	0.282908	1	1
UBA10839	618	1023	12351	15	0.293042	1	1
SPLOWO2-01-44-7	618	1154	12351	19	0.32905	1	1
UBA1535	618	1962	12351	47	0.478754	1	1
Neochlamydia	618	1280	12351	23	0.359113	1	1
TMED131	618	692	12351	6	0.173284	1	1
Clostridium_Y	618	1401	12351	27	0.385158	1	1
Pseudoflavonifractor	618	2017	12351	49	0.485516	1	1
UBA2392	618	1250	12351	22	0.351744	1	1
Lagierella	618	1058	12351	16	0.302237	1	1
GWE2-31-10	618	1281	12351	23	0.358833	1	1
Pedobacter_A	618	2097	12351	52	0.495585	1	1
O2-12-FULL-45-9-A	618	922	12351	12	0.260114	1	1
UBA2226	618	1220	12351	21	0.344012	1	1
UBA1362	618	441	12351	1	0.0453185	1	1
Thermus_A	618	1635	12351	35	0.427823	1	1
Stanieria	618	1992	12351	48	0.481577	1	1
UTPLA1	618	1313	12351	24	0.365309	1	1
UBA1020	618	694	12351	6	0.172785	1	1
CHKCI006	618	1283	12351	23	0.358274	1	1
UBA2813	618	1027	12351	15	0.2919	1	1
UBA3631	618	442	12351	1	0.0452159	1	1
Tepidibacter	618	1551	12351	32	0.412337	1	1
UBA9290	618	607	12351	4	0.1317	1	1
UBA9673	618	1253	12351	22	0.350902	1	1
Fangia	618	1405	12351	27	0.384062	1	1
2-12-FULL-68-19	618	2074	12351	51	0.491445	1	1
Lactobacillus_O	618	2128	12351	53	0.497758	1	1
Arenimonas	618	2663	12351	74	0.555359	1	1
Eubacterium_G	618	1495	12351	30	0.401046	1	1
PCC-6312	618	1667	12351	36	0.431599	1	1
UBA11398	618	961	12351	13	0.270355	1	1
Caldicoprobacter	618	1437	12351	28	0.389417	1	1
UBA12393	618	444	12351	1	0.0450122	1	1
28L	618	1193	12351	20	0.335045	1	1
Kosakonia	618	3803	12351	122	0.641132	1	1
FD2005	618	1256	12351	22	0.350063	1	1
UBA1611	618	817	12351	9	0.220158	1	1
UBA9904	618	1225	12351	21	0.342607	1	1
13-1-40CM-64-14	618	1318	12351	24	0.363923	1	1
Acrophormium	618	2516	12351	68	0.540147	1	1
Savagella	618	1031	12351	15	0.290768	1	1
Haemophilus_D	618	1754	12351	39	0.444374	1	1
Enorma	618	1410	12351	27	0.3827	1	1
Leptospirillum_A	618	1381	12351	26	0.376265	1	1
Bartonella	618	2001	12351	48	0.479411	1	1
Sideroxydans	618	2001	12351	48	0.479411	1	1
Tenderia	618	1866	12351	43	0.460543	1	1
Pseudothermotoga_B	618	1558	12351	32	0.410484	1	1
OLB20	618	510	12351	2	0.0783743	1	1
UBA9570	618	510	12351	2	0.0783743	1	1
Neorhizobium	618	4192	12351	139	0.662685	1	1
Lyngbya	618	2134	12351	53	0.496358	1	1
UBA2922	618	894	12351	11	0.245906	1	1
HCH-1	618	1412	12351	27	0.382158	1	1
Acaryochloris	618	2291	12351	59	0.514684	1	1
Eggerthella	618	1501	12351	30	0.399442	1	1
Acetanaerobacterium	618	1322	12351	24	0.362822	1	1
UBA6251	618	1068	12351	16	0.299407	1	1
UBA1032	618	1166	12351	19	0.325663	1	1
UBA6345	618	511	12351	2	0.0782209	1	1
MTC7	618	1198	12351	20	0.333647	1	1
UBA5884	618	1001	12351	14	0.279517	1	1
UBA5169	618	565	12351	3	0.106117	1	1
Thiothrix_A	618	2647	12351	73	0.551166	1	1
KA00134	618	967	12351	13	0.268677	1	1
SM-Chi-D1	618	1262	12351	22	0.348399	1	1
UBA11155	618	1002	12351	14	0.279238	1	1
Lactobacillus_F	618	2005	12351	48	0.478454	1	1
UBA1935	618	2005	12351	48	0.478454	1	1
UBA3680	618	933	12351	12	0.257047	1	1
Gloeocapsa	618	1788	12351	40	0.447101	1	1
RBG-13-61-14	618	1648	12351	35	0.424448	1	1
OLB11	618	1232	12351	21	0.340661	1	1
UBA1560	618	704	12351	6	0.17033	1	1
Acidithrix	618	1534	12351	31	0.403878	1	1
Spiroplasma_A	618	824	12351	9	0.218288	1	1
Methyloversatilis	618	2725	12351	76	0.557392	1	1
Tangfeifania	618	1621	12351	34	0.419189	1	1
Zymomonas	618	1417	12351	27	0.380809	1	1
UBA10027	618	514	12351	2	0.0777643	1	1
UBA1219	618	862	12351	10	0.23185	1	1
UBA1200	618	1072	12351	16	0.29829	1	1
TMED64	618	899	12351	11	0.244538	1	1
HO2-37-13b	618	617	12351	4	0.129565	1	1
JdFR-85	618	1418	12351	27	0.380541	1	1
Salmonella	618	3610	12351	113	0.625583	1	1
CAG-877	618	706	12351	6	0.169848	1	1
175	618	2142	12351	53	0.494504	1	1
Curvibacter	618	2851	12351	81	0.567808	1	1
UBA4851	618	1929	12351	45	0.466223	1	1
UBA5342	618	1359	12351	25	0.36765	1	1
Verminephrobacter	618	2753	12351	77	0.558982	1	1
Rhodopseudomonas	618	3796	12351	121	0.637049	1	1
CAG-917	618	788	12351	8	0.202898	1	1
Nitrococcus	618	1848	12351	42	0.454214	1	1
Avibacterium	618	1653	12351	35	0.423164	1	1
RBG-13-39-12	618	1360	12351	25	0.367379	1	1
UBA1426	618	1450	12351	28	0.385926	1	1
Chrysopegis	618	1173	12351	19	0.32372	1	1
UBA4246	618	1299	12351	23	0.353861	1	1
Desulfococcus_A	618	1710	12351	37	0.432433	1	1
Erythrobacter_B	618	2755	12351	77	0.558577	1	1
PCC-6406	618	1904	12351	44	0.461848	1	1
UBA9978	618	571	12351	3	0.105002	1	1
CAG-279	618	1076	12351	16	0.297181	1	1
UBA11740	618	1711	12351	37	0.432181	1	1
UBA5616	618	1626	12351	34	0.4179	1	1
Subdoligranulum	618	1767	12351	39	0.441105	1	1
Thermovibrio	618	1238	12351	21	0.33901	1	1
XYA2-FULL-47-19	618	620	12351	4	0.128938	1	1
Fimbriiglobus	618	2040	12351	49	0.480042	1	1
Filifactor	618	939	12351	12	0.255405	1	1
UBA4822	618	666	12351	5	0.150041	1	1
Propionimicrobium	618	1740	12351	38	0.436464	1	1
UBA4053	618	1077	12351	16	0.296905	1	1
Eisenbergiella	618	2173	12351	54	0.496647	1	1
Weissella	618	1796	12351	40	0.44511	1	1
Rudanella	618	1906	12351	44	0.461364	1	1
Caloramator_A	618	1541	12351	31	0.402043	1	1
Acetitomaculum	618	1271	12351	22	0.345932	1	1
S5-A14a	618	1111	12351	17	0.305808	1	1
Denitrovibrio	618	1988	12351	47	0.472493	1	1
Ileibacterium	618	1144	12351	18	0.314456	1	1
2-01-FULL-40-42	618	519	12351	2	0.0770152	1	1
Herpetosiphon	618	2279	12351	58	0.508625	1	1
Mageeibacillus	618	941	12351	12	0.254862	1	1
UBA9865	618	711	12351	6	0.168653	1	1
40-19	618	520	12351	2	0.0768671	1	1
UBA9628	618	1335	12351	24	0.359289	1	1
BACL24	618	1964	12351	46	0.468091	1	1
Pediococcus	618	1883	12351	43	0.456385	1	1
CAG-594	618	575	12351	3	0.104272	1	1
Kordia	618	1717	12351	37	0.43067	1	1
UBA7694	618	1487	12351	29	0.389763	1	1
Sphingomonas_E	618	2589	12351	70	0.540356	1	1
UBA2521	618	1212	12351	20	0.329793	1	1
Paenibacillus_C	618	4103	12351	134	0.652705	1	1
GWF2-33-38	618	1276	12351	22	0.344576	1	1
UBA11650	618	1662	12351	35	0.420873	1	1
4572-128	618	756	12351	7	0.18505	1	1
SPGG5	618	715	12351	6	0.16771	1	1
GWC1-37-12b	618	460	12351	1	0.0434466	1	1
Globicatella	618	1400	12351	26	0.371158	1	1
Marseille-P3160	618	1400	12351	26	0.371158	1	1
Marseille-P3106	618	1340	12351	24	0.357948	1	1
UBA1181	618	1118	12351	17	0.303893	1	1
DTU014	618	1184	12351	19	0.320712	1	1
UBA2033	618	1521	12351	30	0.39419	1	1
CAG-1782	618	1018	12351	14	0.274849	1	1
SG8-4	618	1862	12351	42	0.450799	1	1
UBA2112	618	462	12351	1	0.0432585	1	1
UBA6918	618	1890	12351	43	0.454695	1	1
Rubrivivax	618	3837	12351	122	0.63545	1	1
2-01-FULL-41-12	618	526	12351	2	0.0759903	1	1
Bilophila	618	2000	12351	47	0.469658	1	1
Clostridium_J	618	2919	12351	83	0.568274	1	1
Dactylococcopsis	618	1611	12351	33	0.409385	1	1
2-12-FULL-60-19	618	1809	12351	40	0.441911	1	1
UBA8921	618	914	12351	11	0.240525	1	1
2-02-FULL-62-14	618	1344	12351	24	0.356883	1	1
2-12-FULL-45-22	618	1465	12351	28	0.381974	1	1
UBA12451	618	1219	12351	20	0.327899	1	1
Geotoga	618	1251	12351	21	0.335487	1	1
UBA2963	618	1251	12351	21	0.335487	1	1
UBA2192	618	1920	12351	44	0.458	1	1
SM23-33	618	1089	12351	16	0.293634	1	1
4572-55	618	1220	12351	20	0.32763	1	1
UBA8444	618	528	12351	2	0.0757024	1	1
UBA11351	618	1284	12351	22	0.34243	1	1
Xenococcus	618	1976	12351	46	0.465248	1	1
JB111	618	1671	12351	35	0.418606	1	1
Pasteurella	618	1922	12351	44	0.457523	1	1
UBA6202	618	1812	12351	40	0.44118	1	1
Youngiibacter	618	2004	12351	47	0.46872	1	1
XYD2-FULL-41-16	618	842	12351	9	0.213621	1	1
Lacinutrix	618	1868	12351	42	0.449351	1	1
UBA11063	618	880	12351	10	0.227107	1	1
OR-1	618	1785	12351	39	0.436657	1	1
2-02-FULL-44-16	618	989	12351	13	0.2627	1	1
UBA8649	618	989	12351	13	0.2627	1	1
CAG-267	618	881	12351	10	0.226849	1	1
Aliivibrio	618	2901	12351	82	0.564911	1	1
UBA2245	618	1645	12351	34	0.413073	1	1
Neisseria_E	618	1529	12351	30	0.392128	1	1
UBA1231	618	585	12351	3	0.102489	1	1
UBA5455	618	585	12351	3	0.102489	1	1
Parageobacillus	618	2754	12351	76	0.551523	1	1
Olsenella_B	618	1759	12351	38	0.431749	1	1
Azoarcus_A	618	3192	12351	94	0.588544	1	1
UBA629	618	1288	12351	22	0.341366	1	1
UBA5946	618	468	12351	1	0.0427039	1	1
UBA1433	618	1381	12351	25	0.361793	1	1
Alcaligenes	618	2706	12351	74	0.546534	1	1
Dokdonella	618	2706	12351	74	0.546534	1	1
Novosphingobium_A	618	2706	12351	74	0.546534	1	1
CAG-1193	618	532	12351	2	0.0751332	1	1
Enterorhabdus	618	1320	12351	23	0.348231	1	1
Hyphomicrobium	618	3337	12351	100	0.598904	1	1
Didymococcus	618	2480	12351	65	0.523812	1	1
Vampirovibrio	618	1289	12351	22	0.341101	1	1
Ruminococcus_A	618	1733	12351	37	0.426694	1	1
UBA10960	618	1502	12351	29	0.385871	1	1
Magnetospirillum	618	2657	12351	72	0.54157	1	1
Leisingera	618	3338	12351	100	0.598725	1	1
1109	618	1443	12351	27	0.373948	1	1
Desulfitobacterium	618	2608	12351	70	0.536419	1	1
CAG-449	618	726	12351	6	0.165169	1	1
Afipia	618	3363	12351	101	0.600217	1	1
2-01-FULL-48-14	618	470	12351	1	0.0425222	1	1
UBA7185	618	1353	12351	24	0.354509	1	1
Lenti-02	618	1384	12351	25	0.361009	1	1
UBA11534	618	848	12351	9	0.21211	1	1
Parvularcula	618	2040	12351	48	0.470246	1	1
Chitinispirillum	618	1416	12351	26	0.366964	1	1
Pasteurella_A	618	1416	12351	26	0.366964	1	1
Meiothermus_B	618	1959	12351	45	0.459084	1	1
Coprococcus_B	618	1565	12351	31	0.395878	1	1
SCGC-AAA003-L08	618	639	12351	4	0.125104	1	1
UBA3210	618	590	12351	3	0.101621	1	1
UBA2239	618	1738	12351	37	0.425467	1	1
Enterococcus_A	618	2562	12351	68	0.530449	1	1
YA12-FULL-48-11	618	1507	12351	29	0.38459	1	1
UBA1265	618	729	12351	6	0.164489	1	1
Criibacterium	618	1100	12351	16	0.290697	1	1
2-01-FULL-59-12	618	1032	12351	14	0.27112	1	1
Entomoplasma	618	591	12351	3	0.101449	1	1
UBA2561	618	1357	12351	24	0.353464	1	1
UBA10014	618	473	12351	1	0.0422525	1	1
UBA9957	618	2176	12351	53	0.486778	1	1
Cedecea	618	3416	12351	103	0.602605	1	1
Peptococcus	618	1134	12351	17	0.299605	1	1
UBA1784	618	1134	12351	17	0.299605	1	1
SUP05	618	851	12351	9	0.211362	1	1
Bavariicoccus	618	1327	12351	23	0.346394	1	1
Anaerosalibacter	618	1296	12351	22	0.339259	1	1
Nocardioides	618	4554	12351	153	0.671447	1	1
SM23-32	618	963	12351	12	0.24904	1	1
UBA3920	618	999	12351	13	0.260071	1	1
Actinobacillus	618	1909	12351	43	0.45017	1	1
Magnetococcus	618	1657	12351	34	0.410081	1	1
UBA1224	618	1000	12351	13	0.259811	1	1
Rheinheimera	618	2693	12351	73	0.541752	1	1
2-02-FULL-63-19	618	2466	12351	64	0.518681	1	1
UBA11741	618	2233	12351	55	0.492252	1	1
Christensenella	618	1658	12351	34	0.409834	1	1
CAG-417	618	733	12351	6	0.163592	1	1
UBA1752	618	733	12351	6	0.163592	1	1
UBA8260	618	1330	12351	23	0.345613	1	1
UBA9732	618	1330	12351	23	0.345613	1	1
UBA924	618	540	12351	2	0.0740201	1	1
Chloracidobacterium	618	1716	12351	36	0.419275	1	1
Haematospirillum	618	1423	12351	26	0.365159	1	1
Epulopiscium	618	2155	12351	52	0.482247	1	1
XYC2-34-220	618	595	12351	3	0.100767	1	1
UBA1412	618	734	12351	6	0.163369	1	1
Streptacidiphilus	618	3864	12351	122	0.63101	1	1
2-01-FULL-50-24	618	776	12351	7	0.180281	1	1
UBA8481	618	1172	12351	18	0.306944	1	1
UBA3206	618	645	12351	4	0.123941	1	1
Demequina_C	618	1332	12351	23	0.345094	1	1
Lysinibacillus	618	3234	12351	95	0.58708	1	1
CAG-831	618	1301	12351	22	0.337955	1	1
UBA8949	618	1301	12351	22	0.337955	1	1
UBA4386	618	1003	12351	13	0.259034	1	1
Bittarella	618	1515	12351	29	0.38256	1	1
2-02-FULL-56-15	618	1270	12351	21	0.330468	1	1
UBA8524	618	1206	12351	19	0.314862	1	1
Mailhella	618	1747	12351	37	0.423275	1	1
6E	618	1915	12351	43	0.448759	1	1
UBA935	618	1516	12351	29	0.382307	1	1
Oscillatoria	618	1970	12351	45	0.45652	1	1
Lebetimonas	618	1271	12351	21	0.330208	1	1
Caldanaerobius	618	1748	12351	37	0.423033	1	1
DTU084	618	1074	12351	15	0.279126	1	1
UBA2258	618	1175	12351	18	0.30616	1	1
UBA3700	618	737	12351	6	0.162704	1	1
Photobacterium	618	4653	12351	157	0.674342	1	1
Cloacibacterium	618	1577	12351	31	0.392865	1	1
SOIL31	618	480	12351	1	0.0416363	1	1
[truncated: 3,699 more rows]

## Sheet: Family
Taxonomic rank enrichment of homoplasic KO annotations
rank	total_ko_set_counts	total_taxon_counts	total_counts	success_in_sample	fold_enrichment	p	BH_q
Burkholderiaceae	618	8079	12351	526	1.30119	1.43964e-29	2.38836e-26
Pseudomonadaceae	618	6698	12351	435	1.29795	2.72755e-17	4.52501e-14
Corynebacteriaceae	618	6613	12351	422	1.27534	1.45851e-14	2.41966e-11
Streptomycetaceae	618	6825	12351	427	1.25037	3.83504e-13	6.36233e-10
Pseudonocardiaceae	618	6551	12351	408	1.2447	1.36516e-11	2.26481e-08
Sphingomonadaceae	618	6154	12351	387	1.2568	3.57868e-11	5.93704e-08
Streptosporangiaceae	618	6023	12351	354	1.17464	8.22943e-06	0.0136526
Rhodobacteraceae	618	6703	12351	382	1.13896	6.13101e-05	0.101713
Xanthobacteraceae	618	6163	12351	353	1.14471	0.000132434	0.219707
Methylomonaceae	618	4282	12351	257	1.1995	0.000146806	0.243551
Rhizobiaceae	618	6708	12351	379	1.12917	0.000179564	0.297897
Micromonosporaceae	618	5869	12351	333	1.13395	0.000669381	1
Paenibacillaceae	618	5953	12351	336	1.12802	0.000942447	1
Beijerinckiaceae	618	6157	12351	345	1.11986	0.00130896	1
Nitrospiraceae	618	3230	12351	190	1.17561	0.00490042	1
Rhodocyclaceae	618	5772	12351	315	1.09068	0.0168719	1
Moraxellaceae	618	4594	12351	253	1.10063	0.0271493	1
Chitinophagaceae	618	4553	12351	248	1.0886	0.0466495	1
Nostocaceae	618	4375	12351	237	1.08264	0.0650951	1
Alteromonadaceae	618	5763	12351	306	1.06117	0.0781973	1
Xanthomonadaceae	618	5282	12351	281	1.06322	0.0883951	1
Desulfovibrionaceae	618	4955	12351	264	1.06481	0.0952059	1
Nitrosomonadaceae	618	3289	12351	179	1.08768	0.0974141	1
Frankiaceae	618	4154	12351	220	1.05845	0.154466	1
Lachnospiraceae	618	5551	12351	289	1.0405	0.186206	1
Enterobacteriaceae	618	6723	12351	347	1.03153	0.201284	1
Desulfurivibrionaceae	618	2711	12351	144	1.06157	0.215901	1
Spirosomaceae	618	3858	12351	198	1.02569	0.3441	1
Chromatiaceae	618	4049	12351	207	1.02173	0.364268	1
Flavobacteriaceae	618	5190	12351	264	1.0166	0.374328	1
Weeksellaceae	618	3502	12351	178	1.01582	0.415373	1
Chlorobiaceae	618	2360	12351	120	1.01621	0.437255	1
Bacteroidaceae	618	3439	12351	174	1.01119	0.445444	1
Brocadiaceae	618	2245	12351	114	1.01485	0.446283	1
Hahellaceae	618	4979	12351	250	1.00349	0.486657	1
Pyrinomonadaceae	618	3442	12351	173	1.0045	0.487481	1
Acetobacteraceae	618	5652	12351	283	1.00069	0.509688	1
Campylobacteraceae	618	2463	12351	123	0.998055	0.526758	1
Mariprofundaceae	618	2384	12351	118	0.989212	0.570446	1
Fibrobacteraceae	618	2226	12351	109	0.978622	0.617896	1
Thiomicrospiraceae	618	2516	12351	123	0.97703	0.632874	1
Halomonadaceae	618	5629	12351	277	0.983472	0.665038	1
Gallionellaceae	618	2942	12351	143	0.97142	0.673632	1
Syntrophorhabdaceae	618	2741	12351	133	0.969742	0.67553	1
Geobacteraceae	618	3378	12351	163	0.964365	0.725715	1
Smithellaceae	618	2955	12351	142	0.960383	0.729159	1
Thioalkalivibrionaceae	618	2820	12351	135	0.95675	0.74038	1
Microbacteriaceae	618	5344	12351	260	0.972345	0.744295	1
Pelobacteraceae	618	3157	12351	150	0.949577	0.787686	1
Cyclobacteriaceae	618	4658	12351	224	0.961086	0.792125	1
Acidithiobacillaceae	618	2636	12351	124	0.940134	0.800464	1
Hydrogenophilaceae	618	3271	12351	155	0.947032	0.803969	1
Ruminococcaceae	618	4263	12351	202	0.946999	0.847335	1
Caulobacteraceae	618	4862	12351	231	0.949534	0.859895	1
Rickettsiaceae	618	1017	12351	44	0.86466	0.867431	1
Tannerellaceae	618	2677	12351	123	0.91827	0.874845	1
Woesebacteraceae	618	1209	12351	52	0.859589	0.89612	1
Neisseriaceae	618	3134	12351	144	0.918284	0.897463	1
Sphingobacteriaceae	618	4221	12351	197	0.932748	0.900127	1
Yonathbacteraceae	618	824	12351	34	0.824642	0.902226	1
XYC2-FULL-47-12	618	626	12351	25	0.79814	0.90375	1
Selenomonadaceae	618	3534	12351	163	0.921796	0.905397	1
Dysgonomonadaceae	618	3004	12351	137	0.911453	0.908982	1
Acetivibrionaceae	618	3500	12351	161	0.91933	0.910639	1
Cyanobiaceae	618	3029	12351	138	0.910528	0.912327	1
Gastranaerophilaceae	618	1687	12351	73	0.864811	0.925998	1
Caedibacteraceae	618	1200	12351	50	0.832727	0.932033	1
UBA11393	618	695	12351	27	0.776413	0.935159	1
Taylorbacteraceae	618	1119	12351	46	0.821564	0.937453	1
Rhodanobacteraceae	618	4768	12351	221	0.926338	0.937783	1
Thiovulaceae	618	2464	12351	109	0.884096	0.93832	1
Zambryskibacteraceae	618	858	12351	34	0.791964	0.941007	1
Blackburnbacteraceae	618	564	12351	21	0.744139	0.941679	1
Staskawiczbacteraceae	618	934	12351	37	0.791714	0.94874	1
CAG-508	618	1489	12351	62	0.832167	0.953107	1
Hyphomonadaceae	618	4520	12351	207	0.915262	0.95465	1
Desulfobacteraceae	618	4184	12351	190	0.90756	0.959093	1
DTU089	618	4109	12351	186	0.904671	0.961682	1
Muribaculaceae	618	2846	12351	125	0.877786	0.961843	1
Azospirillaceae	618	5240	12351	241	0.919178	0.965333	1
Wolfebacteraceae	618	777	12351	29	0.745917	0.965549	1
Gemmataceae	618	3007	12351	132	0.877312	0.967251	1
Homeothermaceae	618	2380	12351	102	0.856519	0.968933	1
Helicobacteraceae	618	2340	12351	100	0.854078	0.969813	1
Vibrionaceae	618	6208	12351	288	0.927159	0.971894	1
Nomurabacteraceae	618	1267	12351	50	0.788691	0.973649	1
UBA2169	618	630	12351	22	0.697904	0.974827	1
P3	618	1710	12351	70	0.818117	0.974888	1
Erysipelatoclostridiaceae	618	2568	12351	110	0.856074	0.974894	1
Micrococcaceae	618	5035	12351	229	0.90897	0.975902	1
Coleofasciculaceae	618	3420	12351	150	0.876554	0.978019	1
Kaiserbacteraceae	618	1611	12351	65	0.806365	0.978205	1
Cloacimonadaceae	618	1547	12351	62	0.800968	0.978788	1
Methylococcaceae	618	3344	12351	146	0.87257	0.97974	1
Brennerbacteraceae	618	520	12351	17	0.65337	0.980048	1
Hydrogenothermaceae	618	1709	12351	69	0.806902	0.981181	1
Paludibacteraceae	618	2700	12351	115	0.851232	0.981541	1
Legionellaceae	618	3487	12351	152	0.871175	0.983378	1
Clostridiaceae	618	5103	12351	230	0.900774	0.985173	1
GWA2-47-26	618	584	12351	19	0.650211	0.985862	1
Succinivibrionaceae	618	2466	12351	103	0.834753	0.985887	1
Cellvibrionaceae	618	4992	12351	224	0.896782	0.986825	1
Leptolyngbyaceae	618	3076	12351	131	0.851135	0.988265	1
UBA9655	618	1137	12351	42	0.738248	0.988535	1
GWA1-39-11	618	1160	12351	43	0.740839	0.988555	1
Dialisteraceae	618	1899	12351	76	0.799838	0.988881	1
SG8-4	618	3004	12351	127	0.844924	0.989963	1
Sulfurospirillaceae	618	2516	12351	104	0.826107	0.990292	1
Cyanobacteriaceae	618	2519	12351	104	0.825123	0.990675	1
Collierbacteraceae	618	653	12351	21	0.642717	0.991061	1
UBA3830	618	478	12351	14	0.585348	0.991335	1
Devosiaceae	618	4461	12351	196	0.878087	0.991795	1
CAG-1000	618	1112	12351	40	0.718901	0.992214	1
Phormidiaceae	618	3258	12351	138	0.846529	0.992331	1
GWA2-41-24	618	878	12351	30	0.682874	0.992364	1
kpj58rc	618	1903	12351	75	0.787655	0.992452	1
Rikenellaceae	618	2386	12351	97	0.812484	0.992719	1
Giovannonibacteraceae_A	618	668	12351	21	0.628285	0.993721	1
Cycloclasticaceae	618	2462	12351	100	0.811756	0.993773	1
UBA5158	618	2049	12351	81	0.790054	0.993889	1
Eubacteriaceae	618	2895	12351	120	0.828412	0.994033	1
Wildermuthbacteraceae	618	746	12351	24	0.642963	0.994265	1
Pasteurellaceae	618	3159	12351	132	0.835099	0.99467	1
Nap2-2B	618	2168	12351	86	0.79278	0.994686	1
Syntrophaceae	618	1953	12351	76	0.777723	0.995106	1
Arcobacteraceae	618	2912	12351	120	0.823576	0.995269	1
Piscirickettsiaceae	618	1649	12351	62	0.751423	0.995773	1
Francisellaceae	618	2053	12351	80	0.77878	0.995919	1
Alcanivoracaceae	618	3479	12351	146	0.83871	0.996106	1
Ectothiorhodospiraceae	618	3055	12351	126	0.824277	0.996142	1
UBA927	618	937	12351	31	0.661204	0.996384	1
Leptospiraceae	618	2696	12351	109	0.808017	0.996466	1
Porphyromonadaceae	618	1682	12351	63	0.748563	0.996467	1
Veillonellaceae	618	1977	12351	76	0.768282	0.996675	1
Sphaerochaetaceae	618	2833	12351	115	0.811269	0.996834	1
UBA6539	618	876	12351	28	0.638804	0.997239	1
Thermodesulfovibrionaceae	618	1680	12351	62	0.737558	0.997544	1
GWA2-42-15	618	524	12351	14	0.533962	0.997586	1
Dethiosulfovibrionaceae	618	2177	12351	84	0.771142	0.997693	1
Nitrincolaceae	618	4893	12351	212	0.865913	0.997697	1
UBA10105	618	734	12351	22	0.599019	0.997699	1
Hymenobacteraceae	618	3498	12351	145	0.828441	0.997756	1
Peribacteraceae	618	1129	12351	38	0.672672	0.997841	1
Marinomonadaceae	618	3944	12351	166	0.841172	0.997857	1
Pseudohongiellaceae	618	3718	12351	155	0.833174	0.99801	1
GWA2-37-8	618	867	12351	27	0.622384	0.99809	1
GWA2-46-9	618	589	12351	16	0.542898	0.998263	1
Sedimentibacteraceae	618	3265	12351	133	0.814108	0.998377	1
HO2-52-23	618	541	12351	14	0.517183	0.998532	1
Anaerolineaceae	618	4121	12351	173	0.838991	0.998595	1
64-32	618	1962	12351	73	0.743597	0.998636	1
Nocardioidaceae	618	4919	12351	211	0.857273	0.998769	1
Giovannonibacteraceae	618	785	12351	23	0.585561	0.9988	1
UBA9337	618	682	12351	19	0.556779	0.998816	1
WCHB1-69	618	1513	12351	53	0.700085	0.998846	1
Ezakiellaceae	618	1209	12351	40	0.661222	0.998918	1
UBA1559	618	1015	12351	32	0.630083	0.998927	1
Polyangiaceae	618	4582	12351	194	0.846175	0.998991	1
CG1-02-41-26	618	472	12351	11	0.465762	0.999067	1
SC72	618	692	12351	19	0.548733	0.999102	1
UBA9339	618	1002	12351	31	0.618312	0.999187	1
2-12-FULL-60-25	618	419	12351	9	0.429281	0.999218	1
Competibacteraceae	618	2969	12351	117	0.78757	0.999236	1
Aerophobaceae	618	1037	12351	32	0.616716	0.999364	1
Treponemataceae	618	3457	12351	139	0.80358	0.999384	1
UBA10190	618	733	12351	20	0.545305	0.999402	1
UBA1997	618	1212	12351	39	0.643096	0.99941	1
UBA6184	618	655	12351	17	0.518706	0.999438	1
UBA10151	618	1117	12351	35	0.626222	0.999447	1
UBA6257	618	338	12351	6	0.354771	0.999494	1
Stappiaceae	618	4880	12351	206	0.843648	0.999509	1
UBA12405	618	605	12351	15	0.495507	0.999512	1
UBA2143	618	523	12351	12	0.458557	0.999548	1
Methylophagaceae	618	2650	12351	101	0.761709	0.999549	1
Synergistaceae	618	2628	12351	100	0.760481	0.99955	1
Scalinduaceae	618	1910	12351	68	0.711523	0.999569	1
GWA2-44-9	618	927	12351	27	0.5821	0.999572	1
Desulfonatronaceae	618	2297	12351	85	0.739557	0.999576	1
Kazan-3B-28	618	438	12351	9	0.41066	0.999596	1
Atopobiaceae	618	2899	12351	112	0.772118	0.999601	1
Parachlamydiaceae	618	1892	12351	67	0.70773	0.999609	1
Prolixibacteraceae	618	3032	12351	118	0.777797	0.999613	1
Pseudanabaenaceae	618	2659	12351	101	0.759131	0.999615	1
UBA10146	618	470	12351	10	0.425222	0.999623	1
Simkaniaceae	618	1257	12351	40	0.635973	0.999633	1
Microcystaceae	618	3296	12351	130	0.788261	0.999636	1
Petrotogaceae	618	2170	12351	79	0.72758	0.999638	1
UBA12420	618	1085	12351	33	0.607852	0.999638	1
Nealsonbacteraceae	618	559	12351	13	0.464778	0.999645	1
2-02-FULL-50-9b	618	412	12351	8	0.388067	0.999658	1
Actinomycetaceae	618	3921	12351	159	0.810427	0.999661	1
Eggerthellaceae	618	2799	12351	107	0.764002	0.999663	1
WO2-01-FULL-40-	618	382	12351	7	0.366225	0.999677	1
UBA12465	618	591	12351	14	0.473428	0.999684	1
Geodermatophilaceae	618	4349	12351	179	0.822578	0.999693	1
RBG-13-36-15	618	245	12351	3	0.24472	0.999695	1
Thioglobaceae	618	2181	12351	79	0.723911	0.999706	1
Thiotrichaceae	618	3590	12351	143	0.796077	0.999712	1
UBA9312	618	1145	12351	35	0.610909	0.999718	1
GWA2-47-10b	618	597	12351	14	0.46867	0.999739	1
GWC2-37-13	618	1347	12351	43	0.637991	0.999752	1
Acidobacteriaceae	618	4049	12351	164	0.809487	0.999762	1
UBA922	618	1177	12351	36	0.611279	0.999763	1
UBA2591	618	391	12351	7	0.357796	0.99977	1
Peptostreptococcaceae	618	3367	12351	132	0.78351	0.999771	1
UBA9983	618	423	12351	8	0.377975	0.999772	1
UBA10110	618	455	12351	9	0.395316	0.999779	1
SDB-A	618	1180	12351	36	0.609725	0.99978	1
Desulfobaccaceae	618	1758	12351	60	0.682097	0.999782	1
Sedimenticolaceae	618	3693	12351	147	0.795521	0.999784	1
Erysipelotrichaceae	618	3502	12351	138	0.787547	0.999792	1
Rs-D84	618	548	12351	12	0.437637	0.999802	1
Methylophilaceae	618	3203	12351	124	0.77371	0.999806	1
GWA2-73-35	618	3764	12351	150	0.796444	0.999807	1
IGHO2-01-FULL-4-A	618	364	12351	6	0.32943	0.999816	1
X112	618	720	12351	18	0.499636	0.999817	1
Dermatophilaceae	618	4971	12351	207	0.832224	0.999834	1
Streptococcaceae	618	3192	12351	123	0.770116	0.999839	1
GWA2-43-14	618	990	12351	28	0.565245	0.99984	1
Vogelbacteraceae_A	618	369	12351	6	0.324966	0.999849	1
CG2-30-39-44	618	299	12351	4	0.267364	0.999851	1
Mycoplasmataceae_B	618	862	12351	23	0.533254	0.999852	1
Desulfomicrobiaceae	618	2623	12351	97	0.739073	0.999853	1
UBA10882	618	917	12351	25	0.544859	0.999861	1
UBA5633	618	529	12351	11	0.415576	0.999862	1
UBA10169	618	437	12351	8	0.365866	0.999864	1
UBA1242	618	892	12351	24	0.537725	0.999866	1
GWC2-42-12	618	647	12351	15	0.463341	0.999869	1
UBA9629	618	759	12351	19	0.500294	0.999871	1
Phormidesmiaceae	618	3358	12351	130	0.773707	0.999874	1
PHIGHO2-12-FULL	618	304	12351	4	0.262966	0.999879	1
GWA2-42-14	618	846	12351	22	0.519716	0.999891	1
UBA9959	618	2304	12351	82	0.711287	0.999899	1
GWC2-33-13	618	657	12351	15	0.456289	0.999905	1
Desulfotomaculaceae_B	618	1964	12351	67	0.681784	0.999911	1
UBA2206	618	880	12351	23	0.522347	0.999912	1
UBA9215	618	854	12351	22	0.514847	0.999914	1
Dehalococcoidaceae	618	1539	12351	49	0.636313	0.999916	1
Cardiobacteriaceae	618	2015	12351	69	0.684365	0.999919	1
Chisholmbacteraceae	618	604	12351	13	0.43015	0.99992	1
UBA4821	618	1195	12351	35	0.585348	0.99992	1
Thermacetogeniaceae	618	2224	12351	78	0.700928	0.99992	1
Chrysiogenaceae	618	1876	12351	63	0.671153	0.999921	1
UBA1067	618	1902	12351	64	0.672486	0.999926	1
JGIOTU-2	618	1199	12351	35	0.583395	0.999928	1
Saccharimonadaceae	618	1325	12351	40	0.603334	0.999929	1
Isosphaeraceae	618	3107	12351	117	0.75259	0.999931	1
UBA9934	618	518	12351	10	0.385819	0.999931	1
UBA6164	618	917	12351	24	0.523065	0.999934	1
CG1-02-37-114	618	1049	12351	29	0.552505	0.999935	1
GWA2-44-7	618	424	12351	7	0.329948	0.999936	1
Megasphaeraceae	618	2509	12351	90	0.716895	0.999937	1
UBA10185	618	865	12351	22	0.5083	0.999938	1
Shewanellaceae	618	4619	12351	187	0.809109	0.999943	1
UBA5738	618	524	12351	10	0.381401	0.999944	1
Pelotomaculaceae	618	2453	12351	87	0.708819	0.99995	1
Thermodesulfatatoraceae	618	1586	12351	50	0.630058	0.999951	1
Verrucomicrobiaceae	618	2994	12351	111	0.740943	0.999952	1
Peptoniphilaceae	618	2296	12351	80	0.696357	0.999954	1
Hippeaceae	618	1589	12351	50	0.628868	0.999954	1
SG8-41	618	3266	12351	123	0.752666	0.999958	1
UBA4055	618	1247	12351	36	0.576965	0.99996	1
Kosmotogaceae	618	2281	12351	79	0.692174	0.999961	1
Aneurinibacillaceae	618	3575	12351	137	0.765875	0.999961	1
Sulfuricellaceae	618	2354	12351	82	0.696179	0.999964	1
UBA8473	618	1327	12351	39	0.587364	0.999964	1
Caldicellulosiruptoraceae	618	1912	12351	63	0.658516	0.999965	1
Amoebophilaceae	618	716	12351	16	0.446602	0.999965	1
UBA2207	618	1770	12351	57	0.643599	0.999966	1
UBA6177	618	688	12351	15	0.435729	0.999966	1
Sulfurovaceae	618	2360	12351	82	0.694409	0.999968	1
Nitrosococcaceae	618	2152	12351	73	0.677945	0.999968	1
CAG-272	618	2315	12351	80	0.690641	0.999969	1
2-12-FULL-57-11	618	479	12351	8	0.333786	0.999973	1
RBG-16-45-19	618	610	12351	12	0.393156	0.999977	1
UBA3084	618	1061	12351	28	0.52742	0.999978	1
Nautiliaceae	618	1471	12351	44	0.597797	0.999978	1
Microscillaceae	618	2520	12351	88	0.697904	0.99998	1
O2-12-FULL-59-9	618	903	12351	22	0.48691	0.99998	1
CAG-977	618	1376	12351	40	0.580972	0.999981	1
RBG-16-55-9	618	959	12351	24	0.500157	0.999981	1
Magnetospirillaceae	618	3439	12351	129	0.749672	0.999981	1
UBA1784	618	1964	12351	64	0.651257	0.999982	1
UBA9568	618	421	12351	6	0.284828	0.999982	1
UBA6532	618	385	12351	5	0.259551	0.999982	1
Jorgensenbacteraceae	618	648	12351	13	0.400942	0.999982	1
Desulfurobacteriaceae	618	1480	12351	44	0.594162	0.999982	1
01-FULL-39-12b	618	737	12351	16	0.433877	0.999982	1
Acidaminococcaceae	618	2480	12351	86	0.693043	0.999983	1
2-01-FULL-43-14	618	423	12351	6	0.283481	0.999983	1
WGA-3G	618	1382	12351	40	0.57845	0.999984	1
Desulfatirhabdiaceae	618	2438	12351	84	0.688588	0.999984	1
Syntrophomonadaceae	618	2983	12351	108	0.723576	0.999984	1
Helcococcaceae	618	2623	12351	92	0.700976	0.999985	1
DTU010	618	2138	12351	71	0.663689	0.999985	1
GWF2-40-263	618	994	12351	25	0.502652	0.999985	1
Caenarcanaceae	618	801	12351	18	0.449111	0.999986	1
UBA10092	618	561	12351	10	0.356247	0.999986	1
UBA10003	618	563	12351	10	0.354981	0.999987	1
2-01-FULL-47-10	618	464	12351	7	0.301504	0.999987	1
2-01-FULL-46-14	618	626	12351	12	0.383107	0.999987	1
RBG-16-58-11	618	1187	12351	32	0.538782	0.999988	1
UBA6249	618	1544	12351	46	0.595421	0.999988	1
Desulfitobacteriaceae	618	4113	12351	159	0.772595	0.999988	1
Midichloriaceae	618	1029	12351	26	0.504977	0.999988	1
UBA1177	618	1030	12351	26	0.504487	0.999989	1
Amesbacteraceae	618	808	12351	18	0.44522	0.999989	1
Oscillatoriaceae	618	2525	12351	87	0.688607	0.999989	1
UBA6130	618	397	12351	5	0.251706	0.999989	1
YD12-FULL-57-12	618	1499	12351	44	0.586631	0.999989	1
2-02-FULL-40-12	618	319	12351	3	0.187951	0.99999	1
Pacebacteraceae	618	979	12351	24	0.489939	0.99999	1
UBA6013	618	1141	12351	30	0.525472	0.99999	1
Paceibacteraceae	618	471	12351	7	0.297023	0.99999	1
GBS-2	618	436	12351	6	0.275029	0.99999	1
Paracaedibacteraceae	618	1325	12351	37	0.558084	0.99999	1
UBA4651	618	539	12351	9	0.333709	0.99999	1
Oscillospiraceae	618	4296	12351	167	0.776901	0.999991	1
HIGHO2-02-FULL--B	618	666	12351	13	0.390106	0.999991	1
Beckwithbacteraceae	618	636	12351	12	0.377084	0.999991	1
Deinococcaceae	618	3852	12351	146	0.757496	0.999992	1
Saccharofermentanaceae	618	2399	12351	81	0.67479	0.999992	1
Mycoplasmataceae	618	1014	12351	25	0.492738	0.999992	1
Bifidobacteriaceae	618	2585	12351	89	0.688087	0.999992	1
Marinilabiliaceae	618	2814	12351	99	0.703112	0.999992	1
Geitlerinemaceae	618	2496	12351	85	0.680594	0.999993	1
GHO2-02-FULL-43	618	327	12351	3	0.183353	0.999993	1
Anaerovoracaceae	618	3468	12351	128	0.73764	0.999993	1
UBA3637	618	735	12351	15	0.407866	0.999993	1
UBA5348	618	548	12351	9	0.328228	0.999993	1
CAG-822	618	966	12351	23	0.475844	0.999993	1
32-111	618	1103	12351	28	0.507337	0.999994	1
CAG-302	618	825	12351	18	0.436046	0.999994	1
Desulforudaceae	618	1670	12351	50	0.598366	0.999994	1
UBA12135	618	1266	12351	34	0.536734	0.999994	1
XYA2-FULL-43-10	618	373	12351	4	0.214321	0.999994	1
Methylacidiphilaceae	618	1674	12351	50	0.596937	0.999994	1
GWA2-36-10	618	553	12351	9	0.32526	0.999994	1
Harrisonbacteraceae	618	681	12351	13	0.381513	0.999995	1
Desulfonatronospiraceae	618	2113	12351	68	0.643166	0.999995	1
Chroococcidiopsidaceae	618	3082	12351	110	0.713302	0.999995	1
Saprospiraceae	618	3658	12351	136	0.743034	0.999995	1
4484-276	618	946	12351	22	0.464778	0.999995	1
2-02-FULL-48-14	618	452	12351	6	0.265293	0.999995	1
UBA4733	618	1826	12351	56	0.612916	0.999995	1
UBA12411	618	590	12351	10	0.338736	0.999995	1
SHA-109	618	1998	12351	63	0.630171	0.999995	1
Acidimicrobiaceae	618	2070	12351	66	0.637217	0.999995	1
Halieaceae	618	4119	12351	157	0.761766	0.999995	1
Planococcaceae	618	4589	12351	179	0.779558	0.999995	1
GWC2-55-46	618	1903	12351	59	0.619622	0.999996	1
Lactobacillaceae	618	3665	12351	136	0.741615	0.999996	1
Coxiellaceae	618	1879	12351	58	0.6169	0.999996	1
GWA2-38-13	618	456	12351	6	0.262966	0.999996	1
CG2-30-40-21	618	980	12351	23	0.469046	0.999996	1
Marinifilaceae	618	2382	12351	79	0.662825	0.999996	1
GWB1-42-6	618	563	12351	9	0.319483	0.999996	1
UBA6080	618	1175	12351	30	0.510266	0.999996	1
GWA2-35-9	618	295	12351	2	0.135494	0.999996	1
UBA1234	618	692	12351	13	0.375449	0.999996	1
Desulfobulbaceae	618	2987	12351	105	0.702535	0.999996	1
Pirellulaceae	618	3982	12351	150	0.752842	0.999997	1
O2-01-FULL-56-2	618	385	12351	4	0.207641	0.999997	1
Bacillaceae_A	618	5338	12351	214	0.801215	0.999997	1
2-01-FULL-41-18	618	425	12351	5	0.235123	0.999997	1
CAG-382	618	1794	12351	54	0.601568	0.999997	1
Endozoicomonadaceae	618	3945	12351	148	0.749771	0.999997	1
Xenococcaceae	618	2860	12351	99	0.691804	0.999997	1
Niyogibacteraceae	618	465	12351	6	0.257877	0.999997	1
Thermaceae	618	3155	12351	112	0.709467	0.999997	1
UBA4665	618	938	12351	21	0.447435	0.999997	1
Hepatoplasmataceae	618	468	12351	6	0.256224	0.999997	1
UBA12028	618	539	12351	8	0.29663	0.999997	1
CG2-30-54-11	618	734	12351	14	0.381194	0.999998	1
4572-78	618	1109	12351	27	0.486571	0.999998	1
Myxococcaceae	618	4773	12351	186	0.778817	0.999998	1
CAG-74	618	2872	12351	99	0.688913	0.999998	1
Elusimicrobiaceae	618	1247	12351	32	0.512858	0.999998	1
UBA8363	618	1194	12351	30	0.502147	0.999998	1
Beggiatoaceae	618	2806	12351	96	0.68375	0.999998	1
Ferrovaceae	618	1786	12351	53	0.593073	0.999998	1
2-02-FULL-49-11	618	436	12351	5	0.229191	0.999998	1
UBA920	618	436	12351	5	0.229191	0.999998	1
Lenti-01	618	1639	12351	47	0.573103	0.999998	1
UBA5435	618	1278	12351	33	0.516056	0.999998	1
UBA12108	618	438	12351	5	0.228144	0.999998	1
GWA2-43-13	618	476	12351	6	0.251917	0.999998	1
XYD2-FULL-50-16	618	1541	12351	43	0.557673	0.999998	1
4484-211	618	357	12351	3	0.167945	0.999998	1
UBA8468	618	804	12351	16	0.39772	0.999998	1
Flammeovirgaceae	618	2655	12351	89	0.669945	0.999998	1
UBA11705	618	714	12351	13	0.363881	0.999998	1
Desulfocapsaceae	618	4021	12351	150	0.74554	0.999998	1
DTU083	618	2048	12351	63	0.614786	0.999999	1
Desulfotomaculaceae	618	2664	12351	89	0.667682	0.999999	1
2-02-FULL-48-12	618	555	12351	8	0.288078	0.999999	1
UBA5619	618	2596	12351	86	0.662075	0.999999	1
UBA5359	618	1156	12351	28	0.484076	0.999999	1
Caldilineaceae	618	3057	12351	106	0.692985	0.999999	1
UBA2224	618	1930	12351	58	0.600599	0.999999	1
UBA912	618	1293	12351	33	0.510069	0.999999	1
Crocinitomicaceae	618	2482	12351	81	0.652224	0.999999	1
Lentimicrobiaceae	618	2295	12351	73	0.635702	0.999999	1
Barnesiellaceae	618	1427	12351	38	0.532198	0.999999	1
Nucleicultricaceae	618	1078	12351	25	0.463484	0.999999	1
Syntrophobacteraceae	618	3311	12351	117	0.706221	0.999999	1
O2-12-FULL-41-1	618	320	12351	2	0.124909	0.999999	1
Magnetobacteriaceae	618	1584	12351	44	0.555151	0.999999	1
Aerococcaceae	618	3177	12351	111	0.698264	0.999999	1
Fervidobacteriaceae	618	1888	12351	56	0.592788	0.999999	1
UBA1558	618	414	12351	4	0.193096	0.999999	1
IGHO2-12-FULL-4	618	324	12351	2	0.123367	0.999999	1
Hyphomicrobiaceae	618	4394	12351	166	0.755026	0.999999	1
Anoxybacillaceae	618	3500	12351	125	0.713766	0.999999	1
TTA-H9	618	1845	12351	54	0.58494	0.999999	1
UBA8349	618	973	12351	21	0.43134	0.999999	1
Moorellaceae	618	2545	12351	83	0.651784	0.999999	1
4484-107	618	826	12351	16	0.387127	0.999999	1
2-12-FULL-40-10	618	457	12351	5	0.218659	0.999999	1
UBA1398	618	1390	12351	36	0.517608	0.999999	1
GWF2-35-9	618	977	12351	21	0.429574	0.999999	1
Nevskiaceae	618	3797	12351	138	0.72636	0.999999	1
UBA8124	618	768	12351	14	0.364318	0.999999	1
RBG-13-40-8	618	377	12351	3	0.159035	0.999999	1
Vogelbacteraceae	618	499	12351	6	0.240306	0.999999	1
UBA9848	618	500	12351	6	0.239825	0.999999	1
Propionibacteriaceae	618	4836	12351	186	0.768671	0.999999	1
GWB1-40-14	618	676	12351	11	0.325207	0.999999	1
UBA2135	618	380	12351	3	0.15778	0.999999	1
Magnetomoraceae	618	1784	12351	51	0.571333	0.999999	1
UBA12463	618	610	12351	9	0.294867	0.999999	1
CG2-30-66-41	618	1735	12351	49	0.56443	0.999999	1
GWC2-36-17	618	576	12351	8	0.277576	0.999999	1
UBA9968	618	2325	12351	73	0.6275	0.999999	1
2-01-FULL-45-11	618	466	12351	5	0.214436	0.999999	1
Solibacteraceae	618	3656	12351	131	0.716108	0.999999	1
UBA12445	618	383	12351	3	0.156544	0.999999	1
CG2-30-59-28	618	1429	12351	37	0.517468	1	1
LOWO2-01-FULL-3	618	384	12351	3	0.156136	1	1
UBA1829	618	1817	12351	52	0.571955	1	1
SM-Chi-D1	618	1537	12351	41	0.533118	1	1
UBA10009	618	748	12351	13	0.34734	1	1
GWC2-37-73	618	813	12351	15	0.368735	1	1
HDB-SIOI813	618	1566	12351	42	0.536008	1	1
UBA995	618	1302	12351	32	0.491194	1	1
UBA12318	618	845	12351	16	0.378422	1	1
Enterococcaceae	618	3628	12351	129	0.710618	1	1
Butyricicoccaceae	618	2906	12351	97	0.667098	1	1
UBA8133	618	2295	12351	71	0.618286	1	1
Aquaspirillaceae	618	2884	12351	96	0.665257	1	1
RBG-16-42-10	618	436	12351	4	0.183353	1	1
Desulfotomaculaceae_A	618	2795	12351	92	0.657839	1	1
UBA3824	618	1061	12351	23	0.433238	1	1
CAG-433	618	727	12351	12	0.329883	1	1
UBA2268	618	1759	12351	49	0.556729	1	1
UBA7950	618	975	12351	20	0.409958	1	1
Rubidibacteraceae	618	2135	12351	64	0.599095	1	1
UBA12157	618	558	12351	7	0.250713	1	1
GWF2-50-93	618	1763	12351	49	0.555466	1	1
IGHO2-12-FULL-4-A	618	483	12351	5	0.206889	1	1
UBA10138	618	522	12351	6	0.229718	1	1
YB12-FULL-65-16	618	1892	12351	54	0.570409	1	1
UBA10946	618	1125	12351	25	0.444121	1	1
SG8-24	618	597	12351	8	0.267812	1	1
UBA6126	618	829	12351	15	0.361618	1	1
SG8-39	618	3583	12351	126	0.702809	1	1
UBA3663	618	830	12351	15	0.361183	1	1
Methylothermaceae	618	2093	12351	62	0.59202	1	1
Bernardetiaceae	618	2191	12351	66	0.602026	1	1
UBA660	618	525	12351	6	0.228405	1	1
Holosporaceae	618	635	12351	9	0.283258	1	1
UBA12075	618	832	12351	15	0.360314	1	1
Magnetococcaceae	618	1947	12351	56	0.574825	1	1
Aquificaceae	618	1745	12351	48	0.549743	1	1
Calescibacteriaceae	618	1129	12351	25	0.442547	1	1
UBA2247	618	894	12351	17	0.380036	1	1
Firm-18	618	1269	12351	30	0.472469	1	1
CAG-611	618	1072	12351	23	0.428792	1	1
UBA2210	618	1822	12351	51	0.559417	1	1
Brevibacillaceae	618	4075	12351	148	0.725851	1	1
CG2-30-40-12	618	298	12351	1	0.0670652	1	1
HO2-01-FULL-50-	618	448	12351	4	0.178441	1	1
GWC2-42-7-A	618	566	12351	7	0.24717	1	1
CAG-826	618	1855	12351	52	0.560239	1	1
B-1AR	618	1754	12351	48	0.546922	1	1
LS-SOB	618	3169	12351	107	0.6748	1	1
2-01-FULL-39-33	618	452	12351	4	0.176862	1	1
Leptospirillaceae	618	1628	12351	43	0.527871	1	1
UBA6264	618	454	12351	4	0.176083	1	1
Opitutaceae	618	4046	12351	146	0.721175	1	1
WO2-01-48-18	618	496	12351	5	0.201466	1	1
XYB2-FULL-38-15	618	455	12351	4	0.175696	1	1
Treponemataceae_B	618	2900	12351	95	0.654695	1	1
UBA9628	618	2038	12351	59	0.578577	1	1
UBA4975	618	1502	12351	38	0.505624	1	1
Liptonbacteraceae	618	364	12351	2	0.10981	1	1
Tepidanaerobacteraceae	618	2066	12351	60	0.58041	1	1
BuS5	618	2858	12351	93	0.650331	1	1
UBA8919	618	1369	12351	33	0.481753	1	1
GWF2-35-18	618	539	12351	6	0.222472	1	1
Christensenellaceae	618	2068	12351	60	0.579848	1	1
43-37	618	910	12351	17	0.373354	1	1
Lloydbacteraceae	618	817	12351	14	0.342468	1	1
UBA917	618	541	12351	6	0.22165	1	1
Endomicrobiaceae	618	1206	12351	27	0.447435	1	1
CAG-288	618	1400	12351	34	0.485361	1	1
XYB2-FULL-49-35	618	1508	12351	38	0.503612	1	1
UBA1406	618	580	12351	7	0.241204	1	1
GWA1-40-21	618	368	12351	2	0.108617	1	1
RVW-14	618	723	12351	11	0.304066	1	1
Limnotrichaceae	618	1721	12351	46	0.534184	1	1
UBA6729	618	1067	12351	22	0.412071	1	1
UBA5377	618	1408	12351	34	0.482603	1	1
Thermoanaerobacteraceae	618	2571	12351	80	0.621873	1	1
Ignavibacteriaceae	618	2831	12351	91	0.642414	1	1
UBA7967	618	661	12351	9	0.272116	1	1
Colwellbacteraceae	618	590	12351	7	0.237115	1	1
Acholeplasmataceae	618	1836	12351	50	0.544266	1	1
Caldatribacteriaceae	618	1576	12351	40	0.507245	1	1
Kyrpidiaceae	618	1990	12351	56	0.562404	1	1
UBA1163	618	2482	12351	76	0.611963	1	1
UBA8910	618	1363	12351	32	0.469211	1	1
Gemellaceae	618	1419	12351	34	0.478862	1	1
Desulfovirgulaceae	618	2437	12351	74	0.606862	1	1
UBA4787	618	380	12351	2	0.105187	1	1
SM23-35	618	1661	12351	43	0.517383	1	1
9FT-COMBO-53-11	618	322	12351	1	0.0620666	1	1
O2-02-FULL-48-8	618	632	12351	8	0.25298	1	1
CG2-30-43-20	618	323	12351	1	0.0618744	1	1
UBA8614	618	633	12351	8	0.252581	1	1
UBA11712	618	597	12351	7	0.234335	1	1
Cellulomonadaceae	618	4377	12351	159	0.725996	1	1
2-01-FULL-52-15	618	433	12351	3	0.138467	1	1
UBA1369	618	434	12351	3	0.138148	1	1
KA00274	618	809	12351	13	0.32115	1	1
Ac37b	618	968	12351	18	0.37163	1	1
UBA9649	618	1290	12351	29	0.449285	1	1
CG1-02-40-25	618	327	12351	1	0.0611175	1	1
UBA3073	618	907	12351	16	0.352555	1	1
UBA1715	618	1120	12351	23	0.410415	1	1
UBA9936	618	524	12351	5	0.190701	1	1
Phormidiaceae_A	618	2670	12351	83	0.62127	1	1
UBA1568	618	714	12351	10	0.279908	1	1
UBA4248	618	816	12351	13	0.318395	1	1
HO2-37-13b	618	882	12351	15	0.339888	1	1
YA12-FULL-61-11	618	1300	12351	29	0.445829	1	1
NaphS2	618	2606	12351	80	0.613521	1	1
UBA11717	618	531	12351	5	0.188187	1	1
Spirulinaceae	618	2293	12351	67	0.583962	1	1
EtOH8	618	1331	12351	30	0.450461	1	1
UBA10197	618	394	12351	2	0.101449	1	1
UBA9942	618	1443	12351	34	0.470897	1	1
UBA7960	618	1525	12351	37	0.484893	1	1
Leptotrichiaceae	618	2442	12351	73	0.597435	1	1
UBA1546	618	1553	12351	38	0.489019	1	1
Planctomycetaceae	618	3678	12351	126	0.684656	1	1
UBA1515	618	493	12351	4	0.162154	1	1
66-15	618	1847	12351	49	0.530204	1	1
Fusobacteriaceae	618	3066	12351	99	0.645322	1	1
RBG-16-39-9b	618	616	12351	7	0.227107	1	1
UBA1875	618	449	12351	3	0.133533	1	1
Immundisolibacteraceae	618	2425	12351	72	0.593382	1	1
RBG-13-66-14	618	794	12351	12	0.302047	1	1
UBA9637	618	1586	12351	39	0.491445	1	1
Coprobacteraceae	618	1613	12351	40	0.495609	1	1
PCC-7336	618	1852	12351	49	0.528772	1	1
UBA816	618	343	12351	1	0.0582666	1	1
UBA11051	618	1372	12351	31	0.451566	1	1
Vermiphilaceae	618	658	12351	8	0.242984	1	1
Kryptoniaceae	618	1619	12351	40	0.493772	1	1
CAG-465	618	731	12351	10	0.273399	1	1
GWF2-33-10	618	732	12351	10	0.273025	1	1
UBA12077	618	1910	12351	51	0.533643	1	1
2-01-FULL-45-10	618	1175	12351	24	0.408213	1	1
Rhodothermaceae	618	1860	12351	49	0.526498	1	1
DTU080	618	1292	12351	28	0.433121	1	1
Moduliflexaceae	618	2559	12351	77	0.601359	1	1
CSP1-3	618	2316	12351	67	0.578162	1	1
UBA7879	618	663	12351	8	0.241152	1	1
UBA1381	618	1732	12351	44	0.507713	1	1
2-01-FULL-39-13	618	349	12351	1	0.0572649	1	1
UBA2193	618	628	12351	7	0.222768	1	1
UBA12402	618	1630	12351	40	0.49044	1	1
UBA1212	618	1064	12351	20	0.375666	1	1
UBA1407	618	1385	12351	31	0.447327	1	1
9FT-COMBO-42-15	618	809	12351	12	0.296447	1	1
Carnobacteriaceae	618	3069	12351	98	0.638179	1	1
AqS2	618	974	12351	17	0.348822	1	1
UBA7683	618	413	12351	2	0.0967818	1	1
UBA6930	618	1362	12351	30	0.440208	1	1
SM23-31	618	1008	12351	18	0.356883	1	1
Campbellbacteraceae	618	415	12351	2	0.0963154	1	1
UBA4087	618	781	12351	11	0.281485	1	1
YA12-FULL-60-10	618	1504	12351	35	0.465087	1	1
CAG-917	618	1337	12351	29	0.433491	1	1
UBA6016	618	1163	12351	23	0.395241	1	1
UBA6191	618	1074	12351	20	0.372168	1	1
Harrisonbacteraceae_A	618	359	12351	1	0.0556697	1	1
CAG-727	618	1481	12351	34	0.458815	1	1
UBA10799	618	1167	12351	23	0.393886	1	1
HO2-48-17	618	601	12351	6	0.199522	1	1
UBA11872	618	1256	12351	26	0.413711	1	1
UBA10025	618	641	12351	7	0.21825	1	1
Hydrogenimonadaceae	618	1346	12351	29	0.430593	1	1
UBA9159	618	1597	12351	38	0.475546	1	1
UBA8932	618	2567	12351	76	0.5917	1	1
Brachyspiraceae	618	1759	12351	44	0.49992	1	1
UBA2196	618	364	12351	1	0.054905	1	1
Thermosynechococcaceae	618	2323	12351	66	0.567817	1	1
Desulfuromonadaceae_B	618	1969	12351	52	0.527802	1	1
Chitinispirillaceae	618	1544	12351	36	0.465982	1	1
DTU086	618	1434	12351	32	0.445979	1	1
UBA2359	618	1655	12351	40	0.483032	1	1
Syntrophobotulaceae	618	2549	12351	75	0.588038	1	1
BRHc4a	618	2427	12351	70	0.576424	1	1
4484-93	618	649	12351	7	0.215559	1	1
Pedosphaeraceae	618	3076	12351	97	0.63023	1	1
Caldicoprobacteraceae	618	1741	12351	43	0.493609	1	1
Amphibacillaceae	618	4691	12351	169	0.720004	1	1
Chitinivibrionaceae	618	1181	12351	23	0.389217	1	1
XYC2-FULL-46-14	618	997	12351	17	0.340775	1	1
GWF2-45-14	618	1690	12351	41	0.484854	1	1
Desulfonauticaceae	618	1582	12351	37	0.467422	1	1
UBA3531	618	371	12351	1	0.0538691	1	1
UBA12409	618	614	12351	6	0.195297	1	1
Coriobacteriaceae	618	2436	12351	70	0.574294	1	1
Filifactoraceae	618	2339	12351	66	0.563933	1	1
UKL13-3	618	1390	12351	30	0.43134	1	1
Aeromonadaceae	618	4635	12351	166	0.715768	1	1
Staphylococcaceae	618	2924	12351	90	0.615147	1	1
UBA6187	618	1188	12351	23	0.386923	1	1
Dam-1	618	1218	12351	24	0.393802	1	1
Thermodesulfobacteriaceae	618	1777	12351	44	0.494856	1	1
CAG-239	618	1248	12351	25	0.400349	1	1
GWA2-32-17	618	1279	12351	26	0.406272	1	1
CAG-698	618	1395	12351	30	0.429794	1	1
GWE2-39-37	618	535	12351	4	0.149424	1	1
Desulfofervidaceae	618	1280	12351	26	0.405954	1	1
Prochloraceae	618	1674	12351	40	0.477549	1	1
HTCC2089	618	4053	12351	139	0.685412	1	1
D2	618	1426	12351	31	0.434466	1	1
WO2-38-22	618	537	12351	4	0.148867	1	1
UBA8958	618	1341	12351	28	0.417295	1	1
2-12-FULL-67-15	618	1916	12351	49	0.51111	1	1
Anaplasmataceae	618	950	12351	15	0.31556	1	1
CAG-631	618	706	12351	8	0.226464	1	1
Akkermansiaceae	618	1602	12351	37	0.461586	1	1
Desulfosarcinaceae	618	3617	12351	119	0.657525	1	1
GWF2-33-38	618	1659	12351	39	0.46982	1	1
O2-12-FULL-43-9	618	853	12351	12	0.281155	1	1
F082	618	2438	12351	69	0.565626	1	1
Balneolaceae	618	2708	12351	80	0.590412	1	1
Desulfatiglandaceae	618	1798	12351	44	0.489076	1	1
ML635J-15	618	1412	12351	30	0.42462	1	1
Chromobacteriaceae	618	4557	12351	161	0.706091	1	1
Microtrichaceae	618	2316	12351	64	0.552275	1	1
SM23-33	618	1584	12351	36	0.454214	1	1
UBA5704	618	2117	12351	56	0.528665	1	1
GWA2-52-8	618	927	12351	14	0.30183	1	1
AeroCD12-1	618	861	12351	12	0.278543	1	1
Diplorickettsiaceae	618	1333	12351	27	0.404806	1	1
CG2-30-64-16	618	1478	12351	32	0.432702	1	1
TCS61	618	1478	12351	32	0.432702	1	1
UBA9783	618	680	12351	7	0.205732	1	1
UBA5214	618	1186	12351	22	0.370725	1	1
UBA4473	618	508	12351	3	0.118024	1	1
Sulfuriferulaceae	618	2023	12351	52	0.513714	1	1
Bacillaceae_M	618	2049	12351	53	0.516949	1	1
2-12-FULL-50-11	618	396	12351	1	0.0504683	1	1
CAG-312	618	1367	12351	28	0.409358	1	1
UBA4823	618	2457	12351	69	0.561252	1	1
Brevibacteriaceae	618	3064	12351	94	0.61313	1	1
Nitratiruptoraceae	618	1370	12351	28	0.408461	1	1
UBA3532	618	1654	12351	38	0.459158	1	1
XYC2-FULL-38-9	618	513	12351	3	0.116874	1	1
AABM5-125-24	618	1163	12351	21	0.360872	1	1
Ga007554	618	1926	12351	48	0.498079	1	1
GCF-1484045	618	401	12351	1	0.049839	1	1
DTU049	618	1433	12351	30	0.418397	1	1
2-12-FULL-54-10	618	1740	12351	41	0.470921	1	1
OLB16	618	1405	12351	29	0.412511	1	1
RBG-13-37-8	618	1348	12351	27	0.400302	1	1
UBA8416	618	1605	12351	36	0.448271	1	1
Geoalkalibacteraceae	618	2113	12351	55	0.520208	1	1
2-02-FULL-39-32	618	1139	12351	20	0.35093	1	1
UBA3071	618	1044	12351	17	0.325433	1	1
UBA4486	618	2983	12351	90	0.60298	1	1
Gloeobacteraceae	618	2246	12351	60	0.533894	1	1
Anaerotignaceae	618	2423	12351	67	0.552631	1	1
GWB1-36-13	618	1142	12351	20	0.350008	1	1
RBG-13-46-9	618	881	12351	12	0.272219	1	1
UBA4311	618	470	12351	2	0.0850444	1	1
Desulfatibacillaceae	618	2097	12351	54	0.514646	1	1
Chamaesiphonaceae	618	2047	12351	52	0.507691	1	1
CG2-30-33-46	618	472	12351	2	0.0846841	1	1
Parvularculaceae	618	2969	12351	89	0.599092	1	1
UBA3072	618	919	12351	13	0.28271	1	1
34-128	618	1891	12351	46	0.486161	1	1
Peptococcaceae	618	1647	12351	37	0.448975	1	1
UBA955	618	1334	12351	26	0.389521	1	1
vadinHA17	618	2636	12351	75	0.56863	1	1
Thiohalospiraceae	618	1706	12351	39	0.456877	1	1
UBA9579	618	1624	12351	36	0.443027	1	1
UBA5760	618	782	12351	9	0.230011	1	1
UBA10988	618	1247	12351	23	0.368617	1	1
Carboxydothermaceae	618	1898	12351	46	0.484368	1	1
UBA12470	618	745	12351	8	0.214609	1	1
UBA3636	618	1156	12351	20	0.345769	1	1
Aminobacteriaceae	618	2418	12351	66	0.545508	1	1
Bacillaceae_G	618	4045	12351	135	0.667005	1	1
UBA9087	618	625	12351	5	0.159883	1	1
Tenderiaceae	618	2088	12351	53	0.507293	1	1
GWF2-35-48	618	1343	12351	26	0.386911	1	1
Spongiibacteraceae	618	3550	12351	113	0.636156	1	1
Chloroflexaceae	618	2648	12351	75	0.566053	1	1
GWA2-38-13b	618	483	12351	2	0.0827554	1	1
Thermicanaceae	618	2349	12351	63	0.536008	1	1
Micavibrionaceae	618	2649	12351	75	0.565839	1	1
RBG-13-53-26	618	898	12351	12	0.267066	1	1
XYC2-FULL-37-10	618	1067	12351	17	0.318418	1	1
UBA3495	618	2274	12351	60	0.52732	1	1
Thermomicrobiaceae	618	2700	12351	77	0.569955	1	1
Roseiflexaceae	618	2967	12351	88	0.59276	1	1
Proteinivoraceae	618	1494	12351	31	0.414691	1	1
UBA1402	618	1466	12351	30	0.408979	1	1
UBA7966	618	2046	12351	51	0.498171	1	1
DTU056	618	718	12351	7	0.194844	1	1
DTU065	618	1353	12351	26	0.384051	1	1
UBA1544	618	429	12351	1	0.0465861	1	1
Cellulosilyticaceae	618	3076	12351	92	0.597744	1	1
UBA1188	618	640	12351	5	0.156136	1	1
envOPS12	618	3364	12351	104	0.617861	1	1
33-17	618	947	12351	13	0.274351	1	1
UBA10575	618	1899	12351	45	0.473589	1	1
O2-12-FULL-45-9	618	1147	12351	19	0.331058	1	1
Leptolyngbyaceae_A	618	2745	12351	78	0.567892	1	1
UBA5829	618	1423	12351	28	0.393248	1	1
Desulfarculaceae	618	2771	12351	79	0.569776	1	1
UBA1551	618	1086	12351	17	0.312848	1	1
O2-12-FULL-62-2	618	1456	12351	29	0.398062	1	1
Crinaliaceae	618	1878	12351	44	0.468242	1	1
Exiguobacteraceae	618	2427	12351	65	0.535251	1	1
DTU073	618	1368	12351	26	0.37984	1	1
UBA3254	618	1457	12351	29	0.397788	1	1
UBA8953	618	1658	12351	36	0.433942	1	1
CG2-30-49-12	618	1088	12351	17	0.312272	1	1
UBA7956	618	1121	12351	18	0.320908	1	1
Thermonemataceae	618	1715	12351	38	0.442826	1	1
BBW3	618	2250	12351	58	0.51518	1	1
UBA1063	618	989	12351	14	0.282908	1	1
UBA10839	618	1023	12351	15	0.293042	1	1
SPLOWO2-01-44-7	618	1154	12351	19	0.32905	1	1
Caloramatoraceae	618	2631	12351	73	0.554518	1	1
TMED131	618	692	12351	6	0.173284	1	1
Thermotogaceae	618	2070	12351	51	0.492395	1	1
UBA2392	618	1250	12351	22	0.351744	1	1
UTPLA1	618	1313	12351	24	0.365309	1	1
UBA9290	618	607	12351	4	0.1317	1	1
UBA9673	618	1253	12351	22	0.350902	1	1
Savagellaceae	618	1031	12351	15	0.290768	1	1
UBA6898	618	1864	12351	43	0.461037	1	1
Porticoccaceae	618	3830	12351	123	0.64183	1	1
UBA9570	618	510	12351	2	0.0783743	1	1
CAG-274	618	1382	12351	26	0.375992	1	1
Acaryochloridaceae	618	2291	12351	59	0.514684	1	1
Fimbriimonadaceae	618	2795	12351	79	0.564884	1	1
Gloeocapsaceae	618	1788	12351	40	0.447101	1	1
RBG-13-61-14	618	1648	12351	35	0.424448	1	1
UBA1560	618	704	12351	6	0.17033	1	1
UBA9935	618	1593	12351	33	0.414011	1	1
JdFR-85	618	1418	12351	27	0.380541	1	1
UBA5342	618	1359	12351	25	0.36765	1	1
Ktedonobacteraceae	618	3046	12351	89	0.583947	1	1
Desulfococcaceae_A	618	1710	12351	37	0.432433	1	1
XYB2-FULL-48-7	618	1206	12351	20	0.331433	1	1
UBA4822	618	666	12351	5	0.150041	1	1
GWE2-31-10	618	1684	12351	36	0.427242	1	1
Mageeibacillaceae	618	941	12351	12	0.254862	1	1
UBA12090	618	1303	12351	23	0.352774	1	1
CPR2	618	713	12351	6	0.16818	1	1
UBA7694	618	1487	12351	29	0.389763	1	1
DTU084	618	1546	12351	31	0.400743	1	1
4572-128	618	756	12351	7	0.18505	1	1
Neosynechococcaceae	618	2261	12351	57	0.503835	1	1
DTU014	618	1184	12351	19	0.320712	1	1
Tepidimicrobiaceae	618	2184	12351	54	0.494145	1	1
Gottschalkiaceae	618	2000	12351	47	0.469658	1	1
UBA8921	618	914	12351	11	0.240525	1	1
2-12-FULL-45-22	618	1465	12351	28	0.381974	1	1
UBA2963	618	1251	12351	21	0.335487	1	1
UBA2192	618	1920	12351	44	0.458	1	1
Aminicenantaceae	618	1641	12351	34	0.41408	1	1
4572-55	618	1220	12351	20	0.32763	1	1
Pelagibacteraceae	618	2029	12351	48	0.472795	1	1
UBA11063	618	880	12351	10	0.227107	1	1
Ureaplasmataceae	618	880	12351	10	0.227107	1	1
2-02-FULL-44-16	618	989	12351	13	0.2627	1	1
UBA8649	618	989	12351	13	0.2627	1	1
UBA2245	618	1645	12351	34	0.413073	1	1
UBA1433	618	1381	12351	25	0.361793	1	1
CAG-1193	618	532	12351	2	0.0751332	1	1
Vampirovibrionaceae	618	1289	12351	22	0.341101	1	1
Lenti-02	618	1384	12351	25	0.361009	1	1
XYA2-FULL-47-53	618	1323	12351	23	0.347441	1	1
UBA11534	618	848	12351	9	0.21211	1	1
Demequinaceae	618	2835	12351	79	0.556913	1	1
SCGC-AAA003-L08	618	639	12351	4	0.125104	1	1
YA12-FULL-48-11	618	1507	12351	29	0.38459	1	1
2-01-FULL-59-12	618	1032	12351	14	0.27112	1	1
Ruminiclostridiaceae_A	618	2203	12351	54	0.489884	1	1
UBA2258	618	1264	12351	21	0.332037	1	1
SM23-32	618	963	12351	12	0.24904	1	1
UBA3920	618	999	12351	13	0.260071	1	1
Bacillaceae_D	618	4222	12351	138	0.653243	1	1
01-FULL-45-10b	618	1297	12351	22	0.338997	1	1
UBA8260	618	1330	12351	23	0.345613	1	1
Chloracidobacteriaceae	618	1716	12351	36	0.419275	1	1
UBA4971	618	1994	12351	46	0.461048	1	1
UBA1412	618	734	12351	6	0.163369	1	1
SM1A02	618	3113	12351	90	0.577799	1	1
UBA8481	618	1172	12351	18	0.306944	1	1
SM23-39	618	1205	12351	19	0.315123	1	1
Alicyclobacillaceae	618	3704	12351	115	0.620498	1	1
Babeliaceae	618	596	12351	3	0.100598	1	1
UBA1018	618	2367	12351	60	0.506602	1	1
UBA8524	618	1206	12351	19	0.314862	1	1
Caldanaerobiaceae	618	1748	12351	37	0.423033	1	1
UBA3700	618	737	12351	6	0.162704	1	1
Kiritimatiellaceae	618	1305	12351	22	0.336919	1	1
Puniceicoccaceae	618	2242	12351	55	0.490276	1	1
UBA1908	618	936	12351	11	0.234872	1	1
UBA8987	618	822	12351	8	0.194505	1	1
UBA2796	618	1521	12351	29	0.38105	1	1
Caloranaerobacteraceae	618	1725	12351	36	0.417087	1	1
D2-FULL-39-29	618	1371	12351	24	0.349854	1	1
Ammonificaceae	618	1309	12351	22	0.33589	1	1
CG2-30-32-10	618	863	12351	9	0.208423	1	1
Firm-08	618	863	12351	9	0.208423	1	1
NAC60-12	618	3221	12351	94	0.583245	1	1
SC-I-84	618	1247	12351	20	0.320536	1	1
Salinibacteraceae	618	2062	12351	48	0.465228	1	1
UBA998	618	1497	12351	28	0.373809	1	1
UBA1400	618	487	12351	1	0.0410379	1	1
UBA2175	618	1153	12351	17	0.294668	1	1
UBA8131	618	1470	12351	27	0.367079	1	1
Marispirochaetaceae	618	2333	12351	58	0.496852	1	1
UBA8240	618	1349	12351	23	0.340745	1	1
UBA6919	618	1383	12351	24	0.346819	1	1
Mahellaceae	618	1565	12351	30	0.383107	1	1
UBA2962	618	1192	12351	18	0.301794	1	1
Maricaulaceae	618	3092	12351	88	0.568796	1	1
Denitrovibrionaceae	618	2260	12351	55	0.486371	1	1
UBA4092	618	1415	12351	25	0.3531	1	1
UBA10449	618	2469	12351	63	0.509956	1	1
Acidaminobacteraceae	618	2774	12351	75	0.540342	1	1
UBA9464	618	1993	12351	45	0.451252	1	1
Rhodospirillaceae	618	4348	12351	142	0.652698	1	1
UBA2999	618	3265	12351	95	0.581506	1	1
UBA7543	618	1630	12351	32	0.392352	1	1
Flexistipitaceae	618	1663	12351	33	0.396584	1	1
UBA2337	618	1424	12351	25	0.350868	1	1
UBA5343	618	762	12351	6	0.157366	1	1
CG1-02-43-210	618	805	12351	7	0.173786	1	1
UBA5177	618	1726	12351	35	0.405267	1	1
UBA11198	618	2276	12351	55	0.482952	1	1
HLUCCA01	618	1610	12351	31	0.384813	1	1
UBA2185	618	1491	12351	27	0.361909	1	1
Chitinibacteraceae	618	3890	12351	121	0.621655	1	1
Dermabacteraceae	618	2940	12351	81	0.550619	1	1
OXYB2-FULL-49-7	618	1207	12351	18	0.298043	1	1
Pelobacteraceae_A	618	2590	12351	67	0.516998	1	1
koll-22	618	1817	12351	38	0.417967	1	1
Desertifilaceae	618	2492	12351	63	0.50525	1	1
2-02-FULL-51-18	618	931	12351	10	0.214666	1	1
Gloeomargaritaceae	618	1498	12351	27	0.360218	1	1
TMED189	618	509	12351	1	0.0392641	1	1
OLB20	618	574	12351	2	0.0696357	1	1
Acetomicrobiaceae	618	1707	12351	34	0.39807	1	1
UBA1127	618	1044	12351	13	0.248861	1	1
UBA3561	618	1315	12351	21	0.319159	1	1
UBA3567	618	1826	12351	38	0.415907	1	1
UBA5184	618	1186	12351	17	0.286469	1	1
UBA1977	618	1083	12351	14	0.258353	1	1
UBA1750	618	1714	12351	34	0.396444	1	1
F11	618	686	12351	4	0.116533	1	1
Omnitrophaceae	618	820	12351	7	0.170607	1	1
UBA1572	618	1321	12351	21	0.317709	1	1
4484-113	618	734	12351	5	0.136141	1	1
Thermincolaceae	618	1717	12351	34	0.395751	1	1
Hydrogenobaculaceae	618	1289	12351	20	0.310092	1	1
b-17BO	618	2058	12351	46	0.44671	1	1
UBA5627	618	983	12351	11	0.223642	1	1
Proteiniboraceae	618	2089	12351	47	0.449648	1	1
UBA7539	618	1781	12351	36	0.403973	1	1
DEV007	618	2410	12351	59	0.48927	1	1
NICIL-2	618	1230	12351	18	0.29247	1	1
OLB7	618	1230	12351	18	0.29247	1	1
PHOS-HE28	618	1725	12351	34	0.393916	1	1
UBA9088	618	828	12351	7	0.168959	1	1
UBA6186	618	694	12351	4	0.11519	1	1
UBA2593	618	741	12351	5	0.134854	1	1
Tissierellaceae	618	2440	12351	60	0.491445	1	1
UBA8231	618	2011	12351	44	0.437275	1	1
BACL15	618	1900	12351	40	0.420746	1	1
TMED198	618	590	12351	2	0.0677472	1	1
Wohlfahrtiimonadaceae	618	2041	12351	45	0.440639	1	1
Bdellovibrionaceae	618	2701	12351	70	0.517949	1	1
4484-87	618	1098	12351	14	0.254823	1	1
Saccharospirillaceae	618	4384	12351	141	0.64278	1	1
UBA3076	618	1236	12351	18	0.29105	1	1
AAA160-C11	618	914	12351	9	0.196793	1	1
Herpetosiphonaceae	618	2806	12351	74	0.527057	1	1
Thermovirgaceae	618	1990	12351	43	0.431846	1	1
Acidihalobacteraceae	618	2526	12351	63	0.498449	1	1
Kapabacteriaceae	618	1646	12351	31	0.376396	1	1
UBA8901	618	1066	12351	13	0.243725	1	1
UBA5542	618	701	12351	4	0.11404	1	1
UBA4664	618	651	12351	3	0.0920988	1	1
Latescibacteraceae	618	879	12351	8	0.181892	1	1
UBA12532	618	838	12351	7	0.166943	1	1
MLS-C	618	1209	12351	17	0.281019	1	1
Acholeplasmataceae_A	618	1276	12351	19	0.297589	1	1
UBA12508	618	752	12351	5	0.132882	1	1
AqS3	618	1143	12351	15	0.262276	1	1
UBA8154	618	1213	12351	17	0.280093	1	1
MB11C04	618	2000	12351	43	0.429687	1	1
TMED161	618	601	12351	2	0.0665073	1	1
UBA1431	618	963	12351	10	0.207533	1	1
Desulfuromonadaceae_A	618	2409	12351	58	0.481177	1	1
UBA6002	618	1284	12351	19	0.295735	1	1
79-D21	618	1317	12351	20	0.303499	1	1
Bacteroidaceae_A	618	887	12351	8	0.180252	1	1
Entotheonellaceae	618	2305	12351	54	0.468205	1	1
Dissulfuribacteraceae	618	1350	12351	21	0.310885	1	1
Parvibaculaceae	618	2874	12351	76	0.528495	1	1
AABM5-25-91	618	1219	12351	17	0.278714	1	1
GWD2-39-127	618	1286	12351	19	0.295275	1	1
Halanaerobiaceae	618	2520	12351	62	0.491705	1	1
UBA9219	618	607	12351	2	0.0658499	1	1
Thalassospiraceae	618	3393	12351	97	0.571349	1	1
GWA2-38-11	618	1574	12351	28	0.355522	1	1
Halothiobacillaceae	618	2121	12351	47	0.442864	1	1
RBG-16-64-22	618	1322	12351	20	0.302352	1	1
UBA2251	618	1451	12351	24	0.330565	1	1
Methylomirabilaceae	618	1575	12351	28	0.355297	1	1
SM1-73	618	1223	12351	17	0.277802	1	1
2-12-FULL-49-11	618	609	12351	2	0.0656336	1	1
SM1-40	618	1190	12351	16	0.268712	1	1
UBA1268	618	2015	12351	43	0.426488	1	1
Nonnen-W8red	618	1294	12351	19	0.293449	1	1
UBA2029	618	1671	12351	31	0.370765	1	1
JdFR-76	618	1263	12351	18	0.284828	1	1
Rhizobiaceae_A	618	1053	12351	12	0.227754	1	1
UBA2162	618	899	12351	8	0.177846	1	1
UBA2294	618	1231	12351	17	0.275997	1	1
2-01-FULL-66-17	618	858	12351	7	0.163051	1	1
Anaeromusaceae	618	2021	12351	43	0.425222	1	1
Brevinemataceae	618	770	12351	5	0.129776	1	1
UBA9089	618	770	12351	5	0.129776	1	1
UBA11136	618	672	12351	3	0.0892207	1	1
CAG-314	618	1055	12351	12	0.227323	1	1
Desulfitibacteraceae	618	2269	12351	52	0.458018	1	1
Geothermobacteraceae	618	1909	12351	39	0.408293	1	1
Syntrophothermaceae	618	1461	12351	24	0.328303	1	1
UBA5620	618	1676	12351	31	0.369659	1	1
Peptoclostridiaceae	618	1882	12351	38	0.403532	1	1
Aminiphilaceae	618	1912	12351	39	0.407653	1	1
CG1-02-64-396	618	1496	12351	25	0.333981	1	1
Desulfuribacillaceae	618	1856	12351	37	0.398417	1	1
UBA12059	618	2166	12351	48	0.442891	1	1
UBA2197	618	1943	12351	40	0.411435	1	1
UBA10029	618	1371	12351	21	0.306123	1	1
UBA11138	618	2330	12351	54	0.463182	1	1
GBS-DC	618	1273	12351	18	0.282591	1	1
UBA12247	618	1240	12351	17	0.273994	1	1
XYA12-FULL-58-9	618	1744	12351	33	0.378165	1	1
Natronincolaceae	618	3055	12351	82	0.536434	1	1
UBA6077	618	2062	12351	44	0.426459	1	1
GWA2-58-10	618	1535	12351	26	0.338516	1	1
UBA2201	618	1378	12351	21	0.304568	1	1
UBA2594	618	912	12351	8	0.175311	1	1
Hepatobacteraceae	618	627	12351	2	0.0637494	1	1
2-02-FULL-40-11	618	1212	12351	16	0.263834	1	1
2-12-FULL-44-17	618	1142	12351	14	0.245005	1	1
UBA10066	618	957	12351	9	0.187951	1	1
Jiangellaceae	618	2942	12351	77	0.523072	1	1
UBA12473	618	566	12351	1	0.03531	1	1
UBA8639	618	1668	12351	30	0.35945	1	1
1G12	618	2240	12351	50	0.446104	1	1
GCA-001730085	618	789	12351	5	0.12665	1	1
CAG-449	618	920	12351	8	0.173786	1	1
RBG-16-60-22	618	1789	12351	34	0.379824	1	1
GWE2-29-8	618	1114	12351	13	0.233223	1	1
SG-bin7	618	1356	12351	20	0.29477	1	1
UBA7937	618	1390	12351	21	0.301938	1	1
UBA6794	618	1187	12351	15	0.252554	1	1
Obscuribacteraceae	618	1851	12351	36	0.388696	1	1
UBA1609	618	1764	12351	33	0.373877	1	1
UBA10199	618	1359	12351	20	0.29412	1	1
CAG-138	618	2568	12351	62	0.482514	1	1
UBA10329	618	1006	12351	10	0.198662	1	1
1-40CM-2-68-10	618	1045	12351	11	0.210373	1	1
CG1-02-43-26	618	1083	12351	12	0.221445	1	1
UBA8399	618	1085	12351	12	0.221037	1	1
Desulfuromonadaceae	618	2171	12351	47	0.432665	1	1
UBA5603	618	1463	12351	23	0.314193	1	1
UBA890	618	1771	12351	33	0.372399	1	1
TMED127	618	1265	12351	17	0.268579	1	1
4484-213	618	577	12351	1	0.0346368	1	1
UBA7526	618	752	12351	4	0.106306	1	1
Solirubrobacteraceae	618	4019	12351	121	0.601701	1	1
RBG-16-64-13	618	1335	12351	19	0.284437	1	1
Heliobacteriaceae	618	1531	12351	25	0.326346	1	1
UBA6624	618	803	12351	5	0.124442	1	1
UBA9980	618	1563	12351	26	0.332451	1	1
UBA10324	618	849	12351	6	0.14124	1	1
UBA5550	618	2288	12351	51	0.44548	1	1
UBA830	618	1953	12351	39	0.399095	1	1
SM23-73-2	618	976	12351	9	0.184292	1	1
Mesoaciditogaceae	618	1271	12351	17	0.267311	1	1
UBA5976	618	894	12351	7	0.156486	1	1
Sporomusaceae	618	2968	12351	77	0.51849	1	1
4484-49	618	582	12351	1	0.0343392	1	1
CAG-1252	618	978	12351	9	0.183915	1	1
UBA6262	618	1018	12351	10	0.196321	1	1
Dictyoglomaceae	618	1375	12351	20	0.290697	1	1
UBA4778	618	1474	12351	23	0.311849	1	1
Massilibacteriaceae	618	1663	12351	29	0.348513	1	1
UBA8898	618	1539	12351	25	0.32465	1	1
Rubritaleaceae	618	3150	12351	84	0.532945	1	1
UBA8558	618	810	12351	5	0.123367	1	1
UBA2128	618	942	12351	8	0.169728	1	1
UBA3054	618	588	12351	1	0.0339888	1	1
Thermovenabulaceae	618	2050	12351	42	0.409458	1	1
UBA1257	618	713	12351	3	0.0840902	1	1
2013-40CM-41-45	618	1139	12351	13	0.228104	1	1
DTU025	618	1879	12351	36	0.382904	1	1
UBA8465	618	2247	12351	49	0.435819	1	1
UBA1113	618	1212	12351	15	0.247345	1	1
AB-539-J10	618	1450	12351	22	0.303227	1	1
Lentisphaeraceae	618	1450	12351	22	0.303227	1	1
UBA4661	618	1732	12351	31	0.357707	1	1
ZOR0006	618	1104	12351	12	0.217233	1	1
Coprothermobacteraceae	618	1249	12351	16	0.256018	1	1
Dethiosulfatibacteraceae	618	2278	12351	50	0.438662	1	1
Negativicoccaceae	618	1029	12351	10	0.194222	1	1
UBA1144	618	990	12351	9	0.181686	1	1
Leptonemataceae	618	2113	12351	44	0.416166	1	1
Turicibacteraceae	618	1735	12351	31	0.357088	1	1
2-02-FULL-35-15	618	1217	12351	15	0.246328	1	1
UBA8366	618	2142	12351	45	0.419862	1	1
RBG-16-70-10	618	1071	12351	11	0.205266	1	1
UBA7540	618	2060	12351	42	0.40747	1	1
Berkiellaceae	618	1888	12351	36	0.381078	1	1
4484-171	618	722	12351	3	0.083042	1	1
DTU023	618	1771	12351	32	0.361115	1	1
Pelosinaceae	618	3045	12351	79	0.518506	1	1
JdFR-54	618	1037	12351	10	0.192724	1	1
UBA2200	618	2064	12351	42	0.40668	1	1
Marinithermaceae	618	1952	12351	38	0.389061	1	1
Thermodesulforhabdaceae	618	1591	12351	26	0.3266	1	1
UBA11657	618	1529	12351	24	0.313702	1	1
UBA6594	618	669	12351	2	0.0597472	1	1
Borreliaceae	618	671	12351	2	0.0595691	1	1
PH28-bin88	618	2127	12351	44	0.413427	1	1
RBG-16-43-9	618	874	12351	6	0.1372	1	1
Salinicoccaceae	618	2589	12351	61	0.470881	1	1
Salinivirgaceae	618	1927	12351	37	0.383737	1	1
UBA2968	618	2211	12351	47	0.424837	1	1
UBA8153	618	1003	12351	9	0.179331	1	1
UBA9506	618	1081	12351	11	0.203367	1	1
UBA10183	618	1083	12351	11	0.202992	1	1
IMCC26256	618	1372	12351	19	0.276766	1	1
Nitrospinaceae	618	1932	12351	37	0.382744	1	1
2-12-FULL-37-12	618	1235	12351	15	0.242738	1	1
OPB95	618	1439	12351	21	0.291657	1	1
UBA228	618	1694	12351	29	0.342136	1	1
Phycisphaeraceae	618	2331	12351	51	0.437262	1	1
Streptomycetaceae_A	618	2248	12351	48	0.426735	1	1
ZCTH02-B6	618	1635	12351	27	0.330035	1	1
UBA1151	618	1997	12351	39	0.390301	1	1
UBA6623	618	1052	12351	10	0.189976	1	1
DTU072	618	1312	12351	17	0.258958	1	1
GWF2-57-35	618	1607	12351	26	0.323349	1	1
UBA1556	618	1480	12351	22	0.297081	1	1
UBA2985	618	887	12351	6	0.135189	1	1
UBA6927	618	972	12351	8	0.164489	1	1
compressum	618	793	12351	4	0.100809	1	1
GWF1-51-8	618	1315	12351	17	0.258367	1	1
Hydrogenedensaceae	618	1170	12351	13	0.22206	1	1
UBA4811	618	1767	12351	31	0.350622	1	1
Casp-alpha2	618	3400	12351	92	0.540782	1	1
Domibacillaceae	618	3713	12351	105	0.565169	1	1
Ethanoligenenaceae	618	2120	12351	43	0.405365	1	1
UBA3575	618	1486	12351	22	0.295881	1	1
Algiphilaceae	618	2039	12351	40	0.392063	1	1
Caldisericaceae	618	1391	12351	19	0.272986	1	1
CG2-30-51-40	618	1556	12351	24	0.308259	1	1
GWF2-38-69	618	1423	12351	20	0.280892	1	1
HdN1	618	3229	12351	85	0.526095	1	1
OLB10	618	1322	12351	17	0.256999	1	1
UBA1247	618	893	12351	6	0.134281	1	1
UBA2777	618	1023	12351	9	0.175825	1	1
UBA729	618	622	12351	1	0.0321309	1	1
Desulfurisporaceae	618	1687	12351	28	0.331708	1	1
HTCC5015	618	1495	12351	22	0.2941	1	1
Reyranellaceae	618	3674	12351	103	0.560289	1	1
Rubrobacteraceae	618	2701	12351	64	0.473553	1	1
UBA1565	618	2242	12351	47	0.418963	1	1
BACL12	618	1629	12351	26	0.318982	1	1
BICA1-8	618	2218	12351	46	0.414486	1	1
CAG-307	618	1184	12351	13	0.219435	1	1
Chthonomonadaceae	618	1533	12351	23	0.299847	1	1
Defluviitaleaceae	618	1399	12351	19	0.271425	1	1
TK06	618	2049	12351	40	0.39015	1	1
UBA4802	618	1293	12351	16	0.247306	1	1
UBA923	618	1260	12351	15	0.237922	1	1
BACL11	618	1470	12351	21	0.285506	1	1
C00003106	618	1266	12351	15	0.236794	1	1
GWF2-38-335	618	1371	12351	18	0.262391	1	1
Izimaplasmataceae	618	1373	12351	18	0.262009	1	1
Listeriaceae	618	2531	12351	57	0.450087	1	1
NIC37A-2	618	1668	12351	27	0.323505	1	1
RBG-16-54-18	618	1668	12351	27	0.323505	1	1
Thermosinaceae	618	2503	12351	56	0.447137	1	1
UBA1255	618	861	12351	5	0.116059	1	1
UBA1874	618	1035	12351	9	0.173786	1	1
UBA2241	618	1944	12351	36	0.370101	1	1
UBA5500	618	1153	12351	12	0.208001	1	1
UBA6266	618	998	12351	8	0.160204	1	1
UBA841	618	909	12351	6	0.131917	1	1
Waddliaceae	618	1077	12351	10	0.185566	1	1
1970-09-01	618	2232	12351	46	0.411886	1	1
Cytophagaceae	618	2070	12351	40	0.386192	1	1
Desulfonisporaceae	618	1382	12351	18	0.260302	1	1
DG-60	618	820	12351	4	0.0974899	1	1
Ga0077536	618	3157	12351	81	0.512772	1	1
Marinococcaceae	618	3732	12351	104	0.556936	1	1
Sporanaerobacteraceae	618	2012	12351	38	0.377459	1	1
Sporolactobacillaceae	618	3212	12351	83	0.516436	1	1
TCS52	618	707	12351	2	0.0565359	1	1
Thermoactinomycetaceae	618	3773	12351	106	0.561478	1	1
UBA11073	618	823	12351	4	0.0971346	1	1
UBA12178	618	1381	12351	18	0.260491	1	1
UBA4660	618	963	12351	7	0.145273	1	1
UBA4820	618	1091	12351	10	0.183185	1	1
UBA5070	618	1234	12351	14	0.226739	1	1
UBA6952	618	914	12351	6	0.131195	1	1
UBA7541	618	2676	12351	62	0.463041	1	1
UBA953	618	1416	12351	19	0.268166	1	1
Verruc-01	618	2004	12351	38	0.378965	1	1
2-12-FULL-66-21	618	2058	12351	39	0.378733	1	1
Acetohalobiaceae	618	1947	12351	35	0.359266	1	1
Alkalibacteraceae	618	1796	12351	30	0.333832	1	1
Bacillaceae	618	4326	12351	128	0.59134	1	1
Calditrichaceae	618	1846	12351	32	0.346443	1	1
Deferrisomataceae	618	1920	12351	34	0.353909	1	1
Desulfococcaceae	618	2310	12351	48	0.415282	1	1
Geopsychrobacteraceae	618	3012	12351	74	0.49101	1	1
Nannocystaceae	618	3422	12351	90	0.525625	1	1
P2-11E	618	1995	12351	37	0.370657	1	1
Sporanaerobacteraceae_A	618	1632	12351	25	0.306149	1	1
Sulfobacillaceae	618	2432	12351	52	0.42732	1	1
Thermoleophilaceae	618	1368	12351	17	0.248357	1	1
UBA10428	618	1142	12351	11	0.192504	1	1
UBA2400	618	1092	12351	10	0.183017	1	1
UBA3067	618	1624	12351	25	0.307658	1	1
UBA3505	618	1102	12351	10	0.181356	1	1
UBA4181	618	1221	12351	13	0.212785	1	1
UBA4506	618	1640	12351	25	0.304656	1	1
UBA5767	618	1284	12351	15	0.233475	1	1
UBA6156	618	662	12351	1	0.0301895	1	1
UBA644	618	788	12351	3	0.0760867	1	1
UBA6926	618	941	12351	6	0.127431	1	1
UBA8228	618	1402	12351	18	0.256589	1	1
UBA8248	618	2221	12351	45	0.404928	1	1
2-01-FULL-50-25	618	335	12351	0	0	1	1
2-01-FULL-60-11	618	1364	12351	13	0.190477	1	1
2-02-FULL-50-16	618	1119	12351	6	0.107161	1	1
2-02-FULL-50-16-A	618	1250	12351	13	0.207849	1	1
2-02-FULL-66-22	618	2007	12351	30	0.298736	1	1
2-02-FULL-67-57	618	1119	12351	9	0.160741	1	1
2013Ark19i	618	742	12351	2	0.0538691	1	1
20CM-2-55-15	618	1782	12351	28	0.314025	1	1
20CM-4-69-9	618	1495	12351	15	0.200523	1	1
40CM-4-68-19	618	1975	12351	15	0.151788	1	1
4484-219	618	802	12351	1	0.0249195	1	1
4484-95	618	986	12351	6	0.121615	1	1
4572-123	618	1439	12351	14	0.194438	1	1
46-47	618	1418	12351	15	0.211412	1	1
50-218	618	1233	12351	11	0.178297	1	1
54-19	618	2451	12351	48	0.391392	1	1
54-24	618	1370	12351	13	0.189643	1	1
9FT-COMBO-70-19	618	1253	12351	11	0.175451	1	1
A4b	618	2719	12351	60	0.441017	1	1
A7P-90m	618	1469	12351	18	0.244886	1	1
AAA164-E04	618	2171	12351	36	0.331403	1	1
AAA536-G10	618	1835	12351	30	0.326737	1	1
AcAMD-2	618	898	12351	4	0.089022	1	1
AcAMD-5	618	1000	12351	1	0.0199854	1	1
Acetonemaceae	618	2592	12351	43	0.331549	1	1
Acidibacillaceae	618	1856	12351	31	0.333808	1	1
Acidiferrobacteraceae	618	3154	12351	71	0.449894	1	1
Acidothermaceae	618	1493	12351	8	0.107089	1	1
Actinopolymorphaceae	618	2740	12351	48	0.35011	1	1
Adiutricaceae	618	860	12351	3	0.0697166	1	1
Aeribacillaceae	618	2320	12351	44	0.379034	1	1
Afifellaceae	618	3131	12351	43	0.274473	1	1
Alkalibacillaceae	618	2593	12351	40	0.308298	1	1
Amorphaceae	618	2842	12351	51	0.358641	1	1
Anaerobacillaceae	618	2567	12351	44	0.342563	1	1
Anaerobacillaceae_A	618	2226	12351	12	0.107738	1	1
Anaerofustaceae	618	1178	12351	9	0.15269	1	1
Anaeromyxobacteraceae	618	2868	12351	45	0.313579	1	1
Angustibacteraceae	618	1988	12351	15	0.150796	1	1
Aquisalimonadaceae	618	2224	12351	33	0.296547	1	1
Ardenticatenaceae	618	1825	12351	26	0.284724	1	1
ASP10-05a	618	1199	12351	4	0.0666737	1	1
Auricoccaceae	618	1192	12351	9	0.150897	1	1
Bacillaceae_B	618	3023	12351	48	0.317334	1	1
Bacillaceae_C	618	3928	12351	98	0.498618	1	1
Bacillaceae_F	618	2927	12351	50	0.341398	1	1
Bacillaceae_H	618	3688	12351	86	0.466038	1	1
Bacillaceae_I	618	2928	12351	46	0.313979	1	1
Bacillaceae_J	618	2823	12351	57	0.403532	1	1
Bacillaceae_K	618	1877	12351	19	0.202303	1	1
Bacillaceae_L	618	3184	12351	46	0.288734	1	1
Bacteriovoracaceae	618	3528	12351	92	0.521162	1	1
Beutenbergiaceae	618	2820	12351	57	0.403961	1	1
Blattabacteriaceae	618	577	12351	0	0	1	1
Brochotrichaceae	618	1569	12351	17	0.216541	1	1
C00003060	618	1080	12351	6	0.11103	1	1
CAG-313	618	1253	12351	13	0.207351	1	1
CAG-552	618	982	12351	4	0.0814071	1	1
Caldalkalibacillaceae	618	2467	12351	36	0.29164	1	1
Caldibacillaceae	618	2658	12351	56	0.421063	1	1
Caldisalinibacteraceae	618	1434	12351	12	0.167242	1	1
Calditerricolaceae	618	1132	12351	10	0.17655	1	1
Calditerrivibrionaceae	618	1475	12351	16	0.216791	1	1
Caminicellaceae	618	2527	12351	55	0.434982	1	1
Carboxydocellaceae	618	1636	12351	18	0.219889	1	1
Catalinimonadaceae	618	1990	12351	24	0.24103	1	1
Catellicoccaceae	618	811	12351	3	0.0739289	1	1
Catenulisporaceae	618	3141	12351	68	0.432668	1	1
CG2-30-53-67	618	1266	12351	10	0.157863	1	1
CG2-30-70-394	618	1355	12351	7	0.103246	1	1
Chitinimonadaceae	618	2652	12351	44	0.331583	1	1
Chlamydiaceae	618	759	12351	1	0.0263313	1	1
Chloroherpetonaceae	618	1815	12351	27	0.297304	1	1
Chthoniobacteraceae	618	2370	12351	34	0.286711	1	1
Clostridiisalibacteraceae	618	1620	12351	23	0.283744	1	1
Cohaesibacteraceae	618	2920	12351	39	0.266929	1	1
COMBO-62-14	618	2036	12351	35	0.343561	1	1
Criblamydiaceae	618	1262	12351	10	0.158363	1	1
Cryomorphaceae	618	2146	12351	38	0.353889	1	1
Cryptosporangiaceae	618	3252	12351	64	0.393317	1	1
CSP1-2	618	1372	12351	12	0.1748	1	1
CSP1-4	618	2605	12351	54	0.414285	1	1
CSP1-5	618	1633	12351	19	0.232531	1	1
D2472	618	1507	12351	20	0.265235	1	1
Deferribacteraceae	618	1527	12351	15	0.196321	1	1
Dendrosporobacteraceae	618	2061	12351	18	0.174545	1	1
Desulfohalobiaceae	618	2055	12351	34	0.330659	1	1
Desulfomonilaceae	618	2037	12351	32	0.313959	1	1
Desulfoplanaceae	618	1590	12351	16	0.201111	1	1
Desulfotomaculaceae_C	618	1483	12351	15	0.202145	1	1
Desulfurellaceae	618	1489	12351	18	0.241597	1	1
Dethiobacteraceae	618	2058	12351	37	0.359311	1	1
DG-23	618	1037	12351	6	0.115634	1	1
DG-74-1	618	368	12351	0	0	1	1
DG-74-3	618	357	12351	0	0	1	1
Dongiaceae	618	2567	12351	25	0.194638	1	1
DRI-13	618	2412	12351	50	0.414292	1	1
DSM-100886	618	2532	12351	46	0.363085	1	1
DTU012	618	1154	12351	1	0.0173184	1	1
DTU022	618	1711	12351	26	0.303695	1	1
DTU030	618	1148	12351	9	0.15668	1	1
DTU036	618	1637	12351	15	0.183129	1	1
DTU052	618	1535	12351	15	0.195297	1	1
DTU087	618	1270	12351	5	0.0786828	1	1
Effusibacillaceae	618	1929	12351	24	0.248652	1	1
Elsteraceae	618	3141	12351	48	0.305413	1	1
EMTCatB1	618	1190	12351	8	0.134356	1	1
Evansiaceae	618	317	12351	0	0	1	1
Fictibacillaceae	618	3397	12351	64	0.376529	1	1
Flexibacteraceae	618	1450	12351	16	0.220529	1	1
Fodinicurvataceae	618	3568	12351	85	0.47611	1	1
Ga0077529	618	2281	12351	38	0.332945	1	1
Ga0077539	618	2009	12351	29	0.288491	1	1
Ga0077560	618	2096	12351	25	0.238376	1	1
Gallaecimonadaceae	618	2496	12351	25	0.200175	1	1
Garciellaceae	618	1501	12351	18	0.239665	1	1
GAS474	618	1532	12351	12	0.156544	1	1
GBS-1	618	1473	12351	14	0.18995	1	1
GCA-1735895	618	1918	12351	22	0.229239	1	1
GCA-900066905	618	1356	12351	6	0.0884311	1	1
GCF-002020875	618	1698	12351	16	0.18832	1	1
Geminicoccaceae	618	3095	12351	37	0.238921	1	1
Gemmatimonadaceae	618	3367	12351	79	0.468919	1	1
Granulosicoccaceae	618	3913	12351	88	0.449455	1	1
GWC2-42-11	618	1148	12351	8	0.139271	1	1
GWC2-71-9	618	2394	12351	32	0.26714	1	1
GWF2-32-72	618	447	12351	0	0	1	1
Halarsenatibacteraceae	618	1485	12351	9	0.121124	1	1
Halobacillaceae	618	3809	12351	105	0.550924	1	1
Halobacteroidaceae	618	2188	12351	40	0.365364	1	1
Halofilaceae	618	1981	12351	11	0.110974	1	1
Halorhodospiraceae	618	2241	12351	43	0.383478	1	1
Halothermotrichaceae	618	1514	12351	17	0.224407	1	1
Halothermotrichaceae_A	618	1105	12351	0	0	1	1
HIMB59	618	1247	12351	4	0.0641073	1	1
HK1	618	1600	12351	16	0.199854	1	1
HO2-02-FULL-46-	618	385	12351	0	0	1	1
Holophagaceae	618	3015	12351	65	0.430863	1	1
Ilumatobacteraceae	618	3115	12351	53	0.340041	1	1
IMCC2047	618	1721	12351	11	0.12774	1	1
Inquilinaceae	618	3507	12351	81	0.461597	1	1
Jatrophihabitantaceae	618	2747	12351	41	0.29829	1	1
JdFR-72	618	1084	12351	6	0.11062	1	1
JdFR-78	618	1308	12351	14	0.213911	1	1
JdFR-86	618	1299	12351	13	0.200008	1	1
JdFR-88	618	1239	12351	13	0.209694	1	1
JdFR-97	618	1913	12351	29	0.302968	1	1
Jeotgalibacillaceae	618	2621	12351	44	0.335505	1	1
Kaistiaceae	618	3323	12351	57	0.342814	1	1
Kangiellaceae	618	1825	12351	20	0.219018	1	1
Kiloniellaceae	618	3231	12351	56	0.346389	1	1
Kineosporiaceae	618	3699	12351	98	0.529487	1	1
Kofleriaceae	618	3001	12351	56	0.372937	1	1
Kordiimonadaceae	618	2642	12351	48	0.363097	1	1
Koribacteraceae	618	2357	12351	35	0.296771	1	1
Kribbellaceae	618	3137	12351	53	0.337656	1	1
Labraceae	618	2978	12351	39	0.26173	1	1
LD1	618	1785	12351	23	0.257515	1	1
Leeiaceae	618	2144	12351	12	0.111859	1	1
Leptococcaceae	618	1618	12351	21	0.259391	1	1
Limnochordaceae	618	2079	12351	28	0.269164	1	1
Litoricolaceae	618	2212	12351	37	0.334295	1	1
Lutibaculaceae	618	2188	12351	21	0.191816	1	1
Lutisporaceae	618	2668	12351	60	0.449448	1	1
Magnetospiraceae	618	2062	12351	22	0.21323	1	1
Magnetovibrionaceae	618	1857	12351	15	0.161433	1	1
Marinicellaceae	618	1655	12351	9	0.108682	1	1
Marinisomataceae	618	2418	12351	38	0.31408	1	1
Massilibacillaceae	618	2015	12351	31	0.307468	1	1
MBNT15	618	2381	12351	46	0.386111	1	1
MCWD3	618	1770	12351	24	0.270989	1	1
MedAcidi-G1	618	3061	12351	67	0.437447	1	1
Melioribacteraceae	618	2313	12351	42	0.3629	1	1
Methyloligellaceae	618	3201	12351	75	0.468262	1	1
Methylopilaceae	618	2823	12351	38	0.269021	1	1
MLS-D	618	1433	12351	7	0.097626	1	1
Mor1	618	1825	12351	10	0.109509	1	1
MT37	618	199	12351	0	0	1	1
Mucispirillaceae	618	1203	12351	12	0.199356	1	1
Nakamurellaceae	618	3279	12351	75	0.457123	1	1
Natranaerobiaceae	618	1708	12351	22	0.257424	1	1
NC2-31	618	2112	12351	17	0.160868	1	1
Neiellaceae	618	2126	12351	36	0.338418	1	1
Nisaeaceae	618	2345	12351	19	0.161929	1	1
Nitriliruptoraceae	618	2349	12351	38	0.323306	1	1
Nitrococcaceae	618	2991	12351	72	0.481094	1	1
Novibacillaceae	618	2522	12351	46	0.364524	1	1
NRL2	618	2289	12351	27	0.235739	1	1
Oceanibaculaceae	618	2597	12351	51	0.392475	1	1
Oceanococcaceae	618	1898	12351	13	0.136887	1	1
OLB5	618	1488	12351	20	0.268621	1	1
Oligoflexaceae	618	2428	12351	30	0.246937	1	1
Oxobacteraceae	618	2402	12351	43	0.357774	1	1
PCC-7407	618	1846	12351	20	0.216527	1	1
Phaeomarinobacteraceae	618	1847	12351	14	0.151487	1	1
Pleomorphomonadaceae	618	4140	12351	111	0.535841	1	1
Prochlorotrichaceae	618	1686	12351	24	0.28449	1	1
Propionisporaceae	618	2378	12351	39	0.327768	1	1
Pseudoxanthobacteraceae	618	2495	12351	36	0.288367	1	1
Psychromonadaceae	618	4347	12351	122	0.560898	1	1
Puniceispirillaceae	618	2678	12351	51	0.380604	1	1
RA	618	1798	12351	19	0.211192	1	1
RAAP-2	618	1994	12351	23	0.230524	1	1
RBG-1	618	1183	12351	11	0.185832	1	1
RBG-13-42-11	618	303	12351	0	0	1	1
RBG-13-43-22	618	1479	12351	17	0.229718	1	1
RBG-13-44-9	618	1517	12351	17	0.223963	1	1
RBG-13-55-18	618	1270	12351	6	0.0944194	1	1
RBG-13-65-10	618	1184	12351	11	0.185676	1	1
RBG-16-57-12	618	1127	12351	9	0.1596	1	1
RBG-16-64-43	618	1007	12351	6	0.119079	1	1
RBG-16-67-19	618	1578	12351	16	0.202641	1	1
RBG-16-68-14	618	1239	12351	12	0.193564	1	1
RBG-16-71-46	618	1589	12351	14	0.176083	1	1
Rhodomicrobiaceae	618	3006	12351	60	0.398911	1	1
RS24	618	1873	12351	23	0.245416	1	1
Rubeoparvulaceae	618	1635	12351	24	0.293364	1	1
S15-B10	618	1807	12351	29	0.32074	1	1
S36-B12	618	2259	12351	43	0.380422	1	1
S7086C20	618	1327	12351	12	0.180727	1	1
Salinisphaeraceae	618	3133	12351	64	0.408257	1	1
Salinispiraceae	618	1912	12351	33	0.344937	1	1
Salisediminibacteriaceae	618	3669	12351	90	0.49024	1	1
Sandaracinaceae	618	2881	12351	55	0.381534	1	1
SAR86	618	1145	12351	7	0.122182	1	1
SCN-69-37	618	1900	12351	24	0.252448	1	1
Sediminispirochaetaceae	618	2128	12351	37	0.347491	1	1
SG8-11	618	2079	12351	28	0.269164	1	1
SG8-38	618	2544	12351	34	0.267101	1	1
SG8-40	618	3274	12351	83	0.506656	1	1
SL26	618	2049	12351	35	0.341381	1	1
SM23-28-2	618	1452	12351	15	0.206461	1	1
SM23-30	618	1306	12351	13	0.198936	1	1
SM23-42	618	1396	12351	13	0.186111	1	1
SM23-61	618	1802	12351	15	0.16636	1	1
SM23-62	618	1861	12351	21	0.225521	1	1
SM23-81	618	1310	12351	12	0.183073	1	1
Sneathiellaceae	618	3142	12351	49	0.311676	1	1
Spirochaetaceae_A	618	1488	12351	10	0.134311	1	1
Spirochaetaceae_B	618	2773	12351	58	0.418015	1	1
Spirochaetaceae_D	618	2369	12351	46	0.388067	1	1
Sporichthyaceae	618	1983	12351	33	0.332587	1	1
SSS58A	618	1450	12351	14	0.192963	1	1
Steroidobacteraceae	618	2981	12351	47	0.315101	1	1
Succinispiraceae	618	1355	12351	6	0.0884964	1	1
Sulfurivirgaceae	618	1223	12351	5	0.0817066	1	1
Symbiobacteriaceae	618	1932	12351	28	0.289644	1	1
Synechococcaceae	618	1613	12351	13	0.161073	1	1
Tepidibacillaceae	618	2271	12351	45	0.396013	1	1
Terasakiellaceae	618	2273	12351	25	0.219813	1	1
Terrimicrobiaceae	618	2303	12351	46	0.399188	1	1
TF	618	2075	12351	27	0.260051	1	1
Thalassobaculaceae	618	2898	12351	61	0.420673	1	1
Thermaerobacteraceae	618	1772	12351	28	0.315797	1	1
Thermoanaerobaculaceae	618	1837	12351	26	0.282864	1	1
Thermobaculaceae	618	1689	12351	26	0.30765	1	1
Thermodesulfobiaceae	618	1313	12351	11	0.167433	1	1
Thermoflexaceae	618	1676	12351	26	0.310037	1	1
Thermopetrobacteraceae	618	1506	12351	9	0.119435	1	1
Thermosulfidibacteraceae	618	1336	12351	8	0.119673	1	1
Thermotaleaceae	618	2690	12351	52	0.386336	1	1
Thiohalomonadaceae	618	2182	12351	24	0.219821	1	1
Thiohalorhabdaceae	618	1666	12351	18	0.215929	1	1
Tindalliaceae	618	1702	12351	23	0.270073	1	1
Tistrellaceae	618	2862	12351	63	0.439931	1	1
TMED109	618	1003	12351	2	0.0398513	1	1
TMED112	618	746	12351	0	0	1	1
TMED113	618	614	12351	0	0	1	1
TMED25	618	1250	12351	9	0.143895	1	1
TMED26	618	1806	12351	8	0.0885291	1	1
TMED6	618	806	12351	0	0	1	1
TMED62	618	1064	12351	7	0.131483	1	1
Trueperaceae	618	2154	12351	40	0.371132	1	1
Tumebacillaceae	618	2506	12351	47	0.374827	1	1
Turneriellaceae	618	1660	12351	24	0.288946	1	1
UA16	618	1760	12351	24	0.272529	1	1
UBA10030	618	2232	12351	37	0.3313	1	1
UBA10348	618	1376	12351	3	0.0435729	1	1
UBA10353	618	1265	12351	8	0.12639	1	1
UBA10450	618	1736	12351	20	0.230247	1	1
UBA1062	618	2027	12351	34	0.335227	1	1
UBA10626	618	1614	12351	23	0.284799	1	1
UBA10806	618	1648	12351	21	0.254669	1	1
UBA10936	618	1316	12351	13	0.197425	1	1
UBA1096	618	1658	12351	24	0.289295	1	1
UBA1100	618	1619	12351	18	0.222198	1	1
UBA11029	618	1599	12351	11	0.137486	1	1
UBA11236	618	858	12351	3	0.0698791	1	1
UBA11320	618	1615	12351	23	0.284622	1	1
UBA11346	618	1192	12351	8	0.13413	1	1
UBA1135	618	1327	12351	8	0.120485	1	1
UBA11373	618	1874	12351	17	0.181298	1	1
UBA1146	618	1503	12351	15	0.199455	1	1
UBA1149	618	1364	12351	13	0.190477	1	1
UBA11579	618	1148	12351	8	0.139271	1	1
UBA1161	618	1813	12351	30	0.330702	1	1
UBA11654	618	1435	12351	16	0.222834	1	1
UBA1172	618	1648	12351	11	0.133398	1	1
UBA11858	618	1744	12351	24	0.275029	1	1
UBA11865	618	1232	12351	13	0.210885	1	1
UBA12015	618	1379	12351	11	0.15942	1	1
UBA12018	618	1126	12351	7	0.124243	1	1
UBA12170	618	1284	12351	12	0.18678	1	1
UBA12223	618	561	12351	0	0	1	1
UBA12225	618	1610	12351	18	0.22344	1	1
UBA12295	618	1498	12351	15	0.200121	1	1
UBA12327	618	972	12351	6	0.123367	1	1
UBA1238	618	1129	12351	6	0.106211	1	1
UBA12481	618	1526	12351	16	0.209546	1	1
UBA1301	618	3159	12351	70	0.442856	1	1
UBA1318	618	1676	12351	13	0.155018	1	1
UBA1319	618	1533	12351	21	0.273773	1	1
UBA1321	618	1327	12351	12	0.180727	1	1
UBA1342	618	2073	12351	35	0.337429	1	1
UBA1384	618	324	12351	0	0	1	1
UBA1390	618	1577	12351	22	0.278808	1	1
UBA1414	618	1418	12351	18	0.253694	1	1
UBA1429	618	1857	12351	27	0.29058	1	1
UBA1439	618	1075	12351	9	0.16732	1	1
UBA1441	618	238	12351	0	0	1	1
UBA1444	618	1445	12351	12	0.165969	1	1
UBA1532	618	1519	12351	8	0.105256	1	1
UBA1671	618	2029	12351	32	0.315197	1	1
UBA1709	618	494	12351	0	0	1	1
UBA1820	618	987	12351	1	0.0202487	1	1
UBA1845	618	1467	12351	17	0.231597	1	1
UBA1859	618	857	12351	2	0.0466405	1	1
UBA1983	618	1670	12351	11	0.131641	1	1
UBA2024	618	1546	12351	9	0.116345	1	1
UBA2136	618	979	12351	4	0.0816565	1	1
UBA2165	618	2244	12351	38	0.338434	1	1
UBA2166	618	1191	12351	7	0.117463	1	1
UBA2199	618	1841	12351	25	0.271394	1	1
UBA2214	618	1922	12351	29	0.301549	1	1
UBA2233	618	1282	12351	14	0.21825	1	1
UBA2242	618	1275	12351	13	0.203773	1	1
UBA2255	618	1157	12351	8	0.138188	1	1
UBA2353	618	1420	12351	18	0.253337	1	1
UBA2361	618	1211	12351	11	0.181536	1	1
UBA2382	618	1315	12351	15	0.227971	1	1
UBA2386	618	1362	12351	14	0.20543	1	1
UBA2394	618	1066	12351	5	0.0937403	1	1
UBA2411	618	1778	12351	10	0.112404	1	1
UBA2428	618	1213	12351	7	0.115332	1	1
UBA2466	618	1308	12351	14	0.213911	1	1
UBA2562	618	1500	12351	15	0.199854	1	1
UBA2565	618	1127	12351	8	0.141866	1	1
UBA2595	618	1064	12351	2	0.0375666	1	1
UBA2598	618	1513	12351	11	0.145301	1	1
UBA2766	618	1494	12351	12	0.160526	1	1
UBA2770	618	1374	12351	7	0.101818	1	1
UBA2774	618	1598	12351	8	0.100052	1	1
UBA2964	618	1930	12351	29	0.300299	1	1
UBA2966	618	1938	12351	24	0.247498	1	1
UBA2979	618	1556	12351	10	0.128441	1	1
UBA2991	618	1252	12351	9	0.143665	1	1
UBA2995	618	1395	12351	13	0.186244	1	1
UBA2998	618	1669	12351	25	0.299362	1	1
UBA3002	618	1495	12351	16	0.213891	1	1
UBA3015	618	1397	12351	11	0.157366	1	1
UBA3065	618	1284	12351	4	0.0622599	1	1
UBA3085	618	1007	12351	7	0.138926	1	1
UBA3086	618	938	12351	5	0.106532	1	1
UBA3088	618	926	12351	5	0.107913	1	1
UBA3123	618	1406	12351	3	0.0426432	1	1
UBA3375	618	533	12351	0	0	1	1
UBA3496	618	1372	12351	11	0.160233	1	1
UBA3534	618	1002	12351	2	0.0398911	1	1
UBA3569	618	1451	12351	15	0.206603	1	1
UBA3940	618	1578	12351	12	0.151981	1	1
UBA3941	618	1106	12351	6	0.10842	1	1
UBA3943	618	1207	12351	7	0.115906	1	1
UBA4068	618	1526	12351	20	0.261932	1	1
UBA4085	618	1844	12351	30	0.325143	1	1
UBA4093	618	1662	12351	17	0.204424	1	1
UBA4142	618	1878	12351	30	0.319256	1	1
UBA4149	618	2247	12351	28	0.24904	1	1
UBA4151	618	1393	12351	5	0.0717352	1	1
UBA4427	618	2294	12351	26	0.226513	1	1
UBA4575	618	1267	12351	5	0.0788691	1	1
UBA4656	618	1755	12351	17	0.193591	1	1
UBA4738	618	1927	12351	30	0.311138	1	1
UBA4744	618	1670	12351	9	0.107706	1	1
UBA4765	618	1958	12351	16	0.163313	1	1
UBA4877	618	1472	12351	18	0.244387	1	1
UBA4882	618	1319	12351	15	0.227279	1	1
UBA4997	618	990	12351	6	0.121124	1	1
UBA5066	618	1633	12351	15	0.183577	1	1
UBA5072	618	1487	12351	3	0.0403203	1	1
UBA5301	618	1118	12351	6	0.107256	1	1
UBA5335	618	1635	12351	9	0.110012	1	1
UBA5368	618	1317	12351	11	0.166925	1	1
UBA5518	618	2164	12351	24	0.22165	1	1
UBA5734	618	1994	12351	36	0.36082	1	1
UBA5745	618	1511	12351	13	0.171946	1	1
UBA5754	618	1175	12351	6	0.102053	1	1
UBA5755	618	990	12351	4	0.0807492	1	1
UBA5794	618	2160	12351	33	0.305333	1	1
UBA5859	618	1657	12351	7	0.0844285	1	1
UBA5862	618	1667	12351	6	0.0719332	1	1
UBA5962	618	1121	12351	7	0.124798	1	1
UBA6053	618	1947	12351	23	0.236089	1	1
UBA6092	618	1532	12351	14	0.182635	1	1
UBA6094	618	1086	12351	7	0.12882	1	1
UBA6098	618	992	12351	7	0.141026	1	1
UBA6109	618	1777	12351	23	0.258675	1	1
UBA6215	618	1212	12351	12	0.197876	1	1
UBA6252	618	1800	12351	16	0.177648	1	1
UBA6265	618	1193	12351	6	0.100514	1	1
UBA6492	618	1204	12351	4	0.0663968	1	1
UBA6522	618	1671	12351	18	0.215283	1	1
UBA6595	618	767	12351	1	0.0260566	1	1
UBA6615	618	1734	12351	25	0.288141	1	1
UBA6663	618	2285	12351	26	0.227405	1	1
UBA6668	618	1504	12351	17	0.225899	1	1
UBA6680	618	1430	12351	11	0.153734	1	1
UBA6769	618	1337	12351	1	0.014948	1	1
UBA6821	618	1196	12351	11	0.183813	1	1
UBA6902	618	1740	12351	20	0.229718	1	1
UBA6906	618	1754	12351	12	0.13673	1	1
UBA6910	618	1744	12351	16	0.183353	1	1
UBA6911	618	1711	12351	15	0.175208	1	1
UBA6915	618	1541	12351	16	0.207506	1	1
UBA6940	618	1648	12351	14	0.169779	1	1
UBA6960	618	2718	12351	52	0.382356	1	1
UBA7239	618	1506	12351	14	0.185788	1	1
UBA727	618	2026	12351	33	0.325528	1	1
UBA7326	618	1525	12351	16	0.209683	1	1
UBA7332	618	1303	12351	9	0.138042	1	1
UBA7366	618	1057	12351	6	0.113446	1	1
UBA7415	618	2165	12351	26	0.24001	1	1
UBA7430	618	981	12351	0	0	1	1
UBA7434	618	1966	12351	13	0.132152	1	1
UBA7656	618	2115	12351	39	0.368526	1	1
UBA7662	618	1317	12351	4	0.0606999	1	1
UBA7691	618	2105	12351	29	0.275334	1	1
UBA7701	618	1837	12351	17	0.18495	1	1
UBA7702	618	1254	12351	9	0.143436	1	1
UBA7883	618	1174	12351	7	0.119164	1	1
UBA7887	618	1917	12351	22	0.229358	1	1
UBA7893	618	1959	12351	25	0.255046	1	1
UBA7916	618	720	12351	1	0.0277576	1	1
UBA796	618	1761	12351	24	0.272374	1	1
UBA7985	618	1604	12351	17	0.211816	1	1
UBA8108	618	1500	12351	11	0.14656	1	1
UBA8139	618	2299	12351	43	0.373803	1	1
UBA8156	618	1210	12351	8	0.132135	1	1
UBA817	618	901	12351	5	0.110907	1	1
UBA823	618	2199	12351	23	0.209034	1	1
UBA828	618	1153	12351	7	0.121334	1	1
UBA8317	618	1402	12351	2	0.0285099	1	1
UBA8346	618	2294	12351	31	0.270073	1	1
UBA840	618	1537	12351	18	0.234052	1	1
UBA8401	618	1134	12351	7	0.123367	1	1
UBA8438	618	2183	12351	37	0.338736	1	1
UBA8477	618	1395	12351	15	0.214897	1	1
UBA8522	618	1196	12351	11	0.183813	1	1
UBA8530	618	1264	12351	6	0.0948676	1	1
UBA8742	618	1501	12351	20	0.266295	1	1
UBA8914	618	816	12351	3	0.0734759	1	1
UBA9042	618	981	12351	5	0.101863	1	1
UBA9160	618	1842	12351	25	0.271246	1	1
UBA9214	618	1185	12351	7	0.118057	1	1
UBA9216	618	1458	12351	15	0.205611	1	1
UBA9217	618	2281	12351	46	0.403038	1	1
UBA9320	618	1691	12351	20	0.236374	1	1
UBA9547	618	759	12351	2	0.0526625	1	1
UBA9615	618	1794	12351	22	0.245083	1	1
UBA9662	618	1859	12351	26	0.279517	1	1
UBA9690	618	2122	12351	24	0.226037	1	1
UBA994	618	1479	12351	17	0.229718	1	1
UBA999	618	1454	12351	11	0.151197	1	1
UJ101	618	1372	12351	6	0.0873999	1	1
UKL13-2	618	2452	12351	36	0.293424	1	1
UTPRO1	618	1790	12351	21	0.234466	1	1
Vulgatibacteraceae	618	1783	12351	15	0.168133	1	1
WCHB1-27	618	1637	12351	17	0.207546	1	1
Wenzhouxiangellaceae	618	1701	12351	13	0.15274	1	1
Woeseiaceae	618	2569	12351	48	0.373414	1	1
Xiphinematobacteraceae	618	682	12351	0	0	1	1
XYA2-FULL-39-19	618	1301	12351	13	0.199701	1	1
YEK0313	618	3017	12351	46	0.304717	1	1
ZOR0009	618	1504	12351	13	0.172746	1	1

## Sheet: Order
Taxonomic rank enrichment of homoplasic KO annotations
rank	total_ko_set_counts	total_taxon_counts	total_counts	success_in_sample	fold_enrichment	p	BH_q
Betaproteobacteriales	618	8545	12351	545	1.27467	4.13298e-30	3.03774e-27
Rhizobiales	618	7789	12351	495	1.2701	3.9003e-21	2.86672e-18
Pseudomonadales	618	8382	12351	518	1.23508	2.17693e-20	1.60004e-17
Corynebacteriales	618	7574	12351	476	1.25602	1.29258e-17	9.50049e-15
Streptomycetales	618	6865	12351	428	1.246	6.70781e-13	4.93024e-10
Sphingomonadales	618	6305	12351	389	1.23304	6.61235e-10	4.86008e-07
Methylococcales	618	4939	12351	309	1.25035	1.50678e-07	0.000110748
Streptosporangiales	618	6023	12351	354	1.17464	8.22943e-06	0.00604863
Rhodobacterales	618	6716	12351	382	1.13675	7.61568e-05	0.0559752
Caulobacterales	618	5713	12351	328	1.14742	0.000289348	0.21267
Cytophagales	618	5537	12351	318	1.1478	0.000407323	0.299382
Actinomycetales	618	6842	12351	381	1.1129	0.000727557	0.534754
Xanthomonadales	618	5969	12351	337	1.12835	0.000891216	0.655044
Paenibacillales	618	5953	12351	336	1.12802	0.000942447	0.692698
Nostocales	618	5344	12351	299	1.1182	0.00489166	1
Enterobacterales	618	8220	12351	440	1.06978	0.00636286	1
Nitrospirales	618	3454	12351	196	1.13409	0.0194052	1
Desulfovibrionales	618	5247	12351	286	1.08935	0.0279047	1
Chitinophagales	618	5154	12351	275	1.06636	0.0824738	1
Frankiales	618	4154	12351	220	1.05845	0.154466	1
Flavobacteriales	618	5878	12351	306	1.04041	0.173359	1
Lachnospirales	618	5661	12351	292	1.03087	0.247193	1
Chromatiales	618	4727	12351	244	1.03162	0.276125	1
Syntrophales	618	4195	12351	217	1.03381	0.28174	1
Geobacterales	618	3840	12351	199	1.0357	0.284174	1
Bacillales	618	6501	12351	327	1.00527	0.460324	1
Pyrinomonadales	618	3442	12351	173	1.0045	0.487481	1
Acetobacterales	618	5652	12351	283	1.00069	0.509688	1
Propionibacteriales	618	5983	12351	299	0.998771	0.528416	1
Mariprofundales	618	2384	12351	118	0.989212	0.570446	1
Ectothiorhodospirales	618	3935	12351	195	0.990384	0.582137	1
Thermodesulfovibrionales	618	3130	12351	154	0.983309	0.613714	1
Fibrobacterales	618	2226	12351	109	0.978622	0.617896	1
Campylobacterales	618	4237	12351	209	0.985829	0.618257	1
Desulfobacterales	618	5180	12351	255	0.983839	0.651879	1
Acetivibrionales	618	3747	12351	183	0.97607	0.671255	1
Oscillospirales	618	5281	12351	259	0.980161	0.683535	1
Syntrophorhabdales	618	2868	12351	139	0.968611	0.685494	1
Brocadiales	618	2686	12351	129	0.959837	0.720546	1
Thiomicrospirales	618	3230	12351	155	0.959053	0.746874	1
Chlorobiales	618	2734	12351	130	0.950295	0.764757	1
Caedibacterales	618	1732	12351	81	0.934654	0.766257	1
Bacteroidales	618	5485	12351	266	0.969212	0.771183	1
Acidithiobacillales	618	2636	12351	124	0.940134	0.800464	1
UBA9983	618	2209	12351	102	0.922822	0.834501	1
GWA2-44-7	618	1432	12351	64	0.893204	0.853804	1
Desulfotomaculales	618	4047	12351	190	0.938283	0.873766	1
Rhodospirillales	618	5628	12351	268	0.951687	0.878867	1
Synergistales	618	3587	12351	167	0.930462	0.881506	1
Paceibacterales	618	1517	12351	67	0.882679	0.882774	1
Azospirillales	618	5557	12351	264	0.949461	0.886461	1
Sphingobacteriales	618	4221	12351	197	0.932748	0.900127	1
Nitrosococcales	618	3160	12351	145	0.917053	0.90194	1
Synechococcales_A	618	3029	12351	138	0.910528	0.912327	1
Desulfobulbales	618	4587	12351	212	0.923678	0.938687	1
TANB77	618	1572	12351	66	0.839083	0.950999	1
Falkowbacterales	618	1308	12351	53	0.809807	0.961836	1
Anaerolineales	618	5033	12351	231	0.917273	0.963879	1
Selenomonadales	618	3852	12351	173	0.897581	0.965269	1
Gemmatales	618	3007	12351	132	0.877312	0.967251	1
Clostridiales	618	5181	12351	237	0.914215	0.971787	1
UBA2169	618	630	12351	22	0.697904	0.974827	1
Gastranaerophilales	618	2131	12351	89	0.83468	0.978022	1
Magasanikibacterales	618	1416	12351	56	0.790385	0.979251	1
Hydrogenothermales	618	1709	12351	69	0.806902	0.981181	1
Legionellales	618	3487	12351	152	0.871175	0.983378	1
Gottesmanbacterales_A	618	1073	12351	40	0.74503	0.984178	1
Leptolyngbyales	618	3076	12351	131	0.851135	0.988265	1
Levybacterales	618	1160	12351	43	0.740839	0.988555	1
RF39	618	1480	12351	57	0.769709	0.989169	1
Pirellulales	618	4542	12351	201	0.884428	0.989471	1
UBA3830	618	478	12351	14	0.585348	0.991335	1
Curtissbacterales	618	878	12351	30	0.682874	0.992364	1
UBA10015	618	1903	12351	75	0.787655	0.992452	1
Peptostreptococcales	618	4798	12351	212	0.883058	0.992558	1
Rickettsiales	618	2110	12351	84	0.795629	0.993428	1
UBA5158	618	2049	12351	81	0.790054	0.993889	1
Petrotogales	618	2765	12351	114	0.823993	0.993902	1
Cloacimonadales	618	1920	12351	75	0.780681	0.994195	1
WO2-41-13	618	1036	12351	36	0.694475	0.994467	1
Erysipelotrichales	618	3723	12351	158	0.84816	0.99564	1
Piscirickettsiales	618	1649	12351	62	0.751423	0.995773	1
Francisellales	618	2053	12351	80	0.77878	0.995919	1
SG8-4	618	3264	12351	136	0.832727	0.99593	1
Polyangiales	618	5222	12351	230	0.880247	0.996206	1
Gottesmanbacterales	618	1151	12351	40	0.694542	0.996354	1
Lactobacillales	618	4804	12351	209	0.869475	0.996724	1
Sphaerochaetales	618	2865	12351	116	0.809183	0.997282	1
Elusimicrobiales	618	2541	12351	101	0.794384	0.997323	1
Veillonellales	618	3039	12351	124	0.815464	0.997361	1
UBA6257	618	1363	12351	48	0.703816	0.997764	1
Peribacterales	618	1129	12351	38	0.672672	0.997841	1
Leptospirales	618	3021	12351	122	0.807091	0.998172	1
GWC2-55-46	618	2169	12351	83	0.764772	0.998176	1
Uhrbacterales_A	618	589	12351	16	0.542898	0.998263	1
Deinococcales	618	4564	12351	195	0.853891	0.998272	1
Chlamydiales	618	2421	12351	94	0.775973	0.998418	1
OPB14	618	1962	12351	73	0.743597	0.998636	1
Tissierellales	618	4466	12351	189	0.845779	0.998801	1
Uhrbacterales	618	1328	12351	45	0.677217	0.998913	1
Kazan-3B-28	618	554	12351	14	0.505047	0.999005	1
SC72	618	692	12351	19	0.548733	0.999102	1
Caldicoprobacterales	618	2456	12351	94	0.764915	0.999116	1
UBA9339	618	1002	12351	31	0.618312	0.999187	1
Competibacterales	618	2969	12351	117	0.78757	0.999236	1
Paracaedibacterales	618	1397	12351	47	0.67238	0.999311	1
Buchananbacterales	618	989	12351	30	0.606232	0.999392	1
UBA10190	618	733	12351	20	0.545305	0.999402	1
UBA1400	618	1501	12351	51	0.679052	0.999434	1
UBA6184	618	655	12351	17	0.518706	0.999438	1
Daviesbacterales	618	1117	12351	35	0.626222	0.999447	1
Opitutales	618	4813	12351	203	0.842934	0.999471	1
Kuenenbacterales	618	584	12351	14	0.479103	0.999605	1
Treponematales	618	4318	12351	178	0.823855	0.999641	1
Sungbacterales	618	985	12351	29	0.588404	0.999643	1
Eubacteriales	618	3407	12351	135	0.791909	0.999654	1
Acidobacteriales	618	4239	12351	174	0.820351	0.999668	1
WO2-01-FULL-40-	618	382	12351	7	0.366225	0.999677	1
UBA1784	618	3021	12351	117	0.774014	0.999678	1
UBA101185	618	913	12351	26	0.569136	0.999685	1
Chitinivibrionales	618	1975	12351	70	0.708345	0.999704	1
Shapirobacterales	618	677	12351	17	0.50185	0.999708	1
Dam-1	618	1603	12351	54	0.673246	0.999708	1
Thiotrichales	618	3590	12351	143	0.796077	0.999712	1
Roizmanbacterales	618	1485	12351	49	0.659452	0.999713	1
Yanofskybacterales	618	975	12351	28	0.573941	0.999762	1
UBA2591	618	391	12351	7	0.357796	0.99977	1
SDB-A	618	1180	12351	36	0.609725	0.99978	1
GWA2-73-35	618	3764	12351	150	0.796444	0.999807	1
Absconditabacterales	618	720	12351	18	0.499636	0.999817	1
Moranbacterales	618	1366	12351	43	0.629117	0.999841	1
Pseudanabaenales	618	2731	12351	102	0.746435	0.999843	1
UBA9629	618	759	12351	19	0.500294	0.999871	1
Phormidesmiales	618	3358	12351	130	0.773707	0.999874	1
Ryanbacterales	618	760	12351	19	0.499636	0.999875	1
Saccharimonadales	618	1526	12351	49	0.641734	0.999886	1
Peregrinibacterales	618	1262	12351	38	0.60178	0.999901	1
Magnetococcales	618	2122	12351	74	0.696947	0.999902	1
Caldatribacteriales	618	1822	12351	61	0.669106	0.999909	1
Desulfitobacteriales	618	4234	12351	170	0.802438	0.999909	1
Syntrophobacterales	618	3382	12351	130	0.768216	0.999918	1
Chrysiogenales	618	1876	12351	63	0.671153	0.999921	1
Verrucomicrobiales	618	4183	12351	167	0.797889	0.999927	1
JGIOTU-2	618	1199	12351	35	0.583395	0.999928	1
Isosphaerales	618	3107	12351	117	0.75259	0.999931	1
BD1-5	618	917	12351	24	0.523065	0.999934	1
Pedosphaerales	618	4071	12351	161	0.790385	0.999944	1
RF32	618	1825	12351	60	0.657055	0.99995	1
RFP12	618	2016	12351	68	0.674112	0.999952	1
Coriobacteriales	618	3802	12351	148	0.777971	0.999952	1
Thermodesulfobacteriales	618	1999	12351	67	0.669847	0.999958	1
UBA4055	618	1247	12351	36	0.576965	0.99996	1
Aneurinibacillales	618	3575	12351	137	0.765875	0.999961	1
UBA8473	618	1327	12351	39	0.587364	0.999964	1
Christensenellales	618	3732	12351	144	0.771142	0.999965	1
Caldicellulosiruptorales	618	1912	12351	63	0.658516	0.999965	1
Portnoybacterales	618	781	12351	18	0.460612	0.999973	1
Desulfuromonadales	618	4199	12351	165	0.785329	0.999974	1
Thermosynechococcales	618	2871	12351	104	0.723959	0.999975	1
Nautiliales	618	1471	12351	44	0.597797	0.999978	1
Thermacetogeniales	618	2310	12351	79	0.683485	0.999979	1
O2-12-FULL-59-9	618	903	12351	22	0.48691	0.99998	1
RBG-16-55-9	618	959	12351	24	0.500157	0.999981	1
Desulfurobacteriales	618	1480	12351	44	0.594162	0.999982	1
Ammonifexales	618	1897	12351	61	0.642652	0.999983	1
Syntrophomonadales	618	3096	12351	113	0.729443	0.999985	1
DTU010	618	2138	12351	71	0.663689	0.999985	1
2-01-FULL-47-10	618	464	12351	7	0.301504	0.999987	1
UBA1177	618	1030	12351	26	0.504487	0.999989	1
Aerophobales	618	1352	12351	38	0.561721	0.999991	1
Komeilibacterales	618	992	12351	24	0.483519	0.999993	1
UBA920	618	938	12351	22	0.468742	0.999993	1
OPB41	618	2008	12351	64	0.636986	0.999993	1
32-111	618	1103	12351	28	0.507337	0.999994	1
Dehalococcoidales	618	2576	12351	88	0.682732	0.999994	1
UBA12135	618	1266	12351	34	0.536734	0.999994	1
XYA2-FULL-43-10	618	373	12351	4	0.214321	0.999994	1
Desulfatiglanales	618	2899	12351	102	0.703179	0.999995	1
Desulfurellales	618	1898	12351	59	0.621254	0.999995	1
UBA4733	618	1826	12351	56	0.612916	0.999995	1
Chloroflexales	618	3901	12351	147	0.753104	0.999995	1
SHA-109	618	1998	12351	63	0.630171	0.999995	1
Coxiellales	618	1879	12351	58	0.6169	0.999996	1
UBA5377	618	1732	12351	52	0.600025	0.999996	1
CG2-30-40-21	618	980	12351	23	0.469046	0.999996	1
GIF10	618	1812	12351	55	0.606622	0.999996	1
UBA1551	618	1307	12351	35	0.535188	0.999996	1
Azambacterales	618	875	12351	19	0.433969	0.999997	1
GWA2-35-9	618	467	12351	6	0.256772	0.999997	1
Acidaminococcales	618	2637	12351	89	0.674518	0.999998	1
CG2-30-54-11	618	734	12351	14	0.381194	0.999998	1
4572-78	618	1109	12351	27	0.486571	0.999998	1
Beggiatoales	618	2806	12351	96	0.68375	0.999998	1
2-02-FULL-49-11	618	436	12351	5	0.229191	0.999998	1
UBA5435	618	1278	12351	33	0.516056	0.999998	1
Jacksonbacterales	618	476	12351	6	0.251917	0.999998	1
XYD2-FULL-50-16	618	1541	12351	43	0.557673	0.999998	1
4484-211	618	357	12351	3	0.167945	0.999998	1
UBA8468	618	804	12351	16	0.39772	0.999998	1
Saccharofermentanales	618	3270	12351	116	0.708964	0.999998	1
UBA11705	618	714	12351	13	0.363881	0.999998	1
Babeliales	618	1126	12351	27	0.479225	0.999999	1
UBA5359	618	1156	12351	28	0.484076	0.999999	1
4C28d-15	618	2243	12351	71	0.63262	0.999999	1
Caldilineales	618	3057	12351	106	0.692985	0.999999	1
Cardiobacteriales	618	2762	12351	93	0.672935	0.999999	1
Desulfobaccales	618	2248	12351	71	0.631213	0.999999	1
Woykebacterales	618	700	12351	12	0.342607	0.999999	1
UBA8349	618	973	12351	21	0.43134	0.999999	1
Moorellales	618	2545	12351	83	0.651784	0.999999	1
4484-107	618	826	12351	16	0.387127	0.999999	1
Nevskiales	618	4615	12351	176	0.762175	0.999999	1
Kapabacteriales	618	2713	12351	90	0.662989	0.999999	1
UBA1398	618	1390	12351	36	0.517608	0.999999	1
GWF2-35-9	618	977	12351	21	0.429574	0.999999	1
Hydrogenedentiales	618	2098	12351	64	0.609661	0.999999	1
RFN20	618	2099	12351	64	0.60937	0.999999	1
UBA2242	618	1499	12351	40	0.533301	0.999999	1
Terrybacterales	618	676	12351	11	0.325207	0.999999	1
CG2-30-66-41	618	1735	12351	49	0.56443	0.999999	1
UBA9968	618	2325	12351	73	0.6275	0.999999	1
CG2-30-59-28	618	1429	12351	37	0.517468	1	1
NS11-12g	618	2186	12351	67	0.612545	1	1
Deferribacterales	618	3034	12351	103	0.678477	1	1
Victivallales	618	2405	12351	76	0.631556	1	1
HDB-SIOI813	618	1566	12351	42	0.536008	1	1
Thermotogales	618	2408	12351	76	0.63077	1	1
UBA995	618	1302	12351	32	0.491194	1	1
UBA12318	618	845	12351	16	0.378422	1	1
RBG-16-42-10	618	436	12351	4	0.183353	1	1
UBA7950	618	975	12351	20	0.409958	1	1
UBA12157	618	558	12351	7	0.250713	1	1
BSN033	618	2711	12351	88	0.648734	1	1
Ignavibacteriales	618	3104	12351	105	0.676054	1	1
Veblenbacterales	618	522	12351	6	0.229718	1	1
UBA10946	618	1125	12351	25	0.444121	1	1
UBA6126	618	829	12351	15	0.361618	1	1
Microtrichales	618	4241	12351	156	0.73514	1	1
Calescibacteriales	618	1129	12351	25	0.442547	1	1
UBA2247	618	894	12351	17	0.380036	1	1
CAG-41	618	2047	12351	60	0.585797	1	1
Aquificales	618	1873	12351	53	0.565525	1	1
Brevibacillales	618	4075	12351	148	0.725851	1	1
CG2-30-40-12	618	298	12351	1	0.0670652	1	1
OXYB2-FULL-49-7	618	1776	12351	49	0.5514	1	1
SJA-28	618	2004	12351	58	0.578421	1	1
Leptospirillales	618	1628	12351	43	0.527871	1	1
UBA6264	618	534	12351	6	0.224555	1	1
XYB2-FULL-38-15	618	455	12351	4	0.175696	1	1
UBA4975	618	1502	12351	38	0.505624	1	1
UBA8919	618	1369	12351	33	0.481753	1	1
CPR3	618	539	12351	6	0.222472	1	1
43-37	618	910	12351	17	0.373354	1	1
Solibacterales	618	3724	12351	131	0.703032	1	1
UBA1560	618	1402	12351	34	0.484668	1	1
Limnotrichales	618	1721	12351	46	0.534184	1	1
UBA6729	618	1067	12351	22	0.412071	1	1
Mycoplasmatales	618	1486	12351	37	0.497619	1	1
Acidimicrobiales	618	2920	12351	95	0.650211	1	1
Thermoanaerobacterales	618	2571	12351	80	0.621873	1	1
UBA7967	618	661	12351	9	0.272116	1	1
AC1	618	1550	12351	39	0.502859	1	1
Staphylococcales	618	3480	12351	119	0.68341	1	1
Kyrpidiales	618	1990	12351	56	0.562404	1	1
9FT-COMBO-53-11	618	322	12351	1	0.0620666	1	1
LD1-PB3	618	2098	12351	60	0.571557	1	1
Peptococcales	618	2733	12351	86	0.628887	1	1
UBA9649	618	1290	12351	29	0.449285	1	1
UBA3073	618	907	12351	16	0.352555	1	1
DSM-100886	618	4428	12351	161	0.726661	1	1
Endomicrobiales	618	1594	12351	40	0.501517	1	1
UBA4248	618	816	12351	13	0.318395	1	1
YA12-FULL-61-11	618	1300	12351	29	0.445829	1	1
Myxococcales	618	5353	12351	204	0.761634	1	1
UBA9942	618	1443	12351	34	0.470897	1	1
Planctomycetales	618	3678	12351	126	0.684656	1	1
Eurycoccales	618	2178	12351	62	0.568915	1	1
Thermovenabulales	618	2546	12351	77	0.60443	1	1
UBA1875	618	449	12351	3	0.133533	1	1
Immundisolibacterales	618	2425	12351	72	0.593382	1	1
RBG-13-66-14	618	794	12351	12	0.302047	1	1
UBA8416	618	2378	12351	70	0.588301	1	1
Fusobacteriales	618	3461	12351	116	0.669838	1	1
bac17	618	343	12351	1	0.0582666	1	1
XYC2-FULL-46-14	618	1201	12351	25	0.416017	1	1
Kryptoniales	618	1619	12351	40	0.493772	1	1
DTU080	618	1292	12351	28	0.433121	1	1
Moduliflexales	618	2559	12351	77	0.601359	1	1
CSP1-3	618	2316	12351	67	0.578162	1	1
2-01-FULL-39-13	618	349	12351	1	0.0572649	1	1
UBA12402	618	1630	12351	40	0.49044	1	1
9FT-COMBO-42-15	618	809	12351	12	0.296447	1	1
AqS2	618	974	12351	17	0.348822	1	1
CG1-02-37-114	618	1499	12351	35	0.466638	1	1
SM23-31	618	1008	12351	18	0.356883	1	1
UBA1565	618	2653	12351	80	0.602652	1	1
UBA6191	618	1074	12351	20	0.372168	1	1
Solirubrobacterales	618	4192	12351	147	0.700825	1	1
UBA11872	618	1256	12351	26	0.413711	1	1
UBA10025	618	641	12351	7	0.21825	1	1
Brachyspirales	618	1759	12351	44	0.49992	1	1
DTU086	618	1434	12351	32	0.445979	1	1
Omnitrophales	618	1922	12351	50	0.519913	1	1
4484-93	618	649	12351	7	0.215559	1	1
ML615J-28	618	1662	12351	40	0.480997	1	1
D8A-2	618	1426	12351	31	0.434466	1	1
SB-45	618	1993	12351	52	0.521446	1	1
Spechtbacterales	618	537	12351	4	0.148867	1	1
Balneolales	618	2838	12351	86	0.605619	1	1
O2-12-FULL-45-9	618	1374	12351	29	0.421818	1	1
UBA10121	618	850	12351	12	0.282147	1	1
O2-12-FULL-43-9	618	853	12351	12	0.281155	1	1
Acholeplasmatales	618	2162	12351	58	0.53615	1	1
SM23-33	618	1584	12351	36	0.454214	1	1
UBA5704	618	2117	12351	56	0.528665	1	1
Rhodothermales	618	3029	12351	93	0.613617	1	1
Holosporales	618	826	12351	11	0.26615	1	1
Diplorickettsiales	618	1333	12351	27	0.404806	1	1
CG2-30-64-16	618	1478	12351	32	0.432702	1	1
UBA5214	618	1186	12351	22	0.370725	1	1
UBA4473	618	508	12351	3	0.118024	1	1
Bacillales_F	618	2049	12351	53	0.516949	1	1
2-12-FULL-50-11	618	396	12351	1	0.0504683	1	1
Caenarcaniphilales	618	1427	12351	30	0.420156	1	1
Desulfofervidales	618	1399	12351	29	0.41428	1	1
AABM5-125-24	618	1163	12351	21	0.360872	1	1
Ga0077554	618	1926	12351	48	0.498079	1	1
Bdellovibrionales	618	3047	12351	93	0.609992	1	1
2-12-FULL-54-10	618	1740	12351	41	0.470921	1	1
OLB16	618	1405	12351	29	0.412511	1	1
RBG-13-37-8	618	1348	12351	27	0.400302	1	1
UBA3071	618	1044	12351	17	0.325433	1	1
UBA4486	618	2983	12351	90	0.60298	1	1
Gloeobacterales	618	2246	12351	60	0.533894	1	1
GWB1-36-13	618	1142	12351	20	0.350008	1	1
Sporomusales	618	3597	12351	116	0.644512	1	1
CG2-30-33-46	618	472	12351	2	0.0846841	1	1
UBA3072	618	919	12351	13	0.28271	1	1
WGA-4E	618	2134	12351	55	0.515089	1	1
UBA10988	618	1247	12351	23	0.368617	1	1
Carboxydothermales	618	1898	12351	46	0.484368	1	1
ACK-M1	618	3029	12351	91	0.600421	1	1
Tenderiales	618	2088	12351	53	0.507293	1	1
GWA2-38-13b	618	483	12351	2	0.0827554	1	1
Thermicanales	618	2349	12351	63	0.536008	1	1
Aminicenantales	618	2426	12351	66	0.543709	1	1
UBA3495	618	2274	12351	60	0.52732	1	1
Proteinivoracales	618	1494	12351	31	0.414691	1	1
UBA7966	618	2046	12351	51	0.498171	1	1
DTU065	618	1353	12351	26	0.384051	1	1
UBA998	618	1754	12351	40	0.455768	1	1
UBA1544	618	429	12351	1	0.0465861	1	1
Leptolyngbyales_A	618	2745	12351	78	0.567892	1	1
UBA5829	618	1423	12351	28	0.393248	1	1
Desulfarculales	618	2771	12351	79	0.569776	1	1
O2-12-FULL-62-2	618	1456	12351	29	0.398062	1	1
Exiguobacterales	618	2427	12351	65	0.535251	1	1
UBA8953	618	1658	12351	36	0.433942	1	1
UBA7956	618	1121	12351	18	0.320908	1	1
UBA10353	618	3928	12351	128	0.651257	1	1
UBA1063	618	989	12351	14	0.282908	1	1
UBA10839	618	1023	12351	15	0.293042	1	1
SPLOWO2-01-44-7	618	1154	12351	19	0.32905	1	1
UBA2392	618	1250	12351	22	0.351744	1	1
UBA9673	618	1253	12351	22	0.350902	1	1
Alicyclobacillales	618	3779	12351	121	0.639915	1	1
Thermomicrobiales	618	3035	12351	89	0.586064	1	1
Fimbriimonadales	618	2795	12351	79	0.564884	1	1
RBG-13-61-14	618	1648	12351	35	0.424448	1	1
Ktedonobacterales	618	3046	12351	89	0.583947	1	1
UBA4822	618	666	12351	5	0.150041	1	1
GWE2-31-10	618	1684	12351	36	0.427242	1	1
CPR2	618	713	12351	6	0.16818	1	1
SAR202	618	2488	12351	66	0.53016	1	1
UBA7694	618	1487	12351	29	0.389763	1	1
DTU084	618	1546	12351	31	0.400743	1	1
Neosynechococcales	618	2261	12351	57	0.503835	1	1
UBA10575	618	2104	12351	51	0.484438	1	1
DTU014	618	1184	12351	19	0.320712	1	1
UBA1018	618	2471	12351	65	0.52572	1	1
Kerfeldbacterales	618	877	12351	10	0.227884	1	1
2-12-FULL-45-22	618	1465	12351	28	0.381974	1	1
UBA2963	618	1251	12351	21	0.335487	1	1
4572-55	618	1220	12351	20	0.32763	1	1
2-02-FULL-44-16	618	989	12351	13	0.2627	1	1
UBA8649	618	989	12351	13	0.2627	1	1
Vampirovibrionales	618	1289	12351	22	0.341101	1	1
Dissulfuribacterales	618	1792	12351	39	0.434951	1	1
2-01-FULL-59-12	618	1032	12351	14	0.27112	1	1
UBA2258	618	1264	12351	21	0.332037	1	1
SBR1031	618	3275	12351	97	0.591935	1	1
SM23-32	618	963	12351	12	0.24904	1	1
Parvibaculales	618	3229	12351	95	0.587989	1	1
UBA8260	618	1330	12351	23	0.345613	1	1
Chloracidobacteriales	618	1716	12351	36	0.419275	1	1
UBA4971	618	1994	12351	46	0.461048	1	1
UBA8481	618	1172	12351	18	0.306944	1	1
UBA4802	618	2528	12351	66	0.521772	1	1
D2-FULL-39-29	618	1371	12351	24	0.349854	1	1
SAR324	618	3221	12351	94	0.583245	1	1
Spirochaetales	618	4015	12351	128	0.637145	1	1
UBA8240	618	1349	12351	23	0.340745	1	1
UBA6919	618	1383	12351	24	0.346819	1	1
Mahellales	618	1565	12351	30	0.383107	1	1
UBA4092	618	1415	12351	25	0.3531	1	1
ABS-6	618	2469	12351	63	0.509956	1	1
Phycisphaerales	618	3628	12351	110	0.605953	1	1
CG1-02-43-210	618	805	12351	7	0.173786	1	1
UBA5177	618	1726	12351	35	0.405267	1	1
Methylacidiphilales	618	2666	12351	70	0.524749	1	1
Propionisporales	618	3288	12351	95	0.577438	1	1
2-02-FULL-51-18	618	931	12351	10	0.214666	1	1
Gloeomargaritales	618	1498	12351	27	0.360218	1	1
TMED189	618	509	12351	1	0.0392641	1	1
B142	618	574	12351	2	0.0696357	1	1
UBA1127	618	1044	12351	13	0.248861	1	1
UBA3561	618	1315	12351	21	0.319159	1	1
UBA3567ia	618	1826	12351	38	0.415907	1	1
UBA5184	618	1186	12351	17	0.286469	1	1
F11	618	686	12351	4	0.116533	1	1
UBA1572	618	1321	12351	21	0.317709	1	1
4484-113	618	734	12351	5	0.136141	1	1
AKYH767	618	2058	12351	46	0.44671	1	1
UBA7539	618	1781	12351	36	0.403973	1	1
OLB7	618	1230	12351	18	0.29247	1	1
UBA9088	618	828	12351	7	0.168959	1	1
UBA6186	618	694	12351	4	0.11519	1	1
Thermoactinomycetales	618	4062	12351	127	0.624852	1	1
UBA8231	618	2011	12351	44	0.437275	1	1
4484-87	618	1098	12351	14	0.254823	1	1
UBA4664	618	651	12351	3	0.0920988	1	1
UBA1212	618	1527	12351	27	0.353377	1	1
Latescibacterales	618	879	12351	8	0.181892	1	1
AqS3	618	1143	12351	15	0.262276	1	1
Micavibrionales	618	3044	12351	83	0.544938	1	1
UBA6002	618	1284	12351	19	0.295735	1	1
Entotheonellales	618	2305	12351	54	0.468205	1	1
AABM5-25-91	618	1219	12351	17	0.278714	1	1
GWD2-39-127	618	1286	12351	19	0.295275	1	1
GWA2-38-11	618	1574	12351	28	0.355522	1	1
Halothiobacillales	618	2121	12351	47	0.442864	1	1
RBG-16-64-22	618	1322	12351	20	0.302352	1	1
2-12-FULL-49-11	618	609	12351	2	0.0656336	1	1
SM1-40	618	1190	12351	16	0.268712	1	1
UBA1845	618	1872	12351	38	0.405687	1	1
Nonnen-W8red	618	1294	12351	19	0.293449	1	1
JdFR-76	618	1263	12351	18	0.284828	1	1
Puniceispirillales	618	2939	12351	78	0.530406	1	1
Rhizobiales_A	618	1053	12351	12	0.227754	1	1
UBA796	618	2584	12351	64	0.494995	1	1
2-01-FULL-66-17	618	858	12351	7	0.163051	1	1
Anaeromusales	618	2021	12351	43	0.425222	1	1
UBA9089	618	770	12351	5	0.129776	1	1
UBA11136	618	672	12351	3	0.0892207	1	1
Desulfitibacterales	618	2269	12351	52	0.458018	1	1
GIF9	618	1939	12351	40	0.412283	1	1
CG1-02-64-396	618	1496	12351	25	0.333981	1	1
UBA2968	618	2354	12351	55	0.466949	1	1
Desulfuribacillales	618	1856	12351	37	0.398417	1	1
UBA2777	618	1337	12351	20	0.298959	1	1
UBA10029	618	1371	12351	21	0.306123	1	1
OS-L	618	1273	12351	18	0.282591	1	1
UBA12247	618	1240	12351	17	0.273994	1	1
XYA12-FULL-58-9	618	1744	12351	33	0.378165	1	1
UBA6077	618	2062	12351	44	0.426459	1	1
GWA2-58-10	618	1535	12351	26	0.338516	1	1
UBA2201	618	1378	12351	21	0.304568	1	1
2-02-FULL-40-11	618	1212	12351	16	0.263834	1	1
Ardenticatenales	618	2762	12351	70	0.50651	1	1
Jiangellales	618	2942	12351	77	0.523072	1	1
GCA-001730085	618	789	12351	5	0.12665	1	1
UBA7937	618	1390	12351	21	0.301938	1	1
Obscuribacterales	618	1851	12351	36	0.388696	1	1
UBA10199	618	1359	12351	20	0.29412	1	1
1-40CM-2-68-10	618	1045	12351	11	0.210373	1	1
Izimaplasmatales	618	1826	12351	35	0.383072	1	1
DRI-13	618	2755	12351	69	0.500543	1	1
UBA890	618	1771	12351	33	0.372399	1	1
4484-213	618	577	12351	1	0.0346368	1	1
UBA7526	618	752	12351	4	0.106306	1	1
RBG-16-64-13	618	1335	12351	19	0.284437	1	1
Heliobacteriales	618	1531	12351	25	0.326346	1	1
UBA6624	618	803	12351	5	0.124442	1	1
UBA9980	618	1563	12351	26	0.332451	1	1
Mesoaciditogales	618	1271	12351	17	0.267311	1	1
4484-49	618	582	12351	1	0.0343392	1	1
PH28-bin88	618	2290	12351	51	0.445091	1	1
UBA6262	618	1018	12351	10	0.196321	1	1
Dictyoglomales	618	1375	12351	20	0.290697	1	1
UBA8890	618	1539	12351	25	0.32465	1	1
UBA8558	618	810	12351	5	0.123367	1	1
UBA3054	618	588	12351	1	0.0339888	1	1
2013-40CM-41-45	618	1139	12351	13	0.228104	1	1
DTUO25	618	1879	12351	36	0.382904	1	1
UBA1113	618	1212	12351	15	0.247345	1	1
Lentisphaerales	618	1450	12351	22	0.303227	1	1
ZOR0006	618	1104	12351	12	0.217233	1	1
Coprothermobacterales	618	1249	12351	16	0.256018	1	1
Pelagibacterales	618	2440	12351	56	0.458682	1	1
UBA1144	618	990	12351	9	0.181686	1	1
Haloplasmatales	618	1735	12351	31	0.357088	1	1
Thermincolales	618	1826	12351	34	0.372128	1	1
RBG-16-70-10	618	1071	12351	11	0.205266	1	1
UBA7540	618	2060	12351	42	0.40747	1	1
Berkiellales	618	1888	12351	36	0.381078	1	1
UBA9087	618	1220	12351	15	0.245723	1	1
4484-171	618	722	12351	3	0.083042	1	1
UBA7541	618	2790	12351	69	0.494263	1	1
2-02-FULL-39-32	618	1493	12351	23	0.30788	1	1
JdFR-54	618	1037	12351	10	0.192724	1	1
UBA2200	618	2064	12351	42	0.40668	1	1
Borreliales	618	671	12351	2	0.0595691	1	1
Kiritimatiellales	618	1498	12351	23	0.306853	1	1
UBA8153	618	1003	12351	9	0.179331	1	1
Halobacteroidales	618	2567	12351	60	0.467131	1	1
UBA10183	618	1083	12351	11	0.202992	1	1
IMCC26256	618	1372	12351	19	0.276766	1	1
Nitrospinales	618	1932	12351	37	0.382744	1	1
UBA6902	618	1818	12351	33	0.362772	1	1
UBA1151	618	1997	12351	39	0.390301	1	1
UBA2985	618	887	12351	6	0.135189	1	1
UBA3575	618	1486	12351	22	0.295881	1	1
AKYH767-A	618	1322	12351	17	0.256999	1	1
Caldanaerobiales	618	2264	12351	48	0.42372	1	1
Caldisericales	618	1391	12351	19	0.272986	1	1
HTCC5015	618	1495	12351	22	0.2941	1	1
Reyranellales	618	3674	12351	103	0.560289	1	1
Rubrobacterales	618	2701	12351	64	0.473553	1	1
Chthonomonadales	618	1533	12351	23	0.299847	1	1
MSB-5A5	618	1724	12351	29	0.336182	1	1
Nitrococcales	618	3588	12351	99	0.551438	1	1
UBA8248	618	2302	12351	49	0.425407	1	1
UBA1874	618	1035	12351	9	0.173786	1	1
UBA2241	618	1944	12351	36	0.370101	1	1
UBA6266	618	998	12351	8	0.160204	1	1
Brevinematales	618	1521	12351	22	0.289073	1	1
Ga0077536	618	3157	12351	81	0.512772	1	1
Methylomirabilales	618	2698	12351	63	0.466673	1	1
UBA12178	618	1381	12351	18	0.260491	1	1
UBA2964	618	2301	12351	48	0.416906	1	1
UBA4820	618	1091	12351	10	0.183185	1	1
UBA5070	618	1234	12351	14	0.226739	1	1
UBA6952	618	914	12351	6	0.131195	1	1
UBA7916	618	1009	12351	8	0.158457	1	1
Calditrichales	618	1846	12351	32	0.346443	1	1
Deferrisomatales	618	1920	12351	34	0.353909	1	1
Nannocystales	618	3422	12351	90	0.525625	1	1
P2-11E	618	1995	12351	37	0.370657	1	1
Sulfobacillales	618	2432	12351	52	0.42732	1	1
UBA3505	618	1102	12351	10	0.181356	1	1
UBA5767	618	1440	12351	19	0.263697	1	1
UBA6926	618	941	12351	6	0.127431	1	1
UBA8228	618	1402	12351	18	0.256589	1	1
2-02-FULL-50-16	618	1119	12351	6	0.107161	1	1
20CM-2-55-15	618	1782	12351	28	0.314025	1	1
20CM-4-69-9	618	1495	12351	15	0.200523	1	1
4484-219	618	802	12351	1	0.0249195	1	1
54-19	618	2451	12351	48	0.391392	1	1
AB16	618	1556	12351	17	0.21835	1	1
Acidiferrobacterales	618	3154	12351	71	0.449894	1	1
Acidothermales	618	1493	12351	8	0.107089	1	1
Adiutricales	618	860	12351	3	0.0697166	1	1
Bacteriovoracales	618	3528	12351	92	0.521162	1	1
C00003060	618	1859	12351	27	0.290267	1	1
Caldalkalibacillales	618	2467	12351	36	0.29164	1	1
Calditerricolales	618	1132	12351	10	0.17655	1	1
Carboxydocellales	618	1636	12351	18	0.219889	1	1
CG2-30-53-67	618	1266	12351	10	0.157863	1	1
CG2-30-70-394	618	1355	12351	7	0.103246	1	1
Chthoniobacterales	618	3299	12351	80	0.484642	1	1
CSP1-4	618	2605	12351	54	0.414285	1	1
Desulfomonilales	618	2037	12351	32	0.313959	1	1
Dethiobacterales	618	2058	12351	37	0.359311	1	1
DG-23	618	1037	12351	6	0.115634	1	1
Dongiales	618	2567	12351	25	0.194638	1	1
DTU012	618	1154	12351	1	0.0173184	1	1
DTU022	618	1971	12351	35	0.354891	1	1
DTU030	618	1148	12351	9	0.15668	1	1
DTU087	618	1270	12351	5	0.0786828	1	1
Elsterales	618	3141	12351	48	0.305413	1	1
Evansiales	618	317	12351	0	0	1	1
Ga0077560	618	2096	12351	25	0.238376	1	1
GBS-1	618	1473	12351	14	0.18995	1	1
GCA-1735895	618	1918	12351	22	0.229239	1	1
GCF-002020875	618	1698	12351	16	0.18832	1	1
Geminicoccales	618	3095	12351	37	0.238921	1	1
Gemmatimonadales	618	3744	12351	97	0.517785	1	1
Granulosicoccales	618	3913	12351	88	0.449455	1	1
Halanaerobiales	618	2941	12351	70	0.475682	1	1
HK1	618	1600	12351	16	0.199854	1	1
Holophagales	618	3015	12351	65	0.430863	1	1
JdFR-72	618	1084	12351	6	0.11062	1	1
JdFR-78	618	1308	12351	14	0.213911	1	1
JdFR-97	618	1913	12351	29	0.302968	1	1
Kiloniellales	618	4112	12351	115	0.558931	1	1
Kofleriales	618	3001	12351	56	0.372937	1	1
Limnochordales	618	2410	12351	45	0.373172	1	1
Lutisporales	618	2668	12351	60	0.449448	1	1
Marinisomatales	618	2787	12351	58	0.415915	1	1
MBNT15	618	2381	12351	46	0.386111	1	1
Mor1	618	1825	12351	10	0.109509	1	1
Natranaerobiales	618	1708	12351	22	0.257424	1	1
Nisaeales	618	2345	12351	19	0.161929	1	1
Nitriliruptorales	618	2349	12351	38	0.323306	1	1
NRL2	618	2289	12351	27	0.235739	1	1
Oceanibaculales	618	2597	12351	51	0.392475	1	1
Oligoflexales	618	2428	12351	30	0.246937	1	1
PCC-7407	618	1846	12351	20	0.216527	1	1
RBG-13-44-9	618	1517	12351	17	0.223963	1	1
RBG-13-55-18	618	1270	12351	6	0.0944194	1	1
RBG-13-65-10	618	1184	12351	11	0.185676	1	1
RBG-16-57-12	618	1127	12351	9	0.1596	1	1
RBG-16-71-46	618	1589	12351	14	0.176083	1	1
Rubeoparvulales	618	1635	12351	24	0.293364	1	1
S15B-MN24	618	1996	12351	23	0.230293	1	1
SAR86	618	1755	12351	25	0.284693	1	1
SCGC-AAA003-L08	618	1188	12351	8	0.134582	1	1
SG8-11	618	2079	12351	28	0.269164	1	1
SG8-19	618	2140	12351	40	0.37356	1	1
SG8-23	618	2718	12351	52	0.382356	1	1
SL26	618	2049	12351	35	0.341381	1	1
SM23-28-2	618	1814	12351	23	0.253399	1	1
SM23-42	618	1396	12351	13	0.186111	1	1
SM23-61	618	1802	12351	15	0.16636	1	1
SM23-81	618	1310	12351	12	0.183073	1	1
Sneathiellales	618	3142	12351	49	0.311676	1	1
Sporichthyales	618	1983	12351	33	0.332587	1	1
SS1-B-03-39	618	1947	12351	23	0.236089	1	1
SSS58A	618	1450	12351	14	0.192963	1	1
Steroidobacterales	618	2981	12351	47	0.315101	1	1
Symbiobacteriales	618	1932	12351	28	0.289644	1	1
Synechococcales	618	1613	12351	13	0.161073	1	1
Synechococcales_B	618	1686	12351	24	0.28449	1	1
Tepidibacillales	618	2271	12351	45	0.396013	1	1
Thalassobaculales	618	2898	12351	61	0.420673	1	1
Thermaerobacterales	618	1772	12351	28	0.315797	1	1
Thermoanaerobaculales	618	1837	12351	26	0.282864	1	1
Thermobaculales	618	1689	12351	26	0.30765	1	1
Thermodesulfobiales	618	1313	12351	11	0.167433	1	1
Thermoflexales	618	1676	12351	26	0.310037	1	1
Thermosulfidibacterales	618	1336	12351	8	0.119673	1	1
Thiohalomonadales	618	2182	12351	24	0.219821	1	1
Thiohalorhabdales	618	1666	12351	18	0.215929	1	1
Thiohalospirales	618	2436	12351	47	0.385598	1	1
Tistrellales	618	2862	12351	63	0.439931	1	1
TMED109	618	1472	12351	11	0.149348	1	1
TMED25	618	1250	12351	9	0.143895	1	1
TMED26	618	1806	12351	8	0.0885291	1	1
Tumebacillales	618	2850	12351	64	0.448796	1	1
Turneriellales	618	1660	12351	24	0.288946	1	1
UBA10030	618	2604	12351	45	0.34537	1	1
UBA1062	618	2027	12351	34	0.335227	1	1
UBA10806	618	1815	12351	24	0.26427	1	1
UBA10936	618	1316	12351	13	0.197425	1	1
UBA11029	618	1599	12351	11	0.137486	1	1
UBA11236	618	858	12351	3	0.0698791	1	1
UBA11346	618	1192	12351	8	0.13413	1	1
UBA1135	618	1327	12351	8	0.120485	1	1
UBA1146	618	1503	12351	15	0.199455	1	1
UBA1149	618	1364	12351	13	0.190477	1	1
UBA1161	618	1813	12351	30	0.330702	1	1
UBA11654	618	1435	12351	16	0.222834	1	1
UBA12015	618	1379	12351	11	0.15942	1	1
UBA12225	618	1610	12351	18	0.22344	1	1
UBA1280	618	1298	12351	11	0.169368	1	1
UBA1301	618	3159	12351	70	0.442856	1	1
UBA1384	618	324	12351	0	0	1	1
UBA1414	618	1418	12351	18	0.253694	1	1
UBA1429	618	1857	12351	27	0.29058	1	1
UBA1439	618	1075	12351	9	0.16732	1	1
UBA1444	618	1445	12351	12	0.165969	1	1
UBA1671	618	2029	12351	32	0.315197	1	1
UBA2199	618	1841	12351	25	0.271394	1	1
UBA2214	618	1922	12351	29	0.301549	1	1
UBA2233	618	1282	12351	14	0.21825	1	1
UBA2361	618	1211	12351	11	0.181536	1	1
UBA2386	618	1362	12351	14	0.20543	1	1
UBA2394	618	1066	12351	5	0.0937403	1	1
UBA2428	618	1213	12351	7	0.115332	1	1
UBA2466	618	1308	12351	14	0.213911	1	1
UBA2562	618	1500	12351	15	0.199854	1	1
UBA2565	618	1127	12351	8	0.141866	1	1
UBA2766	618	1494	12351	12	0.160526	1	1
UBA2770	618	1374	12351	7	0.101818	1	1
UBA2774	618	1891	12351	20	0.211374	1	1
UBA2966	618	1938	12351	24	0.247498	1	1
UBA2979	618	1556	12351	10	0.128441	1	1
UBA2991	618	1252	12351	9	0.143665	1	1
UBA3088	618	926	12351	5	0.107913	1	1
UBA3569	618	1451	12351	15	0.206603	1	1
UBA4068	618	1805	12351	27	0.298951	1	1
UBA4142	618	1878	12351	30	0.319256	1	1
UBA4151	618	1393	12351	5	0.0717352	1	1
UBA4575	618	1267	12351	5	0.0788691	1	1
UBA4738	618	2164	12351	41	0.378652	1	1
UBA4882	618	1319	12351	15	0.227279	1	1
UBA5066	618	1633	12351	15	0.183577	1	1
UBA5301	618	1118	12351	6	0.107256	1	1
UBA5335	618	1635	12351	9	0.110012	1	1
UBA5794	618	2733	12351	50	0.365632	1	1
UBA5859	618	1657	12351	7	0.0844285	1	1
UBA6098	618	992	12351	7	0.141026	1	1
UBA6215	618	1212	12351	12	0.197876	1	1
UBA6492	618	1204	12351	4	0.0663968	1	1
UBA6522	618	1671	12351	18	0.215283	1	1
UBA6595	618	1043	12351	6	0.114969	1	1
UBA6615	618	1734	12351	25	0.288141	1	1
UBA6911	618	1711	12351	15	0.175208	1	1
UBA6915	618	1541	12351	16	0.207506	1	1
UBA727	618	2026	12351	33	0.325528	1	1
UBA7326	618	1525	12351	16	0.209683	1	1
UBA7366	618	1057	12351	6	0.113446	1	1
UBA7656	618	2115	12351	39	0.368526	1	1
UBA7662	618	1317	12351	4	0.0606999	1	1
UBA7691	618	2105	12351	29	0.275334	1	1
UBA7702	618	1254	12351	9	0.143436	1	1
UBA7883	618	1174	12351	7	0.119164	1	1
UBA7887	618	1917	12351	22	0.229358	1	1
UBA7893	618	1959	12351	25	0.255046	1	1
UBA7976	618	1898	12351	14	0.147416	1	1
UBA7985	618	1604	12351	17	0.211816	1	1
UBA8108	618	1500	12351	11	0.14656	1	1
UBA828	618	1153	12351	7	0.121334	1	1
UBA8346	618	2294	12351	31	0.270073	1	1
UBA8366	618	2783	12351	64	0.4596	1	1
UBA8477	618	1395	12351	15	0.214897	1	1
UBA8742	618	1501	12351	20	0.266295	1	1
UBA9042	618	981	12351	5	0.101863	1	1
UBA9160	618	2995	12351	70	0.467105	1	1
UBA9214	618	1185	12351	7	0.118057	1	1
UBA9217	618	2281	12351	46	0.403038	1	1
UBA9615	618	1794	12351	22	0.245083	1	1
UBA994	618	1765	12351	27	0.305726	1	1
UTPRO1	618	1790	12351	21	0.234466	1	1
Woeseiales	618	2569	12351	48	0.373414	1	1

## Sheet: Class
Taxonomic rank enrichment of homoplasic KO annotations
rank	total_ko_set_counts	total_taxon_counts	total_counts	success_in_sample	fold_enrichment	p	BH_q
Alphaproteobacteria	618	8892	12351	559	1.25639	7.08061e-31	1.91177e-28
Gammaproteobacteria	618	10069	12351	589	1.16908	2.52373e-25	6.81407e-23
Actinobacteria	618	8480	12351	521	1.22788	5.60408e-20	1.5131e-17
Bacilli_A	618	6480	12351	374	1.15348	2.16738e-05	0.00585191
Oxyphotobacteria	618	5946	12351	340	1.14279	0.000262736	0.0709387
Bacteroidia	618	7479	12351	414	1.10629	0.000406132	0.109656
Desulfovibrionia	618	5247	12351	286	1.08935	0.0279047	1
Nitrospiria	618	3726	12351	204	1.09421	0.0633035	1
Clostridia	618	6700	12351	354	1.05595	0.0650162	1
Planctomycetia	618	5355	12351	286	1.06738	0.0720995	1
Bacilli	618	7187	12351	375	1.04279	0.106203	1
Syntrophia	618	4195	12351	217	1.03381	0.28174	1
Zetaproteobacteria	618	2384	12351	118	0.989212	0.570446	1
Campylobacteria	618	4257	12351	211	0.990587	0.584592	1
Thermodesulfovibrionia	618	3245	12351	160	0.985414	0.603619	1
Desulfobacteria	618	5343	12351	264	0.987489	0.625033	1
Verrucomicrobiae	618	6086	12351	301	0.988435	0.629982	1
Blastocatellia	618	3846	12351	189	0.982124	0.635593	1
Syntrophorhabdia	618	2868	12351	139	0.968611	0.685494	1
Anaerolineae	618	5796	12351	284	0.979273	0.704671	1
Desulfuromonadia	618	4799	12351	234	0.974493	0.711905	1
Chlorobia	618	2734	12351	130	0.950295	0.764757	1
ABY1	618	2557	12351	121	0.945732	0.774676	1
Acidobacteriia	618	5185	12351	250	0.963618	0.796872	1
Microgenomatia	618	2574	12351	120	0.931722	0.827281	1
Paceibacteria	618	3036	12351	141	0.928177	0.863316	1
Desulfotomaculia	618	4181	12351	197	0.941672	0.866263	1
Negativicutes	618	4895	12351	232	0.947216	0.871571	1
Synergistia	618	3587	12351	167	0.930462	0.881506	1
Fibrobacteria	618	2646	12351	120	0.906369	0.903816	1
Brocadiae	618	2955	12351	134	0.906277	0.918715	1
Desulfobulbia	618	4587	12351	212	0.923678	0.938687	1
Thermotogae	618	3152	12351	142	0.900359	0.938836	1
Cloacimonadia	618	2068	12351	90	0.869772	0.940792	1
Melainabacteria	618	3122	12351	140	0.896208	0.945054	1
koll11	618	2837	12351	123	0.866482	0.97329	1
Dehalococcoidia	618	4651	12351	210	0.902374	0.97659	1
Polyangia	618	5710	12351	262	0.91702	0.977652	1
Aquificae	618	2196	12351	90	0.819075	0.987592	1
Phycisphaerae	618	4702	12351	208	0.884086	0.991252	1
OPB14	618	2327	12351	93	0.79873	0.995139	1
Chloroflexia	618	4796	12351	210	0.875092	0.995325	1
Mahellia	618	2641	12351	105	0.794574	0.997803	1
Chlamydiia	618	2434	12351	95	0.78004	0.99817	1
GWC2-55-46	618	2169	12351	83	0.764772	0.998176	1
Deinococci	618	4564	12351	195	0.853891	0.998272	1
Spirochaetia	618	5085	12351	220	0.86466	0.99841	1
Gracilibacteria	618	1933	12351	72	0.744414	0.99847	1
Leptospirae	618	3197	12351	129	0.806419	0.998756	1
Kazan	618	554	12351	14	0.505047	0.999005	1
Acidimicrobiia	618	4978	12351	213	0.855142	0.999041	1
Andersenbacteria	618	733	12351	20	0.545305	0.999402	1
Desulfitobacteriia	618	4299	12351	177	0.822848	0.999652	1
Chitinivibrionia	618	1975	12351	70	0.708345	0.999704	1
Syntrophomonadia	618	3417	12351	135	0.789591	0.999707	1
WM88	618	1603	12351	54	0.673246	0.999708	1
Elusimicrobia	618	3555	12351	141	0.792671	0.999747	1
SDB-A	618	1180	12351	36	0.609725	0.99978	1
Rokubacteria	618	3764	12351	150	0.796444	0.999807	1
WWE3	618	982	12351	27	0.549498	0.999902	1
Magnetococcia	618	2122	12351	74	0.696947	0.999902	1
Caldatribacteriia	618	1822	12351	61	0.669106	0.999909	1
Syntrophobacteria	618	3382	12351	130	0.768216	0.999918	1
Chrysiogenetes	618	1876	12351	63	0.671153	0.999921	1
Saccharimonadia	618	1595	12351	51	0.639033	0.99993	1
Coriobacteriia	618	4107	12351	163	0.793189	0.999937	1
Alicyclobacillia	618	4368	12351	175	0.800699	0.999944	1
Thermodesulfobacteria	618	1999	12351	67	0.669847	0.999958	1
UBA4055	618	1247	12351	36	0.576965	0.99996	1
UBA5377	618	2052	12351	69	0.672025	0.999964	1
Rhodothermia	618	3672	12351	141	0.767415	0.999968	1
Ignavibacteria	618	3438	12351	130	0.755703	0.999971	1
Desulfurobacteriia	618	1480	12351	44	0.594162	0.999982	1
UBA1177	618	1030	12351	26	0.504487	0.999989	1
Aerophobia	618	1352	12351	38	0.561721	0.999991	1
WS6	618	902	12351	21	0.465293	0.999992	1
Doudnabacteria	618	938	12351	22	0.468742	0.999993	1
32-111	618	1103	12351	28	0.507337	0.999994	1
UBA12135	618	1266	12351	34	0.536734	0.999994	1
Desulfurellia	618	1898	12351	59	0.621254	0.999995	1
UBA4733	618	1826	12351	56	0.612916	0.999995	1
DTU014	618	1605	12351	47	0.585243	0.999995	1
SHA-109	618	1998	12351	63	0.630171	0.999995	1
CG2-30-40-21	618	980	12351	23	0.469046	0.999996	1
Lentisphaeria	618	3953	12351	149	0.753309	0.999996	1
UBA1551	618	1307	12351	35	0.535188	0.999996	1
Endomicrobia	618	1967	12351	61	0.619782	0.999997	1
CG2-30-54-11	618	734	12351	14	0.381194	0.999998	1
4484-211	618	357	12351	3	0.167945	0.999998	1
UBA8468	618	804	12351	16	0.39772	0.999998	1
Kapabacteria	618	2839	12351	97	0.682842	0.999998	1
Babeliae	618	1126	12351	27	0.479225	0.999999	1
UBA5359	618	1156	12351	28	0.484076	0.999999	1
DTU015	618	2390	12351	77	0.643882	0.999999	1
Desulfobaccia	618	2248	12351	71	0.631213	0.999999	1
CG2-30-59-28	618	2043	12351	62	0.606509	0.999999	1
UBA8349	618	973	12351	21	0.43134	0.999999	1
Hydrogenedentia	618	2098	12351	64	0.609661	0.999999	1
BSN033	618	3128	12351	108	0.690034	0.999999	1
Thermovenabulia	618	2740	12351	91	0.66375	0.999999	1
UBA2242	618	1499	12351	40	0.533301	0.999999	1
Deferribacteres	618	3034	12351	103	0.678477	1	1
Thermoanaerobacteria	618	3131	12351	107	0.68299	1	1
Kiritimatiellae	618	3752	12351	134	0.713766	1	1
WOR-1	618	1530	12351	40	0.522495	1	1
Calescibacteriia	618	1129	12351	25	0.442547	1	1
OXYB2-FULL-49-7	618	1776	12351	49	0.5514	1	1
Leptospirillia	618	1628	12351	43	0.527871	1	1
GWF2-35-9	618	1529	12351	39	0.509766	1	1
UBA8919	618	1369	12351	33	0.481753	1	1
GR-WP33-30	618	3535	12351	122	0.689738	1	1
Thermoleophilia	618	4780	12351	179	0.748409	1	1
Moorellia	618	3423	12351	117	0.683113	1	1
AC1	618	1550	12351	39	0.502859	1	1
UBA3073	618	907	12351	16	0.352555	1	1
SAR324	618	3524	12351	120	0.680548	1	1
UBA4248	618	816	12351	13	0.318395	1	1
YA12-FULL-61-11	618	1300	12351	29	0.445829	1	1
Myxococcia	618	5353	12351	204	0.761634	1	1
UBA9942	618	1443	12351	34	0.470897	1	1
Peptococcia	618	3337	12351	111	0.664784	1	1
RBG-13-66-14	618	794	12351	12	0.302047	1	1
Kryptonia	618	1619	12351	40	0.493772	1	1
DSM-100886	618	4486	12351	162	0.721721	1	1
Moduliflexia	618	2559	12351	77	0.601359	1	1
CSP1-3	618	2316	12351	67	0.578162	1	1
Limnochordia	618	3292	12351	108	0.655658	1	1
Fusobacteriia	618	3485	12351	116	0.665225	1	1
SM23-31	618	1008	12351	18	0.356883	1	1
UBA6191	618	1074	12351	20	0.372168	1	1
Proteinivoracia	618	1959	12351	52	0.530497	1	1
Brachyspirae	618	1759	12351	44	0.49992	1	1
Omnitrophica	618	1922	12351	50	0.519913	1	1
JS1	618	1993	12351	52	0.521446	1	1
UBA5829	618	1638	12351	38	0.463643	1	1
UBA5214	618	1186	12351	22	0.370725	1	1
Thermoanaerobaculia	618	3180	12351	99	0.622188	1	1
Desulfofervidia	618	1399	12351	29	0.41428	1	1
Berkelbacteria	618	798	12351	10	0.250444	1	1
AABM5-125-24	618	1163	12351	21	0.360872	1	1
Fimbriimonadia	618	2926	12351	88	0.601066	1	1
Bdellovibrionia	618	3047	12351	93	0.609992	1	1
OLB16	618	1405	12351	29	0.412511	1	1
RBG-13-37-8	618	1348	12351	27	0.400302	1	1
CG2-30-33-46	618	472	12351	2	0.0846841	1	1
UBA3072	618	919	12351	13	0.28271	1	1
WGA-4E	618	2134	12351	55	0.515089	1	1
UBA10988	618	1247	12351	23	0.368617	1	1
DTU065	618	1353	12351	26	0.384051	1	1
UBA10199	618	1996	12351	49	0.490624	1	1
Aminicenantia	618	2918	12351	85	0.582167	1	1
O2-12-FULL-62-2	618	1456	12351	29	0.398062	1	1
UBA8953	618	1658	12351	36	0.433942	1	1
Desulfarculia	618	2853	12351	82	0.574415	1	1
SHA-98	618	2418	12351	64	0.528978	1	1
Latescibacteria	618	1322	12351	24	0.362822	1	1
UBA2968	618	2795	12351	79	0.564884	1	1
RBG-13-61-14	618	1648	12351	35	0.424448	1	1
Ktedonobacteria	618	3046	12351	89	0.583947	1	1
GWE2-31-10	618	1684	12351	36	0.427242	1	1
DTU084	618	1546	12351	31	0.400743	1	1
2-12-FULL-45-22	618	1465	12351	28	0.381974	1	1
4572-55	618	1220	12351	20	0.32763	1	1
UBA6919	618	1790	12351	39	0.435437	1	1
Dissulfuribacteria	618	1792	12351	39	0.434951	1	1
UBA8481	618	1172	12351	18	0.306944	1	1
Bacteriovoracia	618	3916	12351	124	0.632838	1	1
UBA4802	618	2528	12351	66	0.521772	1	1
D2-FULL-39-29	618	1371	12351	24	0.349854	1	1
UBA8240	618	1349	12351	23	0.340745	1	1
CPR2	618	793	12351	7	0.176416	1	1
UBA4092	618	1415	12351	25	0.3531	1	1
UBA796	618	2913	12351	80	0.548862	1	1
UBA5177	618	1726	12351	35	0.405267	1	1
Caldisericia	618	1706	12351	34	0.398303	1	1
UBA5184	618	1186	12351	17	0.286469	1	1
UBA9088	618	828	12351	7	0.168959	1	1
O2-12-FULL-43-9	618	1395	12351	23	0.329509	1	1
JG37-AG-4	618	2717	12351	70	0.514899	1	1
Entotheonellia	618	2305	12351	54	0.468205	1	1
GWA2-38-11	618	1574	12351	28	0.355522	1	1
RBG-16-64-22	618	1322	12351	20	0.302352	1	1
UBA9089	618	770	12351	5	0.129776	1	1
CG1-02-64-396	618	1496	12351	25	0.333981	1	1
Desulfuribacillia	618	1856	12351	37	0.398417	1	1
XYA12-FULL-58-9	618	1744	12351	33	0.378165	1	1
Glassbacteria	618	1535	12351	26	0.338516	1	1
UBA9087	618	1635	12351	29	0.354482	1	1
GCA-001730085	618	789	12351	5	0.12665	1	1
4484-213	618	577	12351	1	0.0346368	1	1
UBA7526	618	752	12351	4	0.106306	1	1
UBA9980	618	1563	12351	26	0.332451	1	1
UBA6262	618	1018	12351	10	0.196321	1	1
Dictyoglomia	618	1375	12351	20	0.290697	1	1
UBA3054	618	588	12351	1	0.0339888	1	1
UBA4882	618	2958	12351	76	0.513487	1	1
Coprothermobacteria	618	1249	12351	16	0.256018	1	1
Thermincolia	618	2141	12351	45	0.420058	1	1
UBA2235	618	1975	12351	39	0.394649	1	1
EM3	618	1397	12351	20	0.286119	1	1
Dethiobacteria	618	2543	12351	59	0.463681	1	1
Halanaerobiia	618	3355	12351	91	0.542079	1	1
Nitrospinia	618	1932	12351	37	0.382744	1	1
WOR-3	618	1724	12351	30	0.347774	1	1
Gemmatimonadetes	618	4303	12351	131	0.608434	1	1
DG-26	618	1618	12351	26	0.32115	1	1
Rubrobacteria	618	2701	12351	64	0.473553	1	1
Chthonomonadetes	618	1533	12351	23	0.299847	1	1
UBA8248	618	2302	12351	49	0.425407	1	1
Brevinematia	618	1521	12351	22	0.289073	1	1
Ellin6529	618	3041	12351	76	0.499472	1	1
Methylomirabilia	618	2698	12351	63	0.466673	1	1
UBA4820	618	1091	12351	10	0.183185	1	1
Calditrichia	618	2255	12351	46	0.407685	1	1
Deferrisomatia	618	1920	12351	34	0.353909	1	1
Sulfobacillia	618	2432	12351	52	0.42732	1	1
UBA5767	618	1440	12351	19	0.263697	1	1
UBA6098	618	1107	12351	10	0.180537	1	1
AB16	618	1556	12351	17	0.21835	1	1
CG2-30-53-67	618	1266	12351	10	0.157863	1	1
CG2-30-70-394	618	1355	12351	7	0.103246	1	1
Desulfomonilia	618	2729	12351	62	0.454048	1	1
DTU030	618	1148	12351	9	0.15668	1	1
FAC87	618	1308	12351	14	0.213911	1	1
GBS-1	618	1473	12351	14	0.18995	1	1
Holophagae	618	3015	12351	65	0.430863	1	1
JdFR-97	618	1913	12351	29	0.302968	1	1
Marinisomatia	618	2882	12351	63	0.436878	1	1
MBNT15	618	2381	12351	46	0.386111	1	1
MSB-5A5	618	2222	12351	44	0.395751	1	1
Natranaerobiia	618	1708	12351	22	0.257424	1	1
Oligoflexia	618	2932	12351	52	0.354448	1	1
RBG-13-55-18	618	1270	12351	6	0.0944194	1	1
RBG-13-65-10	618	1184	12351	11	0.185676	1	1
RBG-16-71-46	618	1589	12351	14	0.176083	1	1
Sericytochromatia	618	2495	12351	49	0.3925	1	1
Symbiobacteriia	618	1932	12351	28	0.289644	1	1
TC1	618	2016	12351	32	0.317229	1	1
Thermaerobacteria	618	1772	12351	28	0.315797	1	1
Thermodesulfobiia	618	1313	12351	11	0.167433	1	1
Thermosulfidibacteria	618	1336	12351	8	0.119673	1	1
UBA10030	618	2604	12351	45	0.34537	1	1
UBA10936	618	1316	12351	13	0.197425	1	1
UBA11346	618	1192	12351	8	0.13413	1	1
UBA1135	618	1941	12351	22	0.226522	1	1
UBA1144	618	2036	12351	27	0.265033	1	1
UBA1414	618	1418	12351	18	0.253694	1	1
UBA1439	618	1465	12351	17	0.231913	1	1
UBA1671	618	2029	12351	32	0.315197	1	1
UBA2214	618	2675	12351	58	0.433329	1	1
UBA2233	618	1282	12351	14	0.21825	1	1
UBA2394	618	1638	12351	11	0.134212	1	1
UBA3569	618	1883	12351	30	0.318408	1	1
UBA4738	618	2164	12351	41	0.378652	1	1
UBA5301	618	1118	12351	6	0.107256	1	1
UBA6624	618	1130	12351	10	0.176862	1	1
UBA6911	618	1711	12351	15	0.175208	1	1
UBA727	618	2311	12351	38	0.328623	1	1
UBA7883	618	1174	12351	7	0.119164	1	1
UBA7976	618	1898	12351	14	0.147416	1	1
UBA8108	618	2566	12351	49	0.381639	1	1
UBA8477	618	1395	12351	15	0.214897	1	1
UBA8742	618	2071	12351	38	0.366705	1	1
UBA890	618	2774	12351	47	0.338614	1	1
UBA9042	618	1529	12351	14	0.182993	1	1
UBA9160	618	2995	12351	70	0.467105	1	1
UBA9217	618	2281	12351	46	0.403038	1	1
UBA994	618	1765	12351	27	0.305726	1	1
UBP1	618	1450	12351	14	0.192963	1	1
ZB3	618	1043	12351	6	0.114969	1	1

## Sheet: Phylum
Taxonomic rank enrichment of homoplasic KO annotations
rank	total_ko_set_counts	total_taxon_counts	total_counts	success_in_sample	fold_enrichment	p	BH_q
Proteobacteria	618	10437	12351	597	1.14317	2.51631e-23	2.7931e-21
Actinobacteria	618	8967	12351	541	1.20577	3.06052e-20	3.39717e-18
Firmicutes	618	7707	12351	450	1.16692	1.35653e-08	1.50574e-06
Chloroflexi	618	7092	12351	407	1.14694	6.69401e-06	0.000743036
Cyanobacteria	618	6623	12351	380	1.14668	3.13438e-05	0.00347916
Planctomycetes	618	6587	12351	376	1.14081	6.79264e-05	0.00753983
Bacteroidetes	618	7898	12351	437	1.1058	0.000159216	0.0176729
Desulfobacterota	618	6920	12351	383	1.10613	0.00122521	0.135999
Acidobacteria	618	6806	12351	376	1.1041	0.00179315	0.19904
Nitrospirota	618	4655	12351	267	1.14632	0.00225404	0.250199
Firmicutes_A	618	6751	12351	356	1.05389	0.0708767	1
Verrucomicrobia	618	6768	12351	348	1.02762	0.231601	1
Myxococcota	618	7077	12351	362	1.02229	0.269079	1
Firmicutes_B	618	5419	12351	267	0.984704	0.64995	1
Desulfobacterota_B	618	2868	12351	139	0.968611	0.685494	1
Desulfuromonadota	618	4799	12351	234	0.974493	0.711905	1
Patescibacteria	618	4274	12351	206	0.963266	0.765156	1
Epsilonbacterota	618	4500	12351	217	0.963742	0.77078	1
Firmicutes_C	618	4895	12351	232	0.947216	0.871571	1
Synergistetes	618	3662	12351	169	0.922321	0.909218	1
Thermotogae	618	3152	12351	142	0.900359	0.938836	1
Cloacimonetes	618	2068	12351	90	0.869772	0.940792	1
Fibrobacteres	618	3393	12351	151	0.88942	0.963807	1
Spirochaetes	618	6080	12351	282	0.926956	0.969727	1
Omnitrophica	618	3138	12351	135	0.859794	0.984674	1
Aquificae	618	2406	12351	99	0.822343	0.98997	1
Acetothermia	618	2327	12351	93	0.79873	0.995139	1
GWC2-55-46	618	2169	12351	83	0.764772	0.998176	1
Deinococcota	618	4564	12351	195	0.853891	0.998272	1
Armatimonadetes	618	3906	12351	162	0.828889	0.998883	1
Elusimicrobia	618	3894	12351	159	0.816046	0.999483	1
Aegiribacterota	618	1603	12351	54	0.673246	0.999708	1
WOR-3	618	2497	12351	93	0.744351	0.99971	1
Methylomirabilota	618	4148	12351	167	0.804621	0.999867	1
Chrysiogenetes	618	1876	12351	63	0.671153	0.999921	1
Delongbacteria	618	1247	12351	36	0.576965	0.99996	1
Margulisbacteria	618	2235	12351	75	0.670652	0.999986	1
UBP6	618	1030	12351	26	0.504487	0.999989	1
Aerophobetes	618	1352	12351	38	0.561721	0.999991	1
WPS-2	618	1998	12351	63	0.630171	0.999995	1
Firmicutes_G	618	4313	12351	166	0.769205	0.999996	1
Atribacteria	618	2501	12351	84	0.671242	0.999996	1
Desantisbacteria	618	1307	12351	35	0.535188	0.999996	1
Dependentiae	618	1126	12351	27	0.479225	0.999999	1
UBA5359	618	1156	12351	28	0.484076	0.999999	1
UBA8349	618	973	12351	21	0.43134	0.999999	1
Hydrogenedentes	618	2098	12351	64	0.609661	0.999999	1
Deferribacteres	618	3034	12351	103	0.678477	1	1
Calescamantes	618	1129	12351	25	0.442547	1	1
Nitrospirota_A	618	1628	12351	43	0.527871	1	1
UBP10	618	3535	12351	122	0.689738	1	1
Edwardsbacteria	618	1550	12351	39	0.502859	1	1
SAR324	618	3524	12351	120	0.680548	1	1
YA12-FULL-61-11	618	1300	12351	29	0.445829	1	1
RBG-13-66-14	618	794	12351	12	0.302047	1	1
Modulibacteria	618	2559	12351	77	0.601359	1	1
Firmicutes_H	618	2316	12351	67	0.578162	1	1
Desantisbacteria_A	618	1386	12351	31	0.447005	1	1
Fusobacteria	618	3485	12351	116	0.665225	1	1
SM23-31	618	1008	12351	18	0.356883	1	1
UBA6191	618	1074	12351	20	0.372168	1	1
Nitrospinota	618	3409	12351	111	0.650743	1	1
Firmicutes_E	618	3898	12351	131	0.67165	1	1
AABM5-125-24	618	1163	12351	21	0.360872	1	1
OLB16	618	1405	12351	29	0.412511	1	1
Poribacteria	618	2134	12351	55	0.515089	1	1
UBA10199	618	1996	12351	49	0.490624	1	1
O2-12-FULL-62-2	618	1456	12351	29	0.398062	1	1
Riflebacteria	618	1658	12351	36	0.433942	1	1
Bdellovibrionota	618	4838	12351	169	0.698127	1	1
RBG-13-61-14	618	1648	12351	35	0.424448	1	1
Latescibacteria	618	3296	12351	99	0.600291	1	1
4572-55	618	1220	12351	20	0.32763	1	1
UBA8481	618	1172	12351	18	0.306944	1	1
Firestonebacteria	618	1371	12351	24	0.349854	1	1
UBP4	618	1415	12351	25	0.3531	1	1
Marinimicrobia	618	3454	12351	103	0.595976	1	1
Firmicutes_D	618	3312	12351	96	0.579288	1	1
Caldiserica	618	1706	12351	34	0.398303	1	1
UBA5184	618	1186	12351	17	0.286469	1	1
O2-12-FULL-43-9	618	1395	12351	23	0.329509	1	1
AD3	618	2717	12351	70	0.514899	1	1
Entotheonellota	618	2305	12351	54	0.468205	1	1
Schekmanbacteria	618	1574	12351	28	0.355522	1	1
UBA1439	618	789	12351	5	0.12665	1	1
UBA7526	618	752	12351	4	0.106306	1	1
Wallbacteria	618	1563	12351	26	0.332451	1	1
Dictyoglomi	618	1375	12351	20	0.290697	1	1
UBA3054	618	588	12351	1	0.0339888	1	1
Coprothermobacterota	618	1249	12351	16	0.256018	1	1
Firmicutes_F	618	3355	12351	91	0.542079	1	1
Gemmatimonadetes	618	4453	12351	137	0.614867	1	1
TA06	618	1618	12351	26	0.32115	1	1
Calditrichota	618	2255	12351	46	0.407685	1	1
Deferrisomatota	618	1920	12351	34	0.353909	1	1
UBP14	618	1107	12351	10	0.180537	1	1
Bdellovibrionota_A	618	1308	12351	14	0.213911	1	1
CG2-30-53-67	618	1266	12351	10	0.157863	1	1
CG2-30-70-394	618	1355	12351	7	0.103246	1	1
Dadabacteria	618	2036	12351	27	0.265033	1	1
DTU030	618	1148	12351	9	0.15668	1	1
Eisenbacteria	618	2132	12351	28	0.262473	1	1
KSB1	618	2675	12351	58	0.433329	1	1
MBNT15	618	2381	12351	46	0.386111	1	1
RBG-13-65-10	618	1184	12351	11	0.185676	1	1
Thermodesulfobiota	618	1313	12351	11	0.167433	1	1
Thermosulfidibacterota	618	1336	12351	8	0.119673	1	1
UBA2233	618	1282	12351	14	0.21825	1	1
UBP3	618	1465	12351	17	0.231913	1	1
UBP7	618	1130	12351	10	0.176862	1	1
Zixibacteria	618	2222	12351	44	0.395751	1	1

## Sheet: Column Glossary
Column Name	Explanation
rank	Taxonomic rank name
total_ko_set_counts	Number of KO annotations in the set. We considered the bottom 5% of KO annotations with at least one presence state in any of the species in the GTDB tree
total_taxon_counts	Sum of the binary presence/absence profile for 'rank'. '1': at least one genome within 'rank' has the KO annotation; '0': otherwise
total_counts	Total number of KO annotations with at least one presence state in any of the genomes in the GTDB tree
success_in_sample	Sum of the binary presence/absence states corresponding to the 5% most homoplasic KO annotations for the profile of 'rank''1': at least one genome within 'rank' has the KO annotation; '0': otherwise
fold_enrichment	Ratio of 'successes_in_sample'/'total_ko_set_counts' and 'total_taxon_counts'/'total_counts'
p	P statistic for the right-handed hypergeometric test
BH_q	Benjamini-Hochberg/FDR-adjusted P value for multiple tests within the level where the number of levels is the total number of unique taxonomic ranks within the level, regardless of rank profile
