# Supplementary material for: AnnoTree: visualization and exploration of a functionally annotated microbial tree of life
Source: Nucleic Acids Res. 2019 Apr 9;47(9):4442–8. doi: 10.1093/nar/gkz246 (PMC6511854; doi:10.1093/nar/gkz246)
Supplement: Supplementary Data [file gkz246_supplemental_files.zip › Suppl_File_5_Homoplasic_Pfam_taxon_enrichment.xlsx]

## Sheet: Species
Taxonomic rank enrichment of homoplasic Pfam annotations
rank	total_pfam_set_counts	total_taxon_counts	total_counts	success_in_sample	fold_enrichment	p	BH_q
Escherichia coli	552	3259	11047	212	1.30184	2.60267e-06	0.025795
Rodentibacter ratti	552	1887	11047	112	1.18782	0.0246706	1
Mannheimia haemolytica	552	1876	11047	110	1.17345	0.0353086	1
Gilliamella apicola_C	552	1888	11047	110	1.16599	0.0412261	1
Acinetobacter johnsonii	552	2239	11047	127	1.13515	0.0576776	1
Erwinia dacicola	552	1738	11047	100	1.15148	0.0664223	1
Avibacterium paragallinarum	552	1829	11047	102	1.11607	0.118371	1
Streptococcus tigurinus	552	1758	11047	98	1.11561	0.125262	1
Streptococcus oralis	552	1722	11047	93	1.08082	0.217116	1
Streptococcus dentisani	552	1749	11047	94	1.07558	0.230844	1
Klebsiella_A sp1	552	3004	11047	157	1.04594	0.263809	1
Rodentibacter pneumotropicus_A	552	1891	11047	99	1.04773	0.317829	1
DTU033 sp1	552	1865	11047	97	1.04087	0.346221	1
Gallibacterium sp1	552	1842	11047	95	1.03214	0.382589	1
Alicycliphilus denitrificans	552	2331	11047	118	1.01308	0.452745	1
Haemophilus quentini	552	1638	11047	83	1.01407	0.462958	1
Gallibacterium anatis	552	1870	11047	94	1.00599	0.492632	1
Providencia rettgeri_A	552	2551	11047	127	0.996319	0.536696	1
Arsenophonus nasoniae	552	2062	11047	101	0.980253	0.608073	1
Campylobacter_A concisus	552	1539	11047	74	0.962273	0.661901	1
Serratia symbiotica	552	2007	11047	97	0.96723	0.662719	1
Glomeribacter gigasporarum_A	552	1317	11047	63	0.957326	0.667612	1
Barb7 sp1	552	1614	11047	77	0.954756	0.692566	1
Agathobacter rectalis	552	1860	11047	89	0.957596	0.694857	1
Clostridium_M clostridioformis	552	2209	11047	106	0.960319	0.700437	1
Butyricicoccus pullicaecorum	552	1782	11047	84	0.943359	0.74255	1
Xenorhabdus hominickii	552	2222	11047	105	0.945694	0.760043	1
Enhydrobacter aerosaccus	552	2000	11047	94	0.940596	0.765727	1
Xenorhabdus cabanillasii	552	2292	11047	108	0.943006	0.774185	1
Lachnoanaerobaculum saburreum	552	1710	11047	79	0.924562	0.798107	1
Glomeribacter gigasporarum	552	1211	11047	55	0.908916	0.798297	1
Enterobacter cloacae	552	2797	11047	131	0.937312	0.823578	1
Pseudomonas_A sp11	552	2654	11047	124	0.935031	0.824006	1
Eubacterium_J plexicaudatum	552	1935	11047	89	0.92048	0.826283	1
Acidovorax temperans	552	2357	11047	109	0.925491	0.838561	1
Haemophilus aegyptius	552	1590	11047	72	0.906235	0.838645	1
CAG-41 sp1	552	1634	11047	74	0.906327	0.841965	1
Haemophilus_C parasuis	552	1686	11047	76	0.902114	0.856342	1
Diaphorobacter ebreus	552	2272	11047	104	0.916073	0.861103	1
Kluyvera georgiana	552	2849	11047	132	0.927228	0.861127	1
Rodentibacter ratti_A	552	1784	11047	80	0.89743	0.874629	1
Bilophila wadsworthia	552	1891	11047	85	0.899565	0.877487	1
Basfia bettyae	552	1750	11047	78	0.891994	0.883948	1
Streptococcus phocae	552	1286	11047	56	0.87147	0.884955	1
Faecalibacterium prausnitzii_C	552	1611	11047	71	0.881999	0.893409	1
Histophilus somni	552	1637	11047	72	0.880216	0.898732	1
Erwinia tracheiphila	552	2294	11047	103	0.898564	0.905366	1
Lactobacillus_B acidipiscis	552	1548	11047	67	0.866182	0.915895	1
Klebsiella_A oxytoca	552	2863	11047	129	0.901724	0.927785	1
Xenorhabdus griffiniae	552	2227	11047	98	0.880666	0.934862	1
Clostridium_Q symbiosum	552	2039	11047	89	0.87353	0.935915	1
Pseudomonas_E sp18	552	2574	11047	114	0.886343	0.942315	1
Klebsiella_A michiganensis	552	2938	11047	131	0.892329	0.947766	1
Oscillibacter sp6	552	1681	11047	71	0.845271	0.951993	1
Photorhabdus asymbiotica	552	2365	11047	103	0.871588	0.954142	1
Clostridium_AI sp1	552	1925	11047	82	0.852488	0.956724	1
Ruminococcus_D bicirculans	552	1560	11047	65	0.833862	0.956752	1
Faecalibacterium prausnitzii_A	552	1673	11047	70	0.837351	0.959472	1
Klebsiella pneumoniae	552	2822	11047	124	0.879367	0.961619	1
Tyzzerella nexilis	552	1764	11047	74	0.839534	0.961899	1
Yersinia similis	552	2615	11047	114	0.872446	0.962639	1
Streptococcus pyogenes	552	1336	11047	54	0.808896	0.96503	1
Aromatoleum aromaticum	552	2178	11047	93	0.854536	0.965358	1
Ruminococcus_B sp2	552	2080	11047	88	0.84669	0.968755	1
Ruthenibacterium lactatiformans	552	1758	11047	73	0.831016	0.968802	1
Ruminococcus_B torques	552	1637	11047	67	0.81909	0.97237	1
Enterobacter sesami	552	2799	11047	121	0.865143	0.97537	1
Pantoea stewartii	552	2678	11047	115	0.859394	0.976861	1
Eubacterium_I ramulus	552	1747	11047	71	0.813337	0.97989	1
Carnobacterium maltaromaticum	552	1815	11047	74	0.815944	0.980634	1
Sodalis glossinidius	552	2140	11047	89	0.832303	0.98086	1
Ruminococcus_B gnavus	552	1838	11047	75	0.816622	0.980972	1
Salmonella enterica	552	2833	11047	121	0.85476	0.983559	1
Photorhabdus luminescens	552	2367	11047	99	0.837032	0.983782	1
Histophilus haemoglobinophilus	552	1675	11047	67	0.800507	0.983903	1
Thauera butanivorans	552	2325	11047	97	0.834938	0.983947	1
Gilliamella apicola	552	1791	11047	72	0.80453	0.985349	1
Lactobacillus_D curvatus	552	1406	11047	54	0.768624	0.98806	1
Streptobacillus moniliformis	552	1066	11047	39	0.732171	0.988158	1
Ruminococcus flavefaciens_A	552	1676	11047	66	0.788089	0.988619	1
Comamonas_B thiooxydans	552	2482	11047	103	0.830502	0.989006	1
Gilliamella apicola_B	552	1901	11047	76	0.800086	0.989467	1
Acinetobacter baumannii	552	2124	11047	86	0.810306	0.990214	1
UBA1033 sp1	552	1755	11047	69	0.786823	0.990652	1
Rodentibacter myodis	552	1766	11047	69	0.781922	0.992129	1
Fusobacterium gonidiaformans	552	1343	11047	50	0.745074	0.992493	1
Oribacterium sp4	552	1510	11047	57	0.755446	0.993529	1
Gallibacterium salpingitidis	552	1828	11047	71	0.777298	0.994063	1
Anaerotruncus colihominis	552	1784	11047	69	0.774033	0.994099	1
Thauera sp1	552	2356	11047	95	0.806963	0.994273	1
Eubacterium_D dolichum	552	1360	11047	50	0.73576	0.99446	1
Acetobacterium wieringae	552	1880	11047	73	0.777088	0.994754	1
Streptococcus entericus	552	1344	11047	49	0.729629	0.995116	1
Blautia_A obeum_A	552	1841	11047	71	0.771809	0.995192	1
Serratia marcescens_E	552	2820	11047	116	0.823217	0.995198	1
Lactobacillus_H reuteri	552	1506	11047	56	0.744163	0.995321	1
CAG-65 sp2	552	1845	11047	71	0.770136	0.995498	1
Streptococcus hyovaginalis	552	1463	11047	54	0.738677	0.995521	1
Streptococcus salivarius	552	1624	11047	61	0.751708	0.99571	1
Xenorhabdus bovienii_A	552	2250	11047	89	0.791613	0.996055	1
Treponema_D succinifaciens	552	1584	11047	59	0.745422	0.996082	1
Dorea formicigenerans	552	1765	11047	67	0.759688	0.996145	1
Lactobacillus_J perolens	552	1519	11047	56	0.737795	0.996292	1
Delftia tsuruhatensis	552	2585	11047	104	0.805152	0.996563	1
Roseburia intestinalis	552	1906	11047	73	0.766488	0.996578	1
Sphingomonas_C wittichii	552	2284	11047	90	0.788591	0.996738	1
Hamiltonella defensa	552	1366	11047	49	0.717878	0.996769	1
Nitrosomonas aestuarii	552	2022	11047	78	0.772003	0.99685	1
Fructobacillus tropaeoli	552	1205	11047	42	0.697537	0.99688	1
Burkholderia sp14	552	2747	11047	111	0.808667	0.997089	1
Arsenophonus triatominarum	552	1350	11047	48	0.711562	0.997183	1
Burkholderia sp11	552	2663	11047	107	0.804114	0.997186	1
Xenorhabdus thuongxuanensis	552	2164	11047	84	0.776832	0.997301	1
Komagataeibacter europaeus	552	1948	11047	74	0.760235	0.99755	1
Eubacterium_D sp1	552	1633	11047	60	0.73531	0.99756	1
Anaerotignum lactifermentans	552	1704	11047	63	0.739905	0.997686	1
Peptoanaerobacter stomatis	552	1546	11047	56	0.72491	0.997747	1
Yersinia pekkanenii	552	2548	11047	101	0.793281	0.99777	1
Acidithiobacillus ferrivorans	552	1864	11047	70	0.751549	0.997773	1
Solobacterium moorei	552	1339	11047	47	0.702462	0.997786	1
Clostridium_M bolteae	552	2199	11047	85	0.773569	0.99782	1
CAG-1031 sp2	552	1502	11047	54	0.719497	0.997827	1
Lactobacillus_C casei	552	1663	11047	61	0.734079	0.997864	1
ER4 sp1	552	1507	11047	54	0.71711	0.998025	1
Bartonella queenslandensis	552	1204	11047	41	0.681495	0.998038	1
Coprococcus_B comes	552	1759	11047	65	0.739525	0.998059	1
Streptobacillus hongkongensis	552	1015	11047	33	0.650659	0.998145	1
Neisseria gonorrhoeae	552	1558	11047	56	0.719326	0.998205	1
Leuconostoc inhae	552	1379	11047	48	0.696598	0.998416	1
Dorea longicatena	552	1726	11047	63	0.730474	0.998455	1
Thauera humireducens	552	2330	11047	90	0.773022	0.998458	1
Enterobacter hormaechei	552	2789	11047	111	0.796489	0.99848	1
Lactobacillus johnsonii	552	1289	11047	44	0.683133	0.998539	1
Faecalibacterium prausnitzii	552	1523	11047	54	0.709576	0.998553	1
Flavonifractor plautii	552	1798	11047	66	0.734615	0.998561	1
Lactobacillus amylovorus	552	1337	11047	46	0.688544	0.998566	1
Bacteroides sp3	552	1822	11047	67	0.735922	0.998596	1
Streptococcus urinalis	552	1385	11047	48	0.69358	0.998598	1
Cupriavidus necator	552	2967	11047	119	0.802666	0.998607	1
Xenorhabdus bovienii	552	2183	11047	83	0.760904	0.998651	1
Streptococcus anginosus	552	1550	11047	55	0.710127	0.998659	1
Streptococcus parauberis	552	1481	11047	52	0.702673	0.998673	1
Neisseria_D bacilliformis	552	1690	11047	61	0.722351	0.998712	1
Mitsuokella bovis	552	1760	11047	64	0.727734	0.998748	1
Ruminococcus_C callidus	552	1508	11047	53	0.703363	0.998769	1
Endozoicomonas ascidiicola	552	2389	11047	92	0.770685	0.998802	1
Xenorhabdus nematophila	552	2235	11047	85	0.761109	0.998818	1
Moraxella bovoculi_A	552	1584	11047	56	0.707519	0.998918	1
Peptoniphilus_A rhinitidis	552	1327	11047	45	0.678652	0.99892	1
Xenorhabdus japonica	552	2129	11047	80	0.752003	0.998923	1
Acinetobacter sp5	552	2174	11047	82	0.754848	0.998931	1
Clostridium_M sp1	552	2174	11047	82	0.754848	0.998931	1
Neisseria flavescens	552	1769	11047	64	0.724031	0.998944	1
Eubacterium_D innocuum	552	1793	11047	65	0.725502	0.998968	1
Dechloromonas sp1	552	2087	11047	78	0.747958	0.998975	1
Methylomonas koyamae	552	2310	11047	88	0.762388	0.99898	1
Lactobacillus bombicola	552	1092	11047	35	0.641432	0.999029	1
Desulfovibrio desulfuricans_A	552	1705	11047	61	0.715996	0.999035	1
Fructobacillus fructosus	552	1069	11047	34	0.636512	0.99906	1
Photorhabdus luminescens_A	552	2337	11047	89	0.762143	0.999063	1
Erwinia typographi	552	2558	11047	99	0.774533	0.999074	1
Fusobacterium necrophorum	552	1454	11047	50	0.688194	0.999111	1
Sedimentibacter sp2	552	1735	11047	62	0.715151	0.999159	1
Leuconostoc lactis	552	1339	11047	45	0.67257	0.999165	1
Enterobacter nimipressuralis	552	2784	11047	109	0.783542	0.999187	1
Haemophilus_A paraphrohaemolyticus	552	1600	11047	56	0.700444	0.999215	1
Edwardsiella anguillarum	552	2415	11047	92	0.762388	0.999236	1
CAG-460 sp1	552	904	11047	27	0.597724	0.99924	1
Xenorhabdus poinarii	552	2082	11047	77	0.740142	0.999254	1
Pseudoflavonifractor capillosus	552	1811	11047	65	0.718291	0.99927	1
Pasteurella felis	552	1650	11047	58	0.703476	0.99927	1
Lactobacillus gasseri_A	552	1226	11047	40	0.652942	0.999277	1
Lactobacillus_O mali	552	1581	11047	55	0.696203	0.99928	1
Leptotrichia wadei	552	1417	11047	48	0.677917	0.999281	1
Lactobacillus_F pentosus	552	1651	11047	58	0.70305	0.999285	1
UBA3864 sp1	552	1324	11047	44	0.665074	0.99931	1
Xenorhabdus mauleonii	552	2310	11047	87	0.753724	0.999311	1
Thauera phenylacetica	552	2377	11047	90	0.757737	0.999316	1
GCF1875585 sp1	552	1396	11047	47	0.673779	0.99932	1
Blautia producta	552	2042	11047	75	0.73504	0.999321	1
Xylella fastidiosa	552	1631	11047	57	0.699401	0.999329	1
Desulfovibrio fairfieldensis	552	1818	11047	65	0.715525	0.999363	1
Lactobacillus_H equigenerosi	552	1159	11047	37	0.638886	0.999364	1
Faecalibaculum rodentium	552	1423	11047	48	0.675059	0.999367	1
Mogibacterium timidum	552	1258	11047	41	0.652242	0.999395	1
Hafnia paralvei	552	2649	11047	102	0.77059	0.9994	1
Azotobacter beijerinckii	552	2476	11047	94	0.759771	0.999432	1
Serratia_A fonticola	552	2850	11047	111	0.779441	0.999444	1
Lactobacillus_K nantensis	552	1455	11047	49	0.673967	0.999471	1
Morganella morganii	552	2350	11047	88	0.749411	0.9995	1
Blautia_A wexlerae	552	1854	11047	66	0.712426	0.999508	1
Clostridium_V proteolyticum	552	1623	11047	56	0.690518	0.99951	1
Citrobacter freundii_C	552	2749	11047	106	0.771679	0.999516	1
Savagella sp1	552	1174	11047	37	0.630723	0.999553	1
Acidithiobacillus caldus	552	1770	11047	62	0.701009	0.999582	1
Actinobacillus_A minor_A	552	1749	11047	61	0.697984	0.999599	1
Anaerococcus tetradius	552	1374	11047	45	0.655437	0.999613	1
Atopobium minutum	552	1133	11047	35	0.618221	0.999633	1
Treponema_A vincentii	552	1448	11047	48	0.663404	0.999633	1
Pseudomonas_E abietaniphila	552	2678	11047	102	0.762246	0.99964	1
Enterococcus_B mundtii	552	1708	11047	59	0.691305	0.999642	1
Acinetobacter guillouiae	552	2235	11047	82	0.734246	0.999651	1
UBA4851 sp1	552	2056	11047	74	0.720301	0.999664	1
UBA3626 sp1	552	1476	11047	49	0.664378	0.999666	1
Delftia acidovorans	552	2617	11047	99	0.757071	0.999672	1
Prevotella intermedia	552	1481	11047	49	0.662135	0.999701	1
CAG-24 sp1	552	1670	11047	57	0.683068	0.999702	1
Desulfosporosinus sp2	552	1671	11047	57	0.682659	0.999708	1
Proteus vulgaris	552	2359	11047	87	0.738068	0.999721	1
Lactobacillus_H vaginalis	552	1243	11047	39	0.627912	0.999722	1
Allofustis seminis	552	1120	11047	34	0.607528	0.999725	1
Prevotella conceptionensis	552	1580	11047	53	0.671311	0.999727	1
Muribaculum sp1	552	1488	11047	49	0.65902	0.999744	1
Dorea scindens	552	1748	11047	60	0.686934	0.999748	1
Streptococcus agalactiae	552	1490	11047	49	0.658135	0.999755	1
Proteus mirabilis	552	2344	11047	86	0.734254	0.999758	1
Sutterella sp3	552	1491	11047	49	0.657694	0.999761	1
Lactobacillus_B saerimneri	552	1225	11047	38	0.620802	0.999763	1
Eremococcus coleocola	552	1276	11047	40	0.627357	0.999774	1
Blautia_A obeum	552	1801	11047	62	0.688943	0.99978	1
Acinetobacter sp15	552	2170	11047	78	0.71935	0.999787	1
Bittarella massiliensis	552	1499	11047	49	0.654184	0.9998	1
Lachnoanaerobaculum saburreum_A	552	1689	11047	57	0.675384	0.999802	1
Agathobacter faecis	552	1783	11047	61	0.684674	0.999803	1
Pseudomonas_E putida_C	552	2645	11047	99	0.749057	0.999804	1
Desulfovibrio_A sp1	552	1830	11047	63	0.688961	0.999805	1
Photorhabdus temperata	552	2311	11047	84	0.727419	0.999808	1
Neisseria_D elongata	552	1715	11047	58	0.676814	0.999812	1
Bartonella tribocorum	552	1235	11047	38	0.615775	0.999814	1
Streptococcus mitis_AD	552	1385	11047	44	0.635782	0.999828	1
Desulfovibrio_D sp1	552	1743	11047	59	0.677423	0.99983	1
Roseburia inulinivorans	552	1860	11047	64	0.688608	0.999831	1
Xenorhabdus khoisanae	552	2295	11047	83	0.72377	0.999831	1
Nitrosomonas communis_A	552	1954	11047	68	0.696449	0.999836	1
Granulicatella maltaromaticum	552	1315	11047	41	0.62397	0.99984	1
Pseudomonas_E helleri	552	2571	11047	95	0.739481	0.999852	1
Ruminococcus_B lactaris	552	1632	11047	54	0.662184	0.999854	1
Streptococcus infantis_A	552	1369	11047	43	0.628594	0.999859	1
UBA12411 sp1	552	811	11047	21	0.518208	0.999864	1
Coprococcus eutactus_A	552	1636	11047	54	0.660565	0.999867	1
Faecalibacterium prausnitzii_B	552	1566	11047	51	0.651754	0.999871	1
UBA11963 sp1	552	919	11047	25	0.544415	0.999871	1
Lactobacillus_B aviarius	552	1150	11047	34	0.591679	0.999871	1
Eikenella sp1	552	1471	11047	47	0.639426	0.999874	1
Acetobacter persici	552	2013	11047	70	0.69592	0.999875	1
Desulfovibrio_H sp1	552	1852	11047	63	0.680777	0.999878	1
Peptoniphilus_A lacrimalis	552	1280	11047	39	0.609761	0.999887	1
Streptococcus infantarius	552	1476	11047	47	0.63726	0.999888	1
Snodgrassella alvi_A	552	1597	11047	52	0.651634	0.99989	1
Fusobacterium animalis	552	1501	11047	48	0.639979	0.999891	1
Yersinia massiliensis	552	2676	11047	99	0.740379	0.999892	1
Psychrobacter piscatorii	552	1883	11047	64	0.680197	0.999897	1
Ruminococcus_C sp2	552	1408	11047	44	0.625396	0.999901	1
Pediococcus acidilactici	552	1336	11047	41	0.614162	0.999904	1
Bavariicoccus seileri	552	1459	11047	46	0.630969	0.999906	1
Bacteroides cellulosilyticus	552	2075	11047	72	0.694416	0.99991	1
Leuconostoc kimchii	552	1339	11047	41	0.612786	0.999911	1
Acinetobacter sp4	552	2099	11047	73	0.69601	0.999912	1
Lactobacillus intestinalis	552	1266	11047	38	0.600697	0.999914	1
Streptococcus henryi	552	1560	11047	50	0.641432	0.999915	1
Aggregatibacter actinomycetemcomitans	552	1658	11047	54	0.6518	0.999919	1
UBA2813 sp1	552	1168	11047	34	0.582561	0.99992	1
Streptococcus varani	552	1490	11047	47	0.631272	0.99992	1
Morococcus cerebrosus	552	1755	11047	58	0.661388	0.999923	1
CAG-269 sp1	552	1016	11047	28	0.551531	0.999923	1
Tannerella sp1	552	1492	11047	47	0.630426	0.999924	1
Gallibacterium sp2	552	1804	11047	60	0.66561	0.999926	1
Gluconobacter albidus	552	1898	11047	64	0.674822	0.999926	1
Neisseria meningitidis	552	1590	11047	51	0.641916	0.999926	1
Lactobacillus_K futsaii	552	1396	11047	43	0.616436	0.999927	1
Streptococcus pseudopneumoniae_B	552	1421	11047	44	0.619675	0.999928	1
Pseudomonas_E putida_B	552	2653	11047	97	0.731711	0.999929	1
Stenotrophomonas acidaminiphila	552	2247	11047	79	0.703606	0.999929	1
Clostridium_A leptum	552	1618	11047	52	0.643176	0.999933	1
Lactobacillus_F plantarum	552	1642	11047	53	0.645964	0.999933	1
Bartonella rattaustraliani	552	1202	11047	35	0.582732	0.999936	1
Streptococcus sp2	552	1548	11047	49	0.633476	0.999936	1
Geoalkalibacter_A subterraneus	552	1930	11047	65	0.674002	0.999939	1
Megasphaera cerevisiae	552	1694	11047	55	0.649762	0.999939	1
Acinetobacter bohemicus	552	2048	11047	70	0.684027	0.999941	1
Eubacterium_K angustum	552	1625	11047	52	0.640406	0.999943	1
Erysipelatoclostridium ramosum	552	1673	11047	54	0.645956	0.999943	1
Hungatella hathewayi	552	2189	11047	76	0.694821	0.999944	1
Lactobacillus_C saniviri	552	1408	11047	43	0.611183	0.999946	1
Xenorhabdus innexi	552	2238	11047	78	0.697493	0.999947	1
Lactobacillus_H ingluviei	552	1360	11047	41	0.603323	0.999948	1
Bartonella grahamii	552	1235	11047	36	0.583366	0.999948	1
Spiroplasma kunkelii	552	617	11047	13	0.421661	0.999949	1
Caenarcanum bioreactoricola	552	1005	11047	27	0.537654	0.99995	1
Alistipes putredinis	552	1436	11047	44	0.613202	0.99995	1
Selenomonas_B ruminantium	552	1893	11047	63	0.666032	0.999951	1
Gulbenkiania mobilis	552	2057	11047	70	0.681034	0.999951	1
Lactobacillus_G buchneri	552	1438	11047	44	0.612349	0.999953	1
Prevotellamassilia timonensis	552	1536	11047	48	0.625396	0.999953	1
Haemophilus_B ducreyi	552	1389	11047	42	0.605135	0.999953	1
Ruminococcus_E bromii_A	552	1414	11047	43	0.608589	0.999953	1
UBA8904 sp1	552	1683	11047	54	0.642118	0.999955	1
Bifidobacterium cuniculi	552	1267	11047	37	0.584427	0.999956	1
Streptococcus dysgalactiae	552	1442	11047	44	0.61065	0.999957	1
Haemophilus_A parahaemolyticus	552	1661	11047	53	0.638574	0.999957	1
Comamonas kerstersii	552	2040	11047	69	0.6769	0.999958	1
Pseudomonas_D pachastrellae	552	2340	11047	82	0.701299	0.999958	1
Treponema_D sp2	552	1686	11047	54	0.640976	0.999958	1
Blautia_A schinkii	552	1997	11047	67	0.671432	0.999961	1
Prevotella stercorea	552	1496	11047	46	0.615363	0.999962	1
Streptococcus mitis_F	552	1373	11047	41	0.597611	0.999962	1
Fusobacterium vincentii	552	1472	11047	45	0.611801	0.999962	1
Agrobacterium tumefaciens	552	2550	11047	91	0.714178	0.999963	1
Parabacteroides merdae	552	1882	11047	62	0.659291	0.999963	1
Ruminococcus_D albus	552	1644	11047	52	0.633005	0.999964	1
UBA9934 sp1	552	657	11047	14	0.42645	0.999964	1
Acidithiobacillus ferrooxidans_A	552	1645	11047	52	0.63262	0.999965	1
Thioalkalivibrio_A sulfidiphilus	552	2095	11047	71	0.678234	0.999965	1
Bartonella florencae	552	1225	11047	35	0.571791	0.999965	1
Nitrosomonas eutropha	552	1766	11047	57	0.645936	0.999965	1
Fusobacterium hwasookii	552	1549	11047	48	0.620148	0.999966	1
Sphingobium faniae	552	2073	11047	70	0.675778	0.999966	1
Clostridium saudiense	552	1888	11047	62	0.657196	0.999968	1
CAG-269 sp3	552	994	11047	26	0.523471	0.999968	1
Simonsiella muelleri	552	1577	11047	49	0.621827	0.999969	1
Lactobacillus_J shenzhenensis	552	1455	11047	44	0.605194	0.999969	1
Escherichia coli_A	552	2806	11047	102	0.727475	0.999969	1
Caballeronia sp1	552	2785	11047	101	0.725774	0.99997	1
Enterorhabdus mucosicola	552	1359	11047	40	0.589041	0.999972	1
Enterococcus faecalis	552	1751	11047	56	0.64004	0.999972	1
Dialister_A pneumosintes	552	1078	11047	29	0.538375	0.999972	1
Centipeda sp2	552	1632	11047	51	0.625396	0.999973	1
UBA4334 sp1	552	1511	11047	46	0.609254	0.999974	1
Marinobacterium litorale	552	2248	11047	77	0.685488	0.999974	1
Lamprocystis purpurea	552	2386	11047	83	0.696166	0.999974	1
Desulfovibrio desulfuricans	552	1803	11047	58	0.64378	0.999975	1
Tyzzerella sp1	552	1659	11047	52	0.627281	0.999975	1
Parasutterella excrementihominis	552	1513	11047	46	0.608449	0.999975	1
Prevotella sp35	552	1391	11047	41	0.589878	0.999976	1
Nitrosomonas halophila	552	1878	11047	61	0.650039	0.999977	1
Fusobacterium_A ulcerans	552	1735	11047	55	0.634408	0.999977	1
Bacteroides gallinarum	552	1807	11047	58	0.642355	0.999977	1
Leptotrichia trevisanii	552	1418	11047	42	0.592759	0.999978	1
Peptoniphilus_A grossensis	552	1368	11047	40	0.585166	0.999978	1
Syntrophus aciditrophicus	552	1737	11047	55	0.633677	0.999978	1
Pseudomonas_E orientalis	552	2712	11047	97	0.715793	0.999979	1
Fimbriiglobus ruber	552	2165	11047	73	0.674792	0.999979	1
UBA733 sp3	552	928	11047	23	0.496004	0.999979	1
F082 sp1	552	1321	11047	38	0.575687	0.99998	1
Methylophaga frappieri	552	1837	11047	59	0.642759	0.99998	1
Burkholderia multivorans	552	2626	11047	93	0.708751	0.99998	1
Pseudomonas citronellolis	552	2806	11047	101	0.720342	0.999981	1
Alistipes finegoldii	552	1597	11047	49	0.61404	0.999981	1
Dialister sp1	552	1374	11047	40	0.582611	0.999981	1
Bacteroides_B dorei	552	1911	11047	62	0.649286	0.999981	1
Clostridium_M citroniae	552	2123	11047	71	0.669289	0.999981	1
Butyricicoccus desmolans	552	1550	11047	47	0.606836	0.999982	1
Serratia marcescens_H	552	2720	11047	97	0.713688	0.999982	1
Pseudomonas_B luteola	552	2587	11047	91	0.703964	0.999983	1
Neisseria polysaccharea	552	1602	11047	49	0.612123	0.999983	1
Trabulsiella guamensis	552	2611	11047	92	0.705158	0.999983	1
UBA9983 sp1	552	619	11047	12	0.387968	0.999984	1
Weissella jogaejeotgali	552	1278	11047	36	0.563737	0.999984	1
Moraxella equi	552	1679	11047	52	0.619809	0.999985	1
Aeromonas veronii	552	2616	11047	92	0.70381	0.999985	1
UBA9973 sp13	552	591	11047	11	0.372486	0.999985	1
Streptococcus ictaluri	552	1385	11047	40	0.577984	0.999986	1
Lactobacillus_G sunkii	552	1461	11047	43	0.589011	0.999986	1
Weissella oryzae	552	1207	11047	33	0.547157	0.999986	1
Bartonella washoensis	552	1233	11047	34	0.55185	0.999986	1
Peptoniphilus obesi	552	1233	11047	34	0.55185	0.999986	1
UBA5454 sp1	552	1685	11047	52	0.617602	0.999987	1
Sphingobium cloacae	552	2068	11047	68	0.658057	0.999987	1
Basfia succiniciproducens	552	1759	11047	55	0.625752	0.999987	1
XYB1-FULL-32-11 sp1	552	657	11047	13	0.395989	0.999987	1
Lactobacillus gigeriorum	552	1211	11047	33	0.54535	0.999988	1
Lactobacillus_E bifermentans	552	1615	11047	49	0.607196	0.999988	1
Mycoplasma_D spumans	552	500	11047	8	0.320203	0.999988	1
UBA9973 sp1	552	659	11047	13	0.394787	0.999988	1
Acidovorax_B delafieldii	552	2238	11047	75	0.670666	0.999989	1
Campylobacter subantarcticus	552	1343	11047	38	0.566256	0.999989	1
Rugosibacter aromaticivorans	552	1837	11047	58	0.631865	0.999989	1
Catenibacterium mitsuokai	552	1445	11047	42	0.581683	0.999989	1
UBA1033 sp3	552	1395	11047	40	0.57384	0.999989	1
Acinetobacter tandoii	552	2006	11047	65	0.648467	0.999989	1
Citrobacter freundii_A	552	2767	11047	98	0.708798	0.999989	1
Ruminococcus_B sp1	552	1912	11047	61	0.63848	0.99999	1
Zag111 sp2	552	1165	11047	31	0.532526	0.99999	1
CAG-273 sp1	552	978	11047	24	0.491109	0.99999	1
Marvinbryantia formatexigens	552	1770	11047	55	0.621863	0.99999	1
Selenomonas_A ruminantium_B	552	1843	11047	58	0.629808	0.99999	1
Clostridium_M clostridioforme	552	1963	11047	63	0.642282	0.99999	1
Lactobacillus_C paracasei	552	1575	11047	47	0.597204	0.99999	1
Lactobacillus equicursoris	552	1273	11047	35	0.550231	0.999991	1
C7867-006 sp1	552	636	11047	12	0.377598	0.999991	1
Hafnia alvei	552	2664	11047	93	0.698641	0.999991	1
Moritella viscosa	552	2459	11047	84	0.683638	0.999992	1
UBA7642 sp2	552	929	11047	22	0.473928	0.999992	1
Porphyromonas catoniae	552	1251	11047	34	0.54391	0.999992	1
UBA2268 sp1	552	1507	11047	44	0.584312	0.999992	1
Eikenella sp3	552	1432	11047	41	0.572989	0.999992	1
Mobiluncus mulieris	552	1332	11047	37	0.555908	0.999993	1
Morganella psychrotolerans	552	2304	11047	77	0.668827	0.999993	1
Gluconobacter cerinus	552	1904	11047	60	0.630652	0.999993	1
Cupriavidus metallidurans	552	2562	11047	88	0.687399	0.999993	1
Mycoplasma_E conjunctivae	552	515	11047	8	0.310877	0.999993	1
Hungatella hathewayi_A	552	2240	11047	74	0.661133	0.999994	1
Riemerella columbina	552	1466	11047	42	0.573351	0.999994	1
UBA4334 sp3	552	1466	11047	42	0.573351	0.999994	1
Komagataeibacter rhaeticus	552	1909	11047	60	0.629	0.999994	1
Peptoniphilus_B duerdenii	552	1339	11047	37	0.553002	0.999994	1
GWA2-45-9 sp1	552	550	11047	9	0.32748	0.999994	1
Desulfovibrio_G africanus	552	2053	11047	66	0.643369	0.999994	1
Shewanella putrefaciens	552	2474	11047	84	0.679493	0.999994	1
Moraxella caviae	552	1568	11047	46	0.587107	0.999994	1
Arcobacter cryaerophilus	552	1518	11047	44	0.580078	0.999994	1
Streptococcus lutetiensis	552	1366	11047	38	0.556722	0.999994	1
XYA2-FULL-43-15 sp1	552	709	11047	14	0.395173	0.999994	1
Mycoplasma_D hyosynoviae	552	484	11047	7	0.28944	0.999994	1
Lactococcus lactis	552	1545	11047	45	0.582894	0.999994	1
Haemophilus influenzae_A	552	1521	11047	44	0.578934	0.999995	1
Criibacterium bergeronii	552	1369	11047	38	0.555502	0.999995	1
Clostridium butyricum	552	2058	11047	66	0.641806	0.999995	1
Trichococcus flocculiformis	552	1818	11047	56	0.616452	0.999995	1
Lactobacillus_H mucosae	552	1396	11047	39	0.559094	0.999995	1
Streptococcus marmotae	552	1396	11047	39	0.559094	0.999995	1
Cupriavidus pauculus	552	2504	11047	85	0.679344	0.999995	1
Muribacter muris	552	1748	11047	53	0.606792	0.999995	1
Ruminiclostridium straminisolvens	552	1870	11047	58	0.620714	0.999995	1
Veillonella montpellierensis	552	1347	11047	37	0.549717	0.999995	1
Holospora undulata	552	714	11047	14	0.392406	0.999995	1
Cardiobacterium valvarum	552	1626	11047	48	0.59078	0.999995	1
Acetobacter pasteurianus	552	1823	11047	56	0.614761	0.999995	1
UBA9973 sp8	552	590	11047	10	0.339198	0.999995	1
Bartonella rattimassiliensis	552	1193	11047	31	0.520028	0.999995	1
Bacteroides_F pectinophilus	552	1604	11047	47	0.586406	0.999996	1
Fournierella massiliensis	552	1654	11047	49	0.592879	0.999996	1
UBA8515 sp2	552	656	11047	12	0.366086	0.999996	1
Lactobacillus_K nodensis	552	1455	11047	41	0.563931	0.999996	1
Anaerostipes hadrus	552	1656	11047	49	0.592163	0.999996	1
MR-S7 sp1	552	2351	11047	78	0.663968	0.999996	1
Lactobacillus_C sharpeae	552	1301	11047	35	0.538389	0.999996	1
Leptotrichia hofstadii	552	1430	11047	40	0.559795	0.999996	1
Peptoniphilus_D asaccharolyticus	552	1353	11047	37	0.54728	0.999996	1
Streptococcus pseudopneumoniae_D	552	1405	11047	39	0.555512	0.999996	1
Lactobacillus_B agilis	552	1482	11047	42	0.567161	0.999996	1
Ruminococcus_B glycyrrhizinilyticum	552	1707	11047	51	0.597918	0.999996	1
Gemella bergeriae	552	1250	11047	33	0.528335	0.999996	1
Lactobacillus_B salivarius	552	1380	11047	38	0.551074	0.999996	1
Acholeplasma_A axanthum	552	1036	11047	25	0.482931	0.999996	1
Streptococcus timonensis	552	1356	11047	37	0.546069	0.999996	1
UBA10190 sp1	552	811	11047	17	0.419501	0.999996	1
Hespellia stercorisuis	552	1784	11047	54	0.605765	0.999996	1
Scalindua rubra	552	1761	11047	53	0.602312	0.999996	1
Nitrosomonas communis	552	1956	11047	61	0.624117	0.999997	1
Sporolactobacillus terrae	552	1956	11047	61	0.624117	0.999997	1
Neisseria lactamica	552	1588	11047	46	0.579712	0.999997	1
CAG-488 sp2	552	1334	11047	36	0.540072	0.999997	1
C7867-002 sp1	552	598	11047	10	0.33466	0.999997	1
Megamonas funiformis	552	1639	11047	48	0.586094	0.999997	1
Lactobacillus hominis	552	1203	11047	31	0.515705	0.999997	1
Mycoplasma_AA haemobos	552	343	11047	3	0.175038	0.999997	1
Providencia stuartii	552	2430	11047	81	0.667089	0.999997	1
Paracoccus sanguinis	552	2054	11047	65	0.633313	0.999997	1
UBA9649 sp1	552	1438	11047	40	0.556681	0.999997	1
Bordetella_A petrii	552	2221	11047	72	0.648768	0.999997	1
Anaerovibrio lipolyticus_B	552	1591	11047	46	0.578619	0.999997	1
Paraburkholderia phenoliruptrix	552	2731	11047	94	0.688829	0.999997	1
Alysiella crassa	552	1741	11047	52	0.597737	0.999997	1
Anaerotignum propionicum	552	1642	11047	48	0.585024	0.999997	1
Xenorhabdus vietnamensis	552	2247	11047	73	0.650167	0.999997	1
Phytoplasma aurantifolia	552	345	11047	3	0.174023	0.999997	1
Marinobacter hydrocarbonoclasticus	552	2411	11047	80	0.664046	0.999997	1
Eubacterium limosum	552	1890	11047	58	0.614146	0.999997	1
Pseudomonas_E rhodesiae	552	2689	11047	92	0.684703	0.999997	1
UBA5239 sp1	552	1519	11047	43	0.566521	0.999997	1
Bacteroides_A sp1	552	1793	11047	54	0.602724	0.999997	1
Prevotella falsenii	552	1392	11047	38	0.546323	0.999997	1
Citrobacter werkmanii	552	2827	11047	98	0.693754	0.999997	1
Lactobacillus gasseri	552	1183	11047	30	0.507507	0.999997	1
Pantoea rodasii_A	552	2554	11047	86	0.67388	0.999997	1
Pelistega indica	552	1746	11047	52	0.596025	0.999997	1
Halomonas sp3	552	2392	11047	79	0.660954	0.999997	1
Paraprevotella clara	552	1697	11047	50	0.589649	0.999997	1
Staphylococcus intermedius	552	1723	11047	51	0.592366	0.999997	1
UBA9973 sp3	552	669	11047	12	0.358972	0.999997	1
Oscillibacter valericigenes	552	1724	11047	51	0.592022	0.999997	1
Pseudomonas_E fluorescens_E	552	2809	11047	97	0.691075	0.999997	1
Phytoplasma sp1	552	431	11047	5	0.232166	0.999998	1
UBA6382 sp3	552	1267	11047	33	0.521246	0.999998	1
Ruminococcus_D albus_B	552	1726	11047	51	0.591336	0.999998	1
Cloacibacillus evryensis	552	1702	11047	50	0.587917	0.999998	1
Streptococcus canis	552	1373	11047	37	0.539308	0.999998	1
Desulfovibrio_C alaskensis	552	1826	11047	55	0.602792	0.999998	1
Acetivibrio_A ethanolgignens	552	1728	11047	51	0.590652	0.999998	1
UBA12044 sp1	552	575	11047	9	0.313242	0.999998	1
Lactobacillus_M selangorensis	552	1269	11047	33	0.520424	0.999998	1
Moraxella cuniculi	552	1528	11047	43	0.563184	0.999998	1
Novosphingobium resinovorum	552	2400	11047	79	0.658751	0.999998	1
Intestinimonas massiliensis	552	1629	11047	47	0.577407	0.999998	1
Lactobacillus_B equi	552	1349	11047	36	0.534067	0.999998	1
Butyrivibrio sp5	552	1853	11047	56	0.604808	0.999998	1
Muribaculum sp11	552	1297	11047	34	0.524619	0.999998	1
Pseudomonas_E putida_H	552	2611	11047	88	0.674499	0.999998	1
Gallionella capsiferriformans	552	1830	11047	55	0.601474	0.999998	1
Moraxella bovis	552	1682	11047	49	0.583009	0.999998	1
Rodentibacter rarus	552	1757	11047	52	0.592293	0.999998	1
Streptococcus porci	552	1455	11047	40	0.550177	0.999998	1
Stenotrophomonas sp23	552	2359	11047	77	0.653233	0.999998	1
Collinsella stercoris	552	1248	11047	32	0.513146	0.999998	1
Pediococcus inopinatus	552	1301	11047	34	0.523006	0.999998	1
Pseudomonas_E syringae_C	552	2685	11047	91	0.67827	0.999998	1
Mycoplasma_G bovigenitalium	552	546	11047	8	0.293226	0.999998	1
Muribaculum sp3	552	1407	11047	38	0.540499	0.999998	1
Hafnia alvei_A	552	2641	11047	89	0.674414	0.999998	1
Oxalobacter formigenes	552	1511	11047	42	0.556276	0.999998	1
Citrobacter_A amalonaticus_A	552	2756	11047	94	0.682581	0.999998	1
Leuconostoc citreum	552	1278	11047	33	0.516759	0.999998	1
Acinetobacter bereziniae	552	2128	11047	67	0.630099	0.999998	1
Fusobacterium nucleatum_F	552	1487	11047	41	0.551796	0.999998	1
Acidaminococcus intestini	552	1462	11047	40	0.547543	0.999998	1
Mycoplasma_A wenyonii	552	312	11047	2	0.128286	0.999998	1
ATCC-29904 sp1	552	2669	11047	90	0.674838	0.999998	1
Rhodanobacter denitrificans	552	2226	11047	71	0.63832	0.999998	1
Photorhabdus temperata_B	552	2344	11047	76	0.648875	0.999998	1
Thauera aminoaromatica	552	2297	11047	74	0.644727	0.999998	1
Lactobacillus_J harbinensis	552	1464	11047	40	0.546795	0.999998	1
Chelonobacter testudinis	552	1915	11047	58	0.606128	0.999998	1
Succinivibrio dextrinosolvens_A	552	1668	11047	48	0.575904	0.999998	1
Clostridium_B kluyveri_A	552	1940	11047	59	0.608633	0.999998	1
CAG-245 sp1	552	1066	11047	25	0.469341	0.999998	1
Bacteroides caccae	552	1892	11047	57	0.602919	0.999999	1
Xanthomonas gardneri	552	2441	11047	80	0.655885	0.999999	1
UBA3839 sp1	552	1518	11047	42	0.553711	0.999999	1
Anaerococcus obesiensis	552	1389	11047	37	0.533095	0.999999	1
Anaerococcus vaginalis	552	1284	11047	33	0.514345	0.999999	1
UBA10566 sp2	552	1337	11047	35	0.523892	0.999999	1
Anaeromusa acidaminophila	552	1942	11047	59	0.608006	0.999999	1
Eggerthella lenta	552	1570	11047	44	0.560865	0.999999	1
C941 sp3	552	1364	11047	36	0.528194	0.999999	1
CAG-180 sp1	552	1285	11047	33	0.513944	0.999999	1
Methylomicrobium agile	552	2184	11047	69	0.632269	0.999999	1
Ruegeria_A mobilis	552	2279	11047	73	0.641038	0.999999	1
Roseburia hominis	552	1722	11047	50	0.581088	0.999999	1
Hepatoplasma crinochetorum_A	552	482	11047	6	0.249121	0.999999	1
Anaeromassilibacillus senegalensis	552	1599	11047	45	0.563209	0.999999	1
Citrobacter freundii	552	2770	11047	94	0.679131	0.999999	1
Laribacter hongkongensis	552	1971	11047	60	0.609214	0.999999	1
Mycoplasma capricolum	552	623	11047	10	0.321231	0.999999	1
Campylobacter coli	552	1446	11047	39	0.539761	0.999999	1
Nitrosomonas mobilis	552	1825	11047	54	0.592156	0.999999	1
Blautia_A hydrogenotrophica	552	1752	11047	51	0.582561	0.999999	1
Actinobacillus suis	552	1777	11047	52	0.585627	0.999999	1
Coprococcus eutactus	552	1602	11047	45	0.562154	0.999999	1
UBA12026 sp1	552	658	11047	11	0.334558	0.999999	1
Facklamia hominis	552	1265	11047	32	0.50625	0.999999	1
Actinobacillus equuli	552	1729	11047	50	0.578736	0.999999	1
Marinobacter sp1	552	2240	11047	71	0.634331	0.999999	1
Holospora obtusa	552	724	11047	13	0.359344	0.999999	1
Megasphaera sp2	552	1580	11047	44	0.557315	0.999999	1
46-80 sp3	552	1606	11047	45	0.560754	0.999999	1
Sedimentibacter sp3	552	1832	11047	54	0.589893	0.999999	1
Bordetella hinzii	552	2244	11047	71	0.6332	0.999999	1
Paracoccus aminovorans	552	2269	11047	72	0.635043	0.999999	1
Edwardsiella hoshinae	552	2317	11047	74	0.639162	0.999999	1
UBA2211 sp1	552	562	11047	8	0.284878	0.999999	1
Cardiobacterium hominis	552	1736	11047	50	0.576402	0.999999	1
Lactobacillus_G farraginis	552	1482	11047	40	0.540153	0.999999	1
Granulicatella adiacens	552	1352	11047	35	0.51808	0.999999	1
UBA1103 sp1	552	528	11047	7	0.26532	0.999999	1
Bifidobacterium vaginale_B	552	997	11047	22	0.441604	0.999999	1
Helcococcus sueciensis	552	1082	11047	25	0.4624	0.999999	1
Lactobacillus_H vaccinostercus	552	1432	11047	38	0.531063	0.999999	1
Chania sp1	552	2625	11047	87	0.663277	0.999999	1
Hafnia proteus	552	2602	11047	86	0.661449	0.999999	1
Spiroplasma poulsonii	552	666	11047	11	0.33054	0.999999	1
Mycoplasma_E molare	552	565	11047	8	0.283365	0.999999	1
Phytoplasma phoenicium	552	325	11047	2	0.123155	0.999999	1
Phytoplasma australiense	552	415	11047	4	0.192893	0.999999	1
Flavobacterium psychrophilum	552	1590	11047	44	0.55381	0.999999	1
Ideonella_A sakaiensis	552	2419	11047	78	0.645303	0.999999	1
Dialister micraerophilus	552	1114	11047	26	0.467082	0.999999	1
UBA12088 sp1	552	701	11047	12	0.342585	0.999999	1
Holdemanella biformis	552	1437	11047	38	0.529215	0.999999	1
Butyrivibrio proteoclasticus	552	1744	11047	50	0.573758	0.999999	1
Metallibacterium scheffleri	552	1893	11047	56	0.592029	0.999999	1
Acidaminococcus fermentans	552	1516	11047	41	0.54124	0.999999	1
Endozoicomonas montiporae	552	2281	11047	72	0.631702	0.999999	1
Yersinia bercovieri	552	2517	11047	82	0.651982	0.999999	1
Anaerococcus lactolyticus	552	1334	11047	34	0.510068	0.999999	1
Pluralibacter gergoviae	552	2818	11047	95	0.674665	0.999999	1
CAG-269 sp2	552	1033	11047	23	0.445587	0.999999	1
Acidomonas methanolica	552	1896	11047	56	0.591092	0.999999	1
Pectobacterium carotovorum_E	552	2565	11047	84	0.655386	0.999999	1
UBA9973 sp6	552	570	11047	8	0.28088	0.999999	1
Roseovarius sp1	552	2283	11047	72	0.631149	0.999999	1
Moraxella bovoculi	552	1596	11047	44	0.551728	0.999999	1
Ndongobacter massiliensis	552	1201	11047	29	0.483237	0.999999	1
Lactobacillus_G senmaizukei	552	1283	11047	32	0.499147	0.999999	1
Dehalococcoides mccartyi	552	1147	11047	27	0.471092	0.999999	1
UBA2277 sp1	552	606	11047	9	0.297218	0.999999	1
Paraburkholderia tuberum	552	2776	11047	93	0.670454	0.999999	1
Synechococcus_B spongiarum_A	552	1417	11047	37	0.522561	0.999999	1
Bartonella senegalensis	552	1203	11047	29	0.482434	0.999999	1
Citrobacter sp1	552	2731	11047	91	0.666845	0.999999	1
Lactobacillus_G parabuchneri	552	1444	11047	38	0.52665	0.999999	1
UBA4345 sp1	552	1522	11047	41	0.539106	0.999999	1
Mucinivorans hirudinis	552	1445	11047	38	0.526285	0.999999	1
Gemmata massiliana	552	2145	11047	66	0.615775	0.999999	1
Chlorobium phaeoclathratiforme	552	1626	11047	45	0.553856	0.999999	1
Gallionella sp3	552	1652	11047	46	0.557254	0.999999	1
Pseudomonas_E syringae_D	552	2595	11047	85	0.655521	0.999999	1
Pseudomonas_J alcaligenes	552	2572	11047	84	0.653602	0.999999	1
2-02-FULL-44-35 sp1	552	502	11047	6	0.239195	0.999999	1
Mycoplasma_G primatum	552	539	11047	7	0.259905	0.999999	1
Bacteroides finegoldii	552	1854	11047	54	0.582894	0.999999	1
Fructobacillus ficulneus	552	1096	11047	25	0.456494	0.999999	1
Lagierella massiliensis	552	1234	11047	30	0.486532	0.999999	1
KLE1615 sp1	552	1755	11047	50	0.570162	0.999999	1
UBA4951 sp1	552	895	11047	18	0.40249	0.999999	1
UBA7642 sp1	552	895	11047	18	0.40249	0.999999	1
Aerophobus profundus	552	1181	11047	28	0.474475	0.999999	1
Pseudomonas_A stutzeri_B	552	2435	11047	78	0.641063	0.999999	1
Mycoplasma_J mobile	552	541	11047	7	0.258944	0.999999	1
Methylibium petroleiphilum	552	2342	11047	74	0.632339	0.999999	1
Methylomonas koyamae_A	552	2342	11047	74	0.632339	0.999999	1
Pseudomonas_E taiwanensis	552	2577	11047	84	0.652334	0.999999	1
Streptococcus pseudopneumoniae_G	552	1398	11047	36	0.515348	0.999999	1
Pseudomonas_E coronafaciens	552	2578	11047	84	0.652081	0.999999	1
Lactobacillus_L dextrinicus	552	1265	11047	31	0.490429	0.999999	1
Lactobacillus delbrueckii_A	552	1238	11047	30	0.48496	1	1
Stenoxybacter acetivorans	552	1607	11047	44	0.547951	1	1
Sphaerochaeta sp1	552	1556	11047	42	0.540188	1	1
Fusobacterium_A varium	552	1659	11047	46	0.554903	1	1
Acinetobacter sp8	552	2008	11047	60	0.597988	1	1
Lactobacillus kullabergensis	552	1157	11047	27	0.46702	1	1
UBA9630 sp1	552	614	11047	9	0.293345	1	1
UBA4334 sp2	552	1454	11047	38	0.523027	1	1
Riemerella columbipharyngis	552	1295	11047	32	0.494522	1	1
Piscirickettsia litoralis	552	1737	11047	49	0.564549	1	1
Anaerosporobacter mobilis	552	2010	11047	60	0.597393	1	1
Marinobacterium stanieri	552	2371	11047	75	0.633046	1	1
2-01-FULL-33-17 sp1	552	508	11047	6	0.23637	1	1
Lactobacillus_H frumenti	552	1215	11047	29	0.477669	1	1
Stenotrophomonas maltophilia	552	2349	11047	74	0.630455	1	1
RF16 sp8	552	1297	11047	32	0.493759	1	1
Methylomicrobium album	552	2182	11047	67	0.614505	1	1
Ureaplasma urealyticum	552	509	11047	6	0.235906	1	1
UBA1550 sp3	552	582	11047	8	0.275088	1	1
UBA9645 sp1	552	812	11047	15	0.369692	1	1
Pseudanabaena biceps	552	2111	11047	64	0.606732	1	1
Kosakonia radicincitans	552	2795	11047	93	0.665896	1	1
Arcobacter lanthieri	552	1485	11047	39	0.525586	1	1
Desulfovibrio_A vulgaris	552	1767	11047	50	0.56629	1	1
Mageeibacillus indolicus	552	1107	11047	25	0.451958	1	1
Helicobacter_D apodemus	552	1381	11047	35	0.5072	1	1
Mycoplasma_AA haemofelis	552	341	11047	2	0.117376	1	1
Synechococcus_B spongiarum_D	552	1328	11047	33	0.497303	1	1
Pasteurella multocida_A	552	1618	11047	44	0.544226	1	1
UBA9569 sp1	552	586	11047	8	0.273211	1	1
Smithella sp1	552	1696	11047	47	0.554597	1	1
Bifidobacterium stercoris	552	1305	11047	32	0.490732	1	1
Hepatoplasma crinochetorum	552	476	11047	5	0.210217	1	1
Desulfovibrio piger	552	1544	11047	41	0.531425	1	1
Pasteurella_A skyensis	552	1570	11047	42	0.535371	1	1
Phocea massiliensis	552	1413	11047	36	0.509877	1	1
UBA11549 sp1	552	1333	11047	33	0.495438	1	1
79-D21 sp1	552	1113	11047	25	0.449521	1	1
Burkholderia sp15	552	2596	11047	84	0.64756	1	1
Acholeplasma equifetale	552	940	11047	19	0.404512	1	1
Pseudomonas_E mosselii	552	2666	11047	87	0.653077	1	1
CAG-288 sp1	552	999	11047	21	0.420687	1	1
Ruminococcus_D albus_A	552	1674	11047	46	0.54993	1	1
Lactococcus garvieae_A	552	1361	11047	34	0.499949	1	1
Didymococcus colitermitum	552	1826	11047	52	0.569912	1	1
Porticoccus hydrocarbonoclasticus	552	1975	11047	58	0.587714	1	1
Parabacteroides distasonis	552	1926	11047	56	0.581885	1	1
Leuconostoc pseudomesenteroides	552	1281	11047	31	0.484304	1	1
Mycoplasma_E ovipneumoniae	552	517	11047	6	0.232255	1	1
Prevotella scopos	552	1469	11047	38	0.517687	1	1
Enterorhabdus caecimuris	552	1337	11047	33	0.493955	1	1
Methylosarcina_A fibrata	552	2270	11047	70	0.617131	1	1
Novosphingobium naphthalenivorans	552	2198	11047	67	0.610032	1	1
UBA11524 sp1	552	1523	11047	40	0.525612	1	1
Ruminococcus_E bromii	552	1365	11047	34	0.498484	1	1
Orientia tsutsugamushi	552	792	11047	14	0.35376	1	1
Haemophilus haemolyticus_E	552	1577	11047	42	0.532995	1	1
Pseudomonas_E soli	552	2674	11047	87	0.651123	1	1
Massiliomicrobiota timonensis	552	1526	11047	40	0.524579	1	1
Anaerococcus hydrogenalis	552	1368	11047	34	0.497391	1	1
Serratia nematodiphila	552	2676	11047	87	0.650636	1	1
Clostridium_H sp3	552	1605	11047	43	0.536165	1	1
RF16 sp10	552	1260	11047	30	0.476492	1	1
Sphingobium sp5	552	2275	11047	70	0.615775	1	1
Helcococcus kunzii	552	1233	11047	29	0.470696	1	1
Mannheimia granulomatis	552	1759	11047	49	0.557488	1	1
Acidovorax_A citrulli	552	2324	11047	72	0.620014	1	1
Porphyromonas gingivicanis	552	1261	11047	30	0.476115	1	1
Acetobacter aceti	552	1960	11047	57	0.582001	1	1
UBA5124 sp2	552	631	11047	9	0.285442	1	1
UBA8498 sp2	552	631	11047	9	0.285442	1	1
Bacteroides neonati	552	1836	11047	52	0.566808	1	1
Thiosymbion oneisti	552	1911	11047	55	0.57598	1	1
Lactobacillus_F paraplantarum	552	1633	11047	44	0.539227	1	1
Ralstonia mannitolilytica	552	2373	11047	74	0.624079	1	1
Mycoplasma_D arginini	552	484	11047	5	0.206743	1	1
Bifidobacterium saguini	552	1317	11047	32	0.486261	1	1
UBA8498 sp7	552	632	11047	9	0.284991	1	1
Clostridium_AM magnum	552	2158	11047	65	0.602792	1	1
UBA7867 sp1	552	700	11047	11	0.314485	1	1
Bifidobacterium stellenboschense	552	1345	11047	33	0.491017	1	1
Lactobacillus_B ruminis	552	1372	11047	34	0.495941	1	1
Streptococcus mitis_AC	552	1372	11047	34	0.495941	1	1
Saccharibacter floricola	552	1452	11047	37	0.509965	1	1
Acetobacter tropicalis	552	1913	11047	55	0.575378	1	1
Thiobacillus denitrificans	552	2037	11047	60	0.589475	1	1
CAG-475 sp1	552	1039	11047	22	0.423753	1	1
Lactobacillus_C manihotivorans	552	1558	11047	41	0.52665	1	1
Campylobacter_A concisus_A	552	1453	11047	37	0.509614	1	1
C7867-006 sp2	552	562	11047	7	0.249268	1	1
Lactobacillus_G kisonensis	552	1481	11047	38	0.513492	1	1
CAG-605 sp2	552	831	11047	15	0.36124	1	1
UBA12079 sp1	552	526	11047	6	0.228282	1	1
UBA4124 sp1	552	526	11047	6	0.228282	1	1
Weissella confusa	552	1294	11047	31	0.479438	1	1
Acidithiobacillus albertensis	552	1766	11047	49	0.555278	1	1
28L sp2	552	1267	11047	30	0.47386	1	1
Mycoplasma_I agassizii	552	564	11047	7	0.248384	1	1
Chlorobium phaeobacteroides	552	1640	11047	44	0.536926	1	1
Nitrobacter hamburgensis	552	2116	11047	63	0.595841	1	1
Ruminococcus flavefaciens_C	552	1615	11047	43	0.532845	1	1
Zavarzinella formosa	552	2141	11047	64	0.598231	1	1
Proteiniclasticum ruminis	552	1845	11047	52	0.564043	1	1
Desulfosporosinus acididurans	552	2166	11047	65	0.600565	1	1
Leptospirillum_A ferriphilum	552	1432	11047	36	0.503112	1	1
Bartonella vinsonii_A	552	1215	11047	28	0.461198	1	1
Lactobacillus_K farciminis	552	1379	11047	34	0.493424	1	1
Melissococcus plutonius	552	1325	11047	32	0.483325	1	1
Providencia alcalifaciens_A	552	2336	11047	72	0.616829	1	1
Ureaplasma parvum	552	490	11047	5	0.204211	1	1
Enterococcus_B durans	552	1617	11047	43	0.532186	1	1
Comamonas sp1	552	2046	11047	60	0.586882	1	1
Listeria_A newyorkensis	552	1822	11047	51	0.560179	1	1
Bariatricus massiliensis	552	1797	11047	50	0.556836	1	1
RF16 sp12	552	1245	11047	29	0.466159	1	1
Pyramidobacter sp1	552	1488	11047	38	0.511077	1	1
Butyricicoccus sp1	552	1541	11047	40	0.519473	1	1
UBA8515 sp1	552	640	11047	9	0.281428	1	1
Ga6A1 sp1	552	1671	11047	45	0.538941	1	1
Aeromonas jandaei	552	2553	11047	81	0.63495	1	1
Lactobacillus_B hayakitensis	552	1163	11047	26	0.447403	1	1
Streptococcus suis	552	1490	11047	38	0.510391	1	1
Prevotella sp9	552	1384	11047	34	0.491641	1	1
Streptococcus mitis_Y	552	1384	11047	34	0.491641	1	1
Parvimonas micra	552	1192	11047	27	0.453307	1	1
Kingella kingae	552	1570	11047	41	0.522624	1	1
Treponema_D sp7	552	1518	11047	39	0.51416	1	1
Mycoplasma_G iners	552	494	11047	5	0.202558	1	1
Anaerococcus mediterraneensis	552	1249	11047	29	0.464666	1	1
Prevotella fusca	552	1493	11047	38	0.509365	1	1
Thioalkalimicrobium aerophilum	552	1572	11047	41	0.521959	1	1
CAG-306 sp1	552	1250	11047	29	0.464294	1	1
Moraxella pluranimalium	552	1546	11047	40	0.517793	1	1
Mycoplasma_E hyopneumoniae	552	495	11047	5	0.202148	1	1
Providencia stuartii_A	552	2417	11047	75	0.620998	1	1
Didymococcus sp1	552	2079	11047	61	0.587193	1	1
Porphyrobacter colymbi	552	2079	11047	61	0.587193	1	1
Staphylococcus haemolyticus	552	1678	11047	45	0.536693	1	1
Kingella negevensis	552	1522	11047	39	0.512809	1	1
Mycoplasma_A ovis	552	305	11047	1	0.0656153	1	1
Mycoplasma_G simbae	552	536	11047	6	0.224023	1	1
Aggregatibacter segnis	552	1627	11047	43	0.528915	1	1
Dichelobacter nodosus	552	1225	11047	28	0.457433	1	1
Mycoplasma_F verecundum	552	497	11047	5	0.201335	1	1
UBA228 sp1	552	1858	11047	52	0.560097	1	1
Lactobacillus_G florum	552	1055	11047	22	0.417326	1	1
UBA1550 sp5	552	611	11047	8	0.262032	1	1
Xenorhabdus koppenhoeferi	552	2008	11047	58	0.578056	1	1
Lactobacillus kitasatonis	552	1198	11047	27	0.451037	1	1
Streptococcus mitis	552	1391	11047	34	0.489167	1	1
Thioclava sp1	552	2326	11047	71	0.610877	1	1
Blautia hansenii	552	1707	11047	46	0.539299	1	1
Pseudomonas_E pseudoalcaligenes	552	2375	11047	73	0.615127	1	1
Streptobacillus ratti	552	998	11047	20	0.401056	1	1
Massilioclostridium coli	552	1446	11047	36	0.498241	1	1
Desulfovibrio_D aespoeensis	552	1785	11047	49	0.549368	1	1
Xenorhabdus szentirmaii	552	2280	11047	69	0.605647	1	1
2-02-FULL-48-16 sp1	552	539	11047	6	0.222776	1	1
Ruminococcus_C sp3	552	1312	11047	31	0.472861	1	1
Mycoplasma_B penetrans	552	649	11047	9	0.277526	1	1
Spiroplasma citri	552	649	11047	9	0.277526	1	1
Acetobacter pasteurianus_B	552	1735	11047	47	0.54213	1	1
Enterococcus_A malodoratus	552	1889	11047	53	0.561499	1	1
Lactobacillus helveticus	552	1259	11047	29	0.460975	1	1
Syntrophobotulus glycolicus	552	1763	11047	48	0.544872	1	1
Brachymonas chironomi	552	1814	11047	50	0.551617	1	1
Streptococcus mitis_L	552	1397	11047	34	0.487066	1	1
Acinetobacter haemolyticus	552	1991	11047	57	0.57294	1	1
Trabulsiella odontotermitis_A	552	2642	11047	84	0.636285	1	1
Streptococcus suis_B	552	1478	11047	37	0.500994	1	1
UBA10092 sp1	552	542	11047	6	0.221543	1	1
Pararhodospirillum photometricum	552	1917	11047	54	0.563737	1	1
Mycoplasma_A parvum	552	311	11047	1	0.0643495	1	1
Lactobacillus_K ginsenosidimutans	552	1426	11047	35	0.491195	1	1
Phascolarctobacterium succinatutens	552	1559	11047	40	0.513475	1	1
Yersinia frederiksenii_A	552	2597	11047	82	0.631898	1	1
Lactobacillus_H fermentum	552	1346	11047	32	0.475784	1	1
Symbiobacter mobilis	552	1561	11047	40	0.512817	1	1
Butyrivibrio sp6	552	1794	11047	49	0.546612	1	1
Eubacterium_N saphenum	552	885	11047	16	0.361811	1	1
Pseudomonas_E caricapapayae	552	2577	11047	81	0.629037	1	1
Mycoplasma_A suis	552	313	11047	1	0.0639383	1	1
Pseudomonas_E sp35	552	2718	11047	87	0.640583	1	1
Pelobacter_C propionicus	552	1897	11047	53	0.559131	1	1
Lactobacillus_O nagelii	552	1510	11047	38	0.50363	1	1
Alistipes_A prausnitzii	552	1745	11047	47	0.539024	1	1
Photorhabdus temperata_A	552	2268	11047	68	0.600027	1	1
Mycoplasma mycoides	552	622	11047	8	0.257398	1	1
Weissella hellenica	552	1240	11047	28	0.451899	1	1
Kazan-3B-28 sp1	552	508	11047	5	0.196975	1	1
Gemella haemolysans	552	1296	11047	30	0.463257	1	1
Subdoligranulum formicile	552	1592	11047	41	0.515402	1	1
Campylobacter_B ureolyticus	552	1325	11047	31	0.468221	1	1
Lactobacillus_G spicheri	552	1380	11047	33	0.478564	1	1
Mycoplasma leachii	552	624	11047	8	0.256573	1	1
UBA8498 sp4	552	624	11047	8	0.256573	1	1
H1 sp1	552	1515	11047	38	0.501968	1	1
Phaeobacter sp1	552	2201	11047	65	0.591015	1	1
Bacteroides_A mediterraneensis	552	1700	11047	45	0.529747	1	1
Streptococcus himalayensis	552	1382	11047	33	0.477872	1	1
Spiroplasma syrphidicola	552	661	11047	9	0.272487	1	1
Lactobacillus_B apodemi	552	1328	11047	31	0.467163	1	1
Streptococcus equinus_A	552	1383	11047	33	0.477526	1	1
Leptospira noguchii	552	1753	11047	47	0.536564	1	1
Finegoldia magna	552	1330	11047	31	0.466461	1	1
Fusobacterium periodonticum_A	552	1412	11047	34	0.481892	1	1
Globicatella sulfidifaciens	552	1466	11047	36	0.491444	1	1
Lactobacillus_G collinoides	552	1599	11047	41	0.513146	1	1
Mycoplasma_G opalescens	552	513	11047	5	0.195055	1	1
WO2-35-19 sp1	552	591	11047	7	0.237037	1	1
CAG-302 sp2	552	863	11047	15	0.347845	1	1
Lactobacillus_G namurensis	552	1386	11047	33	0.476492	1	1
Jettenia caeni	552	1706	11047	45	0.527884	1	1
Halanaerobium congolense	552	1732	11047	46	0.531515	1	1
Mycoplasma yeatsii	552	593	11047	7	0.236237	1	1
Desulfotomaculum_B gibsoniae	552	1962	11047	55	0.561008	1	1
Mycoplasma_C alvi	552	556	11047	6	0.215964	1	1
Enterococcus_A devriesei	552	1709	11047	45	0.526958	1	1
Bacteroides xylanisolvens_A	552	1964	11047	55	0.560437	1	1
Enterococcus_B villorum	552	1526	11047	38	0.49835	1	1
Komagataeibacter oboediens	552	1864	11047	51	0.547557	1	1
Moraxella_A boevrei	552	1606	11047	41	0.510909	1	1
Mycoplasma_D cloacale	552	476	11047	4	0.168174	1	1
Providencia alcalifaciens	552	2287	11047	68	0.595043	1	1
GWA1-48-11 sp1	552	558	11047	6	0.21519	1	1
UBA1723 sp1	552	1607	11047	41	0.510591	1	1
Paenibacillus_B alvei	552	2360	11047	71	0.602076	1	1
Streptococcus pseudopneumoniae	552	1393	11047	33	0.474098	1	1
Erwinia_A teleogrylli	552	2670	11047	84	0.629612	1	1
Xenorhabdus beddingii	552	2215	11047	65	0.58728	1	1
Atopobium deltae	552	963	11047	18	0.374069	1	1
Spiroplasma_A cantharicola	552	635	11047	8	0.252128	1	1
Bacteroides eggerthii	552	1817	11047	49	0.539693	1	1
Erysipelatoclostridium saccharogumia	552	1637	11047	42	0.513459	1	1
Lactobacillus_H coleohominis	552	1201	11047	26	0.433247	1	1
Acinetobacter towneri	552	1895	11047	52	0.549161	1	1
Mycoplasma_D hominis	552	480	11047	4	0.166772	1	1
UBA3839 sp2	552	1533	11047	38	0.496074	1	1
UBA9973 sp15	552	562	11047	6	0.213659	1	1
Streptococcus thoraltensis	552	1426	11047	34	0.477161	1	1
Fervidicella metallireducens	552	1744	11047	46	0.527857	1	1
WO2-40-15 sp2	552	638	11047	8	0.250943	1	1
Franconibacter pulveris	552	2631	11047	82	0.623732	1	1
Proteus penneri	552	2296	11047	68	0.59271	1	1
Enterococcus_B hirae	552	1562	11047	39	0.499676	1	1
Mycoplasma_G fermentans	552	602	11047	7	0.232706	1	1
Fusobacterium periodonticum	552	1428	11047	34	0.476492	1	1
Acinetobacter lwoffii_A	552	1875	11047	51	0.544345	1	1
Citrobacter_A amalonaticus	552	2751	11047	87	0.632898	1	1
Ruminococcus_F champanellensis	552	1429	11047	34	0.476159	1	1
Lactobacillus_G hilgardii	552	1402	11047	33	0.471055	1	1
XYD1-FULL-39-28 sp2	552	565	11047	6	0.212524	1	1
Mycoplasma_D salivarium	552	483	11047	4	0.165736	1	1
Staphylococcus pseudintermedius	552	1697	11047	44	0.518891	1	1
Mycoplasma_C pirum	552	566	11047	6	0.212149	1	1
Halomonas elongata	552	2253	11047	66	0.586257	1	1
Streptococcus equinus	552	1434	11047	34	0.474499	1	1
CAG-196 sp1	552	1211	11047	26	0.429669	1	1
C941 sp5	552	1324	11047	30	0.45346	1	1
UBA9973 sp5	552	607	11047	7	0.230789	1	1
Dehalococcoides mccartyi_A	552	1125	11047	23	0.409148	1	1
Lactobacillus_G similis	552	1570	11047	39	0.49713	1	1
2-01-FULL-38-13 sp2	552	645	11047	8	0.248219	1	1
Lactobacillus amylophilus	552	1155	11047	24	0.415848	1	1
Lactobacillus_G lindneri	552	1126	11047	23	0.408785	1	1
Campylobacter_B hominis	552	1213	11047	26	0.428961	1	1
Sphingobium lactosutens	552	2184	11047	63	0.577289	1	1
Mycoplasma_B iowae	552	682	11047	9	0.264097	1	1
Pseudomonas_E fluorescens_G	552	2808	11047	89	0.634305	1	1
Lactobacillus_K paralimentarius_A	552	1410	11047	33	0.468382	1	1
Moraxella lacunata	552	1704	11047	44	0.516759	1	1
Prevotella sp18	552	1599	11047	40	0.50063	1	1
Fenollaria massiliensis	552	1243	11047	27	0.434708	1	1
Streptococcus mitis_D	552	1383	11047	32	0.463056	1	1
UBA10105 sp1	552	852	11047	14	0.328847	1	1
Desulfovibrio_D oxyclinae	552	1731	11047	45	0.52026	1	1
Escherichia fergusonii	552	2739	11047	86	0.628365	1	1
UBA5124 sp1	552	610	11047	7	0.229654	1	1
Lactobacillus melliventris	552	1187	11047	25	0.421497	1	1
Bacteroides faecis	552	2013	11047	56	0.556736	1	1
Clostridium_B kluyveri	552	1861	11047	50	0.537686	1	1
Staphylococcus warneri	552	1706	11047	44	0.516154	1	1
Photobacterium iliopiscarium	552	2383	11047	71	0.596265	1	1
Macrococcus caseolyticus	552	1655	11047	42	0.507875	1	1
Mycoplasma_AA haemocanis	552	337	11047	1	0.0593848	1	1
UBA1539 sp1	552	612	11047	7	0.228903	1	1
Rodentibacter mrazii	552	1734	11047	45	0.51936	1	1
Mycoplasma_E bovoculi	552	491	11047	4	0.163036	1	1
Selenomonas_A ruminantium	552	1786	11047	47	0.52665	1	1
Mariprofundus ferrooxydans	552	1838	11047	49	0.533526	1	1
Pseudomonas_D litoralis	552	2190	11047	63	0.575707	1	1
Coprobacter fastidiosus	552	1683	11047	43	0.511316	1	1
2-01-FULL-40-39 sp1	552	613	11047	7	0.22853	1	1
Thiocystis violascens	552	2192	11047	63	0.575182	1	1
UBA1558 sp1	552	651	11047	8	0.245932	1	1
2-01-FULL-42-20 sp1	552	535	11047	5	0.187034	1	1
Mycoplasma_F leonicaptivi	552	535	11047	5	0.187034	1	1
UBA5004 sp4	552	535	11047	5	0.187034	1	1
Fibrobacter sp4	552	1606	11047	40	0.498448	1	1
Sphingobium chungbukense	552	2194	11047	63	0.574658	1	1
Prevotella sp11	552	1418	11047	33	0.465739	1	1
Pseudomonas_E extremaustralis	552	2630	11047	81	0.61636	1	1
Bacteroides_B vulgatus	552	1894	11047	51	0.538884	1	1
UBA5177 sp1	552	1687	11047	43	0.510104	1	1
2-01-FULL-46-13 sp2	552	616	11047	7	0.227417	1	1
Clostridium_H botulinum_A	552	1740	11047	45	0.517569	1	1
UBA5004 sp3	552	495	11047	4	0.161719	1	1
Rosenbergiella nectarea	552	2097	11047	59	0.563065	1	1
Pantoea rwandensis	552	2632	11047	81	0.615892	1	1
Methylovulum psychrotolerans	552	2123	11047	60	0.565596	1	1
Croceicoccus naphthovorans	552	1973	11047	54	0.547737	1	1
Lactobacillus_G kunkeei	552	1108	11047	22	0.397364	1	1
UBA9933 sp1	552	655	11047	8	0.24443	1	1
Muribaculum sp8	552	1138	11047	23	0.404474	1	1
Kluyvera_A intermedia	552	2776	11047	87	0.627199	1	1
Synergistes jonesii	552	1477	11047	35	0.474234	1	1
CAG-269 sp4	552	1019	11047	19	0.373151	1	1
Methylovulum miyakonense	552	2125	11047	60	0.565064	1	1
Paenibacillus_H larvae	552	2125	11047	60	0.565064	1	1
Bacteroides_A coprophilus	552	1691	11047	43	0.508897	1	1
Actinobaculum suis	552	1283	11047	28	0.436754	1	1
UBA2804 sp1	552	1283	11047	28	0.436754	1	1
Bifidobacterium biavatii	552	1395	11047	32	0.459072	1	1
Prevotella aurantiaca	552	1395	11047	32	0.459072	1	1
Zag111 sp3	552	1139	11047	23	0.404119	1	1
UBA1382 sp1	552	1255	11047	27	0.430552	1	1
Pseudomonas_E cremoricolorata	552	2396	11047	71	0.59303	1	1
Xenophilus azovorans	552	2372	11047	70	0.590593	1	1
UBA4716 sp1	552	1396	11047	32	0.458743	1	1
Bacteroides_A plebeius	552	1771	11047	46	0.51981	1	1
Halomonas lionensis	552	2027	11047	56	0.552891	1	1
Ruminococcus_B faecis	552	1721	11047	44	0.511655	1	1
Raoultella planticola	552	2734	11047	85	0.622194	1	1
Alkalibacterium thalassium	552	1481	11047	35	0.472953	1	1
UBA12445 sp1	552	583	11047	6	0.205962	1	1
Lactobacillus_H hokkaidonensis	552	1427	11047	33	0.462802	1	1
Streptococcus mitis_I	552	1372	11047	31	0.452182	1	1
Dorea phocaeense	552	1670	11047	42	0.503313	1	1
Phytoplasma solani	552	405	11047	2	0.0988281	1	1
Lactobacillus_F fabifermentans	552	1564	11047	38	0.486242	1	1
UBA1559 sp1	552	1260	11047	27	0.428843	1	1
Prevotella ihumii	552	1401	11047	32	0.457106	1	1
Bifidobacterium vaginale_A	552	994	11047	18	0.362403	1	1
Burkholderia pyrrocinia_A	552	2761	11047	86	0.623358	1	1
Sneathia amnii	552	963	11047	17	0.353287	1	1
Gilliamella intestini	552	1725	11047	44	0.510468	1	1
Subdoligranulum variabile	552	1566	11047	38	0.485621	1	1
Prevotella veroralis	552	1430	11047	33	0.461831	1	1
F23-B02 sp1	552	1262	11047	27	0.428164	1	1
Streptococcus suis_A	552	1347	11047	30	0.445717	1	1
Alistipes obesi	552	1458	11047	34	0.466688	1	1
GWA2-43-13 sp1	552	734	11047	10	0.272652	1	1
Bacillus_BB thermozeamaize	552	1856	11047	49	0.528352	1	1
Lactobacillus kefiranofaciens	552	1291	11047	28	0.434047	1	1
Prevotella disiens	552	1376	11047	31	0.450867	1	1
Pseudomonas_E libanensis	552	2646	11047	81	0.612633	1	1
UBA4951 sp2	552	902	11047	15	0.332805	1	1
Lactobacillus_G paracollinoides	552	1568	11047	38	0.485001	1	1
Caedibacter_A varicaedens	552	1118	11047	22	0.393809	1	1
Clostridium_U hiranonis	552	1432	11047	33	0.461186	1	1
Mycoplasma_F anatis	552	587	11047	6	0.204559	1	1
Empedobacter falsenii	552	1960	11047	53	0.541159	1	1
Mycoplasma feriruminatoris	552	626	11047	7	0.223784	1	1
Mycoplasma_C pneumoniae	552	504	11047	4	0.158831	1	1
Porphyromonas endodontalis	552	1264	11047	27	0.427486	1	1
Bifidobacterium vaginalis_A	552	935	11047	16	0.342463	1	1
Spiroplasma chrysopicola	552	664	11047	8	0.241117	1	1
Citrobacter_A sediakii	552	2719	11047	84	0.618266	1	1
Peptoniphilus_A harei	552	1350	11047	30	0.444726	1	1
Butyricicoccus massiliensis	552	1489	11047	35	0.470412	1	1
Acidovorax delafieldii	552	2287	11047	66	0.577541	1	1
Stenotrophomonas sp9	552	2312	11047	67	0.579952	1	1
Butyricimonas synergistica	552	1704	11047	43	0.505015	1	1
Ruminococcus flavefaciens_F	552	1704	11047	43	0.505015	1	1
Prevotella copri	552	1625	11047	40	0.49262	1	1
Aeromonas caviae	552	2507	11047	75	0.598704	1	1
UBA12068 sp3	552	666	11047	8	0.240393	1	1
Treponema_D bryantii	552	1545	11047	37	0.479268	1	1
Pseudoalteromonas sp2	552	2508	11047	75	0.598465	1	1
Mesoplasma florum	552	590	11047	6	0.203519	1	1
Aphanizomenon sp1	552	2141	11047	60	0.560841	1	1
Bacteroides acidifaciens	552	1811	11047	47	0.519379	1	1
Prevotella sp19	552	1520	11047	36	0.473985	1	1
Mycoplasma_G columbinum	552	508	11047	4	0.15758	1	1
Ureaplasma diversum	552	508	11047	4	0.15758	1	1
Psychrobacter glacincola	552	1941	11047	52	0.536146	1	1
Delta-02 sp1	552	1992	11047	54	0.542512	1	1
Pediococcus ethanolidurans	552	1270	11047	27	0.425466	1	1
Actinotignum urinale	552	1154	11047	23	0.398866	1	1
Enterococcus_A gilvus	552	1735	11047	44	0.507526	1	1
Staphylococcus simulans	552	1735	11047	44	0.507526	1	1
Leptotrichia goodfellowii	552	1412	11047	32	0.453545	1	1
2-01-FULL-44-22 sp1	552	552	11047	5	0.181274	1	1
Eikenella sp2	552	1440	11047	33	0.458624	1	1
Clostridium beijerinckii_B	552	2245	11047	64	0.570517	1	1
Clostridium_X cadaveris	552	1841	11047	48	0.521786	1	1
Spiroplasma_A helicoides	552	670	11047	8	0.238957	1	1
Chlorobium ferrooxidans	552	1631	11047	40	0.490808	1	1
UBA2206 sp2	552	707	11047	9	0.254758	1	1
UBA1547 sp1	552	633	11047	7	0.221309	1	1
Mycoplasma_F felis	552	511	11047	4	0.156655	1	1
Pseudomonas_E abietaniphila_A	552	2659	11047	81	0.609638	1	1
Legionella_C birminghamensis	552	1817	11047	47	0.517664	1	1
Alloiococcus otitis	552	1216	11047	25	0.411445	1	1
UBA12478 sp1	552	846	11047	13	0.307523	1	1
Prevotella nigrescens	552	1415	11047	32	0.452584	1	1
Yersinia kristensenii	552	2564	11047	77	0.601005	1	1
Flavobacterium sp6	552	1713	11047	43	0.502362	1	1
Polaromonas naphthalenivorans	552	2322	11047	67	0.577455	1	1
Geobacillus kaustophilus_A	552	2199	11047	62	0.56425	1	1
GWA2-44-10 sp1	552	512	11047	4	0.156349	1	1
2-12-FULL-55-11 sp2	552	780	11047	11	0.28223	1	1
Pseudomonas_E chlororaphis_B	552	2757	11047	85	0.617003	1	1
Mycoplasma_BB girerdii	552	513	11047	4	0.156044	1	1
Wolbachia sp4	552	914	11047	15	0.328436	1	1
Entomoplasma luminosum	552	597	11047	6	0.201132	1	1
Kouleothrix aurantiaca	552	2152	11047	60	0.557974	1	1
Anaerovibrio lipolyticus	552	1610	11047	39	0.484779	1	1
Gemella_A asaccharolytica	552	1010	11047	18	0.356662	1	1
Hungatella methoxybenzovorans	552	2153	11047	60	0.557715	1	1
Lactobacillus pasteurii	552	1191	11047	24	0.403278	1	1
Algicola sagamiensis	552	2178	11047	61	0.560502	1	1
Xanthobacter autotrophicus	552	2253	11047	64	0.568492	1	1
Necropsobacter massiliensis_A	552	1744	11047	44	0.504907	1	1
Mycoplasma_E collis	552	558	11047	5	0.179325	1	1
CAG-65 sp1	552	1692	11047	42	0.496769	1	1
Herbinix sp1	552	1585	11047	38	0.479799	1	1
Tistrella mobilis	552	2377	11047	69	0.580932	1	1
Competibacter denitrificans	552	2130	11047	59	0.554342	1	1
Phytoplasma sp2	552	419	11047	2	0.0955259	1	1
Anaerococcus provenciensis	552	1337	11047	29	0.434082	1	1
Vibrio azureus	552	2378	11047	69	0.580688	1	1
Mycoplasma_G bovis	552	559	11047	5	0.179004	1	1
Lactobacillus_G kefiri	552	1338	11047	29	0.433758	1	1
UBA5266 sp1	552	1281	11047	27	0.421813	1	1
Enterococcus termitis	552	1773	11047	45	0.507936	1	1
Acinetobacter defluvii	552	1903	11047	50	0.525819	1	1
Clostridium botulinum_A	552	1904	11047	50	0.525543	1	1
Ruminococcus sp2	552	1396	11047	31	0.444408	1	1
UBA2883 sp1	552	1166	11047	23	0.394761	1	1
Mycoplasma_G meleagridis	552	472	11047	3	0.127199	1	1
Moraxella ovis	552	1562	11047	37	0.474052	1	1
Spiroplasma_A clarkii	552	679	11047	8	0.23579	1	1
Lactobacillus_G oryzae	552	1255	11047	26	0.414605	1	1
Caecibacter massiliensis	552	1590	11047	38	0.47829	1	1
Acidithiobacillus ferrooxidans	552	1724	11047	43	0.499156	1	1
Pectobacterium atrosepticum	552	2553	11047	76	0.595755	1	1
Burkholderia glumae	552	2529	11047	75	0.593496	1	1
Desulfobulbus elongatus	552	1907	11047	50	0.524716	1	1
Pseudomonas_E mandelii_A	552	2768	11047	85	0.614551	1	1
GWA1-39-11 sp2	552	717	11047	9	0.251205	1	1
Prevotella buccalis	552	1482	11047	34	0.45913	1	1
Terrisporobacter othiniensis	552	1856	11047	48	0.517569	1	1
Mailhella massiliensis	552	1592	11047	38	0.47769	1	1
Chlorobium_A phaeobacteroides	552	1619	11047	39	0.482084	1	1
Ruminococcus_D albus_C	552	1646	11047	40	0.486335	1	1
Burkholderia sp12	552	2652	11047	80	0.603701	1	1
Moraxella caprae	552	1647	11047	40	0.48604	1	1
Prevotella sp16	552	1539	11047	36	0.468133	1	1
Escherichia sp1	552	2677	11047	81	0.605539	1	1
Leuconostoc fallax	552	1171	11047	23	0.393076	1	1
UBA12472 sp1	552	645	11047	7	0.217192	1	1
Accumulibacter sp2	552	2190	11047	61	0.557431	1	1
Angelakisella massiliensis	552	1702	11047	42	0.49385	1	1
Gordonia sp2	552	2090	11047	57	0.5458	1	1
Bacteroides sp2	552	1963	11047	52	0.530137	1	1
Acinetobacter junii	552	1964	11047	52	0.529867	1	1
Brocadia caroliniensis	552	1677	11047	41	0.489278	1	1
Brocadia sinica	552	1783	11047	45	0.505087	1	1
Eubacterium_O barkeri	552	1597	11047	38	0.476194	1	1
Synechococcus_B sp1	552	1348	11047	29	0.43054	1	1
UBA12078 sp1	552	567	11047	5	0.176479	1	1
Kallipyga gabonensis	552	1174	11047	23	0.392071	1	1
Ethanoligenens harbinense	552	1625	11047	39	0.480304	1	1
Alkaliphilus_A metalliredigens	552	2070	11047	56	0.541406	1	1
Desulfocurvus vexinensis	552	1760	11047	44	0.500317	1	1
O2-12-FULL-45-9 sp1	552	687	11047	8	0.233044	1	1
Mesoplasma melaleucae	552	569	11047	5	0.175858	1	1
Mycoplasma_F glycophilum	552	526	11047	4	0.152188	1	1
Lysinibacillus macroides	552	2172	11047	60	0.552836	1	1
Ruminiclostridium thermocellum	552	1814	11047	46	0.507488	1	1
Hydrogenophaga intermedia	552	2297	11047	65	0.566314	1	1
Streptococcus pseudopneumoniae_H	552	1381	11047	30	0.434743	1	1
UBA1406 sp1	552	689	11047	8	0.232368	1	1
Thauera terpenica	552	2149	11047	59	0.549441	1	1
Pseudomonas_E frederiksbergensis_A	552	2711	11047	82	0.605326	1	1
Actinobacillus capsulatus	552	1790	11047	45	0.503112	1	1
Edwardsiella piscicida	552	2324	11047	66	0.568346	1	1
Oscillibacter ruminantium	552	1631	11047	39	0.478537	1	1
Tissierella creatinophila	552	1631	11047	39	0.478537	1	1
Enterobacter_D kobei	552	2593	11047	77	0.594283	1	1
Domibacillus antri	552	1973	11047	52	0.52745	1	1
GWA1-44-29 sp2	552	613	11047	6	0.195883	1	1
Yersinia enterocolitica	552	2642	11047	79	0.598411	1	1
Olegusella massiliensis	552	1151	11047	22	0.382519	1	1
Succinivibrio sp2	552	1440	11047	32	0.444726	1	1
Kluyvera cryocrescens	552	2666	11047	80	0.600531	1	1
2-12-FULL-39-13 sp1	552	1468	11047	33	0.449876	1	1
GWA1-44-25 sp2	552	614	11047	6	0.195564	1	1
Mogibacterium massiliense	552	1091	11047	20	0.366869	1	1
Prevotella melaninogenica	552	1524	11047	35	0.459609	1	1
Intestinimonas butyriciproducens	552	1740	11047	43	0.494566	1	1
Chlorobium chlorochromatii	552	1441	11047	32	0.444418	1	1
UBA1547 sp4	552	729	11047	9	0.24707	1	1
Paenibacillus_B popilliae	552	1846	11047	47	0.509532	1	1
Mycoplasma_D arthritidis	552	484	11047	3	0.124046	1	1
Varibaculum cambriense	552	1300	11047	27	0.415648	1	1
Neglecta timonensis	552	1580	11047	37	0.468651	1	1
Ileibacterium valens	552	1329	11047	28	0.421637	1	1
Stenotrophomonas sp4	552	2304	11047	65	0.564594	1	1
Methylomonas methanica_A	552	2378	11047	68	0.572272	1	1
UBA1557 sp1	552	693	11047	8	0.231027	1	1
Mycoplasma_D alkalescens	552	485	11047	3	0.12379	1	1
Helicobacter_D pullorum	552	1387	11047	30	0.432863	1	1
Methylobacter marinus	552	2429	11047	70	0.576734	1	1
Prevotella salivae	552	1500	11047	34	0.453621	1	1
GWA2-46-10 sp1	552	486	11047	3	0.123535	1	1
Acidovorax_A wautersii	552	2257	11047	63	0.558617	1	1
Succinimonas amylolytica	552	1610	11047	38	0.472349	1	1
Pseudomonas_E monteilii	552	2649	11047	79	0.59683	1	1
UBA9973 sp10	552	618	11047	6	0.194298	1	1
CAG-177 sp1	552	1390	11047	30	0.431928	1	1
Urmitella timonensis	552	1246	11047	25	0.401539	1	1
Desulfobacca acetoxidans	552	1639	11047	39	0.476202	1	1
Peptostreptococcus anaerobius	552	1362	11047	29	0.426114	1	1
Actinomyces_B ihumii	552	1419	11047	31	0.437204	1	1
Acidithrix ferrooxidans	552	1531	11047	35	0.457507	1	1
UBA1364 sp1	552	659	11047	7	0.212578	1	1
Treponema_D socranskii_A	552	1420	11047	31	0.436897	1	1
Ureaplasma canigenitalium	552	489	11047	3	0.122777	1	1
Staphylococcus aureus	552	1749	11047	43	0.492021	1	1
Magnetospirillum_A magneticum	552	2061	11047	55	0.53406	1	1
Mobiluncus curtisii	552	1336	11047	28	0.419427	1	1
Clostridium septicum	552	1776	11047	44	0.49581	1	1
UBA6899 sp3	552	736	11047	9	0.24472	1	1
Acetobacter senegalensis	552	1934	11047	50	0.517391	1	1
UBA7185 sp1	552	1589	11047	37	0.465997	1	1
Treponema phagedenis	552	1479	11047	33	0.44653	1	1
UBA12158 sp1	552	622	11047	6	0.193048	1	1
Campylobacter_A showae_A	552	1395	11047	30	0.43038	1	1
Halomonas gudaonensis	552	2190	11047	60	0.548293	1	1
Rickettsia hoogstraalii	552	1039	11047	18	0.346707	1	1
Bosea sp1	552	2315	11047	65	0.561911	1	1
Bifidobacterium vaginale_D	552	976	11047	16	0.328077	1	1
Bulleidia extructa	552	1008	11047	17	0.337515	1	1
Magnetospirillum_A caucaseum	552	2039	11047	54	0.530007	1	1
WO2-47-17b sp1	552	582	11047	5	0.17193	1	1
GWA2-44-9 sp3	552	663	11047	7	0.211295	1	1
GWC2-33-13 sp1	552	945	11047	15	0.317662	1	1
Spiroplasma_B sabaudiense	552	624	11047	6	0.19243	1	1
Weissella minor	552	1194	11047	23	0.385504	1	1
Streptococcus gallolyticus	552	1482	11047	33	0.445627	1	1
Citrobacter braakii	552	2731	11047	82	0.600893	1	1
Brocadia sp1	552	1647	11047	39	0.473889	1	1
Legionella santicrucis	552	1886	11047	48	0.509337	1	1
Streptococcus mitis_U	552	1370	11047	29	0.423626	1	1
Mycoplasma_G gallinarum	552	540	11047	4	0.148242	1	1
Pseudomonas_E putida_I	552	2588	11047	76	0.587699	1	1
Psychrobacter sp1	552	1887	11047	48	0.509067	1	1
GWA1-44-29 sp1	552	625	11047	6	0.192122	1	1
Actinomyces graevenitzii	552	1313	11047	27	0.411533	1	1
Weissella cibaria	552	1313	11047	27	0.411533	1	1
Endozoicomonas numazuensis	552	2418	11047	69	0.571081	1	1
GWA2-33-14 sp1	552	584	11047	5	0.171341	1	1
GWA2-38-27 sp1	552	584	11047	5	0.171341	1	1
Pseudomonas_E oleovorans	552	2589	11047	76	0.587472	1	1
Butyrivibrio_A crossotus	552	1456	11047	32	0.439839	1	1
Lactobacillus jensenii	552	1105	11047	20	0.36222	1	1
Ralstonia insidiosa	552	2541	11047	74	0.582817	1	1
UBA4855 sp1	552	847	11047	12	0.283533	1	1
Bacteroides_A coprocola	552	1730	11047	42	0.485857	1	1
Brocadia fulgida	552	1730	11047	42	0.485857	1	1
Elusimicrobium minutum	552	1106	11047	20	0.361893	1	1
Petrimonas mucosa	552	1677	11047	40	0.477345	1	1
Porphyromonas sp1	552	1315	11047	27	0.410907	1	1
Stenotrophomonas maltophilia_H	552	2297	11047	64	0.557602	1	1
Yersinia kristensenii_A	552	2543	11047	74	0.582359	1	1
Dorea longicatena_B	552	1651	11047	39	0.47274	1	1
Tolumonas auensis	552	2020	11047	53	0.525085	1	1
Collinsella aerofaciens	552	1374	11047	29	0.422393	1	1
Moraxella_B atlantae	552	1652	11047	39	0.472454	1	1
Neisseria_A shayeganii	552	1625	11047	38	0.467989	1	1
UBA2163 sp1	552	543	11047	4	0.147423	1	1
Acinetobacter gyllenbergii	552	2098	11047	56	0.53418	1	1
Sphingobium baderi	552	2073	11047	55	0.530968	1	1
Pelagibaca_A abyssi	552	2225	11047	61	0.548662	1	1
UBA9973 sp2	552	629	11047	6	0.1909	1	1
CAG-433 sp1	552	918	11047	14	0.305204	1	1
Thorsellia anophelis	552	1894	11047	48	0.507185	1	1
Ruminococcus flavefaciens_E	552	1573	11047	36	0.458014	1	1
Collinsella intestinalis	552	1141	11047	21	0.368332	1	1
UBA3636 sp1	552	1462	11047	32	0.438034	1	1
Prevotella sp7	552	1377	11047	29	0.421473	1	1
UBA6264 sp1	552	545	11047	4	0.146882	1	1
GWC1-42-9 sp1	552	589	11047	5	0.169887	1	1
Desulfatiglans anilini	552	1869	11047	47	0.503262	1	1
Tannerella forsythia	552	1574	11047	36	0.457723	1	1
Lactobacillus_K mindensis	552	1291	11047	26	0.403044	1	1
Enterococcus_D sp1	552	1683	11047	40	0.475643	1	1
Fructobacillus durionis	552	1018	11047	17	0.3342	1	1
Smithella sp2	552	1292	11047	26	0.402732	1	1
SCADC1-2-3 sp1	552	1630	11047	38	0.466553	1	1
Streptococcus mitis_J	552	1323	11047	27	0.408422	1	1
Porphyromonas cangingivalis	552	1410	11047	30	0.425802	1	1
Desulfobacter postgatei	552	2029	11047	53	0.522756	1	1
Anaerosalibacter_A massiliensis	552	1794	11047	44	0.490835	1	1
Pseudomonas_F alcaligenes	552	2770	11047	83	0.599658	1	1
UBA1561 sp1	552	634	11047	6	0.189394	1	1
Aquabacterium parvum	552	2233	11047	61	0.546697	1	1
GWC1-37-12b sp1	552	674	11047	7	0.207847	1	1
Clostridium_H sp1	552	1795	11047	44	0.490562	1	1
Lactobacillus_G hammesii	552	1354	11047	28	0.413852	1	1
Dialister invisus	552	1296	11047	26	0.401489	1	1
Corynebacterium aurimucosum_A	552	1607	11047	37	0.460777	1	1
GWB1-37-8 sp1	552	635	11047	6	0.189096	1	1
Pectobacterium betavasculorum	552	2507	11047	72	0.574756	1	1
Peptoniphilus_D indolicus	552	1355	11047	28	0.413546	1	1
GWC2-39-14 sp1	552	751	11047	9	0.239832	1	1
Xylella taiwanensis	552	1441	11047	31	0.43053	1	1
UBA8498 sp3	552	594	11047	5	0.168457	1	1
Bacillus_B azotoformans	552	2360	11047	66	0.559677	1	1
Weissella kandleri	552	991	11047	16	0.323111	1	1
Listeria innocua	552	1850	11047	46	0.497613	1	1
Anaerococcus senegalensis	552	1268	11047	25	0.394572	1	1
Hahella ganghwensis	552	2582	11047	75	0.581313	1	1
Butyrivibrio hungatei	552	1718	11047	41	0.477602	1	1
2-01-FULL-39-21 sp2	552	677	11047	7	0.206926	1	1
Saccharimonas aalborgensis	552	677	11047	7	0.206926	1	1
UBA10002 sp2	552	677	11047	7	0.206926	1	1
UBA6024 sp1	552	2060	11047	54	0.524604	1	1
Ventosimonas gracilis	552	1773	11047	43	0.485361	1	1
UBA11713 sp1	552	596	11047	5	0.167892	1	1
Prevotella sp17	552	1528	11047	34	0.445308	1	1
UBA6382 sp2	552	1329	11047	27	0.406578	1	1
Streptococcus minor	552	1358	11047	28	0.412633	1	1
Campylobacter_B gracilis	552	1300	11047	26	0.400254	1	1
Streptococcus mitis_Z	552	1387	11047	29	0.418434	1	1
Clostridium puniceum	552	2138	11047	57	0.533547	1	1
Sphingobium xenophagum	552	2214	11047	60	0.542349	1	1
UBA10151 sp1	552	826	11047	11	0.266513	1	1
UBA12405 sp1	552	597	11047	5	0.16761	1	1
Halomonas titanicae	552	2537	11047	73	0.575848	1	1
Edwardsiella tarda	552	2291	11047	63	0.550327	1	1
Pseudomonas_E putida_E	552	2635	11047	77	0.584811	1	1
Mycoplasma_G agalactiae	552	554	11047	4	0.144496	1	1
Prevotella bryantii	552	1586	11047	36	0.45426	1	1
UBA12079 sp2	552	507	11047	3	0.118418	1	1
UBA1547 sp3	552	718	11047	8	0.222983	1	1
Prevotella sp33	552	1641	11047	38	0.463426	1	1
Zag111 sp1	552	1122	11047	20	0.356732	1	1
Bradyrhizobium sp1	552	2756	11047	82	0.595443	1	1
Youngiibacter fragilis	552	1856	11047	46	0.496004	1	1
CAG-568 sp1	552	640	11047	6	0.187619	1	1
Microbacterium sp1	552	1696	11047	40	0.471997	1	1
Oligella urethralis	552	1723	11047	41	0.476216	1	1
UBA12403 sp1	552	719	11047	8	0.222672	1	1
Mycoplasma_F pullorum	552	555	11047	4	0.144236	1	1
2-12-FULL-50-11 sp1	552	599	11047	5	0.167051	1	1
Riemerella anatipestifer_A	552	1391	11047	29	0.417231	1	1
Shewanella baltica	552	2589	11047	75	0.579742	1	1
Fusobacterium nucleatum	552	1420	11047	30	0.422803	1	1
Rummeliibacillus stabekisii	552	1963	11047	50	0.509747	1	1
GWA1-54-10 sp3	552	556	11047	4	0.143976	1	1
Anaerotignum sp1	552	1392	11047	29	0.416931	1	1
Mycoplasma_E dispar	552	509	11047	3	0.117953	1	1
Halomonas axialensis	552	2169	11047	58	0.535148	1	1
Pantoea agglomerans	552	2615	11047	76	0.581631	1	1
Prevotella sp12	552	1506	11047	33	0.438525	1	1
Rhodoferax antarcticus	552	2094	11047	55	0.525643	1	1
Lactobacillus_C pantheris	552	1336	11047	27	0.404448	1	1
Acidiferrobacter thiooxydans	552	1728	11047	41	0.474838	1	1
CAG-83 sp4	552	1337	11047	27	0.404145	1	1
UBA920 sp1	552	644	11047	6	0.186454	1	1
Lysinibacillus sphaericus	552	2248	11047	61	0.543049	1	1
Lactococcus fujiensis	552	1308	11047	26	0.397806	1	1
Actinobaculum massiliense	552	1219	11047	23	0.377598	1	1
Actinomyces_A neuii	552	1367	11047	28	0.409916	1	1
Alistipes onderdonkii	552	1593	11047	36	0.452264	1	1
Moraxella lacunata_A	552	1648	11047	38	0.461457	1	1
Bifidobacterium mongoliense	552	1220	11047	23	0.377288	1	1
Streptococcus gordonii	552	1510	11047	33	0.437363	1	1
Enterococcus_E cecorum	552	1538	11047	34	0.442413	1	1
Phytoplasma mali	552	399	11047	1	0.0501571	1	1
Spongiibacter tropicus	552	2175	11047	58	0.533671	1	1
UBA2193 sp1	552	646	11047	6	0.185876	1	1
Haemophilus_A sputorum	552	1677	11047	39	0.465411	1	1
UBA4871 sp1	552	1455	11047	31	0.426387	1	1
Komagataeibacter nataicola	552	1812	11047	44	0.485959	1	1
Bordetella_B ansorpii	552	2327	11047	64	0.550413	1	1
Acidaminococcus massiliensis	552	1512	11047	33	0.436785	1	1
Rickettsia rhipicephali	552	971	11047	15	0.309156	1	1
Dickeya chrysanthemi	552	2525	11047	72	0.570659	1	1
Cruoricaptor ignavus	552	1399	11047	29	0.414845	1	1
Streptococcus mitis_Q	552	1399	11047	29	0.414845	1	1
Murdochiella massiliensis	552	1131	11047	20	0.353894	1	1
Providencia heimbachae	552	2353	11047	65	0.552836	1	1
Lactobacillus_E backii	552	1513	11047	33	0.436496	1	1
Agrobacterium sp5	552	2428	11047	68	0.560487	1	1
UBA1557 sp2	552	764	11047	9	0.235751	1	1
Lactobacillus_G brevis	552	1400	11047	29	0.414548	1	1
Mycoplasma_G lipofaciens	552	562	11047	4	0.142439	1	1
Photorhabdus heterorhabditis	552	2254	11047	61	0.541603	1	1
Bifidobacterium infantis	552	1313	11047	26	0.396291	1	1
Jeotgalibaca dankookensis	552	1514	11047	33	0.436208	1	1
GWC1-37-10 sp1	552	515	11047	3	0.116579	1	1
2-01-FULL-46-14 sp1	552	727	11047	8	0.220222	1	1
Nitrosomonas europaea	552	1735	11047	41	0.472922	1	1
CAG-279 sp1	552	1430	11047	30	0.419846	1	1
HO2-43-120 sp1	552	689	11047	7	0.203322	1	1
Bifidobacterium merycicum	552	1255	11047	24	0.382713	1	1
Cetobacterium sp1	552	1627	11047	37	0.455113	1	1
Bacteroides pyogenes	552	1709	11047	40	0.468407	1	1
Erysipelatoclostridium spiroforme	552	1544	11047	34	0.440694	1	1
Actinomyces_B turicensis	552	1226	11047	23	0.375442	1	1
Erysipelothrix larvae	552	1286	11047	25	0.389049	1	1
Ruminococcus_E sp1	552	1374	11047	28	0.407828	1	1
Bacteroides uniformis	552	1897	11047	47	0.495833	1	1
Haliea salexigens	552	2156	11047	57	0.529092	1	1
Vitreoscilla stercoraria	552	1710	11047	40	0.468133	1	1
Sphingomonas_E haloaromaticamans	552	2207	11047	59	0.535001	1	1
Paraburkholderia_B mimosarum	552	2725	11047	80	0.587528	1	1
Cupriavidus nantongensis	552	2531	11047	72	0.569306	1	1
Lactobacillus taiwanensis	552	1197	11047	22	0.367819	1	1
Spiroplasma_A apis	552	651	11047	6	0.184449	1	1
Porphyromonas levii	552	1346	11047	27	0.401443	1	1
Prevotella bergensis	552	1490	11047	32	0.429803	1	1
Pseudomonas_E agarici	552	2483	11047	70	0.564192	1	1
Campylobacter_C fetus_A	552	1376	11047	28	0.407235	1	1
Pleomorphomonas oryzae	552	2459	11047	69	0.56156	1	1
Pseudoalteromonas luteoviolacea_B	552	2606	11047	75	0.57596	1	1
Desulfobacula phenolica	552	1952	11047	49	0.502368	1	1
Anaerotignum neopropionicum	552	1603	11047	36	0.449443	1	1
Staphylococcus cohnii	552	1740	11047	41	0.471563	1	1
UBA10122 sp2	552	519	11047	3	0.11568	1	1
Clostridium_I pasteurianum	552	2005	11047	51	0.509051	1	1
UBA5004 sp5	552	467	11047	2	0.0857074	1	1
Paenibacillus macquariensis	552	2386	11047	66	0.553578	1	1
Lactobacillus_H gastricus	552	1319	11047	26	0.394488	1	1
Legionella anisa	552	1901	11047	47	0.49479	1	1
WO2-40-15 sp1	552	567	11047	4	0.141183	1	1
Neisseria_B weaveri	552	1632	11047	37	0.453719	1	1
Eisenbergiella tayi	552	2161	11047	57	0.527868	1	1
Prevotella oris	552	1465	11047	31	0.423477	1	1
Vibrio scophthalmi	552	2536	11047	72	0.568183	1	1
Entomoplasma lucivorax	552	612	11047	5	0.163502	1	1
Lactobacillus_C rhamnosus	552	1550	11047	34	0.438988	1	1
Mycoplasma_F synoviae	552	521	11047	3	0.115236	1	1
Mycoplasma_F gallinaceum	552	469	11047	2	0.0853419	1	1
Lactococcus chungangensis	552	1438	11047	30	0.417511	1	1
C7867-001 sp5	552	569	11047	4	0.140687	1	1
Halomonas subterranea	552	2265	11047	61	0.538973	1	1
Streptococcus acidominimus	552	1381	11047	28	0.40576	1	1
Lactobacillus_B murinus	552	1352	11047	27	0.399662	1	1
Enterobacter cloacae_A	552	2685	11047	78	0.581374	1	1
Snodgrassella alvi	552	1608	11047	36	0.448045	1	1
Sporomusa ovata	552	2139	11047	56	0.523941	1	1
Clostridium_M lavalense	552	1984	11047	50	0.504352	1	1
UBA12115 sp1	552	570	11047	4	0.14044	1	1
Paenibacillus_G napthalenovorans	552	2241	11047	60	0.535815	1	1
Dehalogenimonas lykanthroporepellens	552	1173	11047	21	0.358283	1	1
RF16 sp7	552	1173	11047	21	0.358283	1	1
Bifidobacterium longum	552	1353	11047	27	0.399366	1	1
Acetobacter orientalis	552	1746	11047	41	0.469943	1	1
Streptococcus ovis	552	1441	11047	30	0.416642	1	1
CAG-485 sp1	552	1498	11047	32	0.427507	1	1
Prevotella histicola	552	1498	11047	32	0.427507	1	1
Bacillus_N badius	552	2218	11047	59	0.532348	1	1
UBA1049 sp1	552	1355	11047	27	0.398777	1	1
UBA6899 sp1	552	775	11047	9	0.232405	1	1
UBA9629 sp1	552	883	11047	12	0.271973	1	1
Megasphaera massiliensis	552	1584	11047	35	0.442199	1	1
Olsenella_A profusa	552	1414	11047	29	0.410444	1	1
Erwinia oleae	552	2519	11047	71	0.564073	1	1
Lactobacillus_K kimchiensis	552	1356	11047	27	0.398483	1	1
Serratia_B odorifera	552	2617	11047	75	0.573539	1	1
Runella zeae	552	2245	11047	60	0.53486	1	1
Prevotella sp34	552	1613	11047	36	0.446656	1	1
Brevinema andersonii	552	953	11047	14	0.293995	1	1
Mycoplasma_E flocculare	552	474	11047	2	0.0844417	1	1
C7867-001 sp3	552	574	11047	4	0.139461	1	1
Mesoplasma_A photuris	552	574	11047	4	0.139461	1	1
UBA9655 sp1	552	1147	11047	20	0.348957	1	1
Caviibacter abscessus	552	987	11047	15	0.304144	1	1
GWB1-42-6 sp1	552	619	11047	5	0.161653	1	1
Dolosicoccus paucivorans	552	1270	11047	24	0.378192	1	1
Halodesulfovibrio aestuarii	552	1806	11047	43	0.476492	1	1
Ruminococcus flavefaciens_H	552	1532	11047	33	0.431083	1	1
Lachnospira eligens	552	1616	11047	36	0.445827	1	1
Streptococcus mitis_X	552	1389	11047	28	0.403423	1	1
GWA2-42-15 sp1	552	662	11047	6	0.181384	1	1
Eubacterium_G ventriosum	552	1476	11047	31	0.420321	1	1
Odyssella thessalonicensis	552	1331	11047	26	0.390931	1	1
UBA10009 sp1	552	922	11047	13	0.282174	1	1
Lactobacillus_I siliginis	552	1272	11047	24	0.377598	1	1
Spiroplasma_A turonicum	552	663	11047	6	0.18111	1	1
UBA11703 sp1	552	621	11047	5	0.161133	1	1
Clostridium_H novyi	552	1673	11047	38	0.454562	1	1
Acholeplasma laidlawii	552	1023	11047	16	0.313004	1	1
Thiohalospira halophila	552	1836	11047	44	0.479607	1	1
UBA12068 sp1	552	704	11047	7	0.19899	1	1
UBA5004 sp1	552	477	11047	2	0.0839106	1	1
Vagococcus_A lutrae	552	1333	11047	26	0.390345	1	1
Aeribacillus pallidus	552	2202	11047	58	0.527128	1	1
Sphingobium quisquillarum	552	2202	11047	58	0.527128	1	1
UBA2100 sp2	552	530	11047	3	0.113279	1	1
Phytoplasma pruni	552	416	11047	1	0.0481074	1	1
Pseudomonas_E fuscovaginae	552	2626	11047	75	0.571573	1	1
Mycoplasma_D anseris	552	478	11047	2	0.0837351	1	1
Streptococcus halotolerans	552	1334	11047	26	0.390052	1	1
Serratia marcescens	552	2651	11047	76	0.573732	1	1
Novosphingobium pentaromativorans	552	2178	11047	57	0.523748	1	1
Mycoplasma_E hyorhinis	552	531	11047	3	0.113066	1	1
Enterococcus_D gallinarum	552	1731	11047	40	0.462454	1	1
Acetobacter aceti_A	552	1704	11047	39	0.458037	1	1
Lactobacillus_O capillatus	552	1452	11047	30	0.413485	1	1
Prevotella amnii	552	1276	11047	24	0.376414	1	1
Thioalkalimicrobium_A microaerophilum	552	1677	11047	38	0.453478	1	1
Acetivibrio clariflavum	552	1946	11047	48	0.493632	1	1
Brevundimonas sp8	552	1946	11047	48	0.493632	1	1
Methyloversatilis universalis	552	2205	11047	58	0.526411	1	1
Brachyspira innocens	552	1510	11047	32	0.42411	1	1
WO2-46-25 sp1	552	667	11047	6	0.180024	1	1
Actinobacillus pleuropneumoniae	552	1706	11047	39	0.4575	1	1
Lactococcus lactis_A	552	1367	11047	27	0.395276	1	1
Peptococcus niger	552	1367	11047	27	0.395276	1	1
Anaerococcus rubiinfantis	552	1308	11047	25	0.382505	1	1
Lactobacillus helsingborgensis	552	1187	11047	21	0.354058	1	1
Ruminococcus flavefaciens_G	552	1512	11047	32	0.423549	1	1
Eubacterium_A pyruvativorans	552	1426	11047	29	0.40699	1	1
Prevotella pleuritidis	552	1397	11047	28	0.401113	1	1
NK4A136 sp3	552	1484	11047	31	0.418055	1	1
Lachnobacterium bovis_A	552	1569	11047	34	0.433672	1	1
UBA11549 sp2	552	1309	11047	25	0.382213	1	1
Lysinibacillus fusiformis	552	2310	11047	62	0.537137	1	1
UBA1020 sp4	552	669	11047	6	0.179486	1	1
Porphyromonas circumdentaria	552	1219	11047	22	0.36118	1	1
Aggregatibacter aphrophilus	552	1763	11047	41	0.465411	1	1
Citrobacter_A rodentium	552	2730	11047	79	0.579122	1	1
Trueperella pyogenes	552	1399	11047	28	0.40054	1	1
Methylosinus sp1	552	2261	11047	60	0.531075	1	1
Lachnospira rogosae	552	1599	11047	35	0.438051	1	1
UBA12049 sp1	552	670	11047	6	0.179218	1	1
Ochrobactrum_A rhizosphaerae	552	2236	11047	59	0.528063	1	1
12-FULL-43-12b sp1	552	536	11047	3	0.112011	1	1
12-FULL-44-12b sp1	552	536	11047	3	0.112011	1	1
Mycoplasma_F columborale	552	536	11047	3	0.112011	1	1
Thauera chlorobenzoica	552	2032	11047	51	0.502287	1	1
Syntrophorhabdus aromaticivorans	552	1739	11047	40	0.460326	1	1
DTU049 sp1	552	1129	11047	19	0.336794	1	1
Bifidobacterium reuteri	552	1313	11047	25	0.381049	1	1
Zooshikella ganghwensis	552	2365	11047	64	0.541569	1	1
Gottschalkia_A purinilyticum	552	1794	11047	42	0.468524	1	1
Magnetococcus marinus	552	1848	11047	44	0.476492	1	1
UBA10027 sp1	552	713	11047	7	0.196478	1	1
Lactobacillus_H mucosae_A	552	1284	11047	24	0.374069	1	1
Pediococcus claussenii	552	1284	11047	24	0.374069	1	1
Deinococcus marmoris	552	2086	11047	53	0.508472	1	1
Necropsobacter rosorum	552	1741	11047	40	0.459797	1	1
Stoquefichus massiliensis	552	1575	11047	34	0.43202	1	1
Tetragenococcus halophilus_A	552	1575	11047	34	0.43202	1	1
Rodentibacter_A heylii	552	1659	11047	37	0.446335	1	1
Cellulosilyticum lentocellum	552	1956	11047	48	0.491109	1	1
Acetivibrio cellulolyticus	552	2035	11047	51	0.501546	1	1
Pseudomonas_E putida_L	552	2640	11047	75	0.568542	1	1
Enterococcus_C dispar	552	1548	11047	33	0.426627	1	1
UBA10165 sp1	552	632	11047	5	0.158328	1	1
Pseudomonas_A sp6	552	2394	11047	65	0.543369	1	1
UBA6729 sp1	552	1287	11047	24	0.373197	1	1
UBA7291 sp1	552	1464	11047	30	0.410096	1	1
Rhodobacter_A sphaeroides_A	552	2193	11047	57	0.520165	1	1
Porphyromonas gulae	552	1407	11047	28	0.398262	1	1
2-01-FULL-45-33 sp2	552	634	11047	5	0.157829	1	1
GWC2-37-8 sp1	552	634	11047	5	0.157829	1	1
Erwinia billingiae	552	2595	11047	73	0.562977	1	1
Fretibacterium fastidiosum	552	1319	11047	25	0.379315	1	1
UBA8517 sp1	552	590	11047	4	0.135679	1	1
Butyrivibrio sp3	552	1829	11047	43	0.4705	1	1
Porphyromonas gingivalis	552	1380	11047	27	0.391552	1	1
Porphyromonas somerae	552	1380	11047	27	0.391552	1	1
Alkanindiges illinoisensis	552	1856	11047	44	0.474439	1	1
Burkholderia contaminans	552	2864	11047	84	0.586964	1	1
Entomoplasma somnilux	552	591	11047	4	0.13545	1	1
UBA3207 sp1	552	796	11047	9	0.226274	1	1
Ruminococcus_B fissicatena	552	1963	11047	48	0.489357	1	1
Prevotella shahii	552	1439	11047	29	0.403313	1	1
2-02-FULL-38-14 sp1	552	679	11047	6	0.176843	1	1
Pediococcus pentosaceus	552	1292	11047	24	0.371753	1	1
Lysinibacillus_A massiliensis	552	2069	11047	52	0.502977	1	1
UBA9973 sp12	552	544	11047	3	0.110364	1	1
Neorhizobium galegae	552	2451	11047	67	0.547062	1	1
Lactobacillus_D sakei	552	1382	11047	27	0.390986	1	1
Klebsiella variicola	552	2722	11047	78	0.573471	1	1
Fangia hongkongensis	552	1612	11047	35	0.434519	1	1
Pseudomonas_E savastanoi_A	552	2551	11047	71	0.556997	1	1
GWA2-44-9 sp2	552	593	11047	4	0.134993	1	1
Sphingopyxis flava	552	2019	11047	50	0.495609	1	1
Acetanaerobacterium elongatum	552	1557	11047	33	0.424161	1	1
Kazan-3B-28 sp2	552	594	11047	4	0.134766	1	1
Campylobacter jejuni_A	552	1325	11047	25	0.377598	1	1
Lutispora thermophila	552	1807	11047	42	0.465154	1	1
UBA1020 sp5	552	639	11047	5	0.156594	1	1
UBA12465 sp1	552	639	11047	5	0.156594	1	1
Staphylococcus haemolyticus_A	552	1670	11047	37	0.443395	1	1
Bosea vaviloviae	552	2304	11047	61	0.52985	1	1
Helicobacter_E heilmannii	552	1141	11047	19	0.333252	1	1
Desulfitobacterium hafniense	552	2151	11047	55	0.511714	1	1
Veillonella_A seminalis	552	1502	11047	31	0.413045	1	1
Microbacterium ginsengisoli	552	1644	11047	36	0.438234	1	1
Weissella bombi	552	1205	11047	21	0.348769	1	1
Herminiimonas arsenicoxydans	552	1996	11047	49	0.491293	1	1
Acetobacter malorum_A	552	1863	11047	44	0.472656	1	1
Spiroplasma melliferum	552	683	11047	6	0.175807	1	1
Prevotella sp31	552	1236	11047	22	0.356213	1	1
UBA3766 sp2	552	1357	11047	26	0.383441	1	1
Clostridium_AO lundense	552	2075	11047	52	0.501523	1	1
WO2-42-50 sp1	552	724	11047	7	0.193493	1	1
Mycoplasma_F cricetuli	552	548	11047	3	0.109558	1	1
Mycoplasma_F cynos	552	548	11047	3	0.109558	1	1
Turicibacter sanguinis	552	1645	11047	36	0.437967	1	1
Arcobacter faecis	552	1475	11047	30	0.407038	1	1
Facklamia_A ignava	552	1175	11047	20	0.340641	1	1
Azospirillum thiophilum	552	2483	11047	68	0.548072	1	1
GWE1-39-12 sp1	552	684	11047	6	0.17555	1	1
UBA1545 sp1	552	597	11047	4	0.134088	1	1
Pseudoalteromonas ruthenica	552	2308	11047	61	0.528931	1	1
Confluentimicrobium sp1	552	2129	11047	54	0.507602	1	1
Marinitoga sp1	552	1418	11047	28	0.395173	1	1
Rickettsia massiliae	552	981	11047	14	0.285604	1	1
Flavobacterium branchiophilum	552	1675	11047	37	0.442071	1	1
UBA816 sp1	552	497	11047	2	0.0805339	1	1
Acinetobacter soli	552	1947	11047	47	0.4831	1	1
Enterobacter cloacae_C	552	2659	11047	75	0.56448	1	1
Allobaculum stercoricanis	552	1178	11047	20	0.339774	1	1
Desulfovibrio_J cuneatus	552	1621	11047	35	0.432106	1	1
Regiella insecticola	552	1391	11047	27	0.388456	1	1
Mycoplasma_H elephantis	552	551	11047	3	0.108962	1	1
Pseudobacteroides cellulosolvens	552	2132	11047	54	0.506888	1	1
Brachyspira alvinipulli	552	1479	11047	30	0.405937	1	1
Symbiothrix dinenymphae	552	1332	11047	25	0.375613	1	1
Actinomyces oris_B	552	1537	11047	32	0.41666	1	1
UBA12026 sp2	552	600	11047	4	0.133418	1	1
Brachyspira intermedia	552	1480	11047	30	0.405662	1	1
Weissella ceti	552	1051	11047	16	0.304665	1	1
Helicobacter_E suis	552	1148	11047	19	0.33122	1	1
Haemophilus influenzae	552	1509	11047	31	0.411129	1	1
Mycoplasma_D auris	552	499	11047	2	0.0802111	1	1
Acidihalobacter prosperus_B	552	1950	11047	47	0.482357	1	1
Lactobacillus_B ceti	552	1084	11047	17	0.313852	1	1
Bartonella elizabethae	552	1180	11047	20	0.339198	1	1
Emergencia timonensis	552	1789	11047	41	0.458647	1	1
UBA1547 sp2	552	601	11047	4	0.133196	1	1
Yersinia ruckeri	552	2365	11047	63	0.533107	1	1
Aeromonas salmonicida	552	2540	11047	70	0.551531	1	1
Tatumella ptyseos	552	2187	11047	56	0.512442	1	1
Bacteroides stercoris	552	1736	11047	39	0.449594	1	1
Acinetobacter kyonggiensis	552	1926	11047	46	0.477977	1	1
UBA1550 sp2	552	554	11047	3	0.108372	1	1
WO2-35-19 sp2	552	554	11047	3	0.108372	1	1
Komagataeibacter kakiaceti	552	1764	11047	40	0.453802	1	1
Cryptobacterium curtum	552	1119	11047	18	0.32192	1	1
Alistipes shahii	552	1542	11047	32	0.415309	1	1
Staphylococcus argenteus	552	1711	11047	38	0.444466	1	1
RF16 sp11	552	1184	11047	20	0.338052	1	1
UBA9337 sp2	552	772	11047	8	0.207385	1	1
Lactococcus sp2	552	1427	11047	28	0.39268	1	1
Prevotella sp14	552	1338	11047	25	0.373929	1	1
Streptococcus constellatus	552	1338	11047	25	0.373929	1	1
Aneurinibacillus migulanus	552	2445	11047	66	0.54022	1	1
Eubacterium_F sp3	552	1543	11047	32	0.415039	1	1
Streptococcus mitis_H	552	1369	11047	26	0.38008	1	1
Clostridium_K cellulovorans	552	1984	11047	48	0.484178	1	1
Tatlockia maceachernii	552	1796	11047	41	0.45686	1	1
Prevotella sp22	552	1545	11047	32	0.414502	1	1
Gilliamella apicola_A	552	1602	11047	34	0.424739	1	1
Fusobacterium polymorphum	552	1459	11047	29	0.397785	1	1
Moraxella nonliquefaciens	552	1517	11047	31	0.408961	1	1
Propionimicrobium lymphophilum	552	1430	11047	28	0.391857	1	1
Legionella pneumophila_A	552	1825	11047	42	0.460566	1	1
Spiroplasma_A culicicola	552	652	11047	5	0.153471	1	1
Hydrogenimonas thermophila	552	1518	11047	31	0.408691	1	1
Bifidobacterium bifidum	552	1281	11047	23	0.359322	1	1
Ruminococcus flavefaciens	552	1547	11047	32	0.413966	1	1
Paraprevotella xylaniphila	552	1604	11047	34	0.424209	1	1
Anaerococcus pacaensis	552	1372	11047	26	0.379249	1	1
Acinetobacter beijerinckii	552	1987	11047	48	0.483447	1	1
Sphaerochaeta_A coccoides	552	1251	11047	22	0.351942	1	1
UBA8416 sp1	552	1799	11047	41	0.456098	1	1
Yersinia mollaretii	552	2575	11047	71	0.551806	1	1
2-01-FULL-46-13 sp3	552	653	11047	5	0.153236	1	1
2-02-FULL-43-16 sp1	552	653	11047	5	0.153236	1	1
Spiroplasma_A litorale	552	653	11047	5	0.153236	1	1
Pseudomonas_E sp6	552	2625	11047	73	0.556543	1	1
UBA1550 sp1	552	560	11047	3	0.107211	1	1
Pseudomonas_E putida_D	552	2650	11047	74	0.558845	1	1
Aphanizomenon sp2	552	2068	11047	51	0.493543	1	1
UBA9783 sp1	552	654	11047	5	0.153002	1	1
UBA919 sp1	552	609	11047	4	0.131446	1	1
Lactobacillus_G parafarraginis	552	1521	11047	31	0.407885	1	1
Capnocytophaga gingivalis	552	1463	11047	29	0.396697	1	1
Blautia producta_A	552	2017	11047	49	0.486178	1	1
Commensalibacter intestini	552	1522	11047	31	0.407617	1	1
Bacteroides caecimuris	552	1775	11047	40	0.45099	1	1
Alishewanella agri	552	2200	11047	56	0.509414	1	1
Pseudomonas_E asturiensis	552	2579	11047	71	0.55095	1	1
Lactobacillus_G ozensis	552	1096	11047	17	0.310416	1	1
Desulfotomaculum_C alcoholivorax	552	1803	11047	41	0.455086	1	1
Neglecta sp1	552	1406	11047	27	0.384312	1	1
Liberibacter solanacearum	552	962	11047	13	0.270442	1	1
Gordonibacter pamelaeae	552	1286	11047	23	0.357925	1	1
Methylomonas lenta	552	2227	11047	57	0.512224	1	1
Lactobacillus_E rennini	552	1436	11047	28	0.390219	1	1
Shewanella xiamenensis	552	2481	11047	67	0.540447	1	1
F23-B02 sp6	552	1407	11047	27	0.384039	1	1
C7867-001 sp4	552	563	11047	3	0.10664	1	1
UBA8515 sp3	552	563	11047	3	0.10664	1	1
Gilliamella apicola_F	552	1777	11047	40	0.450482	1	1
Caedibacter acanthamoebae	552	1162	11047	19	0.32723	1	1
Atlantibacter hermannii	552	2581	11047	71	0.550523	1	1
Robinsoniella peoriensis	552	2046	11047	50	0.489068	1	1
Collinsella tanakaei	552	1437	11047	28	0.389948	1	1
XYB1-36-10 sp1	552	510	11047	2	0.0784811	1	1
Bartonella doshiae	552	1194	11047	20	0.335221	1	1
Azotobacter chroococcum	552	2407	11047	64	0.532119	1	1
Zymobacter palmae	552	1723	11047	38	0.441371	1	1
Gemmata obscuriglobus	552	2047	11047	50	0.48883	1	1
Treponema_D berlinense	552	1349	11047	25	0.37088	1	1
Asticcacaulis biprosthecum	552	2204	11047	56	0.508489	1	1
Halolactibacillus halophilus	552	1640	11047	35	0.4271	1	1
Rickettsia raoultii	552	999	11047	14	0.280458	1	1
Marinobacter lipolyticus_A	552	1995	11047	48	0.481508	1	1
GWC1-27-15 sp1	552	1724	11047	38	0.441115	1	1
Myroides odoratimimus	552	1807	11047	41	0.454079	1	1
Shuttleworthia satelles	552	1380	11047	26	0.377051	1	1
Pseudomonas_E tolaasii	552	2609	11047	72	0.552286	1	1
Tepidiphilus thermophilus	552	1725	11047	38	0.440859	1	1
Brevibacterium linens	552	1835	11047	42	0.458056	1	1
Desulfotignum phosphitoxidans	552	1943	11047	46	0.473795	1	1
Xenorhabdus doucetiae	552	2154	11047	54	0.501711	1	1
Prevotella pallens	552	1381	11047	26	0.376777	1	1
Eubacterium_E hallii	552	1670	11047	36	0.431411	1	1
Erysipelatoclostridium cocleatum	552	1499	11047	30	0.400521	1	1
Corynebacterium auriscanis	552	1470	11047	29	0.394808	1	1
Scytonema hofmannii	552	2461	11047	66	0.536707	1	1
UBA10002 sp1	552	660	11047	5	0.151611	1	1
UBA4665 sp1	552	703	11047	6	0.170805	1	1
Marinitoga piezophila	552	1382	11047	26	0.376505	1	1
Streptococcus azizii	552	1382	11047	26	0.376505	1	1
2-01-FULL-40-13 sp2	552	784	11047	8	0.204211	1	1
Desulfobulbus propionicus	552	1837	11047	42	0.457557	1	1
UBA9933 sp2	552	661	11047	5	0.151382	1	1
Bacteroides oleiciplenus	552	1999	11047	48	0.480545	1	1
Atopobium_B rimae	552	1135	11047	18	0.317382	1	1
Lactococcus piscium	552	1472	11047	29	0.394272	1	1
Methylocaldum szegediense	552	2261	11047	58	0.513373	1	1
Vibrio gazogenes	552	2464	11047	66	0.536054	1	1
Babela massiliensis	552	568	11047	3	0.105701	1	1
Capnocytophaga ochracea	552	1473	11047	29	0.394004	1	1
Centipeda periodontii	552	1617	11047	34	0.420798	1	1
Piscirickettsia salmonis	552	1617	11047	34	0.420798	1	1
Myroides marinus	552	1812	11047	41	0.452826	1	1
Sphingobium amiense	552	2080	11047	51	0.490696	1	1
Zhongshania aliphaticivorans	552	2159	11047	54	0.500549	1	1
Lactobacillus_H oris	552	1355	11047	25	0.369238	1	1
Xanthomonas_A albilineans	552	2028	11047	49	0.483541	1	1
2-01-FULL-41-26 sp1	552	569	11047	3	0.105515	1	1
Paracaedibacter acanthamoebae	552	1325	11047	24	0.362494	1	1
Caballeronia sp2	552	2640	11047	73	0.553381	1	1
Bacteroides fragilis	552	1922	11047	45	0.468559	1	1
Sulfurospirillum cavolei	552	1703	11047	37	0.434803	1	1
Caloramator_A proteoclasticus	552	1731	11047	38	0.439331	1	1
UBA5619 sp1	552	1619	11047	34	0.420279	1	1
Haemophilus_E paracuniculus	552	1562	11047	32	0.409991	1	1
Rickettsia argasii	552	971	11047	13	0.267935	1	1
Giesbergeria anulus	552	1896	11047	44	0.464429	1	1
WO2-49-40 sp1	552	664	11047	5	0.150698	1	1
Paenibacillus lactis	552	2417	11047	64	0.529918	1	1
YC12-FULL-57-11 sp1	552	707	11047	6	0.169839	1	1
Staphylococcus capitis	552	1648	11047	35	0.425027	1	1
Pantoea cypripedii	552	2667	11047	74	0.555282	1	1
Neisseria_E macacae	552	1788	11047	40	0.447711	1	1
Acinetobacter schindleri	552	1870	11047	43	0.460185	1	1
Prevotella sp1	552	1172	11047	19	0.324438	1	1
Alloscardovia omnicolens	552	1140	11047	18	0.31599	1	1
Nitrosomonas oligotropha	552	1871	11047	43	0.459939	1	1
Mycoplasma_F buteonis	552	518	11047	2	0.077269	1	1
Crenothrix polyspora_A	552	1979	11047	47	0.475289	1	1
Yersinia aleksiciae	552	2545	11047	69	0.542583	1	1
Spiroplasma eriocheiris	552	709	11047	6	0.16936	1	1
GWA2-47-10 sp1	552	790	11047	8	0.20266	1	1
Roseateles_A aquatilis	552	2421	11047	64	0.529042	1	1
C941 sp1	552	1420	11047	27	0.380523	1	1
Prevotella multiformis	552	1420	11047	27	0.380523	1	1
Desulfovibrio_K gigas	552	1791	11047	40	0.446961	1	1
Sphingobium japonicum	552	2113	11047	52	0.492503	1	1
Mycoplasma_C testudinis	552	667	11047	5	0.15002	1	1
Schwartzia succinivorans	552	1595	11047	33	0.414055	1	1
Dorea longicatena_A	552	1680	11047	36	0.428843	1	1
MS4 sp2	552	1450	11047	28	0.386452	1	1
Lactobacillus_G rapi	552	1480	11047	29	0.39214	1	1
Sphingobium sp2	552	2244	11047	57	0.508344	1	1
2-01-FULL-49-10 sp1	552	574	11047	3	0.104596	1	1
Streptococcus parasanguinis	552	1510	11047	30	0.397603	1	1
Clostridium_E jeddahense	552	1793	11047	40	0.446462	1	1
Bordetella_B ansorpii_A	552	2322	11047	60	0.517124	1	1
Marinomonas aquimarina	552	2089	11047	51	0.488581	1	1
Persephonella marina	552	1452	11047	28	0.385919	1	1
Pseudomonas_E fluorescens_N	552	2698	11047	75	0.55632	1	1
GWC1-40-9 sp1	552	669	11047	5	0.149572	1	1
Pseudomonas aeruginosa_A	552	2796	11047	79	0.565451	1	1
Sphingopyxis granuli	552	2116	11047	52	0.491805	1	1
Johnsonella ignava	552	1363	11047	25	0.36707	1	1
Synechococcus_B spongiarum	552	1112	11047	17	0.305949	1	1
Desulfotomaculum reducens	552	1849	11047	42	0.454588	1	1
Staphylococcus schleiferi	552	1683	11047	36	0.428079	1	1
Desulfonatronovibrio magnus	552	1822	11047	41	0.45034	1	1
Bifidobacterium catenulatum	552	1209	11047	20	0.331062	1	1
Desulfovibrio piger_A	552	1541	11047	31	0.402591	1	1
GWC1-49-16 sp1	552	754	11047	7	0.185794	1	1
Paraliobacillus ryukyuensis	552	1904	11047	44	0.462478	1	1
Moraxella catarrhalis	552	1424	11047	27	0.379454	1	1
Sebaldella termitidis	552	1712	11047	37	0.432517	1	1
Fusobacterium massiliense	552	1273	11047	22	0.345859	1	1
Nitrosococcus halophilus	552	2092	11047	51	0.487881	1	1
Clostridium_AI polysaccharolyticum	552	1685	11047	36	0.427571	1	1
Staphylococcus_A sciuri	552	1824	11047	41	0.449846	1	1
UBA5633 sp1	552	523	11047	2	0.0765303	1	1
Herbaspirillum chlorophenolicum	552	2197	11047	55	0.501	1	1
Erysipelothrix rhusiopathiae	552	1147	11047	18	0.314061	1	1
UBA5004 sp2	552	460	11047	1	0.0435058	1	1
Pseudorhizobium pelagicum	552	2301	11047	59	0.513146	1	1
Proteiniphilum acetatigenes	552	1907	11047	44	0.46175	1	1
Kandleria sp1	552	1457	11047	28	0.384595	1	1
Erwinia pyrifoliae	552	2277	11047	58	0.509765	1	1
Achromobacter piechaudii	552	2431	11047	64	0.526866	1	1
Bibersteinia trehalosi	552	1717	11047	37	0.431258	1	1
Campylobacter_C iguaniorum	552	1369	11047	25	0.365462	1	1
Anaerostipes caccae	552	1718	11047	37	0.431007	1	1
Vibrio quintilis	552	2483	11047	66	0.531952	1	1
UBA5946 sp1	552	629	11047	4	0.127267	1	1
Granulicatella balaenopterae	552	1278	11047	22	0.344506	1	1
Rodentibacter pneumotropicus	552	1662	11047	35	0.421446	1	1
Lactobacillus_C nasuensis	552	1309	11047	23	0.351636	1	1
Holospora elegans	552	675	11047	5	0.148242	1	1
Enterococcus_A hermanniensis	552	1519	11047	30	0.395247	1	1
UBA1177 sp1	552	1184	11047	19	0.321149	1	1
Cylindrospermum stagnale	552	2282	11047	58	0.508648	1	1
Campylobacter_A rectus	552	1402	11047	26	0.371134	1	1
Lactococcus raffinolactis_A	552	1432	11047	27	0.377334	1	1
GWB1-45-9 sp1	552	528	11047	2	0.0758056	1	1
UBA10133 sp4	552	631	11047	4	0.126863	1	1
Deinococcus wulumuqiensis	552	1721	11047	37	0.430255	1	1
Lactobacillus hamsteri	552	1186	11047	19	0.320608	1	1
Akkermansia muciniphila	552	1433	11047	27	0.377071	1	1
Clostridium_AF grantii	552	1995	11047	47	0.471477	1	1
Rickettsia tamurae	552	986	11047	13	0.263859	1	1
Campylobacter_B corcagiensis	552	1250	11047	21	0.336213	1	1
Peribacter sp1	552	802	11047	8	0.199628	1	1
Spiroplasma_A taiwanense	552	632	11047	4	0.126663	1	1
Corynebacterium phocae	552	1493	11047	29	0.388726	1	1
Pectobacterium wasabiae	552	2513	11047	67	0.533565	1	1
Geotoga petraea	552	1374	11047	25	0.364132	1	1
Riemerella anatipestifer	552	1374	11047	25	0.364132	1	1
Mycoplasma_D canadense	552	466	11047	1	0.0429457	1	1
Profftella armatura	552	466	11047	1	0.0429457	1	1
UBA2177 sp1	552	466	11047	1	0.0429457	1	1
Legionella longbeachae	552	1861	11047	42	0.451656	1	1
Clostridioides mangenotii	552	1723	11047	37	0.429756	1	1
Gilliamella apicola_M	552	1723	11047	37	0.429756	1	1
Acetobacter malorum	552	1943	11047	45	0.463495	1	1
Bacillus_AA oceanisediminis	552	2564	11047	69	0.538563	1	1
Kocuria_A xyli	552	1494	11047	29	0.388466	1	1
Verminephrobacter eiseniae	552	1997	11047	47	0.471005	1	1
Pseudomonas_E fluorescens_U	552	2664	11047	73	0.548396	1	1
Flavobacterium columnare_B	552	1611	11047	33	0.409943	1	1
Prevotella corporis	552	1406	11047	26	0.370078	1	1
UBA9644 sp1	552	804	11047	8	0.199131	1	1
GWF1-31-35 sp1	552	585	11047	3	0.102629	1	1
Thiocapsa marina	552	2262	11047	57	0.504298	1	1
Streptobacillus felis	552	1058	11047	15	0.283734	1	1
Allisonella histaminiformans	552	1190	11047	19	0.31953	1	1
Streptococcus equinus_B	552	1377	11047	25	0.363338	1	1
Mesoplasma chauliocola	552	586	11047	3	0.102454	1	1
Weissella paramesenteroides	552	1254	11047	21	0.335141	1	1
Gordonia sihwensis	552	1865	11047	42	0.450688	1	1
Muribaculum sp2	552	1408	11047	26	0.369552	1	1
TTA-H9 sp1	552	1438	11047	27	0.37576	1	1
Rhodopseudomonas pseudopalustris	552	2315	11047	59	0.510042	1	1
Bifidobacterium thermacidophilum	552	1255	11047	21	0.334874	1	1
GWF1-31-35 sp2	552	587	11047	3	0.102279	1	1
OLB19 sp2	552	636	11047	4	0.125866	1	1
Nitrosomonas ureae	552	1839	11047	41	0.446177	1	1
HK1 sp1	552	1557	11047	31	0.398454	1	1
UBA4664 sp1	552	682	11047	5	0.146721	1	1
Pilibacter termitis	552	1499	11047	29	0.38717	1	1
Agrobacterium sp6	552	2343	11047	60	0.512489	1	1
Clostridium_J senegalense	552	1895	11047	43	0.454114	1	1
UBA12075 sp1	552	768	11047	7	0.182407	1	1
Pseudomonas_C caeni	552	2057	11047	49	0.476724	1	1
Lactobacillus_H suebicus	552	1411	11047	26	0.368767	1	1
Acidithiobacillus thiooxidans	552	1730	11047	37	0.428017	1	1
Desulfosporosinus sp3	552	2241	11047	56	0.500094	1	1
Marinovum algicola	552	2241	11047	56	0.500094	1	1
Ferriphaselus amnicola	552	1786	11047	39	0.437007	1	1
Acetitomaculum ruminis	552	1530	11047	30	0.392406	1	1
Paraburkholderia kirstenboschensis	552	2696	11047	74	0.549309	1	1
Actinomyces oris_C	552	1617	11047	33	0.408422	1	1
2-01-FULL-48-16 sp1	552	535	11047	2	0.0748138	1	1
Bacillus_A thuringiensis_K	552	2622	11047	71	0.541915	1	1
Microvirgula aerodenitrificans	552	2111	11047	51	0.48349	1	1
Nitrospira_A sp1	552	2005	11047	47	0.469125	1	1
Eubacterium_O aggregans	552	1618	11047	33	0.40817	1	1
Sphingobium sp3	552	2320	11047	59	0.508943	1	1
UBA6899 sp2	552	639	11047	4	0.125275	1	1
Devosia sp2	552	2165	11047	53	0.489918	1	1
Bifidobacterium bombi	552	1098	11047	16	0.291624	1	1
WO2-FULL-40-11 sp1	552	729	11047	6	0.164713	1	1
HO2-45-13 sp1	552	640	11047	4	0.125079	1	1
Mycoplasma_F crocodyli	552	591	11047	3	0.101587	1	1
Ruminococcus_A sp1	552	1620	11047	33	0.407666	1	1
UBA2144 sp1	552	771	11047	7	0.181697	1	1
Bartonella birtlesii	552	1197	11047	19	0.317662	1	1
Parabacteroides goldsteinii	552	1981	11047	46	0.464706	1	1
Porphyromonas sp2	552	1354	11047	24	0.35473	1	1
Clostridium_AI populeti	552	1845	11047	41	0.444726	1	1
Luteimonas huabeiensis	552	2167	11047	53	0.489466	1	1
RF16 sp1	552	1165	11047	18	0.309209	1	1
Butyrivibrio proteoclasticus_B	552	1706	11047	36	0.422307	1	1
Methylophaga aminisulfidivorans	552	2035	11047	48	0.472044	1	1
Leclercia adecarboxylata	552	2651	11047	72	0.543536	1	1
UBA9973 sp7	552	538	11047	2	0.0743966	1	1
Ruminiclostridium_A josui	552	1901	11047	43	0.45268	1	1
Oribacterium asaccharolyticum	552	1446	11047	27	0.373681	1	1
Prevotella denticola	552	1446	11047	27	0.373681	1	1
Megasphaera_A paucivorans	552	1593	11047	32	0.402012	1	1
UBA4732 sp1	552	1847	11047	41	0.444245	1	1
2-01-FULL-43-22 sp1	552	593	11047	3	0.101245	1	1
Mesoplasma_A syrphidae	552	593	11047	3	0.101245	1	1
Actinomyces_B meyeri	552	1263	11047	21	0.332752	1	1
Denitrobacterium detoxificans	552	1263	11047	21	0.332752	1	1
Cupriavidus oxalaticus	552	2678	11047	73	0.545529	1	1
Pyramidobacter piscolens	552	1417	11047	26	0.367205	1	1
Vibrio ichthyoenteri	552	2428	11047	63	0.519275	1	1
Cloacimonas acidaminovorans	552	1232	11047	20	0.324881	1	1
Spiroplasma mirum	552	643	11047	4	0.124496	1	1
Marinomonas sp1	552	2352	11047	60	0.510528	1	1
Lactobacillus crispatus	552	1265	11047	21	0.332226	1	1
Leptospira santarosai	552	1682	11047	35	0.416435	1	1
Prevotella baroniae	552	1479	11047	28	0.378874	1	1
Holdemania filiformis	552	1538	11047	30	0.390364	1	1
Bergeriella denitrificans	552	1625	11047	33	0.406411	1	1
2-01-FULL-51-10 sp1	552	595	11047	3	0.100904	1	1
HO2-49-34 sp1	552	595	11047	3	0.100904	1	1
Mycoplasma_F alligatoris	552	595	11047	3	0.100904	1	1
Helicobacter_D rodentium	552	1297	11047	22	0.33946	1	1
Zag1 sp1	552	1202	11047	19	0.31634	1	1
Bacteroides_A salanitronis	552	1683	11047	35	0.416188	1	1
Chryseobacterium_A haifense	552	1626	11047	33	0.406161	1	1
Clostridium_J sulfidigenes	552	1933	11047	44	0.45554	1	1
Legionella steelei	552	1961	11047	45	0.459241	1	1
Brochothrix campestris	552	1511	11047	29	0.384095	1	1
Citrobacter pasteurii	552	2659	11047	72	0.5419	1	1
Desulfobacter vibrioformis	552	1908	11047	43	0.45102	1	1
Mycoplasma_C imitans	552	543	11047	2	0.0737115	1	1
Mycoplasma_F canis	552	543	11047	2	0.0737115	1	1
XYB1-40-15 sp2	552	647	11047	4	0.123726	1	1
Catonella morbi	552	1629	11047	33	0.405413	1	1
Desulforegula conservatrix	552	1854	11047	41	0.442567	1	1
Pediococcus damnosus	552	1269	11047	21	0.331179	1	1
UBA9973 sp11	552	598	11047	3	0.100398	1	1
Psychrobacter cibarius	552	1882	11047	42	0.446617	1	1
Elizabethkingia miricola_A	552	1937	11047	44	0.454599	1	1
Comamonas_B testosteroni_A	552	2359	11047	60	0.509013	1	1
Dialister sp3	552	1141	11047	17	0.298173	1	1
Odoribacter splanchnicus	552	1716	11047	36	0.419846	1	1
Faecalitalea cylindroides	552	1333	11047	23	0.345305	1	1
Chryseobacterium_A koreense	552	1602	11047	32	0.399754	1	1
UBA8517 sp2	552	545	11047	2	0.073441	1	1
Psychroflexus torquis	552	1773	11047	38	0.428924	1	1
Psychrobacter lutiphocae	552	1745	11047	37	0.424338	1	1
Bacteroides massiliensis	552	1689	11047	35	0.414709	1	1
Lactococcus sp1	552	1334	11047	23	0.345046	1	1
XYB2-FULL-45-11 sp1	552	739	11047	6	0.162485	1	1
Bacteroides intestinalis	552	1994	11047	46	0.461677	1	1
Eikenella corrodens	552	1604	11047	32	0.399255	1	1
Microthrix parvicella	552	1775	11047	38	0.42844	1	1
Mahella australiensis	552	1662	11047	34	0.409405	1	1
Streptococcus castoreus	552	1273	11047	21	0.330138	1	1
Paraburkholderia xenovorans	552	2641	11047	71	0.538016	1	1
Eubacterium_M brachy	552	1077	11047	15	0.278728	1	1
Accumulibacter aalborgensis	552	2208	11047	54	0.489441	1	1
Anabaena_A cylindrica	552	2182	11047	53	0.486101	1	1
UBA12393 sp1	552	651	11047	4	0.122966	1	1
Prevotella sp32	552	1178	11047	18	0.305796	1	1
Merdibacter massiliensis	552	1399	11047	25	0.357625	1	1
Methylobacter_A tundripaludum	552	2288	11047	57	0.498568	1	1
Pseudomonas_A sp7	552	2493	11047	65	0.521791	1	1
Desulfovibrio_F alcoholivorans	552	1889	11047	42	0.444962	1	1
Mycoplasma_C genitalium	552	485	11047	1	0.0412633	1	1
UBA1567 sp1	552	485	11047	1	0.0412633	1	1
HO2-45-11b sp1	552	699	11047	5	0.143152	1	1
CAG-485 sp5	552	1579	11047	31	0.392903	1	1
Veillonella rogosae	552	1461	11047	27	0.369844	1	1
Ruminiclostridium_E sp2	552	1462	11047	27	0.369591	1	1
Acinetobacter radioresistens	552	1836	11047	40	0.436006	1	1
Enterococcus_A avium	552	1836	11047	40	0.436006	1	1
Provencibacterium massiliense	552	1522	11047	29	0.381319	1	1
Campylobacter_A pinnipediorum_A	552	1278	11047	21	0.328847	1	1
Peptoniphilus_A timonensis	552	1278	11047	21	0.328847	1	1
Ectothiorhodospira haloalkaliphila	552	2028	11047	47	0.463805	1	1
Alicyclobacillus_A contaminans	552	1837	11047	40	0.435769	1	1
Sulfurospirillum multivorans	552	1725	11047	36	0.417656	1	1
Fischerella sp1	552	2344	11047	59	0.503732	1	1
UBA1450 sp1	552	866	11047	9	0.207984	1	1
Mesoplasma_A multilocale	552	606	11047	3	0.0990727	1	1
Mesoplasma_A seiffertii	552	606	11047	3	0.0990727	1	1
Peptostreptococcus russellii	552	1404	11047	25	0.356351	1	1
Succinivibrio dextrinosolvens	552	1583	11047	31	0.39191	1	1
Escherichia sp2	552	2724	11047	74	0.543663	1	1
Staphylococcus condimenti	552	1699	11047	35	0.412268	1	1
Lactobacillus iners	552	979	11047	12	0.245304	1	1
Synechococcus_B spongiarum_B	552	1405	11047	25	0.356098	1	1
Brevibacillus_A thermoruber	552	2269	11047	56	0.493922	1	1
Bifidobacterium kashiwanohense	552	1281	11047	21	0.328077	1	1
Dysgonomonas gadei	552	1950	11047	44	0.451568	1	1
Tepidanaerobacter acetatoxydans	552	1671	11047	34	0.4072	1	1
Enterococcus_A pseudoavium	552	1555	11047	30	0.386097	1	1
46-80 sp2	552	1614	11047	32	0.396782	1	1
Pseudomonas_D pelagia	552	2296	11047	57	0.49683	1	1
Aeromonas media	552	2501	11047	65	0.520122	1	1
Rubripirellula obstinata	552	1978	11047	45	0.455294	1	1
Marinobacter salarius	552	2348	11047	59	0.502874	1	1
Listeria_A rocourtiae	552	1729	11047	36	0.41669	1	1
Peptoclostridium_A acidaminophilum	552	1729	11047	36	0.41669	1	1
Lactobacillus_G fructivorans	552	1051	11047	14	0.266582	1	1
Bifidobacterium aesculapii	552	1314	11047	22	0.335068	1	1
Desulfovibrio_F magneticus	552	1897	11047	42	0.443085	1	1
Lactobacillus_G acidifarinae	552	1407	11047	25	0.355591	1	1
UBA12420 sp2	552	1251	11047	20	0.319947	1	1
Prevotella ruminicola	552	1673	11047	34	0.406713	1	1
Carnobacterium_A pleistocenium	552	1557	11047	30	0.385601	1	1
Acinetobacter tjernbergiae	552	1925	11047	43	0.447037	1	1
Lactobacillus_G kimchicus	552	1438	11047	26	0.361843	1	1
Streptococcus hongkongensis	552	1377	11047	24	0.348805	1	1
Haemophilus_D parainfluenzae_A	552	1616	11047	32	0.396291	1	1
UBA10003 sp1	552	659	11047	4	0.121473	1	1
Desulfitibacter alkalitolerans	552	1953	11047	44	0.450875	1	1
Marinobacterium_A profundum	552	2376	11047	60	0.505371	1	1
Bifidobacterium moukalabense	552	1284	11047	21	0.32731	1	1
Xanthobacter sp1	552	2325	11047	58	0.499241	1	1
Fusobacterium_A mortiferum	552	1559	11047	30	0.385106	1	1
Marinobacter adhaerens	552	2403	11047	61	0.508021	1	1
Atopobium fossor	552	1088	11047	15	0.27591	1	1
Pseudomonas_A stutzeri_J	552	2505	11047	65	0.519291	1	1
Methylomonas methanica	552	2248	11047	55	0.489634	1	1
Bergeyella zoohelcum	552	1440	11047	26	0.36134	1	1
Bifidobacterium callitrichos	552	1348	11047	23	0.341463	1	1
Traorella massiliensis	552	1379	11047	24	0.348299	1	1
Dickeya dadantii	552	2480	11047	64	0.516456	1	1
Prevotella brevis	552	1589	11047	31	0.39043	1	1
Porphyromonas bennonis	552	1222	11047	19	0.311163	1	1
WO2-44-18 sp1	552	557	11047	2	0.0718588	1	1
GWA2-46-9 sp1	552	793	11047	7	0.176657	1	1
Sphingobium chlorophenolicum	552	2197	11047	53	0.482782	1	1
Psychrobacter sp8	552	1734	11047	36	0.415488	1	1
2-01-FULL-40-13 sp1	552	752	11047	6	0.159676	1	1
UBA917 sp1	552	558	11047	2	0.07173	1	1
Sporanaerobacter acetigenes	552	1678	11047	34	0.405501	1	1
UBA2883 sp2	552	1056	11047	14	0.26532	1	1
Escherichia albertii	552	2660	11047	71	0.534173	1	1
Desulfosporosinus hippei	552	2147	11047	51	0.475383	1	1
Lactobacillus_K versmoldensis	552	1414	11047	25	0.353831	1	1
Anaerocolumna xylanovorans	552	1987	11047	45	0.453231	1	1
Thalassospira profundimaris	552	2148	11047	51	0.475161	1	1
[truncated: 7,913 more rows]

## Sheet: Genus
Taxonomic rank enrichment of homoplasic Pfam annotations
rank	total_pfam_set_counts	total_taxon_counts	total_counts	success_in_sample	fold_enrichment	p	BH_q
Pseudomonas_E	552	4895	11047	401	1.63945	1.6047e-43	9.14197e-40
Acinetobacter	552	3481	11047	303	1.74198	1.79073e-31	1.02018e-27
Enterobacter	552	3559	11047	299	1.68131	7.587e-28	4.32232e-24
Burkholderia	552	4024	11047	319	1.58649	1.0532e-25	6.0001e-22
Xenorhabdus	552	3001	11047	258	1.72052	5.03165e-24	2.86653e-20
Vibrio	552	4684	11047	345	1.47403	1.56693e-22	8.92682e-19
Yersinia	552	3563	11047	284	1.59517	7.89505e-22	4.49781e-18
Stenotrophomonas	552	3545	11047	274	1.54682	1.25553e-18	7.15277e-15
Prevotella	552	3236	11047	255	1.57702	5.33081e-18	3.03696e-14
Nitrosomonas	552	3103	11047	247	1.59302	7.86937e-18	4.48318e-14
Pantoea	552	3642	11047	273	1.50013	1.4962e-16	8.52387e-13
Cupriavidus	552	3847	11047	282	1.46701	6.6435e-16	3.7848e-12
Halomonas	552	3793	11047	279	1.47206	7.15302e-16	4.07508e-12
Gilliamella	552	2473	11047	203	1.64277	2.49743e-15	1.42279e-11
Providencia	552	3172	11047	243	1.53313	2.8699e-15	1.63498e-11
Serratia	552	3508	11047	260	1.48327	8.75161e-15	4.98579e-11
Sphingobium	552	3494	11047	257	1.47203	4.05337e-14	2.3092e-10
Streptococcus	552	2920	11047	225	1.54207	4.17851e-14	2.3805e-10
Caballeronia	552	3852	11047	274	1.42354	1.89738e-13	1.08094e-09
Paraburkholderia	552	3984	11047	276	1.38642	4.51787e-12	2.57383e-08
Citrobacter	552	3408	11047	245	1.43871	4.69947e-12	2.67729e-08
Erwinia	552	3577	11047	254	1.42108	5.26302e-12	2.99834e-08
Escherichia	552	3430	11047	245	1.42948	9.88127e-12	5.62936e-08
Photorhabdus	552	2751	11047	207	1.50586	1.13798e-11	6.48308e-08
Bacteroides	552	3106	11047	226	1.45617	2.04715e-11	1.16626e-07
Rhizobium	552	3888	11047	265	1.36403	1.5006e-10	8.54891e-07
Pseudomonas_A	552	3466	11047	242	1.39731	1.88575e-10	1.07431e-06
Variovorax	552	3879	11047	264	1.36204	2.02016e-10	1.15088e-06
Thauera	552	3170	11047	225	1.42046	3.06807e-10	1.74788e-06
Achromobacter	552	3244	11047	229	1.41273	3.18039e-10	1.81187e-06
Marinobacter	552	3644	11047	250	1.37299	4.64348e-10	2.64539e-06
Moraxella	552	2424	11047	182	1.5026	5.66795e-10	3.22903e-06
Rodentibacter	552	2305	11047	175	1.5194	6.0952e-10	3.47244e-06
Sphingomonas	552	3895	11047	261	1.34103	1.68745e-09	9.6134e-06
Acidovorax	552	3323	11047	230	1.38517	2.03856e-09	1.16137e-05
Xanthomonas	552	3057	11047	214	1.40095	4.489e-09	2.55739e-05
Aeromonas	552	3569	11047	241	1.35137	6.89005e-09	3.92526e-05
Nitrosospira	552	2620	11047	188	1.43602	1.11566e-08	6.3559e-05
Psychrobacter	552	2785	11047	197	1.41562	1.27688e-08	7.27437e-05
Pseudoalteromonas	552	4015	11047	262	1.30593	2.6258e-08	0.000149592
Novosphingobium	552	3715	11047	245	1.31981	4.70378e-08	0.000267974
Ruminococcus_B	552	3036	11047	208	1.37109	5.73935e-08	0.000326971
Dorea	552	2856	11047	197	1.38043	1.00086e-07	0.000570189
Blautia_A	552	2845	11047	193	1.35763	5.30698e-07	0.00302339
Agrobacterium	552	3314	11047	218	1.31646	6.66281e-07	0.00379581
Photobacterium	552	3996	11047	254	1.27208	7.06442e-07	0.0040246
Paenibacillus	552	4233	11047	266	1.25759	8.15224e-07	0.00464433
Neisseria	552	2064	11047	147	1.42532	1.58187e-06	0.00901189
Chryseobacterium	552	3239	11047	211	1.3037	2.51964e-06	0.0143544
Clostridium_M	552	2864	11047	190	1.32766	3.41924e-06	0.0194794
Acetobacter	552	2866	11047	190	1.32673	3.5889e-06	0.020446
Hungatella	552	3072	11047	201	1.30942	3.89596e-06	0.0221953
Klebsiella_A	552	3240	11047	210	1.29712	3.97767e-06	0.0226608
Faecalibacterium	552	2137	11047	149	1.39536	4.5309e-06	0.0258126
Methylomonas	552	3048	11047	199	1.3066	5.27831e-06	0.0300705
Flavobacterium	552	3815	11047	239	1.25374	7.38953e-06	0.0420981
Haemophilus	552	1986	11047	138	1.39061	1.42343e-05	0.0810927
Ruminococcus	552	2482	11047	165	1.33042	1.98029e-05	0.112817
Accumulibacter	552	3052	11047	196	1.28522	2.01663e-05	0.114887
Rhodoferax	552	3512	11047	219	1.24794	3.64284e-05	0.207532
Bradyrhizobium	552	4073	11047	248	1.21855	4.12352e-05	0.234917
Kosakonia	552	3313	11047	208	1.25646	4.34146e-05	0.247333
Hafnia	552	3017	11047	192	1.27359	4.66595e-05	0.265819
Methylobacterium	552	3631	11047	224	1.2346	5.85018e-05	0.333285
Shewanella	552	4017	11047	244	1.21561	6.15802e-05	0.350822
Acidovorax_A	552	3029	11047	191	1.26194	8.7314e-05	0.497428
Paracoccus	552	3334	11047	207	1.24254	9.55043e-05	0.544088
Gallionella	552	2886	11047	183	1.269	9.85528e-05	0.561455
Klebsiella	552	3106	11047	194	1.24999	0.00013173	0.750463
Methylophaga	552	2625	11047	168	1.28081	0.000137972	0.786028
Pseudomonas_D	552	3186	11047	198	1.24373	0.000144649	0.824066
Gallibacterium	552	2120	11047	140	1.32159	0.000154272	0.878888
Pectobacterium	552	3145	11047	195	1.24085	0.000193787	1
Desulfosporosinus	552	3227	11047	199	1.23413	0.000219353	1
Kluyvera	552	3201	11047	197	1.23165	0.000272169	1
Desulfovibrio	552	2461	11047	157	1.27671	0.000300168	1
Mannheimia	552	2056	11047	134	1.30433	0.000402439	1
Ruminococcus_D	552	2458	11047	156	1.27013	0.000406903	1
Lysinibacillus	552	3097	11047	190	1.22777	0.000450975	1
Pandoraea	552	3117	11047	191	1.22631	0.000460278	1
Proteus	552	2743	11047	171	1.2476	0.000467267	1
Sedimentibacter	552	2803	11047	174	1.24231	0.000503604	1
Treponema_D	552	2881	11047	178	1.23647	0.000533874	1
Mycobacterium	552	3760	11047	224	1.19224	0.000586936	1
Clostridium	552	3556	11047	213	1.19873	0.000659402	1
Edwardsiella	552	2708	11047	168	1.24155	0.000685164	1
Citrobacter_A	552	3254	11047	197	1.21159	0.000691911	1
Acidithiobacillus	552	2289	11047	145	1.26773	0.000773332	1
Salmonella	552	3224	11047	195	1.21044	0.000791132	1
Marinomonas	552	3344	11047	201	1.20292	0.000873953	1
Bacteroides_A	552	2409	11047	151	1.25443	0.00092482	1
Herbaspirillum	552	3201	11047	193	1.20664	0.00101479	1
Thiobacillus	552	2937	11047	179	1.2197	0.00102467	1
Streptomyces	552	4457	11047	258	1.15846	0.00103993	1
Ralstonia	552	3231	11047	194	1.20163	0.00121512	1
Sphingopyxis	552	3118	11047	188	1.20667	0.00123206	1
Komagataeibacter	552	2490	11047	154	1.23773	0.00146115	1
Bacillus_A	552	3580	11047	211	1.17952	0.00177273	1
Fusobacterium	552	2045	11047	129	1.26241	0.00195378	1
COE1	552	2575	11047	157	1.22019	0.00239611	1
Polaromonas	552	3430	11047	201	1.17275	0.00330657	1
Lactobacillus	552	2153	11047	133	1.23627	0.00359612	1
Butyrivibrio	552	2794	11047	167	1.19618	0.00391985	1
Haemophilus_D	552	1986	11047	123	1.23946	0.00484488	1
Mesorhizobium	552	3555	11047	206	1.15967	0.00496219	1
TF01-11	552	2436	11047	147	1.20766	0.00518286	1
Dickeya	552	3016	11047	177	1.17448	0.0062839	1
Bifidobacterium	552	2348	11047	141	1.20178	0.00753016	1
Janthinobacterium	552	3347	11047	193	1.154	0.00875914	1
Selenomonas_A	552	2302	11047	138	1.19972	0.00877623	1
Butyricicoccus	552	2229	11047	134	1.2031	0.00902396	1
Fibrobacter	552	2069	11047	125	1.20908	0.0101755	1
Ruminococcus_E	552	2238	11047	134	1.19826	0.0103213	1
Actinobacillus	552	2033	11047	123	1.2108	0.0103674	1
Oscillibacter	552	2391	11047	142	1.18854	0.0107533	1
Pseudomonas	552	3550	11047	202	1.13875	0.0126733	1
RF16	552	1992	11047	120	1.20558	0.0129877	1
Alcanivorax	552	3051	11047	176	1.15445	0.0129903	1
Campylobacter_A	552	1918	11047	116	1.21036	0.0130646	1
Muribaculum	552	2564	11047	150	1.17079	0.0145551	1
Microbacterium	552	3293	11047	188	1.14254	0.0149571	1
Anaerotignum	552	2227	11047	132	1.1862	0.0151268	1
Rhodanobacter	552	3108	11047	178	1.14616	0.0164023	1
CAG-1031	552	2196	11047	130	1.18472	0.0165873	1
Neorhizobium	552	3323	11047	187	1.1262	0.0266151	1
Paraburkholderia_B	552	3563	11047	199	1.11774	0.0287531	1
Bordetella	552	2761	11047	157	1.13799	0.032003	1
Pseudomonas_F	552	3321	11047	186	1.12085	0.0322055	1
Lactobacillus_G	552	2332	11047	134	1.14996	0.0361979	1
Corynebacterium	552	3047	11047	171	1.12313	0.0384031	1
Endozoicomonas	552	3204	11047	179	1.11806	0.0393062	1
D16	552	2321	11047	133	1.14678	0.0398205	1
Nocardia	552	3538	11047	196	1.10867	0.0407868	1
Alistipes	552	2426	11047	138	1.1384	0.0444792	1
Thioalkalivibrio	552	2504	11047	142	1.1349	0.0452138	1
Pararhizobium	552	3335	11047	185	1.11015	0.0456541	1
Flavonifractor	552	2353	11047	134	1.13969	0.0462436	1
Porphyromonas	552	2135	11047	122	1.14358	0.0523111	1
Eikenella	552	1911	11047	110	1.15196	0.0547244	1
Brevundimonas	552	3170	11047	175	1.1048	0.0610351	1
Arcobacter	552	2727	11047	152	1.11548	0.0626175	1
Histophilus	552	1853	11047	106	1.14482	0.0674568	1
Alicycliphilus	552	2427	11047	136	1.12144	0.0680919	1
Herminiimonas	552	3189	11047	175	1.09822	0.0730317	1
Blautia	552	2592	11047	144	1.11182	0.0759888	1
Bosea	552	3321	11047	181	1.09072	0.0836013	1
Hydrogenophaga	552	3377	11047	183	1.08449	0.0967411	1
Devosia	552	3319	11047	180	1.08535	0.0973198	1
Lactobacillus_B	552	2198	11047	122	1.1108	0.101915	1
Leptotrichia	552	1932	11047	108	1.11872	0.10492	1
Avibacterium	552	1829	11047	102	1.11607	0.118371	1
Centipeda	552	1985	11047	110	1.10902	0.121146	1
Roseburia	552	2353	11047	129	1.09717	0.122582	1
Roseovarius	552	3310	11047	178	1.07621	0.124633	1
Lachnoanaerobaculum	552	1951	11047	108	1.10783	0.126446	1
GCF1875585	552	1608	11047	90	1.12011	0.129274	1
Eubacterium_D	552	2052	11047	113	1.10206	0.132094	1
Comamonas_B	552	2791	11047	151	1.08274	0.133987	1
Deinococcus	552	2874	11047	155	1.07932	0.139424	1
Morganella	552	2602	11047	141	1.08447	0.140615	1
Arsenophonus	552	2196	11047	120	1.09359	0.142809	1
Xanthomonas_A	552	2782	11047	150	1.07904	0.14585	1
Ruminococcus_C	552	2109	11047	115	1.09126	0.155563	1
Sphingobacterium	552	3029	11047	162	1.07034	0.16028	1
Clostridium_Q	552	2291	11047	124	1.08318	0.165419	1
Acidovorax_B	552	2702	11047	145	1.07396	0.167456	1
Desulfovibrio_D	552	2480	11047	133	1.07326	0.184186	1
Lactobacillus_H	552	2169	11047	117	1.07952	0.1855	1
Massilia	552	3561	11047	188	1.05655	0.185534	1
Sinorhizobium	552	3232	11047	171	1.05884	0.193351	1
2018-02-14	552	2292	11047	123	1.07398	0.194596	1
Tyzzerella	552	2059	11047	111	1.07888	0.195763	1
Erysipelatoclostridium	552	2161	11047	116	1.07426	0.203026	1
UBA3282	552	2260	11047	121	1.07148	0.205311	1
Cellvibrio	552	3026	11047	160	1.05817	0.207664	1
Thalassospira	552	2812	11047	149	1.06042	0.21084	1
Haemophilus_A	552	1894	11047	102	1.07777	0.212135	1
Lactobacillus_O	552	2091	11047	112	1.07194	0.215884	1
Dialister	552	1880	11047	101	1.07515	0.221523	1
Glomeribacter	552	1748	11047	94	1.0762	0.229009	1
Desulfovibrio_H	552	2412	11047	128	1.06203	0.229201	1
Lachnospira	552	2275	11047	121	1.06441	0.229339	1
Desulfovibrio_F	552	2472	11047	131	1.06054	0.231114	1
Mitsuokella	552	2219	11047	118	1.06422	0.233849	1
Pasteurella	552	2044	11047	109	1.06721	0.235485	1
P3	552	1910	11047	102	1.06874	0.240219	1
Zag1	552	1468	11047	79	1.07698	0.251433	1
CAG-485	552	2188	11047	115	1.05185	0.283294	1
Sphingomonas_C	552	2878	11047	150	1.04305	0.283995	1
Chromobacterium	552	3096	11047	161	1.04071	0.284997	1
Dechloromonas	552	3019	11047	157	1.04074	0.288499	1
Agathobacter	552	2290	11047	120	1.0487	0.290128	1
DTU033	552	1976	11047	104	1.0533	0.291041	1
Staphylococcus	552	2473	11047	129	1.04393	0.300623	1
Clostridium_AI	552	2316	11047	121	1.04557	0.301913	1
CAG-95	552	2239	11047	117	1.04577	0.305324	1
Rhodococcus	552	3288	11047	170	1.03472	0.308063	1
Porphyrobacter	552	2738	11047	142	1.03791	0.315655	1
Oribacterium	552	2430	11047	126	1.03769	0.331071	1
UBA1382	552	1881	11047	98	1.04266	0.338248	1
CAG-791	552	2593	11047	134	1.03421	0.340193	1
Gordonia	552	2915	11047	150	1.02981	0.349507	1
Anaerococcus	552	2007	11047	104	1.03703	0.354474	1
Eubacterium_F	552	2291	11047	118	1.03077	0.369208	1
Streptobacillus	552	1288	11047	67	1.04103	0.379977	1
Gluconobacter	552	2327	11047	119	1.02342	0.402505	1
CAG-65	552	2349	11047	120	1.02236	0.406944	1
Pedobacter	552	3346	11047	170	1.01678	0.411198	1
Rhodopseudomonas	552	3010	11047	153	1.01726	0.416095	1
Smithella	552	2259	11047	115	1.0188	0.426677	1
Lactococcus	552	2162	11047	110	1.01822	0.431958	1
Comamonas	552	2561	11047	130	1.01587	0.433869	1
Aggregatibacter	552	2025	11047	103	1.01793	0.436921	1
Neisseria_D	552	1948	11047	99	1.01707	0.442742	1
Hymenobacter	552	3007	11047	152	1.01162	0.448773	1
Methylovulum	552	2689	11047	136	1.01217	0.450964	1
Veillonella	552	1757	11047	89	1.01373	0.46161	1
Marinobacterium	552	2834	11047	143	1.00981	0.461678	1
Kluyvera_A	552	2956	11047	149	1.00876	0.466085	1
Ruminiclostridium_A	552	2640	11047	133	1.00821	0.472992	1
Pseudovibrio	552	2900	11047	146	1.00753	0.473775	1
Parabacteroides	552	2481	11047	125	1.0083	0.474512	1
Lactobacillus_C	552	2102	11047	106	1.0092	0.475194	1
Capnocytophaga	552	2182	11047	110	1.00889	0.475527	1
Enterococcus_B	552	2264	11047	114	1.00771	0.48015	1
Enterococcus	552	2547	11047	128	1.00574	0.487117	1
CAG-41	552	1748	11047	88	1.0075	0.487687	1
Coprococcus	552	1952	11047	98	1.00474	0.497305	1
Asticcacaulis	552	2873	11047	144	1.00307	0.49948	1
Cedecea	552	3014	11047	151	1.00263	0.501418	1
Leisingera	552	2862	11047	143	0.999935	0.517372	1
UBA1067	552	1845	11047	92	0.997922	0.527625	1
Leuconostoc	552	1726	11047	86	0.997156	0.530802	1
Collinsella	552	2043	11047	101	0.989369	0.566688	1
Morococcus	552	1925	11047	95	0.987639	0.572813	1
CAG-81	552	2047	11047	101	0.987436	0.575495	1
Magnetospirillum_A	552	2450	11047	121	0.988381	0.576753	1
CAG-269	552	1665	11047	82	0.98561	0.577236	1
Clostridium_B	552	2599	11047	128	0.985619	0.593284	1
Allorhizobium	552	3343	11047	165	0.987763	0.593472	1
Megasphaera	552	2077	11047	102	0.982809	0.596938	1
Lactobacillus_J	552	1681	11047	82	0.976228	0.614825	1
Basfia	552	2028	11047	99	0.97695	0.62178	1
Nitrospira	552	2677	11047	131	0.979328	0.627668	1
Lactobacillus_K	552	2078	11047	101	0.972705	0.641871	1
Peptoniphilus_A	552	1757	11047	85	0.968172	0.649108	1
Pseudomonas_B	552	2973	11047	145	0.976064	0.653039	1
Neglecta	552	2227	11047	108	0.97053	0.656596	1
Gemella	552	1580	11047	76	0.962635	0.662501	1
Tepidimonas	552	2538	11047	123	0.969882	0.670608	1
Fructobacillus	552	1402	11047	67	0.956383	0.675375	1
Dysgonomonas	552	2583	11047	125	0.968481	0.678967	1
Azospirillum	552	3210	11047	156	0.972579	0.679515	1
Serratia_A	552	3010	11047	146	0.970715	0.6829	1
Actinomyces_B	552	2184	11047	105	0.962148	0.691559	1
Barb7	552	1614	11047	77	0.954756	0.692566	1
Delftia	552	2728	11047	131	0.96102	0.720256	1
Virgibacillus	552	3013	11047	145	0.963106	0.72215	1
ER4	552	1733	11047	82	0.946936	0.727061	1
Sulfurospirillum	552	2225	11047	106	0.953413	0.72983	1
Lactobacillus_F	552	1945	11047	92	0.946615	0.740764	1
Ottowia	552	2685	11047	128	0.95405	0.749922	1
Azotobacter	552	2809	11047	134	0.954681	0.753038	1
Succinivibrio	552	2015	11047	95	0.943526	0.756146	1
Clostridium_J	552	2896	11047	138	0.953643	0.761828	1
Chryseobacterium_B	552	2489	11047	118	0.948773	0.762376	1
Enhydrobacter	552	2000	11047	94	0.940596	0.765727	1
UBA4334	552	1963	11047	92	0.937935	0.772695	1
Paenibacillus_C	552	3520	11047	168	0.955151	0.783529	1
Spirosoma	552	2940	11047	139	0.946178	0.796312	1
Bacteroides_B	552	2205	11047	103	0.934833	0.798468	1
Actinomyces	552	2331	11047	109	0.935814	0.802651	1
Geobacter_C	552	2547	11047	119	0.935025	0.817997	1
Listeria	552	2409	11047	112	0.930436	0.825721	1
Eubacterium_J	552	1935	11047	89	0.92048	0.826283	1
Enterococcus_A	552	2328	11047	108	0.928423	0.827451	1
Acetobacterium	552	2289	11047	106	0.926756	0.830401	1
Eubacterium_E	552	2166	11047	100	0.923946	0.831391	1
Paraburkholderia_A	552	3338	11047	157	0.941279	0.836147	1
C941	552	1987	11047	91	0.916534	0.841151	1
Trabulsiella	552	2812	11047	131	0.932312	0.842235	1
Aquamicrobium	552	3019	11047	141	0.934676	0.844915	1
Alteromonas	552	3041	11047	142	0.934495	0.846701	1
Blastomonas	552	2550	11047	118	0.926077	0.848159	1
Duganella	552	3309	11047	155	0.937433	0.849516	1
Nitrobacter	552	2491	11047	115	0.923909	0.851475	1
Haemophilus_C	552	1686	11047	76	0.902114	0.856342	1
Bacillus	552	3234	11047	151	0.93442	0.856765	1
Micromonospora	552	3338	11047	156	0.935284	0.858811	1
Anaeromassilibacillus	552	1855	11047	84	0.906235	0.858998	1
Diaphorobacter	552	2272	11047	104	0.916073	0.861103	1
UBA7182	552	2211	11047	101	0.914193	0.862425	1
Snodgrassella	552	1969	11047	89	0.904585	0.871086	1
Fournierella	552	1865	11047	84	0.901375	0.871453	1
Listeria_A	552	2076	11047	94	0.906162	0.874429	1
Bilophila	552	1891	11047	85	0.899565	0.877487	1
Ruminiclostridium	552	2183	11047	99	0.907584	0.877813	1
Pediococcus	552	1851	11047	83	0.897381	0.879591	1
Weissella	552	1810	11047	81	0.895595	0.880598	1
Desulfovibrio_A	552	2061	11047	93	0.903047	0.880939	1
Saccharofermentans	552	1999	11047	90	0.901021	0.881553	1
Eubacterium_Q	552	2312	11047	105	0.90888	0.882536	1
Carnobacterium	552	2063	11047	93	0.902171	0.883121	1
Mucilaginibacter	552	3158	11047	146	0.925222	0.883273	1
Aerococcus	552	1983	11047	89	0.898199	0.886875	1
Brevibacillus	552	3123	11047	144	0.922775	0.888837	1
Sphaerochaeta	552	1944	11047	87	0.895629	0.889886	1
Salinivibrio	552	2549	11047	116	0.910738	0.891561	1
Anaerotruncus	552	2135	11047	96	0.899868	0.89298	1
UBA9973	552	1361	11047	59	0.867559	0.898509	1
Eubacterium_R	552	1932	11047	86	0.890834	0.899098	1
Campylobacter_C	552	1764	11047	78	0.884914	0.899206	1
Chryseobacterium_A	552	2475	11047	112	0.905624	0.899832	1
Mycoplasma_G	552	807	11047	33	0.818362	0.908407	1
Geobacillus	552	2716	11047	123	0.906318	0.910957	1
Hyphomonas	552	2844	11047	129	0.907748	0.914013	1
GCF-002189065	552	1844	11047	81	0.879082	0.915311	1
Tenacibaculum	552	2726	11047	123	0.902993	0.918748	1
Lactobacillus_D	552	1679	11047	73	0.870117	0.919106	1
Microvirga	552	3185	11047	145	0.911095	0.922009	1
Peptostreptococcus	552	1771	11047	77	0.870117	0.925245	1
Leclercia	552	2963	11047	134	0.905062	0.925421	1
Parvimonas	552	1372	11047	58	0.846017	0.930945	1
UBA1033	552	2286	11047	101	0.8842	0.932141	1
Bacillus_AA	552	3408	11047	155	0.910201	0.93322	1
Treponema_A	552	1591	11047	68	0.85535	0.93452	1
Desulfitobacterium	552	2417	11047	107	0.885957	0.935727	1
CAG-145	552	1807	11047	78	0.863857	0.936614	1
Acidaminococcus	552	1810	11047	78	0.862425	0.938739	1
Raoultella	552	2964	11047	133	0.898005	0.939203	1
Cardiobacterium	552	1876	11047	81	0.864087	0.94028	1
CAG-488	552	1578	11047	67	0.849715	0.940796	1
Mycoplasma_D	552	656	11047	25	0.762678	0.941573	1
UBA10566	552	1517	11047	64	0.844306	0.943251	1
Ruthenibacterium	552	1945	11047	84	0.864301	0.943762	1
CAG-110	552	2199	11047	96	0.873678	0.943908	1
Enterorhabdus	552	1477	11047	62	0.840072	0.945411	1
Brevibacterium	552	2391	11047	105	0.87885	0.945496	1
Thiothrix	552	2580	11047	114	0.884281	0.945753	1
Mycoplasma_E	552	708	11047	27	0.763195	0.947794	1
Brocadia	552	2080	11047	90	0.865933	0.948498	1
Cycloclasticus	552	2377	11047	104	0.875607	0.949415	1
Thioalkalivibrio_A	552	2442	11047	107	0.876887	0.950468	1
Zag111	552	1443	11047	60	0.832128	0.951529	1
Ensifer	552	2988	11047	133	0.890792	0.952009	1
Aromatoleum	552	2344	11047	102	0.870859	0.954176	1
Paenibacillus_G	552	3388	11047	152	0.897853	0.955043	1
Anaerostipes	552	2157	11047	93	0.862856	0.955768	1
Oceanobacillus	552	3081	11047	137	0.889886	0.956602	1
CAG-873	552	2033	11047	87	0.856421	0.957466	1
Riemerella	552	1692	11047	71	0.839776	0.958145	1
Colwellia	552	3524	11047	158	0.897277	0.960175	1
Campylobacter_B	552	1848	11047	78	0.844691	0.96099	1
Enterococcus_D	552	2108	11047	90	0.854431	0.962717	1
Alcaligenes	552	2322	11047	100	0.861873	0.963505	1
Mogibacterium	552	1879	11047	79	0.841406	0.96536	1
Chlorobium	552	2136	11047	91	0.8526	0.965584	1
Anoxybacillus	552	2394	11047	103	0.86103	0.96693	1
Sporosarcina	552	2878	11047	126	0.876163	0.967078	1
UBA7868	552	665	11047	24	0.722262	0.967775	1
Clostridium_H	552	2445	11047	105	0.85944	0.970114	1
Amycolatopsis	552	3330	11047	147	0.883443	0.971874	1
Paenibacillus_B	552	3143	11047	138	0.878699	0.971915	1
Anaerovibrio	552	1831	11047	76	0.830674	0.971987	1
Methylocaldum	552	2560	11047	110	0.85992	0.973204	1
Lactobacillus_E	552	2007	11047	84	0.837601	0.973333	1
Idiomarina	552	2667	11047	115	0.862939	0.973678	1
Castellaniella	552	2286	11047	97	0.849182	0.973713	1
Pseudohongiella	552	2503	11047	107	0.855516	0.975171	1
Firm-03	552	1712	11047	70	0.818276	0.97583	1
Legionella	552	2801	11047	121	0.864525	0.975933	1
AqS3	552	1297	11047	51	0.786929	0.976692	1
Peptoanaerobacter	552	1760	11047	72	0.818701	0.977287	1
Chitinophaga	552	3246	11047	142	0.875478	0.977415	1
UBA4372	552	2042	11047	85	0.833045	0.9776	1
Neisseria_B	552	2129	11047	89	0.836603	0.977919	1
Fusobacterium_A	552	1944	11047	80	0.823567	0.980339	1
Chania	552	2925	11047	126	0.862085	0.980715	1
Sodalis	552	2140	11047	89	0.832303	0.98086	1
NK4A144	552	2334	11047	98	0.840293	0.981163	1
Eubacterium_I	552	2120	11047	88	0.830715	0.981233	1
Spiroplasma	552	858	11047	31	0.723069	0.981837	1
Roseomonas	552	2895	11047	124	0.857193	0.983311	1
Loktanella	552	3069	11047	132	0.86076	0.984443	1
Rheinheimera	552	2859	11047	122	0.853986	0.984518	1
F082	552	1745	11047	70	0.802801	0.984867	1
Gulbenkiania	552	2094	11047	86	0.821915	0.985089	1
Trichococcus	552	2138	11047	88	0.823721	0.985257	1
Pantoea_B	552	2737	11047	116	0.848181	0.985417	1
Frankia	552	2844	11047	121	0.851454	0.985645	1
Veillonella_A	552	1773	11047	71	0.80141	0.986159	1
Paenibacillus_A	552	2847	11047	121	0.850557	0.986172	1
UBA3864	552	1443	11047	56	0.776653	0.986471	1
An14	552	1797	11047	72	0.801844	0.986578	1
Sulfurimonas	552	2278	11047	94	0.825809	0.987264	1
Actinobacillus_A	552	1823	11047	73	0.801385	0.987363	1
Labrenzia	552	3044	11047	130	0.854681	0.987365	1
Delta-02	552	2279	11047	94	0.825446	0.987436	1
UBA12420	552	1538	11047	60	0.780729	0.987687	1
Thiocapsa	552	2602	11047	109	0.838348	0.987758	1
Xylella	552	1694	11047	67	0.791529	0.987887	1
Methyloversatilis	552	2562	11047	107	0.835815	0.988174	1
Prosthecobacter	552	2691	11047	113	0.840369	0.988362	1
Geobacter_A	552	2586	11047	108	0.835796	0.988583	1
Acholeplasma	552	1342	11047	51	0.760542	0.988721	1
Cronobacter	552	2864	11047	121	0.845508	0.98885	1
Leptospira	552	2310	11047	95	0.823032	0.988964	1
Comamonas_C	552	2292	11047	94	0.820764	0.989491	1
Kingella_B	552	1637	11047	64	0.782414	0.989513	1
Rheinheimera_A	552	2954	11047	125	0.846847	0.989598	1
Campylobacter	552	1815	11047	72	0.793891	0.989737	1
Aureimonas	552	2913	11047	123	0.845026	0.989768	1
UBA1547	552	1143	11047	42	0.735374	0.989774	1
UBA2262	552	2103	11047	85	0.808882	0.990315	1
Hyphomicrobium	552	2942	11047	124	0.843498	0.990758	1
46-80	552	1954	11047	78	0.798869	0.990818	1
Sporolactobacillus	552	2368	11047	97	0.819776	0.99103	1
Nitrospira_A	552	2268	11047	92	0.811802	0.99199	1
Bartonella	552	2030	11047	81	0.798536	0.992139	1
Lysobacter	552	3315	11047	141	0.851218	0.992364	1
CAG-170	552	1835	11047	72	0.785239	0.992455	1
NK4A136	552	2273	11047	92	0.810016	0.992548	1
Bacillus_W	552	3631	11047	156	0.859812	0.992585	1
Sutterella	552	1684	11047	65	0.772461	0.992941	1
Bittarella	552	1685	11047	65	0.772003	0.993055	1
CAG-115	552	1885	11047	74	0.785644	0.993117	1
UBA1213	552	1709	11047	66	0.772871	0.993248	1
UBA4871	552	2106	11047	84	0.798227	0.993282	1
CAG-127	552	2042	11047	81	0.793843	0.993445	1
Aliivibrio	552	2842	11047	118	0.830928	0.993591	1
Algoriphagus	552	2865	11047	119	0.831242	0.99374	1
CAG-83	552	1980	11047	78	0.788378	0.993822	1
Caulobacter	552	3208	11047	135	0.84218	0.994071	1
UBA8498	552	769	11047	25	0.650607	0.994076	1
Alkalibacterium	552	1963	11047	77	0.785011	0.994287	1
Atopobium	552	1267	11047	46	0.726585	0.994328	1
Thioclava	552	2745	11047	113	0.823837	0.9944	1
Elizabethkingia	552	2163	11047	86	0.795696	0.99451	1
UBA2856	552	2164	11047	86	0.795328	0.994593	1
UBA1550	552	968	11047	33	0.68225	0.994841	1
Mesotoga	552	1859	11047	72	0.775101	0.994851	1
Glutamicibacter	552	2255	11047	90	0.798732	0.994891	1
Helcococcus	552	1342	11047	49	0.730716	0.994933	1
Thiomonas	552	2646	11047	108	0.816844	0.995016	1
UBA3830	552	730	11047	23	0.630537	0.995325	1
Carnobacterium_A	552	2108	11047	83	0.787976	0.995346	1
UBA7173	552	1821	11047	70	0.769296	0.995366	1
Intestinimonas	552	1910	11047	74	0.77536	0.995379	1
UBA3839	552	1805	11047	69	0.765028	0.995826	1
Domibacillus	552	2810	11047	115	0.819024	0.995921	1
Thiomicrospira_B	552	2139	11047	84	0.785912	0.995964	1
F23-B02	552	2205	11047	87	0.789616	0.995978	1
Granulicatella	552	1697	11047	64	0.75475	0.996098	1
Clostridium_AM	552	2579	11047	104	0.807026	0.996239	1
Anaerocolumna	552	2730	11047	111	0.813702	0.996251	1
Arenimonas	552	2645	11047	107	0.809587	0.99631	1
Helicobacter_D	552	1678	11047	63	0.75137	0.996328	1
Nostoc	552	2755	11047	112	0.813583	0.996441	1
Phaeobacter	552	2388	11047	95	0.796149	0.996467	1
Bact-08	552	2148	11047	84	0.782619	0.996503	1
Leucobacter	552	2348	11047	93	0.792666	0.996658	1
UBA6382	552	1751	11047	66	0.754333	0.996664	1
Hamiltonella	552	1366	11047	49	0.717878	0.996769	1
Desulfotomaculum	552	2503	11047	100	0.799548	0.996796	1
Pseudoflavonifractor	552	2067	11047	80	0.77456	0.996888	1
Salinicoccus	552	2156	11047	84	0.779715	0.996925	1
Didymococcus	552	2397	11047	95	0.79316	0.996928	1
Parasutterella	552	1622	11047	60	0.740296	0.997021	1
EntAcro1	552	622	11047	18	0.579145	0.99705	1
Synechococcus_B	552	1582	11047	58	0.733714	0.997302	1
Kitasatospora	552	3244	11047	134	0.826664	0.997326	1
Paraprevotella	552	1766	11047	66	0.747926	0.997434	1
Methylophilus	552	2432	11047	96	0.789974	0.997505	1
Dehalococcoides	552	1217	11047	42	0.690659	0.997555	1
2018-04-28	552	1859	11047	70	0.753571	0.99757	1
Spongiibacter	552	2347	11047	92	0.784477	0.9976	1
Marvinbryantia	552	2063	11047	79	0.766361	0.9977	1
Bibersteinia	552	1952	11047	74	0.758677	0.997712	1
UBA6164	552	958	11047	31	0.647592	0.997756	1
51-20	552	1127	11047	38	0.674784	0.997783	1
Solobacterium	552	1339	11047	47	0.702462	0.997786	1
Peptoniphilus_B	552	1456	11047	52	0.714739	0.99783	1
Staphylococcus_A	552	2067	11047	79	0.764878	0.997851	1
Erythrobacter_A	552	2574	11047	102	0.793043	0.997916	1
Holdemania	552	1712	11047	63	0.736448	0.997999	1
Tatumella	552	2577	11047	102	0.79212	0.998013	1
Coprococcus_B	552	1759	11047	65	0.739525	0.998059	1
Collimonas	552	3012	11047	122	0.810607	0.998119	1
Paenarthrobacter	552	2342	11047	91	0.777606	0.998179	1
Ruegeria_A	552	2539	11047	100	0.788211	0.998181	1
UBA737	552	1740	11047	64	0.736099	0.998185	1
Nocardiopsis	552	2826	11047	113	0.800224	0.998324	1
Alishewanella	552	2369	11047	92	0.777192	0.998324	1
T78	552	2039	11047	77	0.755751	0.998384	1
UBA2206	552	973	11047	31	0.637609	0.998411	1
Tatlockia	552	2530	11047	99	0.783105	0.998523	1
Peptoniphilus_D	552	1476	11047	52	0.705054	0.998533	1
Pseudoxanthomonas_A	552	3007	11047	121	0.805299	0.998541	1
Exiguobacterium_A	552	2135	11047	81	0.759263	0.998566	1
Massiliomicrobiota	552	1640	11047	59	0.719968	0.998604	1
Aphanizomenon	552	2314	11047	89	0.769719	0.998608	1
Olegusella	552	1755	11047	64	0.729807	0.998625	1
Ruegeria	552	2863	11047	114	0.796872	0.998687	1
CAG-460	552	1031	11047	33	0.640561	0.998713	1
Nitrosococcus	552	2345	11047	90	0.768077	0.998804	1
Salinicola	552	2609	11047	102	0.782405	0.998818	1
Bordetella_A	552	2457	11047	95	0.773791	0.998842	1
Myroides	552	2214	11047	84	0.759289	0.998842	1
UBA2813	552	1277	11047	43	0.67388	0.998859	1
Oceanospirillum	552	2633	11047	103	0.782874	0.998859	1
UBA2450	552	1064	11047	34	0.639503	0.998945	1
Moritella	552	2857	11047	113	0.791541	0.998979	1
Enterobacter_D	552	2795	11047	110	0.787619	0.999028	1
Pseudobutyrivibrio	552	2204	11047	83	0.753654	0.999067	1
Francisella	552	1845	11047	67	0.726748	0.999087	1
Eubacterium_A	552	1937	11047	71	0.733557	0.999108	1
UBA1394	552	1689	11047	60	0.71093	0.999158	1
Butyricimonas	552	1896	11047	69	0.72831	0.999178	1
Pseudanabaena	552	2324	11047	88	0.757795	0.999202	1
Desulfobacter	552	2680	11047	104	0.776612	0.999252	1
Planktothrix	552	2550	11047	98	0.769115	0.999271	1
Tannerella	552	1790	11047	64	0.715537	0.999296	1
Necropsobacter	552	1884	11047	68	0.722326	0.999331	1
Ectothiorhodospira	552	2335	11047	88	0.754225	0.999344	1
Odoribacter	552	2158	11047	80	0.741897	0.999364	1
Faecalibaculum	552	1423	11047	48	0.675059	0.999367	1
Bacillus_N	552	2625	11047	101	0.770012	0.999378	1
43-108	552	1729	11047	61	0.706058	0.999399	1
Buttiauxella	552	3106	11047	123	0.792518	0.999408	1
Aquimarina	552	2890	11047	113	0.782503	0.99941	1
UBA4951	552	1427	11047	48	0.673167	0.999419	1
Brenneria	552	2673	11047	103	0.771158	0.999421	1
Pseudophaeobacter	552	2675	11047	103	0.770582	0.999441	1
Proteiniclasticum	552	2030	11047	74	0.729526	0.999444	1
MS4	552	2212	11047	82	0.741881	0.999463	1
Helicobacter_C	552	1645	11047	57	0.693449	0.999497	1
Polynucleobacter	552	2373	11047	89	0.750581	0.999507	1
Clostridium_V	552	1623	11047	56	0.690518	0.99951	1
Gemmata	552	2310	11047	86	0.745061	0.999541	1
Akkermansia	552	1789	11047	63	0.704751	0.999545	1
Clostridium_I	552	2511	11047	95	0.75715	0.999549	1
UBA4345	552	1605	11047	55	0.685793	0.999562	1
UBA6078	552	1629	11047	56	0.687974	0.999568	1
Acetivibrio_A	552	2134	11047	78	0.731485	0.999571	1
Competibacter	552	2626	11047	100	0.762098	0.999585	1
Savagella	552	1300	11047	42	0.646564	0.999597	1
Bordetella_B	552	2741	11047	105	0.76663	0.999621	1
Aneurinibacillus	552	2721	11047	104	0.76491	0.999634	1
UBA2250	552	2188	11047	80	0.731725	0.999638	1
Prevotellamassilia	552	1710	11047	59	0.690496	0.999657	1
UBA4851	552	2056	11047	74	0.720301	0.999664	1
Mariprofundus	552	2079	11047	75	0.721958	0.999666	1
UBA3626	552	1476	11047	49	0.664378	0.999666	1
Megamonas	552	1758	11047	61	0.69441	0.999667	1
Helicobacter_E	552	1311	11047	42	0.641139	0.999687	1
CAG-24	552	1670	11047	57	0.683068	0.999702	1
Pelagibacterium	552	2379	11047	88	0.740276	0.999708	1
Oxalobacter	552	1648	11047	56	0.680043	0.999711	1
Paenibacillus_E	552	3213	11047	126	0.784811	0.999711	1
Allofustis	552	1120	11047	34	0.607528	0.999725	1
Clostridium_S	552	2516	11047	94	0.747692	0.999726	1
Bordetella_C	552	2804	11047	107	0.763679	0.999731	1
Sulfitobacter_B	552	2654	11047	100	0.754057	0.99975	1
UBA1535	552	2117	11047	76	0.718452	0.999752	1
Mobiluncus	552	1491	11047	49	0.657694	0.999761	1
Rhodobacter_A	552	2457	11047	91	0.74121	0.999763	1
Mycoplasma	552	711	11047	18	0.50665	0.999763	1
Halomonas_C	552	2878	11047	110	0.764904	0.999768	1
Eremococcus	552	1276	11047	40	0.627357	0.999774	1
Kocuria	552	2327	11047	85	0.731018	0.999782	1
UBA8904	552	2237	11047	81	0.724643	0.999783	1
Clostridium_F	552	2307	11047	84	0.72868	0.999792	1
UBA4821	552	1545	11047	51	0.660613	0.999792	1
Olsenella_B	552	1713	11047	58	0.677604	0.999804	1
Bacillus_X	552	3192	11047	124	0.777435	0.999804	1
Erysipelothrix	552	1621	11047	54	0.666678	0.999814	1
CAG-475	552	1285	11047	40	0.622963	0.999818	1
CAG-302	552	1037	11047	30	0.578959	0.999825	1
UBA6024	552	2451	11047	90	0.73486	0.999827	1
Brachyspira	552	1790	11047	61	0.681996	0.999831	1
Methyloceanibacter	552	2587	11047	96	0.742643	0.999834	1
SIT11	552	1507	11047	49	0.650711	0.999834	1
UBA710	552	494	11047	10	0.405115	0.999837	1
Eubacterium_H	552	2367	11047	86	0.727119	0.999845	1
CAG-245	552	1143	11047	34	0.595303	0.999846	1
Afipia	552	2835	11047	107	0.755329	0.999848	1
UBA8515	552	808	11047	21	0.520132	0.999852	1
Tessaracoccus	552	2437	11047	89	0.730869	0.999853	1
GCA-900066575	552	2029	11047	71	0.700296	0.999855	1
UBA7642	552	1344	11047	42	0.625396	0.999857	1
UBA12411	552	811	11047	21	0.518208	0.999864	1
Desulfobacula	552	2397	11047	87	0.726368	0.999866	1
SCADC1-2-3	552	1801	11047	61	0.677831	0.999867	1
Wohlfahrtiimonas	552	1964	11047	68	0.692903	0.999867	1
Fibromonas	552	1684	11047	56	0.665505	0.999868	1
Empedobacter	552	2080	11047	73	0.702368	0.999869	1
Chelonobacter	552	2011	11047	70	0.696612	0.999869	1
Pyramidobacter	552	1542	11047	50	0.64892	0.999871	1
UBA11963	552	919	11047	25	0.544415	0.999871	1
Desulfonatronum	552	2241	11047	80	0.71442	0.999872	1
Methylosinus	552	2468	11047	90	0.729798	0.999876	1
Xanthobacter	552	2513	11047	92	0.732657	0.999876	1
Pseudomonas_J	552	2870	11047	108	0.75309	0.999881	1
CAG-273	552	1253	11047	38	0.606929	0.999881	1
Rothia	552	1923	11047	66	0.686863	0.999881	1
CAG-605	552	922	11047	25	0.542643	0.999882	1
Kingella	552	1761	11047	59	0.670499	0.999885	1
Methylocystis	552	2718	11047	101	0.743665	0.999886	1
UBA1935	552	2315	11047	83	0.717517	0.999887	1
Cellulosilyticum	552	2429	11047	88	0.725037	0.999889	1
Actinoplanes	552	3224	11047	124	0.769719	0.99989	1
Pelobacter_C	552	2432	11047	88	0.724143	0.999896	1
Dyadobacter	552	2767	11047	103	0.744961	0.999896	1
Curtobacterium	552	2297	11047	82	0.714427	0.999897	1
Clostridium_E	552	2092	11047	73	0.698339	0.999898	1
UBA1997	552	1529	11047	49	0.641348	0.9999	1
Hahella	552	2925	11047	110	0.752614	0.999903	1
Bavariicoccus	552	1459	11047	46	0.630969	0.999906	1
Anaeroglobus	552	1699	11047	56	0.659629	0.999906	1
Aequorivita	552	2215	11047	78	0.704735	0.999915	1
Syntrophus	552	2032	11047	70	0.689413	0.999916	1
Alkanindiges	552	2009	11047	69	0.687344	0.999917	1
Proteiniphilum	552	2353	11047	84	0.714435	0.999917	1
Pigmentiphaga	552	2467	11047	89	0.721982	0.999919	1
Atlantibacter	552	2827	11047	105	0.743308	0.999923	1
Methylomicrobium	552	2221	11047	78	0.702832	0.999925	1
Clostridium_A	552	1618	11047	52	0.643176	0.999933	1
Acholeplasma_A	552	1125	11047	32	0.56925	0.999935	1
Ruminiclostridium_E	552	1904	11047	64	0.672695	0.999935	1
Nocardioides	552	3340	11047	128	0.766953	0.999936	1
Geoalkalibacter_A	552	1930	11047	65	0.674002	0.999939	1
Piscirickettsia	552	1884	11047	63	0.669214	0.99994	1
CAG-533	552	947	11047	25	0.528318	0.999942	1
Alistipes_A	552	1933	11047	65	0.672956	0.999943	1
Bg2	552	523	11047	10	0.382652	0.999943	1
Eubacterium_K	552	1625	11047	52	0.640406	0.999943	1
Aquitalea	552	2462	11047	88	0.715319	0.999943	1
Epulopiscium	552	2120	11047	73	0.689116	0.999944	1
Brachybacterium	552	2306	11047	81	0.702961	0.999947	1
RBG-13-46-10	552	1003	11047	27	0.538726	0.999947	1
Barnesiella	552	1843	11047	61	0.662384	0.999948	1
UBA5623	552	1725	11047	56	0.649687	0.999948	1
Caenarcanum	552	1005	11047	27	0.537654	0.99995	1
Lactobacillus_I	552	1607	11047	51	0.635126	0.999951	1
Selenomonas_B	552	1893	11047	63	0.666032	0.999951	1
Herbinix	552	2334	11047	82	0.703102	0.999952	1
ATCC-29904	552	2740	11047	100	0.73039	0.999952	1
Haemophilus_B	552	1389	11047	42	0.605135	0.999953	1
Hepatoplasma	552	497	11047	9	0.362403	0.999953	1
UBA11549	552	1414	11047	43	0.608589	0.999953	1
Sporomusa	552	2449	11047	87	0.710945	0.999953	1
Geobacter	552	2314	11047	81	0.70053	0.999955	1
Cloacibacillus	552	1803	11047	59	0.65488	0.999956	1
Croceicoccus	552	2521	11047	90	0.714455	0.999957	1
Ruminococcus_A	552	1923	11047	64	0.666049	0.999958	1
Paraglaciecola	552	3210	11047	121	0.754372	0.999958	1
Rahnella	552	2859	11047	105	0.734988	0.999959	1
Franconibacter	552	2748	11047	100	0.728264	0.999959	1
Subdoligranulum	552	1878	11047	62	0.660696	0.99996	1
Emergencia	552	1902	11047	63	0.662881	0.99996	1
C7867-006	552	853	11047	21	0.492692	0.999962	1
Mycoplasma_BB	552	565	11047	11	0.389627	0.999962	1
Desulfomicrobium	552	2345	11047	82	0.699804	0.999962	1
Pseudarthrobacter	552	2484	11047	88	0.708984	0.999964	1
UBA9934	552	657	11047	14	0.42645	0.999964	1
Rugosibacter	552	2002	11047	67	0.669755	0.999965	1
Moraxella_A	552	1694	11047	54	0.637949	0.999965	1
Stoquefichus	552	1742	11047	56	0.643347	0.999965	1
Vitreoscilla	552	2073	11047	70	0.675778	0.999966	1
Exiguobacterium	552	2305	11047	80	0.694583	0.999967	1
Calothrix	552	2805	11047	102	0.727734	0.999969	1
Simonsiella	552	1577	11047	49	0.621827	0.999969	1
Rickettsia	552	1229	11047	35	0.56993	0.999969	1
Atopobium_B	552	1280	11047	37	0.578492	0.999969	1
Tetragenococcus	552	1748	11047	56	0.641139	0.99997	1
Azoarcus_A	552	2718	11047	98	0.721576	0.99997	1
Holospora	552	779	11047	18	0.462424	0.999972	1
Dialister_A	552	1078	11047	29	0.538375	0.999972	1
Roseivivax	552	2723	11047	98	0.720251	0.999973	1
Lelliottia	552	2835	11047	103	0.727092	0.999973	1
Rosenbergiella	552	2223	11047	76	0.684194	0.999973	1
Nostoc_A	552	2679	11047	96	0.71714	0.999973	1
Haematobacter	552	2225	11047	76	0.683579	0.999974	1
Lamprocystis	552	2386	11047	83	0.696166	0.999974	1
Dielma	552	1610	11047	50	0.621512	0.999975	1
Firm-04	552	1853	11047	60	0.648009	0.999976	1
UBA12499	552	2182	11047	74	0.678707	0.999976	1
Acetivibrio	552	2275	11047	78	0.686149	0.999976	1
Nitratireductor	552	2550	11047	90	0.70633	0.999977	1
JJ-A5	552	1735	11047	55	0.634408	0.999977	1
UBA11524	552	1807	11047	58	0.642355	0.999977	1
Desulfonatronovibrio	552	1974	11047	65	0.658979	0.999977	1
Murdochiella	552	1241	11047	35	0.564419	0.999978	1
Desulfobulbus	552	2115	11047	71	0.671821	0.999978	1
28L	552	1368	11047	40	0.585166	0.999978	1
Thioalkalimicrobium	552	1690	11047	53	0.627617	0.999979	1
Parvibaculum	552	2257	11047	77	0.682754	0.999979	1
Scalindua	552	2118	11047	71	0.670869	0.999979	1
Christensenella	552	1739	11047	55	0.632949	0.999979	1
Fimbriiglobus	552	2165	11047	73	0.674792	0.999979	1
Spiroplasma_A	552	874	11047	21	0.480854	0.99998	1
CAG-452	552	1090	11047	29	0.532447	0.99998	1
Peptoniphilus	552	1398	11047	41	0.586924	0.99998	1
Rubrivivax	552	3228	11047	120	0.743966	0.999981	1
Limnohabitans	552	2605	11047	92	0.706782	0.999981	1
UBA9475	552	1720	11047	54	0.628305	0.999982	1
UBA12454	552	1888	11047	61	0.646596	0.999982	1
Enterococcus_C	552	1936	11047	63	0.651239	0.999982	1
Acidihalobacter	552	2171	11047	73	0.672928	0.999982	1
Catenibacterium	552	1477	11047	44	0.59618	0.999982	1
Brevibacillus_B	552	2405	11047	83	0.690666	0.999983	1
Pluralibacter	552	2970	11047	108	0.727734	0.999984	1
UBA9983	552	619	11047	12	0.387968	0.999984	1
Novosphingobium_A	552	2361	11047	81	0.686585	0.999984	1
Sellimonas	552	1942	11047	63	0.649227	0.999984	1
UBA7477	552	1457	11047	43	0.590628	0.999985	1
Aquabacterium	552	2817	11047	101	0.71753	0.999985	1
UBA3207	552	992	11047	25	0.504352	0.999985	1
Terrisporobacter	552	2133	11047	71	0.666151	0.999985	1
XYD12-FULL-50-9	552	1656	11047	51	0.616333	0.999985	1
TTA-H9	552	1851	11047	59	0.637897	0.999986	1
Cellulophaga	552	2393	11047	82	0.685767	0.999987	1
UBA5454	552	1685	11047	52	0.617602	0.999987	1
Olsenella_C	552	1538	11047	46	0.598559	0.999987	1
XYB1-FULL-32-11	552	657	11047	13	0.395989	0.999987	1
UBA949	552	532	11047	9	0.33856	0.999988	1
Olsenella_A	552	1857	11047	59	0.635836	0.999988	1
Petrimonas	552	2072	11047	68	0.656787	0.999988	1
Runella	552	2581	11047	90	0.697846	0.999988	1
Tolumonas	552	2283	11047	77	0.674979	0.999988	1
Mesoplasma	552	659	11047	13	0.394787	0.999988	1
UBA6184	552	947	11047	23	0.486052	0.999989	1
Fabibacter	552	2423	11047	83	0.685536	0.999989	1
Mycoplasma_AA	552	358	11047	4	0.223605	0.999989	1
Desulfatibacillum	552	2216	11047	74	0.668294	0.999989	1
Facklamia	552	1520	11047	45	0.592481	0.999989	1
Carboxydothermus	552	1910	11047	61	0.639148	0.999989	1
Neisseria_C	552	1863	11047	59	0.633789	0.999989	1
Eubacterium_O	552	1718	11047	53	0.617388	0.999989	1
Bact-11	552	1791	11047	56	0.625745	0.999989	1
Pleomorphomonas	552	2925	11047	105	0.718404	0.99999	1
Holdemanella	552	1498	11047	44	0.587822	0.99999	1
Eubacterium_S	552	1574	11047	47	0.597583	0.99999	1
Shinella	552	2816	11047	100	0.710678	0.99999	1
Clostridioides	552	2293	11047	77	0.672035	0.999991	1
PeH17	552	1576	11047	47	0.596825	0.999991	1
UBA1066	552	2247	11047	75	0.66798	0.999991	1
Alicyclobacillus	552	2341	11047	79	0.675353	0.999991	1
MT37	552	322	11047	3	0.186454	0.999991	1
Fenollaria	552	1300	11047	36	0.554197	0.999991	1
Ureaplasma	552	573	11047	10	0.349261	0.999991	1
UBA3947	552	1990	11047	64	0.643624	0.999991	1
Sideroxydans	552	2203	11047	73	0.663153	0.999991	1
Entomoplasma	552	669	11047	13	0.388886	0.999992	1
UBA5633	552	607	11047	11	0.362668	0.999992	1
UBA2268	552	1507	11047	44	0.584312	0.999992	1
CAG-353	552	1778	11047	55	0.619065	0.999992	1
UBA1732	552	1304	11047	36	0.552497	0.999992	1
Bacillus_L	552	2895	11047	103	0.712023	0.999992	1
UBA6130	552	609	11047	11	0.361477	0.999992	1
S5-A14a	552	1383	11047	39	0.564349	0.999992	1
Muricauda	552	2465	11047	84	0.681974	0.999993	1
Massilioclostridium	552	1685	11047	51	0.605725	0.999993	1
Planococcus_A	552	2376	11047	80	0.673828	0.999993	1
Methylobacter	552	2583	11047	89	0.689558	0.999993	1
Rouxiella	552	2767	11047	97	0.701565	0.999993	1
CHKCI006	552	1490	11047	43	0.577547	0.999994	1
Gracilimonas	552	2122	11047	69	0.650742	0.999994	1
SCN-69-89	552	2473	11047	84	0.679768	0.999994	1
GWA2-45-9	552	550	11047	9	0.32748	0.999994	1
Desulfovibrio_G	552	2053	11047	66	0.643369	0.999994	1
Anaerosporobacter	552	2077	11047	67	0.64557	0.999994	1
UBA5158	552	1568	11047	46	0.587107	0.999994	1
Mycoplasma_F	552	798	11047	17	0.426335	0.999994	1
XYA2-FULL-43-15	552	709	11047	14	0.395173	0.999994	1
CAG-177	552	1742	11047	53	0.608882	0.999994	1
CAG-180	552	1767	11047	54	0.611593	0.999994	1
Criibacterium	552	1369	11047	38	0.555502	0.999995	1
UBA1765	552	1473	11047	42	0.570626	0.999995	1
CAG-352	552	1346	11047	37	0.550126	0.999995	1
UBA5124	552	713	11047	14	0.392956	0.999995	1
Sodalis_A	552	2459	11047	83	0.675499	0.999995	1
Muribacter	552	1748	11047	53	0.606792	0.999995	1
1943-06-01	552	1450	11047	41	0.565876	0.999995	1
Succinimonas	552	1700	11047	51	0.60038	0.999995	1
UBA1221	552	1245	11047	33	0.530457	0.999995	1
Phytoplasma	552	524	11047	8	0.305537	0.999995	1
Hoeflea	552	2784	11047	97	0.697281	0.999996	1
Bacteroides_F	552	1604	11047	47	0.586406	0.999996	1
Pseudorhizobium	552	2512	11047	85	0.677181	0.999996	1
MR-S7	552	2351	11047	78	0.663968	0.999996	1
LP2A	552	1557	11047	45	0.578401	0.999996	1
UBA10190	552	811	11047	17	0.419501	0.999996	1
Hespellia	552	1784	11047	54	0.605765	0.999996	1
UBA1234	552	1066	11047	26	0.488114	0.999996	1
OXYD1-FULL-39-9	552	692	11047	13	0.375961	0.999996	1
Mycoplasma_A	552	342	11047	3	0.17555	0.999996	1
Methylibium	552	2428	11047	81	0.667639	0.999996	1
Cloacibacterium	552	1933	11047	60	0.62119	0.999997	1
Pseudorhodoferax	552	2797	11047	97	0.69404	0.999997	1
UBA9649	552	1438	11047	40	0.556681	0.999997	1
Kurthia	552	2197	11047	71	0.646746	0.999997	1
OLB19	552	1042	11047	25	0.480151	0.999997	1
Limnobacter	552	2245	11047	73	0.650746	0.999997	1
Alysiella	552	1741	11047	52	0.597737	0.999997	1
UBA6126	552	1126	11047	28	0.497651	0.999997	1
Psychroflexus	552	2129	11047	68	0.639203	0.999997	1
Eubacterium	552	1890	11047	58	0.614146	0.999997	1
UBA12068	552	847	11047	18	0.425299	0.999997	1
UBA5239	552	1519	11047	43	0.566521	0.999997	1
Pelistega	552	1746	11047	52	0.596025	0.999997	1
Marinilactibacillus	552	1723	11047	51	0.592366	0.999997	1
Pseudomonas_C	552	2325	11047	76	0.654178	0.999997	1
CAG-724	552	1423	11047	39	0.548485	0.999998	1
Coprobacter	552	1898	11047	58	0.611557	0.999998	1
UBA1177	552	1346	11047	36	0.535257	0.999998	1
UBA5533	552	1825	11047	55	0.603122	0.999998	1
Desulfovibrio_C	552	1826	11047	55	0.602792	0.999998	1
UBA12044	552	575	11047	9	0.313242	0.999998	1
Lactobacillus_M	552	1269	11047	33	0.520424	0.999998	1
CAG-56	552	1803	11047	54	0.599381	0.999998	1
UBA11707	552	576	11047	9	0.312698	0.999998	1
Dietzia	552	2238	11047	72	0.64384	0.999998	1
CAG-1427	552	1606	11047	46	0.573215	0.999998	1
Brachymonas	552	2000	11047	62	0.620393	0.999998	1
Lenti-01	552	1732	11047	51	0.589288	0.999998	1
Desulfotomaculum_A	552	2003	11047	62	0.619464	0.999998	1
Eubacterium_B	552	1457	11047	40	0.549422	0.999998	1
CAG-354	552	1087	11047	26	0.478684	0.999998	1
Treponema_E	552	2101	11047	66	0.628671	0.999998	1
Enterococcus_E	552	1736	11047	51	0.58793	0.999998	1
UBA5266	552	1510	11047	42	0.556644	0.999998	1
Anaerofilum	552	1536	11047	43	0.560251	0.999998	1
Caldicellulosiruptor	552	1958	11047	60	0.613259	0.999998	1
MTC7	552	1409	11047	38	0.539732	0.999998	1
Duodenibacillus	552	1664	11047	48	0.577289	0.999998	1
O2-12-FULL-41-1	552	477	11047	6	0.251732	0.999998	1
Cohnella	552	2986	11047	104	0.697026	0.999998	1
Lachnobacterium	552	1691	11047	49	0.579906	0.999998	1
UBA4311	552	714	11047	13	0.364377	0.999998	1
UBA2591	552	618	11047	10	0.32383	0.999998	1
C7867-002	552	776	11047	15	0.386843	0.999998	1
CG1-02-41-21	552	516	11047	7	0.27149	0.999998	1
Sulfuritalea	552	2229	11047	71	0.637461	0.999999	1
Ochrobactrum	552	2558	11047	85	0.665003	0.999999	1
Anaeromusa	552	1942	11047	59	0.608006	0.999999	1
Thiorhodovibrio	552	2183	11047	69	0.632558	0.999999	1
Eggerthella	552	1570	11047	44	0.560865	0.999999	1
UBA12026	552	717	11047	13	0.362852	0.999999	1
NK3B98	552	1697	11047	49	0.577856	0.999999	1
Bacillus_AC	552	2745	11047	93	0.678025	0.999999	1
Paenibacillus_O	552	2791	11047	95	0.681191	0.999999	1
Desulfotomaculum_B	552	2186	11047	69	0.63169	0.999999	1
Laribacter	552	1971	11047	60	0.609214	0.999999	1
Phenylobacterium	552	2907	11047	100	0.688431	0.999999	1
Geminocystis	552	2140	11047	67	0.626565	0.999999	1
Macrococcus	552	1849	11047	55	0.595293	0.999999	1
UBA2284	552	1600	11047	45	0.562857	0.999999	1
UBA6182	552	1342	11047	35	0.52194	0.999999	1
Serratia_B	552	2818	11047	96	0.681766	0.999999	1
Ruminobacter	552	1678	11047	48	0.572472	0.999999	1
Celeribacter	552	2660	11047	89	0.669597	0.999999	1
UBA4224	552	1729	11047	50	0.578736	0.999999	1
Rhodovulum	552	2615	11047	87	0.665814	0.999999	1
Saccharimonas	552	875	11047	18	0.411689	0.999999	1
UBA4722	552	1425	11047	38	0.533671	0.999999	1
GWA2-31-9	552	1831	11047	54	0.590216	0.999999	1
Ochrobactrum_A	552	2571	11047	85	0.661641	0.999999	1
Ethanoligenens	552	1732	11047	50	0.577733	0.999999	1
UBA12158	552	725	11047	13	0.358848	0.999999	1
Bacillus_H	552	2825	11047	96	0.680077	0.999999	1
Clostridium_X	552	2078	11047	64	0.616367	0.999999	1
UBA2211	552	562	11047	8	0.284878	0.999999	1
Desulfocapsa	552	2270	11047	72	0.634763	0.999999	1
UBA2778	552	1982	11047	60	0.605833	0.999999	1
Pseudonocardia	552	3145	11047	110	0.699967	0.999999	1
Ruminiclostridium_C	552	1686	11047	48	0.569756	0.999999	1
Acidovorax_C	552	2343	11047	75	0.640611	0.999999	1
UBA1103	552	528	11047	7	0.26532	0.999999	1
CAG-492	552	1194	11047	29	0.48607	0.999999	1
Zoogloea	552	2417	11047	78	0.645837	0.999999	1
UBA2727	552	1815	11047	53	0.584392	0.999999	1
Helicobacter	552	1329	11047	34	0.511987	0.999999	1
Mailhella	552	1766	11047	51	0.577943	0.999999	1
UBA6065	552	456	11047	5	0.219437	0.999999	1
Cellulomonas	552	2881	11047	98	0.680751	0.999999	1
Ideonella_A	552	2419	11047	78	0.645303	0.999999	1
Erythrobacter_B	552	2513	11047	82	0.65302	0.999999	1
UBA12088	552	701	11047	12	0.342585	0.999999	1
Metallibacterium	552	1893	11047	56	0.592029	0.999999	1
Varibaculum	552	1438	11047	38	0.528847	0.999999	1
UBA2558	552	534	11047	7	0.262339	0.999999	1
Acidomonas	552	1896	11047	56	0.591092	0.999999	1
Candidimonas	552	2519	11047	82	0.651465	0.999999	1
Ndongobacter	552	1201	11047	29	0.483237	0.999999	1
UBA2883	552	1229	11047	30	0.488511	0.999999	1
01-FULL-54-110	552	673	11047	11	0.327102	0.999999	1
Verminephrobacter	552	2190	11047	68	0.621398	0.999999	1
Flavobacterium_A	552	1876	11047	55	0.586726	0.999999	1
Magnetospirillum	552	2432	11047	78	0.641854	0.999999	1
2-02-FULL-44-35	552	502	11047	6	0.239195	0.999999	1
Lagierella	552	1234	11047	30	0.486532	0.999999	1
Luteimonas	552	2873	11047	97	0.67568	0.999999	1
KLE1615	552	1755	11047	50	0.570162	0.999999	1
UBA12079	552	644	11047	10	0.310756	0.999999	1
GWE2-37-16	552	865	11047	17	0.393313	0.999999	1
UBA3700	552	1012	11047	22	0.435058	0.999999	1
Aerophobus	552	1181	11047	28	0.474475	0.999999	1
Actinobaculum	552	1397	11047	36	0.515717	0.999999	1
Mycoplasma_J	552	541	11047	7	0.258944	0.999999	1
Haliea	552	2413	11047	77	0.638614	0.999999	1
UBA7706	552	775	11047	14	0.361519	0.999999	1
UBA1723	552	1708	11047	48	0.562417	0.999999	1
UBA4733	552	1883	11047	55	0.584545	0.999999	1
Fischerella	552	2694	11047	89	0.661146	0.999999	1
UBA6257	552	505	11047	6	0.237774	0.999999	1
Desulfotignum	552	2055	11047	62	0.603789	0.999999	1
Lactobacillus_L	552	1399	11047	36	0.51498	1	1
Stenoxybacter	552	1607	11047	44	0.547951	1	1
CAG-590	552	1684	11047	47	0.558549	1	1
UBA9630	552	614	11047	9	0.293345	1	1
UBA4373	552	1559	11047	42	0.539149	1	1
2-01-FULL-33-17	552	508	11047	6	0.23637	1	1
UBA1672	552	1939	11047	57	0.588305	1	1
Arctic95D-9	552	2350	11047	74	0.630187	1	1
WO2-40-15	552	717	11047	12	0.33494	1	1
AC2028	552	1915	11047	56	0.585227	1	1
UBA9645	552	812	11047	15	0.369692	1	1
Curvibacter	552	2563	11047	83	0.648089	1	1
UBA5619	552	2256	11047	70	0.620961	1	1
UBA2866	552	718	11047	12	0.334474	1	1
Mageeibacillus	552	1107	11047	25	0.451958	1	1
66-26	552	2137	11047	65	0.608715	1	1
Mucinivorans	552	1642	11047	45	0.54846	1	1
Fervidobacterium	552	1591	11047	43	0.540883	1	1
UBA1829	552	1591	11047	43	0.540883	1	1
Magnetomorum	552	2115	11047	64	0.605585	1	1
UBA9569	552	586	11047	8	0.273211	1	1
Curvibacter_A	552	2165	11047	66	0.610086	1	1
Z-31	552	1696	11047	47	0.554597	1	1
Grimontia	552	2894	11047	97	0.670777	1	1
Homeothermus	552	1948	11047	57	0.585587	1	1
Rhizobacter	552	3480	11047	123	0.707345	1	1
Mycoplasma_C	552	787	11047	14	0.356007	1	1
Pasteurella_A	552	1570	11047	42	0.535371	1	1
Phocea	552	1413	11047	36	0.509877	1	1
Geobacter_B	552	2289	11047	71	0.620752	1	1
CAG-288	552	999	11047	21	0.420687	1	1
UBA1020	552	881	11047	17	0.38617	1	1
Thermoanaerobacterium	552	2049	11047	61	0.59579	1	1
Kushneria	552	2575	11047	83	0.645069	1	1
CAG-1000	552	912	11047	18	0.394987	1	1
CAG-390	552	1625	11047	44	0.541882	1	1
Tepidanaerobacter	552	1904	11047	55	0.578097	1	1
Methylosarcina_A	552	2270	11047	70	0.617131	1	1
Peptoniphilus_C	552	1391	11047	35	0.503554	1	1
Maritimibacter	552	2719	11047	89	0.655068	1	1
GWB1-39-12	552	728	11047	12	0.329879	1	1
Salegentibacter	552	2391	11047	75	0.62775	1	1
Mycoplasma_B	552	761	11047	13	0.341872	1	1
UBA733	552	1203	11047	28	0.465798	1	1
Paludisphaera	552	2392	11047	75	0.627488	1	1
UBA9337	552	886	11047	17	0.38399	1	1
Turicibacter	552	1908	11047	55	0.576885	1	1
Paenibacillus_Q	552	2559	11047	82	0.641282	1	1
Winogradskyella	552	2560	11047	82	0.641031	1	1
UBA9957	552	2155	11047	65	0.603631	1	1
Firm-16	552	1632	11047	44	0.539558	1	1
Oligella	552	1935	11047	56	0.579178	1	1
Rhodobacter	552	2325	11047	72	0.619748	1	1
Thiosymbion	552	1911	11047	55	0.57598	1	1
Oleibacter	552	2421	11047	76	0.628238	1	1
Eisenbergiella	552	2302	11047	71	0.617246	1	1
CAG-964	552	1451	11047	37	0.510316	1	1
UBA7867	552	700	11047	11	0.314485	1	1
Saccharibacter	552	1452	11047	37	0.509965	1	1
UBA6220	552	524	11047	6	0.229153	1	1
Thermus	552	1964	11047	57	0.580816	1	1
Lachnoclostridium	552	2305	11047	71	0.616443	1	1
UBA4124	552	526	11047	6	0.228282	1	1
UBA5194	552	703	11047	11	0.313143	1	1
Treponema_B	552	1664	11047	45	0.541208	1	1
UBA2277	552	670	11047	10	0.298697	1	1
UBA9933	552	801	11047	14	0.349785	1	1
Tener-01	552	1157	11047	26	0.449723	1	1
UBA6899	552	1043	11047	22	0.422128	1	1
Zavarzinella	552	2141	11047	64	0.598231	1	1
Leeuwenhoekiella	552	2406	11047	75	0.623837	1	1
Ignavibacterium	552	2190	11047	66	0.603122	1	1
Crocosphaera	552	2430	11047	76	0.625911	1	1
Leptospirillum_A	552	1432	11047	36	0.503112	1	1
Melissococcus	552	1325	11047	32	0.483325	1	1
Kazan-3B-28	552	638	11047	9	0.282311	1	1
Escherichia_A	552	2690	11047	87	0.64725	1	1
Eubacterium_G	552	1720	11047	47	0.546858	1	1
Bariatricus	552	1797	11047	50	0.556836	1	1
2-01-FULL-42-13	552	491	11047	5	0.203795	1	1
CAG-484	552	1189	11047	27	0.454451	1	1
UBA929	552	1327	11047	32	0.482597	1	1
UBA10025	552	929	11047	18	0.387759	1	1
Ga6A1	552	1671	11047	45	0.538941	1	1
Neptuniibacter	552	2436	11047	76	0.624369	1	1
UBA10002	552	900	11047	17	0.378017	1	1
Marseille-P3106	552	1543	11047	40	0.518799	1	1
Clostridium_G	552	1876	11047	53	0.56539	1	1
Brochothrix	552	1673	11047	45	0.538297	1	1
WO2-02-FULL-48-	552	676	11047	10	0.296046	1	1
Oceanibulbus	552	2390	11047	74	0.61964	1	1
CAG-306	552	1250	11047	29	0.464294	1	1
Anthococcus	552	1467	11047	37	0.504751	1	1
Thermoanaerobacter	552	2200	11047	66	0.60038	1	1
UBA9567	552	572	11047	7	0.24491	1	1
Legionella_C	552	2176	11047	65	0.597805	1	1
Orientia	552	810	11047	14	0.345898	1	1
KNHs214	552	1880	11047	53	0.564187	1	1
Bacillus_J	552	2346	11047	72	0.6142	1	1
GWA1-54-12	552	455	11047	4	0.175936	1	1
Dichelobacter	552	1225	11047	28	0.457433	1	1
Marinospirillum	552	2300	11047	70	0.609082	1	1
Saccharothrix	552	2888	11047	95	0.658312	1	1
Marinobacterium_A	552	2656	11047	85	0.640466	1	1
UBA228	552	1858	11047	52	0.560097	1	1
Sulfurovum_A	552	1550	11047	40	0.516456	1	1
Desulfotomaculum_C	552	2180	11047	65	0.596708	1	1
Actinotignum	552	1364	11047	33	0.484178	1	1
Contendobacter	552	2278	11047	69	0.606179	1	1
175	552	2303	11047	70	0.608288	1	1
Sneathia	552	1028	11047	21	0.408819	1	1
2-02-FULL-48-16	552	539	11047	6	0.222776	1	1
Ga0077554	552	2061	11047	60	0.582611	1	1
Halanaerobium	552	2257	11047	68	0.602952	1	1
Mycoplasma_I	552	614	11047	8	0.260752	1	1
Melaminivora	552	2306	11047	70	0.607497	1	1
UBA3637	552	1030	11047	21	0.408026	1	1
Syntrophobotulus	552	1763	11047	48	0.544872	1	1
PHOS-HE28	552	2015	11047	58	0.576047	1	1
2-01-FULL-51-10	552	686	11047	10	0.29173	1	1
CAG-628	552	818	11047	14	0.342515	1	1
UBA10092	552	542	11047	6	0.221543	1	1
UBA3633	552	1062	11047	22	0.414575	1	1
Pararhodospirillum	552	1917	11047	54	0.563737	1	1
Streptacidiphilus	552	2853	11047	93	0.652359	1	1
Phascolarctobacterium	552	1559	11047	40	0.513475	1	1
Desulfovibrio_J	552	1768	11047	48	0.543331	1	1
Thiomicrospira_A	552	2143	11047	63	0.588334	1	1
Symbiobacter	552	1561	11047	40	0.512817	1	1
Propionimicrobium	552	1794	11047	49	0.546612	1	1
Prosthecochloris	552	1794	11047	49	0.546612	1	1
Eubacterium_N	552	885	11047	16	0.361811	1	1
Phaeospirillum	552	2169	11047	64	0.590508	1	1
Chromohalobacter	552	2339	11047	71	0.607482	1	1
Ruminiclostridium_D	552	1821	11047	50	0.549497	1	1
Coleofasciculus	552	2719	11047	87	0.640347	1	1
UBA9783	552	855	11047	15	0.3511	1	1
Youngiibacter	552	1948	11047	55	0.56504	1	1
IGHO2-12-FULL-4	552	466	11047	4	0.171783	1	1
UBA2289	552	1323	11047	31	0.468929	1	1
Propionicicella_A	552	2367	11047	72	0.608751	1	1
Cetobacterium	552	1876	11047	52	0.554723	1	1
Clostridium_Y	552	1594	11047	41	0.514755	1	1
H1	552	1515	11047	38	0.501968	1	1
Wolbachia	552	1012	11047	20	0.395508	1	1
Halolactibacillus	552	1929	11047	54	0.560231	1	1
UBA6187	552	1463	11047	36	0.492451	1	1
TWA4	552	1596	11047	41	0.51411	1	1
Cellulosimicrobium	552	2325	11047	70	0.602532	1	1
2-01-FULL-39-24	552	663	11047	9	0.271665	1	1
Finegoldia	552	1330	11047	31	0.466461	1	1
Globicatella	552	1466	11047	36	0.491444	1	1
GCA-000647915	552	1162	11047	25	0.430565	1	1
Chelatococcus	552	2327	11047	70	0.602014	1	1
UBA1545	552	733	11047	11	0.300327	1	1
UBA3766	552	1782	11047	48	0.539062	1	1
CAG-710	552	832	11047	14	0.336752	1	1
OLB17	552	2497	11047	77	0.617131	1	1
UBA5420	552	1834	11047	50	0.545602	1	1
Jettenia	552	1706	11047	45	0.527884	1	1
UBA6163	552	2257	11047	67	0.594085	1	1
UBA5489	552	630	11047	8	0.254129	1	1
CAG-568	552	897	11047	16	0.356971	1	1
UBA2359	552	2012	11047	57	0.56696	1	1
UBA1949	552	701	11047	10	0.285488	1	1
GWF1-45-5	552	516	11047	5	0.193921	1	1
Alloscardovia	552	1307	11047	30	0.459358	1	1
UBA8363	552	1472	11047	36	0.489441	1	1
Pseudogulbenkiania	552	2455	11047	75	0.611385	1	1
2-12-FULL-62-58	552	2262	11047	67	0.592772	1	1
XYA2-FULL-43-10	552	596	11047	7	0.235048	1	1
GWA1-48-11	552	558	11047	6	0.21519	1	1
Aliiroseovarius	552	2432	11047	74	0.608938	1	1
Erwinia_A	552	2670	11047	84	0.629612	1	1
C7867-001	552	1053	11047	21	0.399113	1	1
UBA9215	552	1141	11047	24	0.42095	1	1
UBA2772	552	739	11047	11	0.297888	1	1
Desulforhopalus	552	2529	11047	78	0.617236	1	1
Rhodopirellula	552	2553	11047	79	0.619272	1	1
Verrucomicrobium	552	2386	11047	72	0.603903	1	1
4484-276	552	1341	11047	31	0.462635	1	1
Sulfuricella	552	2169	11047	63	0.581281	1	1
UBA7396	552	672	11047	9	0.268027	1	1
Marinitoga	552	1559	11047	39	0.500638	1	1
UBA11393	552	967	11047	18	0.372521	1	1
Nonlabens	552	2221	11047	65	0.585693	1	1
Crenothrix	552	2172	11047	63	0.580478	1	1
Fervidicella	552	1744	11047	46	0.527857	1	1
Oceanobacter	552	2489	11047	76	0.611074	1	1
GWA2-44-7	552	639	11047	8	0.25055	1	1
Microcoleus	552	2442	11047	74	0.606445	1	1
UBA3663	552	1206	11047	26	0.431451	1	1
CAG-1782	552	1291	11047	29	0.449549	1	1
Ruminococcus_F	552	1429	11047	34	0.476159	1	1
Cyclobacterium	552	2419	11047	73	0.603938	1	1
An2	552	1484	11047	36	0.485483	1	1
Denitrovibrio	552	1953	11047	54	0.553346	1	1
Lutibacter	552	2324	11047	69	0.59418	1	1
Pseudorhodobacter	552	2683	11047	84	0.626562	1	1
Gillisia	552	2227	11047	65	0.584115	1	1
WO2-35-19	552	748	11047	11	0.294304	1	1
UBA1432	552	1905	11047	52	0.546278	1	1
Pseudomonas_K	552	2641	11047	82	0.621371	1	1
Arthrobacter_A	552	2378	11047	71	0.597519	1	1
Jeotgalicoccus	552	1728	11047	45	0.521164	1	1
Keratinibaculum	552	1908	11047	52	0.545419	1	1
Paraburkholderia_D	552	2594	11047	80	0.617199	1	1
Bacillus_BB	552	1984	11047	55	0.554787	1	1
CAG-196	552	1270	11047	28	0.441224	1	1
F0040	552	1677	11047	43	0.513146	1	1
CG2-30-39-44	552	488	11047	4	0.164038	1	1
Methylotenera	552	2332	11047	69	0.592142	1	1
Negativibacillus	552	1599	11047	40	0.50063	1	1
UBA10105	552	852	11047	14	0.328847	1	1
GWF2-38-69	552	1600	11047	40	0.500317	1	1
2-01-FULL-39-13	552	572	11047	6	0.209923	1	1
Fermentimonas	552	1758	11047	46	0.523654	1	1
GWF2-37-49	552	788	11047	12	0.304762	1	1
TMED64	552	1041	11047	20	0.38449	1	1
UBA1539	552	612	11047	7	0.228903	1	1
Gracilibacillus	552	2860	11047	91	0.636767	1	1
2-01-FULL-40-39	552	613	11047	7	0.22853	1	1
Pontibacter	552	2531	11047	77	0.608841	1	1
OXYB2-FULL-32-7	552	722	11047	10	0.277184	1	1
Jeotgalibaca	552	1736	11047	45	0.518762	1	1
Mesoplasma_A	552	687	11047	9	0.262175	1	1
Thiocystis	552	2192	11047	63	0.575182	1	1
UBA1558	552	651	11047	8	0.245932	1	1
2-01-FULL-42-20	552	535	11047	5	0.187034	1	1
Psychromonas	552	3208	11047	106	0.661267	1	1
Dehalogenimonas	552	1498	11047	36	0.480946	1	1
UBA5004	552	723	11047	10	0.276801	1	1
UBA6263	552	576	11047	6	0.208465	1	1
UBA5893	552	858	11047	14	0.326547	1	1
Salimicrobium	552	2219	11047	64	0.577202	1	1
UBA5177	552	1687	11047	43	0.510104	1	1
UBA5343	552	1046	11047	20	0.382652	1	1
Succiniclasticum	552	1766	11047	46	0.521282	1	1
Cyanothece_B	552	2465	11047	74	0.600786	1	1
GWA1-44-29	552	726	11047	10	0.275657	1	1
Polycyclovorans	552	2074	11047	58	0.55966	1	1
Asaia	552	2049	11047	57	0.556722	1	1
Caloranaerobacter	552	1872	11047	50	0.534527	1	1
HO2-02-FULL-36-	552	692	11047	9	0.260281	1	1
UBA7584	552	692	11047	9	0.260281	1	1
Synergistes	552	1477	11047	35	0.474234	1	1
Paenibacillus_H	552	2125	11047	60	0.565064	1	1
UBA2730	552	796	11047	12	0.301699	1	1
UBA2804	552	1283	11047	28	0.436754	1	1
2-01-FULL-44-22	552	580	11047	6	0.207028	1	1
Lacinutrix	552	2249	11047	65	0.578401	1	1
CAG-449	552	1050	11047	20	0.381194	1	1
79-D21	552	1340	11047	30	0.448045	1	1
Xenophilus	552	2372	11047	70	0.590593	1	1
Halodesulfovibrio	552	2001	11047	55	0.550074	1	1
Geofilum	552	2250	11047	65	0.578144	1	1
UBA4716	552	1396	11047	32	0.458743	1	1
Rs-D17	552	863	11047	14	0.324655	1	1
Conchiformibius	552	1693	11047	43	0.508296	1	1
WGA-3G	552	1614	11047	40	0.495977	1	1
CG1-02-37-114	552	1286	11047	28	0.435735	1	1
Herpetosiphon	552	2129	11047	60	0.564002	1	1
01-FULL-38-12b	552	695	11047	9	0.259157	1	1
RBG-13-40-15	552	659	11047	8	0.242946	1	1
UBA12445	552	583	11047	6	0.205962	1	1
UBA9715	552	1536	11047	37	0.482076	1	1
UBA2357	552	1259	11047	27	0.429184	1	1
Chlorobaculum	552	1801	11047	47	0.522263	1	1
Immundisolibacter	552	2056	11047	57	0.554826	1	1
Sulfurovum	552	2031	11047	56	0.551802	1	1
UBA1559	552	1260	11047	27	0.428843	1	1
Ferriphaselus	552	1879	11047	50	0.532535	1	1
Dyella	552	2831	11047	89	0.629152	1	1
Rs-D84	552	801	11047	12	0.299815	1	1
Plantibacter	552	1905	11047	51	0.535773	1	1
Polaribacter	552	2667	11047	82	0.615313	1	1
Psychrobacillus	552	2597	11047	79	0.60878	1	1
GWA2-43-13	552	734	11047	10	0.272652	1	1
UBA4810	552	2009	11047	55	0.547883	1	1
Desulfatitalea	552	2406	11047	71	0.590565	1	1
Caedibacter_A	552	1118	11047	22	0.393809	1	1
Clostridium_U	552	1432	11047	33	0.461186	1	1
Comamonas_D	552	2062	11047	57	0.553212	1	1
Angelakisella	552	1807	11047	47	0.520529	1	1
Gordonibacter	552	1703	11047	43	0.505311	1	1
CAG-877	552	1030	11047	19	0.369166	1	1
Maribacter	552	2531	11047	76	0.600934	1	1
Moorella	552	2090	11047	58	0.555376	1	1
XYD1-FULL-46-19	552	549	11047	5	0.182265	1	1
UBA4855	552	1031	11047	19	0.368808	1	1
CAG-878	552	807	11047	12	0.297586	1	1
YD12-FULL-61-37	552	1888	11047	50	0.529997	1	1
CAG-557	552	874	11047	14	0.320569	1	1
UC5-1-2E3	552	1680	11047	42	0.500317	1	1
Firm-18	552	1240	11047	26	0.419621	1	1
Dolichospermum	552	2042	11047	56	0.54883	1	1
HUN007	552	1655	11047	41	0.495782	1	1
UBA5629	552	1124	11047	22	0.391707	1	1
Gilvimarinus	552	2415	11047	71	0.588365	1	1
DSM-45891	552	1788	11047	46	0.514868	1	1
Bacillus_E	552	2440	11047	72	0.590538	1	1
GWA1-44-25	552	777	11047	11	0.28332	1	1
Porticoccus	552	2171	11047	61	0.562309	1	1
UBA1546	552	1711	11047	43	0.502949	1	1
UBA11618	552	414	11047	2	0.0966796	1	1
GWA2-37-10	552	594	11047	6	0.202148	1	1
UBA11098	552	594	11047	6	0.202148	1	1
Alloiococcus	552	1216	11047	25	0.411445	1	1
UBA11512	552	1216	11047	25	0.411445	1	1
UBA12478	552	846	11047	13	0.307523	1	1
Kocuria_A	552	1739	11047	44	0.506359	1	1
UBA9732	552	1443	11047	33	0.45767	1	1
ELB16-189	552	2660	11047	81	0.609409	1	1
GWA2-44-10	552	512	11047	4	0.156349	1	1
HO2-01-FULL-45-	552	512	11047	4	0.156349	1	1
CAG-793	552	1069	11047	20	0.374419	1	1
F23-D06	552	1581	11047	38	0.481013	1	1
Siccibacter	552	2591	11047	78	0.602466	1	1
Kouleothrix	552	2152	11047	60	0.557974	1	1
UBA1557	552	849	11047	13	0.306437	1	1
Lampropedia	552	2077	11047	57	0.549217	1	1
UBA9655	552	1391	11047	31	0.446005	1	1
Gemella_A	552	1010	11047	18	0.356662	1	1
Algicola	552	2178	11047	61	0.560502	1	1
UBA1423	552	418	11047	2	0.0957545	1	1
UBA1369	552	712	11047	9	0.252969	1	1
Solimonas	552	2594	11047	78	0.601769	1	1
Helicobacter_A	552	1503	11047	35	0.46603	1	1
UBA5609	552	1875	11047	49	0.522998	1	1
Tistrella	552	2377	11047	69	0.580932	1	1
Syntrophomonas	552	1745	11047	44	0.504618	1	1
Dubosiella	552	1559	11047	37	0.474964	1	1
UBA10103	552	1223	11047	25	0.40909	1	1
Janibacter	552	2258	11047	64	0.567233	1	1
Paludibacter	552	2283	11047	65	0.569787	1	1
Oceanibaculum	552	2259	11047	64	0.566982	1	1
W5053	552	1284	11047	27	0.420827	1	1
Caecibacter	552	1590	11047	38	0.47829	1	1
Bacillus_C	552	2720	11047	83	0.610681	1	1
UBA6767	552	2035	11047	55	0.540883	1	1
F0058	552	1427	11047	32	0.448778	1	1
Methylomicrobium_A	552	2360	11047	68	0.576637	1	1
Chlorobium_A	552	1619	11047	39	0.482084	1	1
Persephonella	552	1619	11047	39	0.482084	1	1
UBA2207	552	1619	11047	39	0.482084	1	1
UBA7001	552	1049	11047	19	0.362479	1	1
Enorma	552	1456	11047	33	0.453584	1	1
2-02-FULL-50-9b	552	605	11047	6	0.198473	1	1
Bacillus_K	552	2509	11047	74	0.59025	1	1
UBA12472	552	645	11047	7	0.217192	1	1
Helicobacter_B	552	1513	11047	35	0.46295	1	1
UBA6121	552	1938	11047	51	0.52665	1	1
Pelosinus	552	2559	11047	76	0.594359	1	1
GCF-1484045	552	523	11047	4	0.153061	1	1
Desulfofustis	552	2316	11047	66	0.57031	1	1
UBA12078	552	567	11047	5	0.176479	1	1
XYD1-FULL-39-28	552	722	11047	9	0.249466	1	1
UBA791	552	1320	11047	28	0.424511	1	1
UKL13-1	552	2318	11047	66	0.569817	1	1
UBA7524	552	1145	11047	22	0.384523	1	1
Leptospira_A	552	1967	11047	52	0.529059	1	1
GWC2-45-44	552	1378	11047	30	0.43569	1	1
Parageobacillus	552	2563	11047	76	0.593431	1	1
AqS2	552	1116	11047	21	0.376583	1	1
Alkaliphilus_A	552	2070	11047	56	0.541406	1	1
Desulfocurvus	552	1760	11047	44	0.500317	1	1
O2-12-FULL-45-9	552	687	11047	8	0.233044	1	1
ISDg	552	1734	11047	43	0.496278	1	1
CHKCI002	552	1546	11047	36	0.466013	1	1
UBA1049	552	1546	11047	36	0.466013	1	1
B-9	552	2321	11047	66	0.569081	1	1
UBA1436	552	1236	11047	25	0.404787	1	1
Izhakiella	552	2614	11047	78	0.597165	1	1
GWA2-66-18	552	1709	11047	42	0.491827	1	1
CAG-465	552	1026	11047	18	0.3511	1	1
UBA1364	552	832	11047	12	0.288644	1	1
UBA9959	552	2049	11047	55	0.537188	1	1
Tissierella	552	1631	11047	39	0.478537	1	1
Kandleria	552	1604	11047	38	0.474116	1	1
Romboutsia	552	2226	11047	62	0.557406	1	1
YD12-FULL-57-12	552	1712	11047	42	0.490965	1	1
CAG-914	552	833	11047	12	0.288298	1	1
Sulfurospirillum_A	552	1922	11047	50	0.520621	1	1
2-12-FULL-39-13	552	1468	11047	33	0.449876	1	1
4484-211	552	573	11047	5	0.174631	1	1
RBG-13-36-15	552	372	11047	1	0.0537975	1	1
Gemmobacter	552	2474	11047	72	0.582422	1	1
Acidiphilium	552	2327	11047	66	0.567614	1	1
JGIOTU-2	552	1469	11047	33	0.44957	1	1
UBA5348	552	800	11047	11	0.275174	1	1
Bergeriella	552	1898	11047	49	0.51666	1	1
Bacillus_U	552	2596	11047	77	0.593596	1	1
UBA10151	552	902	11047	14	0.310618	1	1
ASF356	552	1580	11047	37	0.468651	1	1
Ileibacterium	552	1329	11047	28	0.421637	1	1
Rathayibacter	552	2104	11047	57	0.542169	1	1
Clostridium_W	552	2180	11047	60	0.550808	1	1
Neptunomonas	552	2742	11047	83	0.605781	1	1
UBA660	552	731	11047	9	0.246394	1	1
GWA2-46-10	552	486	11047	3	0.123535	1	1
2-01-FULL-38-13	552	768	11047	10	0.260582	1	1
GCA-900066135	552	1719	11047	42	0.488966	1	1
CG1-02-41-26	552	577	11047	5	0.17342	1	1
Urmitella	552	1246	11047	25	0.401539	1	1
Desulfobacca	552	1639	11047	39	0.476202	1	1
Sediminibacterium	552	2007	11047	53	0.528486	1	1
Kallipyga	552	1276	11047	26	0.407782	1	1
CAG-417	552	1035	11047	18	0.348047	1	1
Soil763	552	2160	11047	59	0.546643	1	1
Acidithrix	552	1531	11047	35	0.457507	1	1
Micrococcus	552	1721	11047	42	0.488398	1	1
HIGHO2-01-FULL-	552	579	11047	5	0.172821	1	1
UBA7185	552	1589	11047	37	0.465997	1	1
Actinomyces_H	552	1451	11047	32	0.441355	1	1
Halobacillus	552	2776	11047	84	0.605571	1	1
Thermodesulfovibrio	552	1752	11047	43	0.491179	1	1
Bulleidia	552	1008	11047	17	0.337515	1	1
UBA3210	552	878	11047	13	0.296315	1	1
RBG-16-42-24	552	582	11047	5	0.17193	1	1
WO2-47-17b	552	582	11047	5	0.17193	1	1
Spiroplasma_B	552	624	11047	6	0.19243	1	1
KBS-89	552	2441	11047	70	0.573899	1	1
Cardinium	552	664	11047	7	0.210977	1	1
Pacificimonas	552	2244	11047	62	0.552935	1	1
Protochlamydia	552	1648	11047	39	0.473601	1	1
2-01-FULL-43-38	552	625	11047	6	0.192122	1	1
GWA2-33-14	552	584	11047	5	0.171341	1	1
GWA2-38-27	552	584	11047	5	0.171341	1	1
Arachidicoccus	552	2017	11047	53	0.525866	1	1
Lentimicrobium	552	2245	11047	62	0.552689	1	1
Saccharopolyspora	552	2829	11047	86	0.608374	1	1
Solibacillus	552	2221	11047	61	0.54965	1	1
Elusimicrobium	552	1106	11047	20	0.361893	1	1
Streptomyces_B	552	2925	11047	90	0.615775	1	1
UBA12049	552	779	11047	10	0.256902	1	1
Moraxella_B	552	1652	11047	39	0.472454	1	1
Neisseria_A	552	1625	11047	38	0.467989	1	1
UBA2163	552	543	11047	4	0.147423	1	1
Trueperella	552	1488	11047	33	0.44383	1	1
Bacillus_B	552	2521	11047	73	0.579502	1	1
Pelagibaca_A	552	2225	11047	61	0.548662	1	1
2-01-FULL-44-21	552	629	11047	6	0.1909	1	1
Nesterenkonia	552	2048	11047	54	0.527678	1	1
CAG-433	552	918	11047	14	0.305204	1	1
UBA12223	552	885	11047	13	0.293972	1	1
Martelella	552	2474	11047	71	0.574333	1	1
Thorsellia	552	1894	11047	48	0.507185	1	1
UBA3636	552	1462	11047	32	0.438034	1	1
UBA6264	552	545	11047	4	0.146882	1	1
Sphingomonas_E	552	2352	11047	66	0.56158	1	1
GWC1-42-9	552	589	11047	5	0.169887	1	1
Desulfatiglans	552	1869	11047	47	0.503262	1	1
O2-01-FULL-36-1	552	387	11047	1	0.0517124	1	1
CAG-312	552	1520	11047	34	0.447652	1	1
2-02-FULL-52-23	552	547	11047	4	0.146345	1	1
Pseudooceanicola	552	2768	11047	83	0.600091	1	1
Actinomyces_A	552	1409	11047	30	0.426104	1	1
CG1-02-41-12	552	548	11047	4	0.146078	1	1
Anaerosalibacter_A	552	1794	11047	44	0.490835	1	1
UBA9338	552	634	11047	6	0.189394	1	1
UBA12077	552	2132	11047	57	0.535048	1	1
GWC1-37-12b	552	674	11047	7	0.207847	1	1
Pseudopedobacter	552	2383	11047	67	0.562673	1	1
Rikenella	552	1552	11047	35	0.451317	1	1
UBA12086	552	857	11047	12	0.280224	1	1
UBA7800	552	1796	11047	44	0.490288	1	1
WO2-01-FULL-39-	552	503	11047	3	0.11936	1	1
Belliella	552	1980	11047	51	0.515478	1	1
GWC2-39-14	552	751	11047	9	0.239832	1	1
UBA2100	552	714	11047	8	0.224232	1	1
Slackia	552	1690	11047	40	0.473673	1	1
Pelobacter_A	552	2312	11047	64	0.553984	1	1
Gemmobacter_A	552	2212	11047	60	0.542839	1	1
Gracilibacter	552	1905	11047	48	0.504257	1	1
Ventosimonas	552	1773	11047	43	0.485361	1	1
UBA11713	552	596	11047	5	0.167892	1	1
GWA2-36-10	552	597	11047	5	0.16761	1	1
UBA12405	552	597	11047	5	0.16761	1	1
GWA1-39-11	552	827	11047	11	0.26619	1	1
HDB-SIOI813	552	1722	11047	41	0.476492	1	1
GWC2-37-13	552	792	11047	10	0.252685	1	1
Thalassobius	552	2392	11047	67	0.560556	1	1
UBA12403	552	719	11047	8	0.222672	1	1
2-12-FULL-50-11	552	599	11047	5	0.167051	1	1
2-01-FULL-39-21	552	757	11047	9	0.237931	1	1
CAG-776	552	864	11047	12	0.277954	1	1
Rummeliibacillus	552	1963	11047	50	0.509747	1	1
CAG-1193	552	794	11047	10	0.252049	1	1
Frankia_A	552	2067	11047	54	0.522828	1	1
Advenella	552	2395	11047	67	0.559854	1	1
Butyrivibrio_A	552	1645	11047	38	0.462299	1	1
UBA9650	552	557	11047	4	0.143718	1	1
Acidiferrobacter	552	1728	11047	41	0.474838	1	1
UBA920	552	644	11047	6	0.186454	1	1
Treponema	552	1509	11047	33	0.437653	1	1
Acetoanaerobium	552	1783	11047	43	0.482639	1	1
GWA1-40-21	552	559	11047	4	0.143203	1	1
UBA5553	552	1426	11047	30	0.421024	1	1
UBA2193	552	646	11047	6	0.185876	1	1
O2-01-FULL-56-2	552	513	11047	3	0.117033	1	1
UBA6416	552	1369	11047	28	0.409317	1	1
GWC2-33-13	552	1004	11047	16	0.318927	1	1
Cruoricaptor	552	1399	11047	29	0.414845	1	1
UBA1441	552	401	11047	1	0.0499069	1	1
4572-104	552	764	11047	9	0.235751	1	1
UBA2773	552	606	11047	5	0.165121	1	1
UBA1563	552	1761	11047	42	0.477304	1	1
GWC1-37-10	552	515	11047	3	0.116579	1	1
RBG-13-42-11	552	463	11047	2	0.0864479	1	1
CAG-279	552	1430	11047	30	0.419846	1	1
HO2-43-120	552	689	11047	7	0.203322	1	1
Kuenenia	552	1789	11047	43	0.48102	1	1
Amoebophilus	552	907	11047	13	0.286841	1	1
Weeksella	552	1572	11047	35	0.445575	1	1
DTU049	552	1374	11047	28	0.407828	1	1
Niabella	552	2432	11047	68	0.559565	1	1
Paraliobacillus	552	2105	11047	55	0.522897	1	1
Lutispora	552	2080	11047	54	0.51956	1	1
Pseudarthrobacter_A	552	2208	11047	59	0.534759	1	1
GWA2-44-9	552	840	11047	11	0.262071	1	1
Thiohalocapsa	552	2508	11047	71	0.566547	1	1
Saprospira	552	1630	11047	37	0.454276	1	1
CAG-349	552	1198	11047	22	0.367512	1	1
O2-02-FULL-48-8	552	652	11047	6	0.184166	1	1
2-12-FULL-55-11	552	876	11047	12	0.274146	1	1
CG2-30-43-20	552	519	11047	3	0.11568	1	1
Mangrovibacter	552	2704	11047	79	0.58469	1	1
UBA12037	552	1874	11047	46	0.49124	1	1
Cryptobacterium	552	1407	11047	29	0.412486	1	1
Dethiosulfovibrio	552	1687	11047	39	0.462652	1	1
UBA910	552	468	11047	2	0.0855243	1	1
2-02-FULL-49-16	552	694	11047	7	0.201857	1	1
UBA5946	552	654	11047	6	0.183603	1	1
UBA1032	552	1408	11047	29	0.412193	1	1
UBA10882	552	1321	11047	26	0.393891	1	1
Arthrobacter_D	552	2389	11047	66	0.552883	1	1
UBA8131	552	1466	11047	31	0.423188	1	1
GWA1-54-10	552	808	11047	10	0.247682	1	1
Liberibacter	552	1232	11047	23	0.373613	1	1
UBA3084	552	1263	11047	24	0.380288	1	1
UBA4626	552	696	11047	7	0.201277	1	1
Parapedobacter	552	2341	11047	64	0.547122	1	1
CAG-882	552	1636	11047	37	0.45261	1	1
UBA12115	552	570	11047	4	0.14044	1	1
Jidaibacter	552	1234	11047	23	0.373008	1	1
UBA4822	552	810	11047	10	0.24707	1	1
2-01-FULL-46-14	552	846	11047	11	0.260212	1	1
HO2-FULL-47-45	552	736	11047	8	0.217529	1	1
2-12-FULL-45-22	552	1526	11047	33	0.432778	1	1
UBA5920	552	1354	11047	27	0.399071	1	1
UBA9002	552	1610	11047	36	0.447489	1	1
Desulfuromonas	552	2141	11047	56	0.523452	1	1
Klebsiella_B	552	2808	11047	83	0.591543	1	1
Aquimonas	552	2319	11047	63	0.543682	1	1
UBA9629	552	883	11047	12	0.271973	1	1
GWB1-37-8	552	738	11047	8	0.21694	1	1
GWA2-37-8	552	659	11047	6	0.18221	1	1
IGHO2-12-FULL-4-A	552	659	11047	6	0.18221	1	1
UBA10146	552	659	11047	6	0.18221	1	1
Brevinema	552	953	11047	14	0.293995	1	1
GWA2-35-9	552	474	11047	2	0.0844417	1	1
O2-01-FULL-44-1	552	574	11047	4	0.139461	1	1
Caviibacter	552	987	11047	15	0.304144	1	1
GWB1-42-6	552	619	11047	5	0.161653	1	1
Anaerophaga	552	1886	11047	46	0.488114	1	1
Dolosicoccus	552	1270	11047	24	0.378192	1	1
CAG-45	552	1940	11047	48	0.495159	1	1
GWA2-42-15	552	662	11047	6	0.181384	1	1
Odyssella	552	1331	11047	26	0.390931	1	1
LS-SOB	552	1533	11047	33	0.430801	1	1
UBA10009	552	922	11047	13	0.282174	1	1
GUT77	552	1150	11047	20	0.348047	1	1
UBA10169	552	663	11047	6	0.18111	1	1
Alicyclobacillus_G	552	2072	11047	53	0.511907	1	1
UBA11703	552	621	11047	5	0.161133	1	1
UBA2882	552	1809	11047	43	0.475702	1	1
Thiohalospira	552	1836	11047	44	0.479607	1	1
Tolypothrix_C	552	2502	11047	70	0.559907	1	1
UBA8499	552	2176	11047	57	0.524229	1	1
Vagococcus_A	552	1333	11047	26	0.390345	1	1
UBA2868	552	1943	11047	48	0.494395	1	1
Aeribacillus	552	2202	11047	58	0.527128	1	1
RBG-13-46-13	552	530	11047	3	0.113279	1	1
AB-137-C09	552	1479	11047	31	0.419468	1	1
WO2-01-FULL-45-	552	478	11047	2	0.0837351	1	1
Pusillimonas	552	2279	11047	61	0.535662	1	1
2-01-FULL-45-33	552	745	11047	8	0.214901	1	1
UBA1924	552	1649	11047	37	0.449041	1	1
Thioalkalimicrobium_A	552	1677	11047	38	0.453478	1	1
Tepidiphilus	552	1946	11047	48	0.493632	1	1
2-12-FULL-45-12	552	960	11047	14	0.291852	1	1
UBA11403	552	1538	11047	33	0.429401	1	1
Agrococcus	552	2025	11047	51	0.504023	1	1
Geomicrobium	552	2357	11047	64	0.543408	1	1
XYA2-FULL-35-8	552	707	11047	7	0.198145	1	1
CG1-02-43-31	552	667	11047	6	0.180024	1	1
WO2-46-25	552	667	11047	6	0.180024	1	1
Peptococcus	552	1367	11047	27	0.395276	1	1
Sulfuricurvum	552	1842	11047	44	0.478045	1	1
Desulfatirhabdium	552	2157	11047	56	0.519569	1	1
RBG-16-42-10	552	709	11047	7	0.197586	1	1
UBA927	552	786	11047	9	0.229153	1	1
Vagococcus_B	552	2002	11047	50	0.499817	1	1
BACL24	552	2132	11047	55	0.516275	1	1
CG2-30-40-12	552	482	11047	2	0.0830402	1	1
Methyloglobulus	552	2311	11047	62	0.536904	1	1
WO2-01-FULL-50-	552	535	11047	3	0.112221	1	1
12-FULL-43-12b	552	536	11047	3	0.112011	1	1
12-FULL-44-12b	552	536	11047	3	0.112011	1	1
Woeseia	552	2463	11047	68	0.552522	1	1
Chitinilyticum	552	2288	11047	61	0.533555	1	1
Pseudoramibacter	552	1544	11047	33	0.427732	1	1
Azohydromonas	552	2757	11047	80	0.580709	1	1
Syntrophorhabdus	552	1739	11047	40	0.460326	1	1
UBA5578	552	789	11047	9	0.228282	1	1
CAG-510	552	1629	11047	36	0.442269	1	1
Alpha-05	552	2264	11047	60	0.530371	1	1
PLanc-01	552	2162	11047	56	0.518367	1	1
Zooshikella	552	2365	11047	64	0.541569	1	1
Gottschalkia_A	552	1794	11047	42	0.468524	1	1
Sedimenticola	552	2315	11047	62	0.535977	1	1
Magnetococcus	552	1848	11047	44	0.476492	1	1
Actinomadura	552	2855	11047	84	0.588814	1	1
An114	552	1602	11047	35	0.437231	1	1
UBA10027	552	713	11047	7	0.196478	1	1
CG1-02-37-13	552	538	11047	3	0.111595	1	1
Rodentibacter_A	552	1659	11047	37	0.446335	1	1
GWA1-44-24	552	424	11047	1	0.0471997	1	1
UBA5272	552	424	11047	1	0.0471997	1	1
UBA10799	552	1491	11047	31	0.416092	1	1
UBA10165	552	632	11047	5	0.158328	1	1
HCH-1	552	1605	11047	35	0.436414	1	1
UBA6534	552	425	11047	1	0.0470887	1	1
UBA6729	552	1287	11047	24	0.373197	1	1
UBA7291	552	1464	11047	30	0.410096	1	1
02-FULL-45-11b	552	716	11047	7	0.195655	1	1
GWC2-37-8	552	634	11047	5	0.157829	1	1
Fretibacterium	552	1319	11047	25	0.379315	1	1
OXYC1-FULL-56-1	552	1608	11047	35	0.435599	1	1
Niastella	552	2815	11047	82	0.582963	1	1
UBA8517	552	678	11047	6	0.177103	1	1
UBA1406	552	796	11047	9	0.226274	1	1
Helicobacter_G	552	1200	11047	21	0.350222	1	1
2-02-FULL-38-14	552	679	11047	6	0.176843	1	1
Chishuiella	552	1911	11047	46	0.481729	1	1
XYD1-FULL-44-32	552	544	11047	3	0.110364	1	1
HO2-02-FULL-46-	552	592	11047	4	0.135221	1	1
2-01-FULL-47-10-A	552	637	11047	5	0.157085	1	1
Dokdonella	552	2722	11047	78	0.573471	1	1
Fangia	552	1612	11047	35	0.434519	1	1
Massilimaliae	552	1640	11047	36	0.439303	1	1
XYB1-FULL-40-15	552	593	11047	4	0.134993	1	1
UBA5760	552	907	11047	12	0.264776	1	1
Pseudorhodobacter_A	552	2453	11047	67	0.546616	1	1
CHKCI005	552	1442	11047	29	0.402474	1	1
CAG-988	552	872	11047	11	0.252454	1	1
Acetanaerobacterium	552	1557	11047	33	0.424161	1	1
GWF1-31-35	552	595	11047	4	0.134539	1	1
UBA2143	552	494	11047	2	0.081023	1	1
GWE2-41-16	552	547	11047	3	0.109759	1	1
Tumebacillus	552	2406	11047	65	0.540658	1	1
Bacillus_D	552	2824	11047	82	0.581105	1	1
Clostridium_AO	552	2075	11047	52	0.501523	1	1
WO2-42-50	552	724	11047	7	0.193493	1	1
Luteibacter	552	2679	11047	76	0.567736	1	1
XYB1-FULL-42-16	552	495	11047	2	0.0808593	1	1
CAG-884	552	839	11047	10	0.23853	1	1
DNF00809	552	1328	11047	25	0.376745	1	1
GWA1-42-9	552	433	11047	1	0.0462187	1	1
Firm-07	552	1417	11047	28	0.395452	1	1
GWE1-39-12	552	684	11047	6	0.17555	1	1
PCC-6406	552	2050	11047	51	0.497876	1	1
UBA8128	552	1447	11047	29	0.401083	1	1
Aeromicrobium	552	2583	11047	72	0.557845	1	1
Confluentimicrobium	552	2129	11047	54	0.507602	1	1
KA00134	552	1176	11047	20	0.340352	1	1
2-01-FULL-40-13	552	1081	11047	17	0.314723	1	1
BICA1-8	552	2156	11047	55	0.510528	1	1
UBA816	552	497	11047	2	0.0805339	1	1
2-01-FULL-38-26	552	727	11047	7	0.192694	1	1
Allobaculum	552	1178	11047	20	0.339774	1	1
Leifsonia	552	2311	11047	61	0.528245	1	1
UBA8953	552	1868	11047	44	0.471391	1	1
XYB1-FULL-47-11	552	644	11047	5	0.155378	1	1
Regiella	552	1391	11047	27	0.388456	1	1
Mycoplasma_H	552	551	11047	3	0.108962	1	1
Pseudobacteroides	552	2132	11047	54	0.506888	1	1
UBA2834	552	687	11047	6	0.174783	1	1
Symbiothrix	552	1332	11047	25	0.375613	1	1
CAG-272	552	1272	11047	23	0.361865	1	1
Thermomonas	552	2081	11047	52	0.500077	1	1
Alicyclobacillus_H	552	2003	11047	49	0.489576	1	1
Sulfitobacter	552	2414	11047	65	0.538867	1	1
Ezakiella	552	1303	11047	24	0.368614	1	1
Pirellula	552	1924	11047	46	0.478474	1	1
WAL-18680	552	2109	11047	53	0.502927	1	1
CG1-02-40-25	552	500	11047	2	0.0800507	1	1
UBA10443	552	881	11047	11	0.249875	1	1
UBA6824	552	554	11047	3	0.108372	1	1
Neisseria_F	552	1709	11047	38	0.444986	1	1
DTU089	552	1541	11047	32	0.415578	1	1
CG2-30-36-39	552	648	11047	5	0.154419	1	1
OWO2-02-FULL-45	552	439	11047	1	0.045587	1	1
Cryobacterium	552	2393	11047	64	0.535233	1	1
UBA3824	552	1570	11047	33	0.420649	1	1
UBA1006	552	555	11047	3	0.108177	1	1
Paraclostridium	552	1955	11047	47	0.481123	1	1
GWA2-32-17	552	1656	11047	36	0.435058	1	1
RBG-13-40-8-A	552	556	11047	3	0.107982	1	1
UBA1875	552	556	11047	3	0.107982	1	1
UBA866	552	1457	11047	29	0.398331	1	1
UBA9568	552	650	11047	5	0.153944	1	1
HO2-02-FULL-39-	552	557	11047	3	0.107788	1	1
Clostridium_K	552	1984	11047	48	0.484178	1	1
Endobugula	552	2168	11047	55	0.507702	1	1
UBA3691	552	1574	11047	33	0.41958	1	1
Schwartzia	552	1797	11047	41	0.456605	1	1
Geosporobacter	552	2297	11047	60	0.522752	1	1
GWA2-38-13b	552	652	11047	5	0.153471	1	1
Hydrogenimonas	552	1518	11047	31	0.408691	1	1
2-02-FULL-58-16	552	1632	11047	35	0.429194	1	1
Sphaerochaeta_A	552	1251	11047	22	0.351942	1	1
UBA8416	552	1799	11047	41	0.456098	1	1
2-02-FULL-43-16	552	653	11047	5	0.153236	1	1
Orenia	552	2041	11047	50	0.490267	1	1
UBA10185	552	560	11047	3	0.107211	1	1
UBA7522	552	507	11047	2	0.0789455	1	1
Vogesella	552	2477	11047	67	0.54132	1	1
UBA919	552	609	11047	4	0.131446	1	1
CAG-762	552	816	11047	9	0.220728	1	1
UBA1205	552	1284	11047	23	0.358483	1	1
UBA8199	552	2478	11047	67	0.541102	1	1
Gulosibacter	552	1774	11047	40	0.451244	1	1
ov118	552	2251	11047	58	0.515653	1	1
Nosocomiicoccus	552	1405	11047	27	0.384585	1	1
2-01-FULL-41-26	552	655	11047	5	0.152769	1	1
Prochlorococcus_A	552	1664	11047	36	0.432967	1	1
HR2	552	1192	11047	20	0.335783	1	1
Beggiatoa	552	2097	11047	52	0.496261	1	1
Robinsoniella	552	2046	11047	50	0.489068	1	1
XYB1-36-10	552	510	11047	2	0.0784811	1	1
UBA4665	552	819	11047	9	0.21992	1	1
UTPLA1	552	1667	11047	36	0.432187	1	1
Zymobacter	552	1723	11047	38	0.441371	1	1
Lysinibacillus_A	552	2281	11047	59	0.517645	1	1
UASB124	552	701	11047	6	0.171293	1	1
GWC1-27-15	552	1724	11047	38	0.441115	1	1
Desulfovibrio_E	552	2101	11047	52	0.495316	1	1
Shuttleworthia	552	1380	11047	26	0.377051	1	1
OLB13	552	1669	11047	36	0.43167	1	1
TM7x	552	659	11047	5	0.151841	1	1
GWF2-38-85	552	1469	11047	29	0.395077	1	1
HO2-45-11b	552	783	11047	8	0.204472	1	1
UBA11704	552	566	11047	3	0.106074	1	1
Scytonema	552	2461	11047	66	0.536707	1	1
Uliginosibacterium	552	2635	11047	73	0.554431	1	1
Sporobacter	552	2024	11047	49	0.484497	1	1
UBA1561	552	704	11047	6	0.170563	1	1
CG1-02-64-396	552	1700	11047	37	0.43557	1	1
Caloramator	552	1838	11047	42	0.457308	1	1
GHO2-02-FULL-43-A	552	514	11047	2	0.0778704	1	1
Babela	552	568	11047	3	0.105701	1	1
RBG-13-40-8	552	568	11047	3	0.105701	1	1
Zhongshania	552	2159	11047	54	0.500549	1	1
2-01-FULL-46-13	552	825	11047	9	0.21832	1	1
Lonsdalea	552	2390	11047	63	0.527531	1	1
Paracaedibacter	552	1325	11047	24	0.362494	1	1
HO2-49-34	552	663	11047	5	0.150925	1	1
Hylemonella	552	2466	11047	66	0.535619	1	1
UBA10122	552	618	11047	4	0.129532	1	1
Caloramator_A	552	1731	11047	38	0.439331	1	1
Haemophilus_E	552	1562	11047	32	0.409991	1	1
Giesbergeria	552	1896	11047	44	0.464429	1	1
2-02-FULL-48-12	552	664	11047	5	0.150698	1	1
WO2-49-40	552	664	11047	5	0.150698	1	1
YC12-FULL-57-11	552	707	11047	6	0.169839	1	1
Bizionia	552	2004	11047	48	0.479346	1	1
Neisseria_E	552	1788	11047	40	0.447711	1	1
OLB5	552	1733	11047	38	0.438824	1	1
IGHO2-02-FULL-5	552	665	11047	5	0.150471	1	1
Clostridium_AA	552	2137	11047	53	0.496337	1	1
UBA967	552	1706	11047	37	0.434038	1	1
UBA1174	552	973	11047	13	0.267384	1	1
Nodularia	552	2241	11047	57	0.509024	1	1
GWB1-39-10	552	666	11047	5	0.150245	1	1
UBA7683	552	572	11047	3	0.104962	1	1
UBA2823	552	1173	11047	19	0.324161	1	1
GWA2-47-10	552	790	11047	8	0.20266	1	1
6E	552	2138	11047	53	0.496105	1	1
Roseateles_A	552	2421	11047	64	0.529042	1	1
Oceanicaulis	552	2294	11047	59	0.514712	1	1
GWF2-50-93	552	1927	11047	45	0.467343	1	1
Desulfovibrio_K	552	1791	11047	40	0.446961	1	1
Anaerosalibacter	552	1595	11047	33	0.414055	1	1
UBA1450	552	1043	11047	15	0.287814	1	1
2-02-FULL-51-10	552	791	11047	8	0.202404	1	1
Nonomuraea	552	3034	11047	89	0.587056	1	1
UBA2259	552	622	11047	4	0.128699	1	1
2-01-FULL-49-10	552	574	11047	3	0.104596	1	1
UBA2177	552	574	11047	3	0.104596	1	1
Mf105b01	552	2220	11047	56	0.504824	1	1
GWC1-40-9	552	669	11047	5	0.149572	1	1
Johnsonella	552	1363	11047	25	0.36707	1	1
2-02-FULL-61-28	552	1570	11047	32	0.407902	1	1
UBA5026	552	870	11047	10	0.230031	1	1
UBA937	552	1483	11047	29	0.391347	1	1
Sebaldella	552	1712	11047	37	0.432517	1	1
UBA3077	552	2170	11047	54	0.498011	1	1
Tolypothrix_B	552	2527	11047	68	0.538529	1	1
CAG-194	552	1628	11047	34	0.417955	1	1
Sorangium	552	2944	11047	85	0.577812	1	1
Acidocella	552	2197	11047	55	0.501	1	1
BRHc4a	552	2171	11047	54	0.497782	1	1
UBA12402	552	1179	11047	19	0.322511	1	1
CCB-MM2	552	2326	11047	60	0.516234	1	1
CAG-451	552	834	11047	9	0.215964	1	1
UBA11957	552	1514	11047	30	0.396552	1	1
Albimonas	552	2352	11047	61	0.519036	1	1
Desulfosarcina	552	2301	11047	59	0.513146	1	1
Psychroserpens	552	2301	11047	59	0.513146	1	1
UBA3631	552	715	11047	6	0.167939	1	1
UBA5738	552	715	11047	6	0.167939	1	1
UBA9936	552	715	11047	6	0.167939	1	1
UBA1412	552	980	11047	13	0.265474	1	1
NaphS2	552	1988	11047	47	0.473137	1	1
UBA3384	552	757	11047	7	0.185058	1	1
UBA7057	552	757	11047	7	0.185058	1	1
UBA3583	552	1545	11047	31	0.401549	1	1
UBA2282	552	716	11047	6	0.167704	1	1
UBA10003	552	673	11047	5	0.148683	1	1
GWC2-39-10	552	836	11047	9	0.215448	1	1
Deinococcus_A	552	2122	11047	52	0.490414	1	1
Paraburkholderia_C	552	1936	11047	45	0.465171	1	1
UBA1259	552	1150	11047	18	0.313242	1	1
UBA1719	552	674	11047	5	0.148462	1	1
Octadecabacter	552	2356	11047	61	0.518155	1	1
O2-12-FULL-59-9	552	1118	11047	17	0.304307	1	1
Salinisphaera	552	2609	11047	71	0.544615	1	1
2-01-FULL-40-24	552	581	11047	3	0.103336	1	1
Noviherbaspirillum	552	2927	11047	84	0.57433	1	1
Acrophormium	552	2535	11047	68	0.536829	1	1
GWA2-46-9	552	839	11047	9	0.214677	1	1
Cylindrospermum	552	2282	11047	58	0.508648	1	1
GWB1-45-9	552	528	11047	2	0.0758056	1	1
IGHO2-02-FULL-4-A	552	528	11047	2	0.0758056	1	1
Psychrilyobacter	552	1887	11047	43	0.456039	1	1
Clostridium_AF	552	1995	11047	47	0.471477	1	1
UBA6803	552	878	11047	10	0.227935	1	1
TMED131	552	915	11047	11	0.24059	1	1
UBA12465	552	721	11047	6	0.166541	1	1
Geotoga	552	1374	11047	25	0.364132	1	1
PHIGHO2-12-FULL	552	466	11047	1	0.0429457	1	1
Profftella	552	466	11047	1	0.0429457	1	1
IGHO2-02-FULL-4-B	552	530	11047	2	0.0755196	1	1
Rhodomicrobium	552	2104	11047	51	0.485098	1	1
ST-PulAB-D4	552	1495	11047	29	0.388206	1	1
UBA9644	552	804	11047	8	0.199131	1	1
WO2-01-FULL-40-	552	585	11047	3	0.102629	1	1
2-12-FULL-36-22	552	634	11047	4	0.126263	1	1
Teredinibacter	552	2837	11047	80	0.564334	1	1
Desulfitibacter	552	2158	11047	53	0.491507	1	1
UBA9296	552	468	11047	1	0.0427621	1	1
Fluviicola	552	2132	11047	52	0.488114	1	1
UBA4132	552	2132	11047	52	0.488114	1	1
Allisonella	552	1190	11047	19	0.31953	1	1
PCC7113	552	2542	11047	68	0.535351	1	1
CAG-103	552	1316	11047	23	0.349766	1	1
Propionivibrio	552	2617	11047	71	0.54295	1	1
CAG-1435	552	1158	11047	18	0.311078	1	1
UBA9988	552	532	11047	2	0.0752356	1	1
WO2-01-FULL-48-	552	532	11047	2	0.0752356	1	1
An120	552	1613	11047	33	0.409435	1	1
UBA8129	552	1223	11047	20	0.327272	1	1
ST-NAGAB-D1	552	1671	11047	35	0.419176	1	1
PHIGHO2-02-FULL	552	533	11047	2	0.0750945	1	1
UBA5532	552	636	11047	4	0.125866	1	1
UBA6539	552	636	11047	4	0.125866	1	1
HK1	552	1557	11047	31	0.398454	1	1
2-02-FULL-37-13	552	682	11047	5	0.146721	1	1
UBA4664	552	682	11047	5	0.146721	1	1
Jannaschia	552	2669	11047	73	0.547368	1	1
2-01-FULL-36-15	552	767	11047	7	0.182645	1	1
Pilibacter	552	1499	11047	29	0.38717	1	1
Leptolyngbya	552	2620	11047	71	0.542328	1	1
UBA12075	552	768	11047	7	0.182407	1	1
Marinovum	552	2241	11047	56	0.500094	1	1
Acetitomaculum	552	1530	11047	30	0.392406	1	1
Cloacimonas	552	1289	11047	22	0.341566	1	1
2-01-FULL-48-16	552	535	11047	2	0.0748138	1	1
UBA2247	552	1096	11047	16	0.292156	1	1
Microvirgula	552	2111	11047	51	0.48349	1	1
Amphibacillus	552	2190	11047	54	0.493463	1	1
UBA8514	552	1531	11047	30	0.392149	1	1
1938-11-01	552	1815	11047	40	0.441051	1	1
O2-12-FULL-27-8	552	728	11047	6	0.16494	1	1
Alloprevotella	552	1502	11047	29	0.386397	1	1
RBG-13-37-8	552	1647	11047	34	0.413134	1	1
Arenibacter	552	2448	11047	64	0.523207	1	1
XYB2-FULL-38-15	552	685	11047	5	0.146078	1	1
43-16	552	1953	11047	45	0.461122	1	1
WO2-FULL-40-11	552	729	11047	6	0.164713	1	1
HO2-45-13	552	640	11047	4	0.125079	1	1
UBA2144	552	771	11047	7	0.181697	1	1
GWF2-39-15	552	592	11047	3	0.101416	1	1
CAG-582	552	812	11047	8	0.197169	1	1
UBA5209	552	538	11047	2	0.0743966	1	1
UBA1573	552	1735	11047	37	0.426783	1	1
Belnapia	552	2477	11047	65	0.525161	1	1
Megasphaera_A	552	1593	11047	32	0.402012	1	1
UBA4732	552	1847	11047	41	0.444245	1	1
Anabaena	552	2090	11047	50	0.478772	1	1
GHO2-02-FULL-43	552	475	11047	1	0.042132	1	1
OWO2-01-FULL-49	552	475	11047	1	0.042132	1	1
UBA8475	552	475	11047	1	0.042132	1	1
Denitrobacterium	552	1263	11047	21	0.332752	1	1
HIGHO2-12-FULL-	552	539	11047	2	0.0742586	1	1
CAG-603	552	1737	11047	37	0.426292	1	1
UBA2023	552	594	11047	3	0.101074	1	1
UBA6224	552	594	11047	3	0.101074	1	1
2-01-FULL-37-20	552	774	11047	7	0.180993	1	1
Ruminiclostridium_B	552	1877	11047	42	0.447806	1	1
SG8-4	552	2146	11047	52	0.48493	1	1
Chitinimonas	552	2557	11047	68	0.532211	1	1
2-12-FULL-54-10	552	1450	11047	27	0.37265	1	1
UBA3753	552	734	11047	6	0.163591	1	1
Anoxybacillus_A	552	2432	11047	63	0.518421	1	1
FF3	552	2174	11047	53	0.48789	1	1
UBA1715	552	1511	11047	29	0.384095	1	1
UBA7950	552	817	11047	8	0.195963	1	1
Peribacter	552	856	11047	9	0.210414	1	1
UBA1568	552	931	11047	11	0.236455	1	1
IGHO2-01-FULL-4-B	552	597	11047	3	0.100566	1	1
Roseibium	552	2280	11047	57	0.500317	1	1
TMED189	552	647	11047	4	0.123726	1	1
UBA6177	552	895	11047	10	0.223605	1	1
UBA7879	552	895	11047	10	0.223605	1	1
Desulforegula	552	1854	11047	41	0.442567	1	1
UBA4246	552	1542	11047	30	0.389352	1	1
UBA2033	552	1799	11047	39	0.433849	1	1
Catonella	552	1855	11047	41	0.442329	1	1
Faecalitalea	552	1333	11047	23	0.345305	1	1
UBA7004	552	1040	11047	14	0.269401	1	1
UBA8133	552	1364	11047	24	0.352129	1	1
DB1	552	1829	11047	40	0.437675	1	1
UBA1351	552	2020	11047	47	0.465642	1	1
Kiloniella	552	2361	11047	60	0.508581	1	1
GWF2-44-16	552	1661	11047	34	0.409652	1	1
MA-N2	552	2154	11047	52	0.483129	1	1
Symphothece	552	2259	11047	56	0.496109	1	1
2-01-FULL-43-22	552	696	11047	5	0.143769	1	1
Microthrix	552	1775	11047	38	0.42844	1	1
Mahella	552	1662	11047	34	0.409405	1	1
2-02-FULL-46-13	552	740	11047	6	0.162265	1	1
Kibdelosporangium	552	2887	11047	81	0.561492	1	1
CAG-822	552	899	11047	10	0.22261	1	1
Eubacterium_M	552	1077	11047	15	0.278728	1	1
Anabaena_A	552	2182	11047	53	0.486101	1	1
UBA12393	552	651	11047	4	0.122966	1	1
Actinopolyspora	552	2339	11047	59	0.504809	1	1
Merdibacter	552	1399	11047	25	0.357625	1	1
01-FULL-36-15b	552	652	11047	4	0.122777	1	1
Caedibacter	552	1275	11047	21	0.329621	1	1
Methylobacter_A	552	2288	11047	57	0.498568	1	1
UBA2402	552	1578	11047	31	0.393152	1	1
UBA4787	552	549	11047	2	0.0729059	1	1
UBA1567	552	485	11047	1	0.0412633	1	1
Agromyces	552	2368	11047	60	0.507078	1	1
GCA-900066495	552	1752	11047	37	0.422642	1	1
UBA10281	552	1115	11047	16	0.287177	1	1
Provencibacterium	552	1522	11047	29	0.381319	1	1
Formosa	552	2135	11047	51	0.478055	1	1
Legionella_A	552	1893	11047	42	0.444021	1	1
RBG-13-63-9	552	1464	11047	27	0.369086	1	1
Rhodohalobacter	552	1894	11047	42	0.443787	1	1
UBA6345	552	788	11047	7	0.177778	1	1
UBA8349	552	1312	11047	22	0.335578	1	1
UBA3738	552	1249	11047	20	0.320459	1	1
Brevibacillus_A	552	2269	11047	56	0.493922	1	1
2-02-FULL-45-17	552	608	11047	3	0.0987468	1	1
Peptoclostridium_A	552	1729	11047	36	0.41669	1	1
UBA5905	552	1376	11047	24	0.349058	1	1
UBA11359	552	490	11047	1	0.0408422	1	1
BuS5	552	1673	11047	34	0.406713	1	1
CG2-30-49-12	552	1283	11047	21	0.327565	1	1
UBA2385	552	1926	11047	43	0.446804	1	1
GWF2-30-66	552	610	11047	3	0.098423	1	1
UBA5659	552	1529	11047	29	0.379573	1	1
Clostridium_R	552	1816	11047	39	0.429788	1	1
4572-128	552	1188	11047	18	0.303222	1	1
GCA-900066935	552	1704	11047	35	0.411059	1	1
Bergeyella	552	1440	11047	26	0.36134	1	1
Traorella	552	1379	11047	24	0.348299	1	1
UBA12463	552	872	11047	9	0.206553	1	1
WO2-44-18	552	557	11047	2	0.0718588	1	1
UBA4078	552	1818	11047	39	0.429315	1	1
Tsukamurella	552	2276	11047	56	0.492403	1	1
Thiothrix_A	552	2583	11047	68	0.526853	1	1
Erythrobacter	552	2354	11047	59	0.501592	1	1
Flammeovirga	552	2482	11047	64	0.51604	1	1
UBA9506	552	1381	11047	24	0.347795	1	1
UBA10960	552	1591	11047	31	0.389939	1	1
UBA917	552	558	11047	2	0.07173	1	1
Sporanaerobacter	552	1678	11047	34	0.405501	1	1
Nitrincola	552	2432	11047	62	0.510192	1	1
Desulfurobacterium_A	552	1351	11047	23	0.340704	1	1
Aminobacterium	552	1621	11047	32	0.395068	1	1
Bacillus_S	552	2330	11047	58	0.49817	1	1
Commensalibacter	552	1622	11047	32	0.394825	1	1
UBA1312	552	1850	11047	40	0.432707	1	1
Suttonella	552	1623	11047	32	0.394582	1	1
UBA1217	552	1384	11047	24	0.347041	1	1
UBA7966	552	1681	11047	34	0.404778	1	1
Inediibacterium	552	1823	11047	39	0.428137	1	1
UBA1556	552	1795	11047	38	0.423667	1	1
UBA4248	552	1227	11047	19	0.309895	1	1
UBA9464	552	2203	11047	53	0.481467	1	1
GJ-E10	552	1796	11047	38	0.423431	1	1
Draconibacterium	552	2282	11047	56	0.491109	1	1
UBA4647	552	756	11047	6	0.158831	1	1
HdN1	552	2044	11047	47	0.460174	1	1
UBA10108	552	713	11047	5	0.140341	1	1
Thermicanus	552	1991	11047	45	0.452321	1	1
GWC1-49-16	552	799	11047	7	0.17533	1	1
Desulfotomaculum_F	552	1909	11047	42	0.4403	1	1
Tepidimicrobium	552	1909	11047	42	0.4403	1	1
Halocynthiibacter_A	552	1937	11047	43	0.444267	1	1
XYC2-FULL-35-21	552	1627	11047	32	0.393611	1	1
UBA10133	552	840	11047	8	0.190597	1	1
UBA1309	552	1910	11047	42	0.440069	1	1
OXYB2-FULL-41-6	552	618	11047	3	0.0971489	1	1
UBA2232	552	1569	11047	30	0.382652	1	1
2-02-FULL-40-12	552	499	11047	1	0.0401056	1	1
2-02-FULL-53-10	552	668	11047	4	0.119836	1	1
Chrysiogenes	552	1628	11047	32	0.39337	1	1
Edaphobacter	552	2466	11047	63	0.511273	1	1
Coprobacillus	552	1686	11047	34	0.403577	1	1
Neisseria_G	552	1687	11047	34	0.403338	1	1
UBA5941	552	620	11047	3	0.0968356	1	1
UBA10677	552	882	11047	9	0.204211	1	1
UBA922	552	670	11047	4	0.119479	1	1
An23	552	1572	11047	30	0.381921	1	1
Bacillus_G	552	2671	11047	71	0.531973	1	1
UBA696	552	2023	11047	46	0.455058	1	1
UBA4055	552	1543	11047	29	0.376129	1	1
Gramella	552	2184	11047	52	0.476492	1	1
2-01-FULL-39-33	552	671	11047	4	0.119301	1	1
Acholeplasma_B	552	959	11047	11	0.229551	1	1
UBA2121	552	2264	11047	55	0.486174	1	1
Porphyrobacter_A	552	2547	11047	66	0.518585	1	1
UBA8525	552	1719	11047	35	0.407472	1	1
OLB20	552	804	11047	7	0.17424	1	1
UBA10839	552	1299	11047	21	0.323531	1	1
Skermanella	552	2748	11047	74	0.538915	1	1
XYD1-FULL-40-9	552	503	11047	1	0.0397866	1	1
CAG-217	552	1268	11047	20	0.315657	1	1
Caminicella	552	1663	11047	33	0.397125	1	1
Kamptonema	552	2266	11047	55	0.485745	1	1
Taylorella	552	1395	11047	24	0.344304	1	1
2-01-FULL-47-10	552	674	11047	4	0.11877	1	1
WO2-01-FULL-41-	552	674	11047	4	0.11877	1	1
Citromicrobium	552	2056	11047	47	0.457488	1	1
NK3D112	552	1578	11047	30	0.380469	1	1
CAG-462	552	1666	11047	33	0.39641	1	1
Propionispira	552	2057	11047	47	0.457266	1	1
Sphingorhabdus	552	2374	11047	59	0.497367	1	1
Nitratifractor	552	1429	11047	25	0.350117	1	1
4484-104	552	1490	11047	27	0.362646	1	1
Acidipropionibacterium	552	1866	11047	40	0.428996	1	1
UBA12053	552	809	11047	7	0.173163	1	1
PHIGHO2-01-FULL	552	507	11047	1	0.0394727	1	1
UBA2022	552	572	11047	2	0.0699744	1	1
Clostridium_P	552	2246	11047	54	0.48116	1	1
Arsukibacterium	552	2581	11047	67	0.519508	1	1
UBA4971	552	1698	11047	34	0.400725	1	1
Hydrogenovibrio	552	1699	11047	34	0.400489	1	1
Mesonia	552	2061	11047	47	0.456378	1	1
SM23-31	552	1307	11047	21	0.32155	1	1
UBA10656	552	2115	11047	49	0.463651	1	1
Dermabacter	552	1463	11047	26	0.355659	1	1
UBA3081	552	509	11047	1	0.0393176	1	1
Ga0077526	552	2456	11047	62	0.505206	1	1
[truncated: 3,699 more rows]

## Sheet: Family
Taxonomic rank enrichment of homoplasic Pfam annotations
rank	total_pfam_set_counts	total_taxon_counts	total_counts	success_in_sample	fold_enrichment	p	BH_q
Enterobacteriaceae	552	5346	11047	448	1.67708	8.82669e-60	1.46435e-56
Burkholderiaceae	552	6084	11047	470	1.54602	9.25156e-54	1.53483e-50
Pseudomonadaceae	552	5191	11047	423	1.63078	3.61421e-48	5.99597e-45
Xanthomonadaceae	552	4575	11047	369	1.61414	3.80134e-35	6.30642e-32
Moraxellaceae	552	4103	11047	336	1.63886	3.9555e-31	6.56217e-28
Pasteurellaceae	552	3114	11047	278	1.78662	1.19715e-29	1.98607e-26
Vibrionaceae	552	5008	11047	375	1.49855	4.01306e-28	6.65767e-25
Sphingomonadaceae	552	4613	11047	351	1.52275	2.70708e-26	4.49105e-23
Lachnospiraceae	552	4978	11047	367	1.47542	2.13448e-25	3.5411e-22
Rhodobacteraceae	552	4884	11047	359	1.47104	4.63767e-24	7.69389e-21
Alteromonadaceae	552	4987	11047	362	1.4527	3.02574e-23	5.0197e-20
Methylomonaceae	552	4071	11047	315	1.54851	3.61215e-23	5.99256e-20
Nitrosomonadaceae	552	3402	11047	277	1.62949	1.50359e-22	2.49446e-19
Halomonadaceae	552	4372	11047	328	1.50141	3.87007e-22	6.42045e-19
Rhodocyclaceae	552	4509	11047	335	1.48686	4.03765e-22	6.69846e-19
Neisseriaceae	552	3212	11047	264	1.64488	1.1112e-21	1.84349e-18
Bacteroidaceae	552	3793	11047	296	1.56176	1.2537e-21	2.07989e-18
Ruminococcaceae	552	3909	11047	298	1.52565	4.18207e-20	6.93806e-17
Desulfovibrionaceae	552	3934	11047	294	1.49561	2.83587e-18	4.7047e-15
Clostridiaceae	552	4399	11047	317	1.44215	8.36639e-18	1.38798e-14
Acetobacteraceae	552	4146	11047	300	1.4481	1.41971e-16	2.35529e-13
DTU089	552	3760	11047	279	1.48498	1.98366e-16	3.29089e-13
Rhizobiaceae	552	4820	11047	329	1.36601	7.85882e-15	1.30378e-11
Paenibacillaceae	552	4848	11047	329	1.35812	2.05439e-14	3.40824e-11
Streptococcaceae	552	3161	11047	239	1.51314	3.10496e-14	5.15113e-11
Oscillospiraceae	552	3610	11047	263	1.45799	5.00121e-14	8.29702e-11
Aeromonadaceae	552	3920	11047	276	1.40906	5.40291e-13	8.96343e-10
Hahellaceae	552	4106	11047	279	1.35985	3.5163e-11	5.83354e-08
Flavobacteriaceae	552	4984	11047	322	1.29295	1.13291e-10	1.87949e-07
Weeksellaceae	552	3747	11047	257	1.37263	1.99996e-10	3.31793e-07
Corynebacteriaceae	552	4665	11047	304	1.30415	3.22912e-10	5.35712e-07
Selenomonadaceae	552	3070	11047	219	1.42761	4.05854e-10	6.73311e-07
Rhodanobacteraceae	552	4091	11047	273	1.33548	6.7524e-10	1.12022e-06
Planococcaceae	552	4003	11047	266	1.32985	2.43961e-09	4.04732e-06
Gallionellaceae	552	3074	11047	216	1.40623	2.50478e-09	4.15542e-06
Caulobacteraceae	552	3991	11047	265	1.32883	2.96634e-09	4.92116e-06
Beijerinckiaceae	552	4418	11047	284	1.28646	1.54692e-08	2.56635e-05
Xanthobacteraceae	552	4426	11047	284	1.28414	1.89967e-08	3.15155e-05
Homeothermaceae	552	2745	11047	194	1.41438	1.93029e-08	3.20236e-05
Stappiaceae	552	3740	11047	247	1.32169	3.37169e-08	5.59364e-05
Cellvibrionaceae	552	4351	11047	278	1.27868	5.39534e-08	8.95087e-05
Erysipelotrichaceae	552	3248	11047	219	1.34938	7.56115e-08	0.00012544
Nitrincolaceae	552	3984	11047	253	1.27089	8.33268e-07	0.00138239
Sphingobacteriaceae	552	4046	11047	255	1.2613	1.42841e-06	0.00236974
Gastranaerophilaceae	552	2014	11047	144	1.4309	1.69399e-06	0.00281032
Lactobacillaceae	552	3357	11047	216	1.28768	4.4497e-06	0.00738205
Desulfitobacteriaceae	552	3439	11047	219	1.27443	7.88019e-06	0.0130732
Chitinophagaceae	552	4205	11047	258	1.22789	1.23579e-05	0.0205017
Thiomicrospiraceae	552	2704	11047	178	1.3174	1.40559e-05	0.0233188
Chromobacteriaceae	552	3700	11047	230	1.24403	2.38834e-05	0.0396225
Campylobacteraceae	552	2404	11047	159	1.32363	4.04438e-05	0.0670963
Sedimentibacteraceae	552	3048	11047	194	1.27377	4.09522e-05	0.0679398
Shewanellaceae	552	4180	11047	253	1.21129	5.01176e-05	0.083145
Acetivibrionaceae	552	3291	11047	205	1.24661	8.62178e-05	0.143035
Treponemataceae	552	3216	11047	201	1.25079	8.67091e-05	0.14385
Chromatiaceae	552	3654	11047	224	1.22683	9.07403e-05	0.150538
Microbacteriaceae	552	3891	11047	235	1.20868	0.000146847	0.243619
Enterococcaceae	552	3252	11047	200	1.23079	0.000245489	0.407266
Hydrogenophilaceae	552	3136	11047	193	1.23165	0.00032905	0.545895
Bacillaceae_A	552	4407	11047	259	1.17615	0.000348023	0.57737
Methylophagaceae	552	2797	11047	174	1.24498	0.000451008	0.748222
Muribaculaceae	552	3072	11047	188	1.22473	0.000564458	0.936436
Nostocaceae	552	3819	11047	226	1.18431	0.000817407	1
Marinomonadaceae	552	3344	11047	201	1.20292	0.000873953	1
Streptomycetaceae	552	4550	11047	263	1.15678	0.000962226	1
Erysipelatoclostridiaceae	552	2656	11047	164	1.23572	0.00102541	1
Spirosomaceae	552	3643	11047	216	1.18659	0.00106204	1
Tannerellaceae	552	2960	11047	180	1.21699	0.00109954	1
Atopobiaceae	552	2586	11047	160	1.23822	0.00111062	1
Fibrobacteraceae	552	2476	11047	154	1.24473	0.0011399	1
Dysgonomonadaceae	552	3202	11047	192	1.20001	0.00140519	1
Micrococcaceae	552	3654	11047	214	1.17206	0.00226149	1
Methylococcaceae	552	3246	11047	192	1.18374	0.00278168	1
Carnobacteriaceae	552	2923	11047	175	1.19816	0.00278462	1
Thioalkalivibrionaceae	552	2760	11047	166	1.20366	0.00310225	1
Devosiaceae	552	3460	11047	202	1.16837	0.00386016	1
Bacillaceae_G	552	3829	11047	221	1.15508	0.0039813	1
P3	552	2220	11047	136	1.226	0.00435363	1
Anaerovoracaceae	552	3177	11047	186	1.17166	0.00539736	1
Amphibacillaceae	552	4009	11047	229	1.14315	0.00553332	1
CAG-508	552	1995	11047	122	1.22383	0.00763543	1
Bifidobacteriaceae	552	2424	11047	145	1.19713	0.00764077	1
Geobacteraceae	552	3113	11047	181	1.1636	0.00834272	1
Helcococcaceae	552	2501	11047	148	1.18428	0.0102932	1
Fusobacteriaceae	552	2770	11047	162	1.17042	0.010847	1
Alcanivoracaceae	552	3117	11047	180	1.15569	0.0113228	1
Aerococcaceae	552	2893	11047	168	1.16216	0.0121795	1
Anaerotignaceae	552	2533	11047	149	1.17722	0.0123587	1
Paludibacteraceae	552	3053	11047	176	1.1537	0.0133259	1
Megasphaeraceae	552	2296	11047	136	1.18542	0.0138623	1
Pseudonocardiaceae	552	4220	11047	235	1.11445	0.017254	1
Eggerthellaceae	552	2561	11047	149	1.16435	0.0179662	1
Cyclobacteriaceae	552	4212	11047	234	1.11182	0.0196309	1
Smithellaceae	552	2825	11047	162	1.14763	0.0219725	1
Rikenellaceae	552	2707	11047	155	1.14591	0.0266323	1
Veillonellaceae	552	2026	11047	119	1.17547	0.0273889	1
Methylophilaceae	552	3157	11047	178	1.12837	0.0291272	1
Acidithiobacillaceae	552	2575	11047	147	1.14247	0.0341225	1
Peptostreptococcaceae	552	3240	11047	181	1.11799	0.038177	1
Butyricicoccaceae	552	2719	11047	154	1.13349	0.0381855	1
Endozoicomonadaceae	552	3615	11047	200	1.1072	0.0403722	1
Arcobacteraceae	552	2747	11047	154	1.12193	0.0517206	1
Ectothiorhodospiraceae	552	2902	11047	162	1.11718	0.0520449	1
Porphyromonadaceae	552	2135	11047	122	1.14358	0.0523111	1
Nitrospiraceae	552	3014	11047	167	1.10886	0.0606355	1
Hyphomonadaceae	552	3645	11047	199	1.0926	0.0649996	1
Leptotrichiaceae	552	2410	11047	135	1.12104	0.0696696	1
Dialisteraceae	552	1971	11047	112	1.1372	0.0705202	1
Azospirillaceae	552	3813	11047	207	1.08645	0.0718216	1
Pelobacteraceae	552	3000	11047	164	1.09403	0.0917815	1
Anoxybacillaceae	552	3159	11047	172	1.08964	0.0942848	1
Magnetospirillaceae	552	2919	11047	159	1.0901	0.105948	1
Staphylococcaceae	552	2672	11047	146	1.09351	0.111511	1
Bacillaceae_D	552	3593	11047	193	1.07499	0.113848	1
Eubacteriaceae	552	2661	11047	145	1.09051	0.11999	1
Sphaerochaetaceae	552	2449	11047	133	1.08685	0.143737	1
Syntrophomonadaceae	552	2722	11047	147	1.08077	0.144166	1
Brevibacillaceae	552	3393	11047	181	1.06758	0.149893	1
Listeriaceae	552	2583	11047	138	1.0692	0.191618	1
Deinococcaceae	552	3043	11047	161	1.05884	0.203921	1
Thalassospiraceae	552	2812	11047	149	1.06042	0.21084	1
Coriobacteriaceae	552	2180	11047	116	1.06489	0.234063	1
Desulfocapsaceae	552	3360	11047	176	1.04828	0.234337	1
Hymenobacteraceae	552	3384	11047	176	1.04085	0.270803	1
Brocadiaceae	552	2390	11047	125	1.04669	0.292998	1
Acidaminococcaceae	552	2332	11047	122	1.04698	0.295004	1
Gemmataceae	552	2910	11047	151	1.03846	0.305025	1
Desulfurivibrionaceae	552	2654	11047	138	1.0406	0.306734	1
Desulfobacteraceae	552	3448	11047	178	1.03314	0.310333	1
Streptosporangiaceae	552	3944	11047	202	1.02499	0.342179	1
Actinomycetaceae	552	3091	11047	159	1.02945	0.344892	1
Micromonosporaceae	552	3910	11047	200	1.02367	0.351982	1
Syntrophorhabdaceae	552	2565	11047	132	1.02989	0.362495	1
Thioglobaceae	552	2213	11047	114	1.03093	0.3717	1
Spongiibacteraceae	552	3139	11047	160	1.02008	0.396526	1
Peptoniphilaceae	552	2305	11047	118	1.02451	0.398046	1
Mycoplasmataceae_B	552	1041	11047	54	1.03812	0.405591	1
Alicyclobacillaceae	552	2860	11047	145	1.01463	0.434244	1
Nomurabacteraceae	552	1587	11047	81	1.02144	0.435486	1
SG8-4	552	3001	11047	152	1.01364	0.437137	1
Succinivibrionaceae	552	2475	11047	125	1.01074	0.462015	1
UBA1381	552	2039	11047	103	1.01094	0.468207	1
Sulfurospirillaceae	552	2421	11047	122	1.00849	0.4743	1
Desulfotomaculaceae_A	552	2572	11047	129	1.00375	0.497455	1
Cellulomonadaceae	552	3418	11047	170	0.995364	0.546442	1
Gemellaceae	552	1599	11047	79	0.988744	0.56386	1
CAG-1000	552	1545	11047	76	0.984443	0.579686	1
CAG-272	552	2434	11047	120	0.986656	0.585197	1
UBA1067	552	2055	11047	101	0.983592	0.592965	1
Thiotrichaceae	552	3228	11047	159	0.985755	0.603738	1
Acidobacteriaceae	552	3365	11047	165	0.981305	0.633347	1
Mariprofundaceae	552	2528	11047	123	0.973718	0.651686	1
Mycoplasmataceae	552	1149	11047	55	0.957961	0.656362	1
Verrucomicrobiaceae	552	2968	11047	144	0.970966	0.680135	1
Cellulosilyticaceae	552	2867	11047	139	0.97027	0.680261	1
Competibacteraceae	552	2877	11047	139	0.966897	0.697768	1
CAG-826	552	2030	11047	97	0.956271	0.708509	1
Legionellaceae	552	3131	11047	151	0.96516	0.716457	1
Pseudohongiellaceae	552	3215	11047	155	0.964842	0.721419	1
Chlorobiaceae	552	2344	11047	112	0.956237	0.724041	1
Syntrophobotulaceae	552	2446	11047	117	0.957271	0.724469	1
Hyphomicrobiaceae	552	3441	11047	166	0.965448	0.727052	1
Chitinibacteraceae	552	3505	11047	169	0.964948	0.73227	1
Parvibaculaceae	552	2638	11047	126	0.955875	0.739633	1
Saccharimonadaceae	552	1596	11047	75	0.940446	0.740318	1
Helicobacteraceae	552	2316	11047	110	0.950516	0.746249	1
Filifactoraceae	552	2402	11047	114	0.949811	0.753605	1
Saccharospirillaceae	552	3747	11047	180	0.961378	0.761417	1
Pirellulaceae	552	3551	11047	170	0.958084	0.77031	1
Leptospiraceae	552	2637	11047	125	0.948648	0.77057	1
Cardiobacteriaceae	552	2196	11047	103	0.938664	0.784486	1
Saccharofermentanaceae	552	2487	11047	117	0.941489	0.790901	1
Salinicoccaceae	552	2308	11047	108	0.936469	0.798975	1
Domibacillaceae	552	3176	11047	150	0.945183	0.812266	1
Thiovulaceae	552	2575	11047	120	0.93263	0.827961	1
Propionibacteriaceae	552	3521	11047	165	0.937828	0.858306	1
Opitutaceae	552	3402	11047	159	0.935337	0.861734	1
Francisellaceae	552	2171	11047	99	0.9126	0.864148	1
Aneurinibacillaceae	552	3057	11047	142	0.929604	0.864306	1
Rhodospirillaceae	552	3389	11047	158	0.93302	0.869266	1
Pseudanabaenaceae	552	2716	11047	125	0.921055	0.872796	1
Nap2-2B	552	2241	11047	102	0.910885	0.873082	1
CAG-977	552	1644	11047	73	0.888641	0.882882	1
Prolixibacteraceae	552	3097	11047	143	0.92406	0.883761	1
Bacillaceae	552	3713	11047	173	0.932452	0.886273	1
Caloramatoraceae	552	2611	11047	119	0.912106	0.891505	1
Acholeplasmataceae	552	1930	11047	86	0.891757	0.897087	1
Anaerolineaceae	552	3305	11047	152	0.920402	0.904148	1
Phormidiaceae	552	3088	11047	141	0.913791	0.911261	1
CAG-74	552	2658	11047	120	0.903507	0.914279	1
Marinifilaceae	552	2656	11047	119	0.896653	0.928148	1
UBA1829	552	1929	11047	84	0.87147	0.932828	1
Brevibacteriaceae	552	2391	11047	105	0.87885	0.945496	1
Sedimenticolaceae	552	3389	11047	153	0.903494	0.945639	1
Synergistaceae	552	2319	11047	101	0.871617	0.952158	1
Aquaspirillaceae	552	2655	11047	117	0.881915	0.952241	1
Sulfurovaceae	552	2532	11047	111	0.877333	0.953569	1
WCHB1-69	552	1907	11047	81	0.85004	0.958431	1
Micavibrionaceae	552	2690	11047	118	0.87788	0.958857	1
Frankiaceae	552	2902	11047	128	0.88271	0.960165	1
Exiguobacteraceae	552	2510	11047	109	0.869077	0.962693	1
Treponemataceae_B	552	2535	11047	110	0.8684	0.964305	1
UBA2206	552	1230	11047	49	0.797253	0.967125	1
Cycloclasticaceae	552	2481	11047	106	0.855036	0.974926	1
Syntrophobacteraceae	552	2883	11047	125	0.867702	0.975372	1
AqS3	552	1297	11047	51	0.786929	0.976692	1
Yonathbacteraceae	552	1097	11047	42	0.76621	0.977252	1
Dermatophilaceae	552	3606	11047	159	0.882423	0.979118	1
Bacillaceae_C	552	3482	11047	153	0.879362	0.979193	1
UBA1242	552	1282	11047	50	0.780526	0.979194	1
Pyrinomonadaceae	552	3215	11047	140	0.87147	0.979996	1
Dehalococcoidaceae	552	1617	11047	65	0.804468	0.980216	1
Saprospiraceae	552	3532	11047	155	0.878246	0.981088	1
CAG-239	552	1562	11047	62	0.794357	0.983175	1
Phormidesmiaceae	552	3063	11047	132	0.862447	0.983284	1
Sporomusaceae	552	2645	11047	112	0.847418	0.984033	1
UBA6164	552	1325	11047	51	0.770299	0.985055	1
Cyanobiaceae	552	2884	11047	123	0.853523	0.985246	1
Sporolactobacillaceae	552	2863	11047	122	0.852793	0.985264	1
Marinilabiliaceae	552	2992	11047	128	0.856157	0.985721	1
Dethiosulfovibrionaceae	552	2035	11047	83	0.816242	0.986261	1
CAG-611	552	1424	11047	55	0.772962	0.987176	1
Microcystaceae	552	3108	11047	133	0.856399	0.987508	1
UBA12420	552	1538	11047	60	0.780729	0.987687	1
Psychromonadaceae	552	3821	11047	167	0.874671	0.988141	1
Thermoanaerobacteraceae	552	2420	11047	100	0.82697	0.989341	1
Kaiserbacteraceae	552	1860	11047	74	0.796203	0.989902	1
Christensenellaceae	552	2101	11047	85	0.809652	0.990031	1
Kosmotogaceae	552	2050	11047	82	0.800507	0.991919	1
Myxococcaceae	552	3826	11047	165	0.863066	0.993284	1
Natronincolaceae	552	2848	11047	118	0.829177	0.9941	1
Maricaulaceae	552	2873	11047	119	0.828928	0.994395	1
UBA5633	552	772	11047	25	0.648079	0.994468	1
Staskawiczbacteraceae	552	1200	11047	43	0.717121	0.994565	1
UBA10185	552	1225	11047	44	0.718823	0.994753	1
Nevskiaceae	552	3221	11047	135	0.83878	0.995026	1
UBA3830	552	730	11047	23	0.630537	0.995325	1
Nocardioidaceae	552	3521	11047	149	0.846887	0.995382	1
Tissierellaceae	552	2420	11047	97	0.802161	0.995791	1
Desulfosarcinaceae	552	2979	11047	123	0.826304	0.995815	1
Ignavibacteriaceae	552	2826	11047	115	0.814387	0.996772	1
Desulfotomaculaceae	552	2503	11047	100	0.799548	0.996796	1
Hepatoplasmataceae	552	570	11047	16	0.561759	0.997052	1
F082	552	2621	11047	105	0.801729	0.997239	1
Ethanoligenenaceae	552	2145	11047	83	0.774383	0.997434	1
UBA5158	552	2195	11047	85	0.774979	0.99767	1
Isosphaeraceae	552	2789	11047	112	0.803664	0.997869	1
CAG-917	552	1597	11047	58	0.726822	0.997957	1
Pelotomaculaceae	552	2368	11047	92	0.77752	0.998296	1
Marinococcaceae	552	3148	11047	128	0.81373	0.998328	1
Halieaceae	552	3385	11047	139	0.821791	0.998405	1
Wohlfahrtiimonadaceae	552	2114	11047	80	0.757339	0.998597	1
Cyanobacteriaceae	552	2599	11047	102	0.785415	0.998606	1
Dermabacteraceae	552	2446	11047	95	0.777271	0.998608	1
NaphS2	552	2429	11047	94	0.774472	0.998718	1
Halobacillaceae	552	3315	11047	135	0.814996	0.998728	1
Nitrosococcaceae	552	2345	11047	90	0.768077	0.998804	1
Gottschalkiaceae	552	2170	11047	82	0.75624	0.998852	1
Leptospirillaceae	552	1676	11047	60	0.716444	0.998915	1
SM1A02	552	2889	11047	114	0.789701	0.999138	1
Ureaplasmataceae	552	1029	11047	32	0.622357	0.999244	1
Zambryskibacteraceae	552	1153	11047	37	0.642211	0.99927	1
Sporanaerobacteraceae	552	2093	11047	77	0.736252	0.999392	1
UBA9934	552	790	11047	22	0.557315	0.999477	1
CAG-288	552	1620	11047	56	0.691796	0.999479	1
Akkermansiaceae	552	1789	11047	63	0.704751	0.999545	1
Elusimicrobiaceae	552	1415	11047	47	0.664732	0.999551	1
Acidihalobacteraceae	552	2315	11047	86	0.743452	0.999581	1
Savagellaceae	552	1300	11047	42	0.646564	0.999597	1
Cloacimonadaceae	552	1772	11047	62	0.700218	0.999598	1
Desulfonatronospiraceae	552	2138	11047	78	0.730117	0.999602	1
Planctomycetaceae	552	3286	11047	130	0.791737	0.999639	1
envOPS12	552	2726	11047	103	0.756165	0.999776	1
UBA2210	552	1801	11047	62	0.688943	0.99978	1
Balneolaceae	552	2772	11047	105	0.758056	0.999784	1
Coleofasciculaceae	552	3102	11047	120	0.774185	0.999792	1
UBA4821	552	1545	11047	51	0.660613	0.999792	1
UBA2268	552	1992	11047	70	0.703257	0.999806	1
Woesebacteraceae	552	1501	11047	49	0.653312	0.999809	1
Desulfobulbaceae	552	2825	11047	107	0.758002	0.999817	1
Caminicellaceae	552	2404	11047	88	0.732577	0.999819	1
Brachyspiraceae	552	1790	11047	61	0.681996	0.999831	1
UBA1784	552	2024	11047	71	0.702026	0.999839	1
Beggiatoaceae	552	2833	11047	107	0.755862	0.999842	1
CAG-302	552	1146	11047	34	0.593744	0.999858	1
UBA12411	552	811	11047	21	0.518208	0.999864	1
Ezakiellaceae	552	1469	11047	47	0.640297	0.999868	1
Desulfonatronaceae	552	2241	11047	80	0.71442	0.999872	1
Bacteriovoracaceae	552	3197	11047	123	0.769959	0.999879	1
GWA1-39-11	552	1400	11047	44	0.62897	0.99988	1
Caldibacillaceae	552	2585	11047	95	0.735476	0.999887	1
GWC2-37-73	552	1108	11047	32	0.577984	0.999897	1
DTU010	552	2092	11047	73	0.698339	0.999898	1
UBA1997	552	1529	11047	49	0.641348	0.9999	1
UBA10151	552	1389	11047	43	0.619543	0.999913	1
Sulfuricellaceae	552	2396	11047	86	0.718318	0.999913	1
TTA-H9	552	2077	11047	72	0.693747	0.999914	1
Syntrophaceae	552	2032	11047	70	0.689413	0.999916	1
Fervidobacteriaceae	552	1801	11047	60	0.666719	0.999921	1
Taylorbacteraceae	552	1348	11047	41	0.608694	0.999929	1
Piscirickettsiaceae	552	1884	11047	63	0.669214	0.99994	1
Fimbriimonadaceae	552	2709	11047	99	0.73136	0.999943	1
Rickettsiaceae	552	1309	11047	39	0.596253	0.999946	1
Thermoactinomycetaceae	552	3022	11047	113	0.748323	0.999947	1
Barnesiellaceae	552	1843	11047	61	0.662384	0.999948	1
CAG-382	552	2054	11047	70	0.682029	0.999948	1
CAG-727	552	1702	11047	55	0.646708	0.999949	1
Caenarcanaceae	552	1005	11047	27	0.537654	0.99995	1
Desulfomicrobiaceae	552	2378	11047	84	0.706924	0.999951	1
Thermotaleaceae	552	2559	11047	92	0.719487	0.999951	1
Tepidimicrobiaceae	552	2182	11047	75	0.687879	0.99996	1
Geoalkalibacteraceae	552	2210	11047	76	0.688219	0.999964	1
CAG-822	552	1300	11047	38	0.584986	0.999964	1
Leptolyngbyaceae	552	2957	11047	109	0.737701	0.999966	1
Peribacteraceae	552	1405	11047	42	0.598244	0.999969	1
X112	552	972	11047	25	0.514729	0.999972	1
Methyloligellaceae	552	2865	11047	104	0.726464	0.999977	1
Bacillaceae_H	552	3178	11047	118	0.743076	0.999979	1
Scalinduaceae	552	2118	11047	71	0.670869	0.999979	1
UBA9959	552	2214	11047	75	0.677936	0.99998	1
UBA9983	552	619	11047	12	0.387968	0.999984	1
Chroococcidiopsidaceae	552	2755	11047	98	0.711885	0.999986	1
UBA6184	552	947	11047	23	0.486052	0.999989	1
Desulfatibacillaceae	552	2216	11047	74	0.668294	0.999989	1
Pleomorphomonadaceae	552	3255	11047	120	0.737795	0.999989	1
Carboxydothermaceae	552	1910	11047	61	0.639148	0.999989	1
CAG-138	552	2454	11047	84	0.685031	0.999991	1
MT37	552	322	11047	3	0.186454	0.999991	1
UBA4651	552	817	11047	18	0.440916	0.999992	1
UBA6130	552	609	11047	11	0.361477	0.999992	1
Peptococcaceae	552	1854	11047	58	0.626071	0.999993	1
Porticoccaceae	552	3252	11047	119	0.732321	0.999993	1
Desulfovirgulaceae	552	2235	11047	74	0.662612	0.999993	1
Salisediminibacteriaceae	552	3216	11047	117	0.728073	0.999994	1
SC72	552	968	11047	23	0.475508	0.999994	1
UBA10190	552	997	11047	24	0.48175	0.999994	1
Desulfotomaculaceae_B	552	2110	11047	68	0.644958	0.999995	1
Coprobacteraceae	552	1944	11047	61	0.62797	0.999995	1
O2-02-FULL-48-8	552	919	11047	21	0.457308	0.999995	1
Holosporaceae	552	837	11047	18	0.43038	0.999996	1
UBA9649	552	1481	11047	42	0.567544	0.999996	1
GWA2-44-9	552	1171	11047	30	0.512707	0.999996	1
GWF2-33-38	552	1977	11047	62	0.627611	0.999996	1
UBA1234	552	1066	11047	26	0.488114	0.999996	1
UBA6126	552	1126	11047	28	0.497651	0.999997	1
Proteiniboraceae	552	2180	11047	70	0.642609	0.999997	1
UBA1177	552	1346	11047	36	0.535257	0.999998	1
Lenti-01	552	1732	11047	51	0.589288	0.999998	1
Jorgensenbacteraceae	552	889	11047	19	0.427718	0.999998	1
Crocinitomicaceae	552	2799	11047	96	0.686394	0.999998	1
Fodinicurvataceae	552	2890	11047	100	0.69248	0.999998	1
Ferrovaceae	552	1957	11047	60	0.613572	0.999998	1
Caldicellulosiruptoraceae	552	1958	11047	60	0.613259	0.999998	1
Pedosphaeraceae	552	3006	11047	105	0.699046	0.999998	1
O2-12-FULL-41-1	552	477	11047	6	0.251732	0.999998	1
UBA4311	552	714	11047	13	0.364377	0.999998	1
UBA2591	552	618	11047	10	0.32383	0.999998	1
Pacebacteraceae	552	1230	11047	31	0.504385	0.999999	1
Anaeromusaceae	552	1942	11047	59	0.608006	0.999999	1
Tepidanaerobacteraceae	552	2041	11047	63	0.617736	0.999999	1
BRHc4a	552	2308	11047	74	0.641654	0.999999	1
CAG-449	552	1264	11047	32	0.50665	0.999999	1
Acidimicrobiaceae	552	1807	11047	53	0.58698	0.999999	1
GWA2-73-35	552	2808	11047	95	0.677067	0.999999	1
UBA9337	552	943	11047	20	0.424447	0.999999	1
RVW-14	552	975	11047	21	0.431042	0.999999	1
UBA9629	552	1033	11047	23	0.445587	0.999999	1
Petrotogaceae	552	2091	11047	64	0.612535	0.999999	1
Magnetococcaceae	552	2140	11047	66	0.617214	0.999999	1
Desulfobaccaceae	552	1803	11047	52	0.577182	0.999999	1
GWF2-40-263	552	1288	11047	32	0.497209	0.999999	1
Campbellbacteraceae	552	644	11047	10	0.310756	0.999999	1
UBA3700	552	1012	11047	22	0.435058	0.999999	1
Aerophobaceae	552	1181	11047	28	0.474475	0.999999	1
UBA4733	552	1883	11047	55	0.584545	0.999999	1
UBA6257	552	505	11047	6	0.237774	0.999999	1
Methylacidiphilaceae	552	1684	11047	47	0.558549	1	1
SG8-41	552	2789	11047	93	0.667329	1	1
Roseiflexaceae	552	2629	11047	86	0.654656	1	1
UBA5619	552	2256	11047	70	0.620961	1	1
DTU083	552	2161	11047	66	0.611216	1	1
Mageeibacillaceae	552	1107	11047	25	0.451958	1	1
Demequinaceae	552	2400	11047	76	0.633735	1	1
SHA-109	552	2017	11047	60	0.59532	1	1
Magnetomoraceae	552	2115	11047	64	0.605585	1	1
Aminobacteriaceae	552	2164	11047	66	0.610368	1	1
Fictibacillaceae	552	3059	11047	104	0.680392	1	1
Solibacteraceae	552	3132	11047	107	0.683703	1	1
Turicibacteraceae	552	1908	11047	55	0.576885	1	1
Herpetosiphonaceae	552	2422	11047	76	0.627978	1	1
Wolfebacteraceae	552	1011	11047	21	0.415694	1	1
Parvularculaceae	552	2753	11047	90	0.654247	1	1
Lloydbacteraceae	552	1043	11047	22	0.422128	1	1
Caedibacteraceae	552	1404	11047	35	0.498892	1	1
Kazan-3B-28	552	638	11047	9	0.282311	1	1
UBA10025	552	929	11047	18	0.387759	1	1
UBA12405	552	837	11047	15	0.35865	1	1
Pelagibacteraceae	552	1876	11047	53	0.56539	1	1
Brochotrichaceae	552	1673	11047	45	0.538297	1	1
Giovannonibacteraceae	552	1020	11047	21	0.412026	1	1
Magnetobacteriaceae	552	1804	11047	50	0.554675	1	1
UBA228	552	1858	11047	52	0.560097	1	1
Denitrovibrionaceae	552	2132	11047	63	0.591369	1	1
Ga007554	552	2061	11047	60	0.582611	1	1
Halanaerobiaceae	552	2257	11047	68	0.602952	1	1
UBA3637	552	1030	11047	21	0.408026	1	1
PHOS-HE28	552	2015	11047	58	0.576047	1	1
UBA2193	552	912	11047	17	0.373043	1	1
Desulfuromonadaceae	552	2213	11047	66	0.596854	1	1
DEV007	552	2454	11047	76	0.61979	1	1
Thermaceae	552	2479	11047	77	0.621612	1	1
Hydrogenothermaceae	552	1767	11047	48	0.543638	1	1
Ruminiclostridiaceae_A	552	2216	11047	66	0.596046	1	1
BBW3	552	2410	11047	74	0.614497	1	1
UBA9783	552	855	11047	15	0.3511	1	1
IGHO2-12-FULL-4	552	466	11047	4	0.171783	1	1
2-12-FULL-54-10	552	1826	11047	50	0.547992	1	1
Paracaedibacteraceae	552	1568	11047	40	0.510528	1	1
GWE2-31-10	552	1978	11047	56	0.566588	1	1
UBA6187	552	1463	11047	36	0.492451	1	1
UBA2143	552	764	11047	12	0.314335	1	1
vadinHA17	552	2611	11047	82	0.62851	1	1
Moorellaceae	552	2230	11047	66	0.592304	1	1
Collierbacteraceae	552	956	11047	18	0.376808	1	1
XYD2-FULL-50-16	552	1757	11047	47	0.535342	1	1
UBA2359	552	2012	11047	57	0.56696	1	1
UBA11705	552	959	11047	18	0.375629	1	1
UBA8363	552	1472	11047	36	0.489441	1	1
XYA2-FULL-43-10	552	596	11047	7	0.235048	1	1
UBA5620	552	1659	11047	43	0.518713	1	1
Pelobacteraceae_A	552	2504	11047	77	0.615406	1	1
UBA9215	552	1141	11047	24	0.42095	1	1
AB-539-J10	552	1477	11047	36	0.487784	1	1
4484-276	552	1341	11047	31	0.462635	1	1
Bdellovibrionaceae	552	2627	11047	82	0.624682	1	1
Acidaminobacteraceae	552	2557	11047	79	0.618303	1	1
UBA11393	552	967	11047	18	0.372521	1	1
UBA2169	552	938	11047	17	0.362703	1	1
GWA2-44-7	552	639	11047	8	0.25055	1	1
UBA5603	552	1563	11047	39	0.499357	1	1
UBA3663	552	1206	11047	26	0.431451	1	1
UBA922	552	1456	11047	35	0.481074	1	1
UBA10105	552	971	11047	18	0.370987	1	1
UBA2207	552	1827	11047	49	0.536739	1	1
Anaplasmataceae	552	1183	11047	25	0.422922	1	1
Bacillaceae_M	552	1984	11047	55	0.554787	1	1
CG2-30-39-44	552	488	11047	4	0.164038	1	1
Parachlamydiaceae	552	1962	11047	54	0.550808	1	1
GWF2-38-69	552	1600	11047	40	0.500317	1	1
2-01-FULL-39-13	552	572	11047	6	0.209923	1	1
Thalassobaculaceae	552	2480	11047	75	0.605222	1	1
UBA9339	552	1275	11047	28	0.439494	1	1
GWF2-45-14	552	1838	11047	49	0.533526	1	1
UBA1558	552	651	11047	8	0.245932	1	1
CAG-698	552	1605	11047	40	0.498758	1	1
Terrimicrobiaceae	552	2243	11047	65	0.579948	1	1
UBA5177	552	1687	11047	43	0.510104	1	1
UBA5343	552	1046	11047	20	0.382652	1	1
Caloranaerobacteraceae	552	1872	11047	50	0.534527	1	1
Lentimicrobiaceae	552	2515	11047	76	0.604757	1	1
HTCC2089	552	3194	11047	105	0.6579	1	1
79-D21	552	1340	11047	30	0.448045	1	1
WGA-3G	552	1614	11047	40	0.495977	1	1
CG1-02-37-114	552	1286	11047	28	0.435735	1	1
UBA12445	552	583	11047	6	0.205962	1	1
UBA1559	552	1260	11047	27	0.428843	1	1
Rs-D84	552	801	11047	12	0.299815	1	1
GWA2-43-13	552	734	11047	10	0.272652	1	1
UBA660	552	774	11047	11	0.284418	1	1
UBA1546	552	1711	11047	43	0.502949	1	1
GWC2-37-13	552	1552	11047	37	0.477106	1	1
UBA1342	552	2148	11047	60	0.559013	1	1
Polyangiaceae	552	3651	11047	124	0.679697	1	1
UBA9655	552	1391	11047	31	0.446005	1	1
HdN1	552	3040	11047	97	0.638563	1	1
UBA12465	552	782	11047	11	0.281508	1	1
Chrysiogenaceae	552	1900	11047	50	0.52665	1	1
UBA1369	552	712	11047	9	0.252969	1	1
Tistrellaceae	552	2377	11047	69	0.580932	1	1
Desulfatirhabdiaceae	552	2305	11047	66	0.573031	1	1
Kapabacteriaceae	552	1828	11047	47	0.514549	1	1
Oceanibaculaceae	552	2259	11047	64	0.566982	1	1
DTU049	552	1727	11047	43	0.498289	1	1
2-02-FULL-50-9b	552	605	11047	6	0.198473	1	1
Pelosinaceae	552	2559	11047	76	0.594359	1	1
GCF-1484045	552	523	11047	4	0.153061	1	1
UBA12090	552	1542	11047	36	0.467222	1	1
Rubritaleaceae	552	3010	11047	95	0.631629	1	1
AqS2	552	1116	11047	21	0.376583	1	1
BuS5	552	2588	11047	77	0.595431	1	1
CAG-465	552	1026	11047	18	0.3511	1	1
Desulfurobacteriaceae	552	1548	11047	36	0.465411	1	1
B-1AR	552	1894	11047	49	0.517752	1	1
YD12-FULL-57-12	552	1712	11047	42	0.490965	1	1
UBA9628	552	1974	11047	52	0.527183	1	1
4484-211	552	573	11047	5	0.174631	1	1
RBG-13-36-15	552	372	11047	1	0.0537975	1	1
JGIOTU-2	552	1469	11047	33	0.44957	1	1
UBA5348	552	800	11047	11	0.275174	1	1
Brennerbacteraceae	552	734	11047	9	0.245387	1	1
UBA8953	552	1984	11047	52	0.524526	1	1
UBA8131	552	1615	11047	38	0.470887	1	1
SM-Chi-D1	552	1750	11047	43	0.49174	1	1
UBA9968	552	2011	11047	53	0.527435	1	1
Bacillaceae_I	552	2822	11047	86	0.609883	1	1
Xenococcaceae	552	2775	11047	84	0.605789	1	1
Thermodesulfovibrionaceae	552	1752	11047	43	0.491179	1	1
UBA9637	552	1832	11047	46	0.502502	1	1
Cryomorphaceae	552	2366	11047	67	0.566716	1	1
Acidiferrobacteraceae	552	2875	11047	88	0.612562	1	1
UBA12223	552	885	11047	13	0.293972	1	1
UBA3636	552	1462	11047	32	0.438034	1	1
UBA8133	552	2377	11047	67	0.564093	1	1
Desulfatiglandaceae	552	1869	11047	47	0.503262	1	1
CAG-312	552	1520	11047	34	0.447652	1	1
GWA2-41-24	552	1084	11047	19	0.350776	1	1
Peptoclostridiaceae	552	1978	11047	51	0.515999	1	1
UBA12077	552	2132	11047	57	0.535048	1	1
Izimaplasmataceae	552	1496	11047	33	0.441456	1	1
Vogelbacteraceae	552	713	11047	8	0.224546	1	1
UBA4665	552	1147	11047	21	0.366405	1	1
CAG-433	552	1023	11047	17	0.332567	1	1
Nealsonbacteraceae	552	714	11047	8	0.224232	1	1
GWA2-42-15	552	756	11047	9	0.238246	1	1
2-12-FULL-50-11	552	599	11047	5	0.167051	1	1
CAG-1193	552	794	11047	10	0.252049	1	1
UBA6249	552	1672	11047	39	0.466803	1	1
UBA10009	552	967	11047	15	0.310435	1	1
UBA12028	552	760	11047	9	0.236992	1	1
UBA920	552	644	11047	6	0.186454	1	1
Bacillaceae_J	552	2739	11047	81	0.591832	1	1
UBA912	552	1453	11047	31	0.426974	1	1
GWA1-40-21	552	559	11047	4	0.143203	1	1
O2-01-FULL-56-2	552	513	11047	3	0.117033	1	1
GWC2-33-13	552	1004	11047	16	0.318927	1	1
UBA1441	552	401	11047	1	0.0499069	1	1
RBG-13-42-11	552	463	11047	2	0.0864479	1	1
DTU025	552	1869	11047	46	0.492554	1	1
CG2-30-43-20	552	519	11047	3	0.11568	1	1
UBA10882	552	1321	11047	26	0.393891	1	1
Rhizobiaceae_A	552	1232	11047	23	0.373613	1	1
Immundisolibacteraceae	552	2239	11047	60	0.536293	1	1
UBA3084	552	1263	11047	24	0.380288	1	1
CAG-274	552	1663	11047	38	0.457295	1	1
Acholeplasmataceae_A	552	1439	11047	30	0.417221	1	1
UBA4822	552	810	11047	10	0.24707	1	1
Desulfarculaceae	552	2417	11047	67	0.554758	1	1
2-01-FULL-46-14	552	846	11047	11	0.260212	1	1
2-12-FULL-45-22	552	1526	11047	33	0.432778	1	1
Amoebophilaceae	552	1017	11047	16	0.31485	1	1
Halobacteroidaceae	552	2270	11047	61	0.537786	1	1
IGHO2-12-FULL-4-A	552	659	11047	6	0.18221	1	1
UBA10146	552	659	11047	6	0.18221	1	1
UBA927	552	1146	11047	20	0.349261	1	1
Brevinemataceae	552	953	11047	14	0.293995	1	1
GWA2-35-9	552	474	11047	2	0.0844417	1	1
UBA10169	552	663	11047	6	0.18111	1	1
Thiohalospiraceae	552	1836	11047	44	0.479607	1	1
Sulfuriferulaceae	552	2150	11047	56	0.521261	1	1
Microscillaceae	552	2649	11047	76	0.574165	1	1
Aeribacillaceae	552	2202	11047	58	0.527128	1	1
UBA5550	552	2253	11047	60	0.532961	1	1
UBA12157	552	785	11047	9	0.229445	1	1
kpj58rc	552	2053	11047	52	0.506897	1	1
RBG-16-42-10	552	709	11047	7	0.197586	1	1
Blackburnbacteraceae	552	786	11047	9	0.229153	1	1
RBG-16-39-9b	552	859	11047	11	0.256274	1	1
koll-22	552	2132	11047	55	0.516275	1	1
CG2-30-40-12	552	482	11047	2	0.0830402	1	1
GWB1-42-6	552	788	11047	9	0.228571	1	1
Woeseiaceae	552	2463	11047	68	0.552522	1	1
UBA10575	552	1979	11047	49	0.495514	1	1
Dethiosulfatibacteraceae	552	2189	11047	57	0.521116	1	1
UBA10799	552	1491	11047	31	0.416092	1	1
UBA9579	552	1743	11047	40	0.45927	1	1
UBA6729	552	1287	11047	24	0.373197	1	1
UBA6539	552	1133	11047	19	0.335605	1	1
BICA1-8	552	2220	11047	58	0.522854	1	1
UBA1406	552	796	11047	9	0.226274	1	1
HO2-02-FULL-46-	552	592	11047	4	0.135221	1	1
34-128	552	1858	11047	44	0.473928	1	1
Endomicrobiaceae	552	1353	11047	26	0.384575	1	1
HDB-SIOI813	552	1778	11047	41	0.461485	1	1
UBA5760	552	907	11047	12	0.264776	1	1
Tumebacillaceae	552	2406	11047	65	0.540658	1	1
UBA816	552	497	11047	2	0.0805339	1	1
CG1-02-40-25	552	500	11047	2	0.0800507	1	1
UBA3824	552	1570	11047	33	0.420649	1	1
GWA2-32-17	552	1656	11047	36	0.435058	1	1
SG8-39	552	2790	11047	80	0.57384	1	1
UBA9568	552	650	11047	5	0.153944	1	1
HO2-52-23	552	735	11047	7	0.190597	1	1
GWA2-38-13b	552	652	11047	5	0.153471	1	1
Hydrogenimonadaceae	552	1518	11047	31	0.408691	1	1
UBA8416	552	1799	11047	41	0.456098	1	1
UBA10003	552	778	11047	8	0.205786	1	1
OLB20	552	854	11047	10	0.234341	1	1
Simkaniaceae	552	1406	11047	27	0.384312	1	1
CAG-307	552	1465	11047	29	0.396155	1	1
CG1-02-41-26	552	699	11047	6	0.171783	1	1
Liptonbacteraceae	552	510	11047	2	0.0784811	1	1
Thermacetogeniaceae	552	2151	11047	54	0.50241	1	1
UTPLA1	552	1667	11047	36	0.432187	1	1
Midichloriaceae	552	1288	11047	23	0.357369	1	1
CAG-314	552	1319	11047	24	0.364143	1	1
66-15	552	1834	11047	42	0.458306	1	1
UBA1565	552	2156	11047	54	0.501245	1	1
CG1-02-64-396	552	1700	11047	37	0.43557	1	1
2-02-FULL-48-12	552	785	11047	8	0.203951	1	1
RBG-13-40-8	552	568	11047	3	0.105701	1	1
UBA1875	552	617	11047	4	0.129742	1	1
Geodermatophilaceae	552	3050	11047	90	0.590538	1	1
Propionisporaceae	552	2133	11047	53	0.497268	1	1
ML635J-15	552	1759	11047	39	0.443715	1	1
Vermiphilaceae	552	901	11047	11	0.244328	1	1
OLB5	552	1733	11047	38	0.438824	1	1
UBA7683	552	572	11047	3	0.104962	1	1
GWF2-50-93	552	1927	11047	45	0.467343	1	1
SM23-35	552	1792	11047	40	0.446712	1	1
Lutisporaceae	552	2523	11047	68	0.539383	1	1
Giovannonibacteraceae_A	552	868	11047	10	0.230561	1	1
DTU072	552	1540	11047	31	0.402853	1	1
Phormidiaceae_A	552	2649	11047	73	0.551501	1	1
Puniceicoccaceae	552	2327	11047	60	0.516012	1	1
UBA5738	552	715	11047	6	0.167939	1	1
UBA9936	552	715	11047	6	0.167939	1	1
UBA1412	552	980	11047	13	0.265474	1	1
Harrisonbacteraceae	552	873	11047	10	0.22924	1	1
UBA2200	552	1937	11047	45	0.464931	1	1
Salinisphaeraceae	552	2632	11047	72	0.547459	1	1
O2-12-FULL-59-9	552	1118	11047	17	0.304307	1	1
UBA12075	552	1118	11047	17	0.304307	1	1
A4b	552	2331	11047	60	0.515127	1	1
GWA2-46-9	552	839	11047	9	0.214677	1	1
TMED131	552	915	11047	11	0.24059	1	1
PHIGHO2-12-FULL	552	466	11047	1	0.0429457	1	1
Beckwithbacteraceae	552	880	11047	10	0.227417	1	1
WO2-01-FULL-40-	552	585	11047	3	0.102629	1	1
Desulfitibacteraceae	552	2158	11047	53	0.491507	1	1
Vogelbacteraceae_A	552	532	11047	2	0.0752356	1	1
HK1	552	1557	11047	31	0.398454	1	1
Microtrichaceae	552	2109	11047	51	0.483948	1	1
UBA12409	552	808	11047	8	0.198145	1	1
UBA2247	552	1096	11047	16	0.292156	1	1
Methylopilaceae	552	2548	11047	68	0.53409	1	1
RBG-13-37-8	552	1647	11047	34	0.413134	1	1
XYB2-FULL-38-15	552	685	11047	5	0.146078	1	1
Firm-18	552	1532	11047	30	0.391893	1	1
UBA4664	552	850	11047	9	0.211899	1	1
GHO2-02-FULL-43	552	475	11047	1	0.042132	1	1
Wildermuthbacteraceae	552	928	11047	11	0.237219	1	1
Chitinimonadaceae	552	2557	11047	68	0.532211	1	1
UBA6264	552	645	11047	4	0.12411	1	1
UBA1715	552	1511	11047	29	0.384095	1	1
UBA1568	552	931	11047	11	0.236455	1	1
TMED189	552	647	11047	4	0.123726	1	1
UBA6177	552	895	11047	10	0.223605	1	1
UBA7879	552	895	11047	10	0.223605	1	1
Mahellaceae	552	1662	11047	34	0.409405	1	1
Moduliflexaceae	552	2414	11047	62	0.513996	1	1
UBA1301	552	2911	11047	82	0.563737	1	1
SG8-40	552	2814	11047	78	0.554723	1	1
Spirochaetaceae_D	552	2129	11047	51	0.479402	1	1
GWA2-47-10b	552	783	11047	7	0.178913	1	1
GWC2-36-17	552	783	11047	7	0.178913	1	1
GWC2-55-46	552	1944	11047	44	0.452962	1	1
UBA4787	552	549	11047	2	0.0729059	1	1
Oscillatoriaceae	552	2548	11047	67	0.526236	1	1
UBA8349	552	1312	11047	22	0.335578	1	1
UBA10092	552	748	11047	6	0.16053	1	1
CG2-30-49-12	552	1283	11047	21	0.327565	1	1
Phycisphaeraceae	552	2246	11047	55	0.49007	1	1
4572-128	552	1188	11047	18	0.303222	1	1
UBA12463	552	872	11047	9	0.206553	1	1
UBA9506	552	1381	11047	24	0.347795	1	1
UBA3002	552	1737	11047	36	0.414771	1	1
UBA1556	552	1795	11047	38	0.423667	1	1
GWA2-36-10	552	797	11047	7	0.17577	1	1
UBA4248	552	1227	11047	19	0.309895	1	1
UBA9464	552	2203	11047	53	0.481467	1	1
UBA10138	552	799	11047	7	0.17533	1	1
TCS61	552	1713	11047	35	0.408899	1	1
UBA9935	552	1714	11047	35	0.40866	1	1
2-02-FULL-40-12	552	499	11047	1	0.0401056	1	1
UBA4055	552	1543	11047	29	0.376129	1	1
Babeliaceae	552	803	11047	7	0.174457	1	1
2-01-FULL-39-33	552	671	11047	4	0.119301	1	1
DRI-13	552	2290	11047	56	0.489393	1	1
UBA10839	552	1299	11047	21	0.323531	1	1
Chloroflexaceae	552	2291	11047	56	0.489179	1	1
Harrisonbacteraceae_A	552	503	11047	1	0.0397866	1	1
Reyranellaceae	552	2873	11047	79	0.550296	1	1
UBA2197	552	2027	11047	46	0.45416	1	1
2-01-FULL-47-10	552	674	11047	4	0.11877	1	1
UBA9942	552	1639	11047	32	0.39073	1	1
SM23-31	552	1307	11047	21	0.32155	1	1
Anaerobacillaceae	552	2508	11047	64	0.51069	1	1
Rhodomicrobiaceae	552	2612	11047	68	0.521004	1	1
UBA8932	552	2199	11047	52	0.473242	1	1
Thermodesulfobacteriaceae	552	1789	11047	37	0.413901	1	1
ZOR0006	552	1279	11047	20	0.312943	1	1
2-01-FULL-41-18	552	632	11047	3	0.0949969	1	1
SDB-A	552	1498	11047	27	0.360709	1	1
2013-40CM-41-45	552	1499	11047	27	0.360469	1	1
9FT-COMBO-53-11	552	513	11047	1	0.0390111	1	1
GWA2-37-8	552	1080	11047	14	0.259424	1	1
GWA2-42-14	552	1080	11047	14	0.259424	1	1
UBA2999	552	2741	11047	73	0.53299	1	1
ZCTH02-B6	552	1649	11047	32	0.38836	1	1
UBA1163	552	2258	11047	54	0.478603	1	1
2-12-FULL-57-11	552	686	11047	4	0.116692	1	1
EtOH8	552	1535	11047	28	0.365052	1	1
GWF2-33-10	552	1051	11047	13	0.24754	1	1
UBA1433	552	1567	11047	29	0.370369	1	1
UBA995	552	1416	11047	24	0.339198	1	1
UBA6532	552	520	11047	1	0.0384859	1	1
UBA4971	552	1942	11047	42	0.432818	1	1
UBA7967	552	825	11047	7	0.169805	1	1
Prochloraceae	552	2026	11047	45	0.444507	1	1
UBA11717	552	741	11047	5	0.135038	1	1
UBA4975	552	1663	11047	32	0.385091	1	1
Crinaliaceae	552	2086	11047	47	0.450909	1	1
UBA1572	552	1455	11047	25	0.343861	1	1
Spirochaetaceae_B	552	2457	11047	61	0.496855	1	1
UKL13-3	552	1725	11047	34	0.394453	1	1
LS-SOB	552	2433	11047	60	0.493531	1	1
Desulfotomaculaceae_C	552	1668	11047	32	0.383936	1	1
XYB2-FULL-49-35	552	1784	11047	36	0.403843	1	1
UBA2185	552	1727	11047	34	0.393996	1	1
CPR2	552	953	11047	10	0.209997	1	1
Heliobacteriaceae	552	1700	11047	33	0.388481	1	1
Chamaesiphonaceae	552	2175	11047	50	0.460062	1	1
Desulfuromonadaceae_A	552	2387	11047	58	0.486274	1	1
Chitinispirillaceae	552	1903	11047	40	0.420655	1	1
Sporanaerobacteraceae_A	552	1733	11047	34	0.392632	1	1
RBG-16-45-19	552	842	11047	7	0.166376	1	1
Caldicoprobacteraceae	552	1825	11047	37	0.405737	1	1
UBA1212	552	1346	11047	21	0.312234	1	1
Hippeaceae	552	1565	11047	28	0.358054	1	1
Nautiliaceae	552	1505	11047	26	0.345734	1	1
Turneriellaceae	552	1773	11047	35	0.395061	1	1
UBA7540	552	2055	11047	45	0.438234	1	1
GBS-2	552	607	11047	2	0.0659396	1	1
RBG-13-61-14	552	1689	11047	32	0.379163	1	1
UBA4068	552	1689	11047	32	0.379163	1	1
CG2-30-33-46	552	716	11047	4	0.111803	1	1
UBA3076	552	1449	11047	24	0.331473	1	1
64-32	552	1750	11047	34	0.388818	1	1
UBA11712	552	852	11047	7	0.164423	1	1
Afifellaceae	552	2616	11047	66	0.504907	1	1
UBA6680	552	1781	11047	35	0.393287	1	1
Flammeovirgaceae	552	2844	11047	75	0.527761	1	1
Alkalibacteraceae	552	1869	11047	38	0.406892	1	1
Colwellbacteraceae	552	768	11047	5	0.130291	1	1
UBA6013	552	1516	11047	26	0.343225	1	1
Desulfococcaceae	552	2255	11047	52	0.46149	1	1
Thermicanaceae	552	2175	11047	49	0.45086	1	1
UBA12402	552	1757	11047	34	0.387269	1	1
UBA6898	552	2013	11047	43	0.427494	1	1
CG2-30-59-28	552	1641	11047	30	0.365863	1	1
DTU084	552	1788	11047	35	0.391747	1	1
UBA1188	552	816	11047	6	0.147152	1	1
RBG-16-58-11	552	1460	11047	24	0.328976	1	1
DG-74-1	552	553	11047	1	0.0361893	1	1
Omnitrophaceae	552	1057	11047	12	0.227202	1	1
2-12-FULL-40-10	552	676	11047	3	0.0888137	1	1
LOWO2-01-FULL-3	552	620	11047	2	0.064557	1	1
NRL2	552	2074	11047	45	0.434219	1	1
Desulfofervidaceae	552	1526	11047	26	0.340976	1	1
CG2-30-40-21	552	1237	11047	17	0.275033	1	1
UBA6077	552	1939	11047	40	0.412845	1	1
UBA6156	552	947	11047	9	0.190194	1	1
UBA917	552	778	11047	5	0.128616	1	1
UBA10110	552	681	11047	3	0.0881616	1	1
XYC2-FULL-47-12	552	829	11047	6	0.144844	1	1
2-12-FULL-60-25	552	631	11047	2	0.0634316	1	1
Thermosynechococcaceae	552	2412	11047	57	0.472936	1	1
XYC2-FULL-38-9	552	787	11047	5	0.127145	1	1
Borreliaceae	552	876	11047	7	0.159919	1	1
Melioribacteraceae	552	2362	11047	55	0.466002	1	1
Gemmatimonadaceae	552	2877	11047	75	0.521707	1	1
UBA2400	552	1319	11047	19	0.28828	1	1
Marispirochaetaceae	552	2150	11047	47	0.437487	1	1
UBA3375	552	692	11047	3	0.0867602	1	1
UBA5627	552	1150	11047	14	0.243633	1	1
SG8-24	552	839	11047	6	0.143118	1	1
Amesbacteraceae	552	1080	11047	12	0.222363	1	1
Jeotgalibacillaceae	552	2555	11047	62	0.485631	1	1
2-02-FULL-49-11	552	640	11047	2	0.0625396	1	1
Bernardetiaceae	552	2478	11047	59	0.476492	1	1
UBA3073	552	1155	11047	14	0.242578	1	1
Bacillaceae_K	552	2104	11047	45	0.428028	1	1
SM23-39	552	1393	11047	21	0.301699	1	1
UBA1709	552	698	11047	3	0.0860144	1	1
UBA2353	552	1674	11047	30	0.35865	1	1
UBA2196	552	576	11047	1	0.0347442	1	1
Nitrospinaceae	552	1996	11047	41	0.411082	1	1
UBA4823	552	2191	11047	48	0.438434	1	1
GWC2-42-12	552	849	11047	6	0.141432	1	1
UBA8919	552	1560	11047	26	0.333545	1	1
UBA8914	552	1164	11047	14	0.240702	1	1
Kaistiaceae	552	2673	11047	66	0.49414	1	1
UBA8614	552	936	11047	8	0.171049	1	1
32-111	552	1371	11047	20	0.291943	1	1
Spirulinaceae	552	2335	11047	53	0.454249	1	1
Desulfococcaceae_A	552	1835	11047	35	0.381713	1	1
Acaryochloridaceae	552	2390	11047	55	0.460543	1	1
GWA2-47-26	552	808	11047	5	0.123841	1	1
Latescibacteraceae	552	1133	11047	13	0.229625	1	1
AABM5-125-24	552	1375	11047	20	0.291094	1	1
YB12-FULL-65-16	552	2038	11047	42	0.41243	1	1
Casp-alpha2	552	2603	11047	63	0.484364	1	1
HO2-37-13b	552	1136	11047	13	0.229018	1	1
GWB1-36-13	552	1411	11047	21	0.29785	1	1
SM23-33	552	1693	11047	30	0.354625	1	1
UBA1560	552	904	11047	7	0.154965	1	1
Nakamurellaceae	552	2636	11047	64	0.485892	1	1
1G12	552	2428	11047	56	0.461577	1	1
2-12-FULL-67-15	552	1876	11047	36	0.384039	1	1
UBA12473	552	863	11047	6	0.139138	1	1
D2	552	1577	11047	26	0.329949	1	1
UBA8473	552	1452	11047	22	0.303222	1	1
Leptonemataceae	552	2163	11047	46	0.425605	1	1
Chisholmbacteraceae	552	822	11047	5	0.121732	1	1
Tepidibacillaceae	552	2221	11047	48	0.432512	1	1
UBA4092	552	1675	11047	29	0.346488	1	1
Natranaerobiaceae	552	1857	11047	35	0.377191	1	1
UBA2337	552	1617	11047	27	0.334164	1	1
4484-93	552	916	11047	7	0.152935	1	1
UBA1544	552	671	11047	2	0.0596503	1	1
Geopsychrobacteraceae	552	2654	11047	64	0.482597	1	1
JdFR-54	552	1082	11047	11	0.203456	1	1
UBA2392	552	1529	11047	24	0.31413	1	1
UBA1247	552	1120	11047	12	0.214422	1	1
Sulfobacillaceae	552	2013	11047	40	0.397669	1	1
UBA6016	552	1403	11047	20	0.285284	1	1
Desulfuromonadaceae_B	552	1929	11047	37	0.383862	1	1
Kordiimonadaceae	552	2506	11047	58	0.463183	1	1
PH28-bin88	552	1985	11047	39	0.393196	1	1
UBA6094	552	1339	11047	18	0.269028	1	1
GWF2-35-9	552	1237	11047	15	0.242676	1	1
Kiloniellaceae	552	2692	11047	65	0.483219	1	1
Limnotrichaceae	552	1960	11047	38	0.388001	1	1
TMED198	552	790	11047	4	0.10133	1	1
GWF2-32-72	552	614	11047	1	0.0325939	1	1
Niyogibacteraceae	552	615	11047	1	0.0325409	1	1
Thermincolaceae	552	1818	11047	33	0.363266	1	1
UBA1018	552	2379	11047	53	0.445848	1	1
UBA6191	552	1412	11047	20	0.283466	1	1
UBA7956	552	1475	11047	22	0.298494	1	1
Clostridiisalibacteraceae	552	1760	11047	31	0.352496	1	1
DTU056	552	933	11047	7	0.150149	1	1
KA00274	552	1015	11047	9	0.177452	1	1
Massilibacillaceae	552	1939	11047	37	0.381882	1	1
RBG-13-53-26	552	1016	11047	9	0.177278	1	1
UBA1407	552	1575	11047	25	0.317662	1	1
UBA6186	552	933	11047	7	0.150149	1	1
UBA7966	552	2191	11047	46	0.420166	1	1
UBA9848	552	741	11047	3	0.081023	1	1
2-12-FULL-44-17	552	1382	11047	19	0.275138	1	1
DTU023	552	1762	11047	31	0.352096	1	1
Sediminispirochaetaceae	552	1884	11047	35	0.371785	1	1
UBA6794	552	1245	11047	15	0.241117	1	1
UBA8639	552	1940	11047	37	0.381685	1	1
UBA9159	552	1825	11047	33	0.361873	1	1
2-01-FULL-43-14	552	622	11047	1	0.0321747	1	1
Nitratiruptoraceae	552	1520	11047	23	0.302823	1	1
UBA1515	552	692	11047	2	0.0578401	1	1
43-37	552	1147	11047	12	0.209374	1	1
Caldanaerobiaceae	552	1831	11047	33	0.360687	1	1
Desulfohalobiaceae	552	1951	11047	37	0.379533	1	1
Flexibacteraceae	552	1715	11047	29	0.338407	1	1
GWF1-51-8	552	1620	11047	26	0.321191	1	1
Ktedonobacteraceae	552	2398	11047	53	0.442315	1	1
Tenderiaceae	552	2232	11047	47	0.421414	1	1
UBA1255	552	1216	11047	14	0.230409	1	1
UBA7950	552	1109	11047	11	0.198503	1	1
UBA9570	552	751	11047	3	0.0799441	1	1
XYA2-FULL-47-53	552	1460	11047	21	0.287854	1	1
b-17BO	552	2328	11047	50	0.429826	1	1
Coxiellaceae	552	1959	11047	37	0.377983	1	1
Firm-08	552	1077	11047	10	0.185819	1	1
GWE2-39-37	552	757	11047	3	0.0793105	1	1
UBA10946	552	1497	11047	22	0.294108	1	1
UBA12108	552	632	11047	1	0.0316656	1	1
UBA7539	552	1752	11047	30	0.342683	1	1
UBA7543	552	1529	11047	23	0.301041	1	1
2-01-FULL-52-15	552	642	11047	1	0.0311724	1	1
2-12-FULL-37-12	552	1514	11047	22	0.290805	1	1
CG2-30-54-11	552	963	11047	7	0.145471	1	1
CG2-30-66-41	552	1908	11047	35	0.367109	1	1
Desulfoplanaceae	552	1669	11047	27	0.323752	1	1
Desulfurisporaceae	552	1670	11047	27	0.323558	1	1
DTU073	552	1640	11047	26	0.317274	1	1
F11	552	911	11047	6	0.131807	1	1
GWA2-43-14	552	1195	11047	13	0.217711	1	1
GWC2-42-7-A	552	771	11047	3	0.0778704	1	1
GWF2-35-18	552	769	11047	3	0.0780729	1	1
GWF2-35-48	552	1733	11047	29	0.334892	1	1
Nonnen-W8red	552	1539	11047	23	0.299085	1	1
Nucleicultricaceae	552	1235	11047	14	0.226864	1	1
Obscuribacteraceae	552	2000	11047	38	0.380241	1	1
Sneathiellaceae	552	2600	11047	60	0.461831	1	1
Thermovirgaceae	552	1794	11047	31	0.345816	1	1
UBA11063	552	1124	11047	11	0.195854	1	1
UBA1113	552	1439	11047	20	0.278147	1	1
UBA1144	552	1087	11047	10	0.184109	1	1
UBA4506	552	1725	11047	29	0.336445	1	1
UBA4877	552	1506	11047	22	0.29235	1	1
UBA7960	552	1728	11047	29	0.335861	1	1
YA12-FULL-48-11	552	1760	11047	30	0.341125	1	1
01-FULL-45-10b	552	1519	11047	22	0.289848	1	1
2-01-FULL-45-10	552	1327	11047	16	0.241298	1	1
2-02-FULL-48-14	552	723	11047	2	0.0553601	1	1
Acidibacillaceae	552	1819	11047	31	0.341063	1	1
Aminiphilaceae	552	1780	11047	30	0.337292	1	1
CAG-631	552	970	11047	7	0.144421	1	1
Desulforudaceae	552	1756	11047	29	0.330506	1	1
GWA2-38-13	552	658	11047	1	0.0304144	1	1
HIGHO2-02-FULL--B	552	884	11047	5	0.113194	1	1
HLUCCA01	552	1911	11047	34	0.35606	1	1
HO2-01-FULL-50-	552	650	11047	1	0.0307887	1	1
LD1	552	2029	11047	38	0.374806	1	1
Methylothermaceae	552	2218	11047	45	0.406028	1	1
NICIL-2	552	1433	11047	19	0.265346	1	1
Novibacillaceae	552	2258	11047	46	0.407699	1	1
OLB10	552	1589	11047	24	0.302268	1	1
Paceibacteraceae	552	651	11047	1	0.0307414	1	1
SPLOWO2-01-44-7	552	1328	11047	16	0.241117	1	1
UA16	552	1919	11047	35	0.365005	1	1
UBA1983	552	1780	11047	30	0.337292	1	1
UBA2258	552	1470	11047	20	0.272281	1	1
UBA3567	552	1898	11047	34	0.358499	1	1
UBA4087	552	939	11047	6	0.127877	1	1
UBA5829	552	1769	11047	30	0.33939	1	1
UBA6053	552	2160	11047	43	0.398401	1	1
UBA8910	552	1456	11047	20	0.274899	1	1
YA12-FULL-61-11	552	1602	11047	24	0.299815	1	1
01-FULL-39-12b	552	918	11047	5	0.109002	1	1
1-40CM-2-68-10	552	1114	11047	0	0	1	1
2-01-FULL-45-11	552	667	11047	1	0.030004	1	1
2-01-FULL-50-25	552	487	11047	0	0	1	1
2-01-FULL-59-12	552	1269	11047	10	0.157704	1	1
2-01-FULL-60-11	552	1499	11047	8	0.106806	1	1
2-01-FULL-66-17	552	1045	11047	1	0.0191509	1	1
2-02-FULL-35-15	552	1348	11047	9	0.133616	1	1
2-02-FULL-39-32	552	1315	11047	13	0.197844	1	1
2-02-FULL-40-11	552	1376	11047	4	0.0581764	1	1
2-02-FULL-44-16	552	1235	11047	12	0.194455	1	1
2-02-FULL-50-16	552	1275	11047	3	0.0470887	1	1
2-02-FULL-50-16-A	552	1420	11047	15	0.211402	1	1
2-02-FULL-51-18	552	1113	11047	4	0.0719234	1	1
2-02-FULL-66-22	552	1728	11047	17	0.196884	1	1
2-02-FULL-67-57	552	1264	11047	6	0.0949969	1	1
2-12-FULL-49-11	552	807	11047	1	0.0247989	1	1
2-12-FULL-66-21	552	2035	11047	21	0.206519	1	1
2013Ark19i	552	996	11047	5	0.100465	1	1
20CM-2-55-15	552	1749	11047	10	0.114424	1	1
20CM-4-69-9	552	1411	11047	0	0	1	1
33-17	552	1166	11047	11	0.188799	1	1
40CM-4-68-19	552	1815	11047	4	0.0441051	1	1
4484-107	552	1037	11047	4	0.0771945	1	1
4484-113	552	1005	11047	7	0.139392	1	1
4484-171	552	994	11047	5	0.100667	1	1
4484-213	552	791	11047	0	0	1	1
4484-219	552	1023	11047	0	0	1	1
4484-49	552	827	11047	0	0	1	1
4484-87	552	1378	11047	3	0.043569	1	1
4484-95	552	1214	11047	3	0.0494547	1	1
4572-123	552	1495	11047	4	0.0535456	1	1
4572-55	552	1546	11047	21	0.271841	1	1
4572-78	552	1433	11047	11	0.153621	1	1
46-47	552	1595	11047	17	0.213301	1	1
50-218	552	1410	11047	3	0.0425802	1	1
54-19	552	2191	11047	43	0.392764	1	1
54-24	552	1328	11047	6	0.0904187	1	1
1970-09-01	552	1863	11047	18	0.193359	1	1
9FT-COMBO-42-15	552	1078	11047	6	0.111388	1	1
9FT-COMBO-70-19	552	1335	11047	2	0.0299815	1	1
A7P-90m	552	1732	11047	18	0.207984	1	1
AAA160-C11	552	1081	11047	3	0.0555394	1	1
AAA164-E04	552	2059	11047	12	0.116635	1	1
AAA536-G10	552	1674	11047	9	0.107595	1	1
AABM5-25-91	552	1577	11047	11	0.139594	1	1
Ac37b	552	1179	11047	9	0.152769	1	1
AcAMD-2	552	1071	11047	2	0.037372	1	1
AcAMD-5	552	1106	11047	0	0	1	1
Acetohalobiaceae	552	1996	11047	33	0.330871	1	1
Acetomicrobiaceae	552	1605	11047	24	0.299255	1	1
Acetonemaceae	552	2250	11047	32	0.284625	1	1
Acidothermaceae	552	1501	11047	3	0.0399987	1	1
Actinopolymorphaceae	552	2363	11047	22	0.186322	1	1
Adiutricaceae	552	1095	11047	0	0	1	1
AeroCD12-1	552	1014	11047	3	0.0592091	1	1
Algiphilaceae	552	2019	11047	26	0.257717	1	1
Alkalibacillaceae	552	2514	11047	55	0.437827	1	1
Aminicenantaceae	552	1767	11047	28	0.317122	1	1
Ammonificaceae	552	1453	11047	9	0.12396	1	1
Amorphaceae	552	2391	11047	45	0.37665	1	1
Anaerobacillaceae_A	552	2218	11047	13	0.117297	1	1
Anaerofustaceae	552	1363	11047	10	0.146828	1	1
Anaeromyxobacteraceae	552	2614	11047	47	0.35983	1	1
Angustibacteraceae	552	1878	11047	5	0.0532819	1	1
Aquificaceae	552	1645	11047	21	0.255481	1	1
Aquisalimonadaceae	552	2122	11047	34	0.320656	1	1
Ardenticatenaceae	552	1732	11047	10	0.115547	1	1
ASP10-05a	552	1420	11047	4	0.0563737	1	1
Auricoccaceae	552	1383	11047	14	0.202587	1	1
Bacillaceae_B	552	2838	11047	65	0.45836	1	1
Bacillaceae_F	552	2739	11047	60	0.438394	1	1
Bacillaceae_L	552	2867	11047	53	0.369959	1	1
BACL11	552	1560	11047	17	0.218087	1	1
BACL12	552	1904	11047	25	0.262772	1	1
BACL15	552	1619	11047	12	0.148334	1	1
Bacteroidaceae_A	552	1173	11047	7	0.119428	1	1
Berkiellaceae	552	2021	11047	33	0.326778	1	1
Beutenbergiaceae	552	2369	11047	48	0.405491	1	1
Blattabacteriaceae	552	744	11047	0	0	1	1
C00003060	552	1321	11047	9	0.136347	1	1
C00003106	552	1456	11047	16	0.21992	1	1
CAG-1252	552	1206	11047	12	0.199131	1	1
CAG-313	552	1473	11047	12	0.163036	1	1
CAG-552	552	1218	11047	11	0.180738	1	1
Caldalkalibacillaceae	552	2434	11047	37	0.304219	1	1
Caldatribacteriaceae	552	1604	11047	17	0.212104	1	1
Caldilineaceae	552	2495	11047	49	0.393035	1	1
Caldisalinibacteraceae	552	1673	11047	21	0.251205	1	1
Caldisericaceae	552	1413	11047	13	0.184122	1	1
Calditerricolaceae	552	1620	11047	9	0.111182	1	1
Calditerrivibrionaceae	552	1507	11047	10	0.132798	1	1
Calditrichaceae	552	1879	11047	22	0.234316	1	1
Calescibacteriaceae	552	1318	11047	8	0.121473	1	1
Carboxydocellaceae	552	1696	11047	12	0.141599	1	1
Catalinimonadaceae	552	2197	11047	22	0.2004	1	1
Catellicoccaceae	552	1024	11047	6	0.117262	1	1
Catenulisporaceae	552	2569	11047	43	0.334973	1	1
CG1-02-43-210	552	1008	11047	0	0	1	1
CG1-02-43-26	552	1192	11047	9	0.151102	1	1
CG2-30-32-10	552	1197	11047	9	0.150471	1	1
CG2-30-51-40	552	1636	11047	18	0.220188	1	1
CG2-30-53-67	552	1442	11047	16	0.222055	1	1
CG2-30-64-16	552	1514	11047	15	0.198276	1	1
CG2-30-70-394	552	1500	11047	3	0.0400254	1	1
Chitinivibrionaceae	552	1421	11047	12	0.169002	1	1
Chlamydiaceae	552	874	11047	1	0.0228978	1	1
Chloracidobacteriaceae	552	1711	11047	23	0.269019	1	1
Chloroherpetonaceae	552	1974	11047	22	0.223039	1	1
Chthoniobacteraceae	552	2426	11047	41	0.338219	1	1
Chthonomonadaceae	552	1644	11047	9	0.109558	1	1
Cohaesibacteraceae	552	2535	11047	38	0.299993	1	1
COMBO-62-14	552	1837	11047	16	0.174308	1	1
compressum	552	1148	11047	6	0.104596	1	1
Coprothermobacteraceae	552	1223	11047	11	0.18	1	1
Criblamydiaceae	552	1383	11047	2	0.028941	1	1
Cryptosporangiaceae	552	2472	11047	23	0.186202	1	1
CSP1-2	552	1505	11047	12	0.15957	1	1
CSP1-3	552	1960	11047	17	0.173579	1	1
CSP1-4	552	2106	11047	31	0.294584	1	1
CSP1-5	552	1663	11047	14	0.168477	1	1
Cytophagaceae	552	2341	11047	37	0.316305	1	1
D2-FULL-39-29	552	1578	11047	20	0.253646	1	1
D2472	552	1501	11047	11	0.146662	1	1
Dam-1	552	1423	11047	18	0.253147	1	1
Deferribacteraceae	552	1557	11047	7	0.0899735	1	1
Deferrisomataceae	552	1877	11047	26	0.277213	1	1
Defluviitaleaceae	552	1599	11047	20	0.250315	1	1
Dendrosporobacteraceae	552	1914	11047	11	0.115015	1	1
Desertifilaceae	552	2472	11047	51	0.412883	1	1
Desulfomonilaceae	552	1909	11047	25	0.262083	1	1
Desulfonauticaceae	552	1629	11047	23	0.282561	1	1
Desulfonisporaceae	552	1613	11047	23	0.285364	1	1
Desulfurellaceae	552	1482	11047	16	0.216061	1	1
Desulfuribacillaceae	552	1975	11047	32	0.324256	1	1
Dethiobacteraceae	552	2114	11047	38	0.359736	1	1
DG-23	552	1175	11047	2	0.0340641	1	1
DG-60	552	1052	11047	1	0.0190235	1	1
DG-74-3	552	500	11047	0	0	1	1
Dictyoglomaceae	552	1404	11047	7	0.0997783	1	1
Diplorickettsiaceae	552	1515	11047	20	0.264194	1	1
Dissulfuribacteraceae	552	1550	11047	15	0.193671	1	1
Dongiaceae	552	2188	11047	12	0.109759	1	1
DSM-100886	552	2385	11047	21	0.176212	1	1
DTU012	552	1421	11047	2	0.028167	1	1
DTU014	552	1427	11047	2	0.0280486	1	1
DTU022	552	1682	11047	7	0.083287	1	1
DTU030	552	1349	11047	6	0.0890112	1	1
DTU036	552	1672	11047	11	0.131662	1	1
DTU052	552	1682	11047	8	0.0951852	1	1
DTU065	552	1611	11047	20	0.24845	1	1
DTU080	552	1490	11047	18	0.241764	1	1
DTU086	552	1650	11047	16	0.194062	1	1
DTU087	552	1393	11047	2	0.0287332	1	1
Effusibacillaceae	552	1873	11047	20	0.213697	1	1
Elsteraceae	552	2516	11047	36	0.28635	1	1
EMTCatB1	552	1340	11047	13	0.194153	1	1
Entotheonellaceae	552	2054	11047	33	0.321528	1	1
Evansiaceae	552	427	11047	0	0	1	1
Flexistipitaceae	552	1688	11047	15	0.177838	1	1
Ga0077529	552	2244	11047	24	0.214039	1	1
Ga0077536	552	2570	11047	22	0.171315	1	1
Ga0077539	552	2094	11047	31	0.296272	1	1
Ga0077560	552	1855	11047	14	0.151039	1	1
Gallaecimonadaceae	552	2514	11047	50	0.398025	1	1
Garciellaceae	552	1581	11047	18	0.227848	1	1
GAS474	552	1595	11047	13	0.163113	1	1
GBS-1	552	1513	11047	16	0.211634	1	1
GBS-DC	552	1530	11047	18	0.235443	1	1
GCA-001730085	552	1012	11047	5	0.0988769	1	1
GCA-1735895	552	1918	11047	17	0.17738	1	1
GCA-900066905	552	1520	11047	10	0.131662	1	1
GCF-002020875	552	1900	11047	26	0.273858	1	1
Geitlerinemaceae	552	2455	11047	49	0.399438	1	1
Geminicoccaceae	552	2444	11047	31	0.253843	1	1
Geothermobacteraceae	552	1896	11047	28	0.295546	1	1
Gloeobacteraceae	552	2198	11047	36	0.327778	1	1
Gloeocapsaceae	552	1932	11047	21	0.217529	1	1
Gloeomargaritaceae	552	1706	11047	24	0.281538	1	1
Granulosicoccaceae	552	3220	11047	76	0.472349	1	1
GWA2-38-11	552	1629	11047	16	0.196564	1	1
GWA2-52-8	552	1196	11047	6	0.100398	1	1
GWA2-58-10	552	1677	11047	12	0.143203	1	1
GWB1-40-14	552	918	11047	5	0.109002	1	1
GWC2-42-11	552	1306	11047	2	0.0306473	1	1
GWC2-71-9	552	2052	11047	10	0.0975277	1	1
GWD2-39-127	552	1479	11047	15	0.202968	1	1
GWE2-29-8	552	1416	11047	11	0.155466	1	1
GWF2-38-335	552	1711	11047	17	0.19884	1	1
GWF2-57-35	552	1787	11047	28	0.313573	1	1
Halarsenatibacteraceae	552	1615	11047	18	0.223052	1	1
Halofilaceae	552	1914	11047	15	0.156839	1	1
Halorhodospiraceae	552	2178	11047	27	0.248091	1	1
Halothermotrichaceae	552	1670	11047	10	0.119836	1	1
Halothermotrichaceae_A	552	1406	11047	3	0.0427013	1	1
Halothiobacillaceae	552	2112	11047	40	0.379028	1	1
Hepatobacteraceae	552	844	11047	1	0.0237117	1	1
HIMB59	552	1166	11047	0	0	1	1
HO2-48-17	552	864	11047	4	0.0926513	1	1
Holophagaceae	552	2647	11047	49	0.370465	1	1
HTCC5015	552	1679	11047	22	0.262227	1	1
Hydrogenedensaceae	552	1421	11047	9	0.126752	1	1
Hydrogenobaculaceae	552	1313	11047	7	0.106694	1	1
IGHO2-01-FULL-4-A	552	483	11047	0	0	1	1
Ilumatobacteraceae	552	2441	11047	30	0.245957	1	1
IMCC2047	552	1900	11047	22	0.231726	1	1
IMCC26256	552	1361	11047	4	0.0588176	1	1
Inquilinaceae	552	2681	11047	59	0.440413	1	1
Jatrophihabitantaceae	552	2317	11047	34	0.293669	1	1
JdFR-72	552	1303	11047	2	0.0307179	1	1
JdFR-76	552	1526	11047	5	0.0655723	1	1
JdFR-78	552	1460	11047	3	0.0411219	1	1
JdFR-85	552	1534	11047	10	0.130461	1	1
JdFR-86	552	1467	11047	15	0.204629	1	1
JdFR-88	552	1384	11047	5	0.0723001	1	1
JdFR-97	552	1767	11047	8	0.0906064	1	1
Jiangellaceae	552	2439	11047	43	0.352827	1	1
Kangiellaceae	552	2023	11047	37	0.366025	1	1
Kineosporiaceae	552	2842	11047	47	0.330963	1	1
Kiritimatiellaceae	552	1447	11047	18	0.248948	1	1
Kofleriaceae	552	2690	11047	37	0.275267	1	1
Koribacteraceae	552	2244	11047	24	0.214039	1	1
Kribbellaceae	552	2575	11047	45	0.349736	1	1
Kryptoniaceae	552	1692	11047	12	0.141934	1	1
Kyrpidiaceae	552	1817	11047	29	0.31941	1	1
Labraceae	552	2418	11047	51	0.422104	1	1
Leeiaceae	552	1950	11047	8	0.0821033	1	1
Lenti-02	552	1574	11047	17	0.216147	1	1
Lentisphaeraceae	552	1774	11047	27	0.30459	1	1
Leptococcaceae	552	1744	11047	5	0.0573758	1	1
Leptolyngbyaceae_A	552	2655	11047	59	0.444726	1	1
Limnochordaceae	552	1873	11047	18	0.192327	1	1
Litoricolaceae	552	1948	11047	10	0.102735	1	1
Lutibaculaceae	552	2093	11047	13	0.124302	1	1
Magnetospiraceae	552	1952	11047	19	0.194796	1	1
Magnetovibrionaceae	552	1907	11047	16	0.167909	1	1
Marinicellaceae	552	1908	11047	10	0.104888	1	1
Marinisomataceae	552	2251	11047	20	0.177811	1	1
Marinithermaceae	552	1713	11047	12	0.140194	1	1
Massilibacteriaceae	552	1841	11047	22	0.239152	1	1
MB11C04	552	1963	11047	18	0.183509	1	1
MBNT15	552	2207	11047	31	0.281102	1	1
MCWD3	552	1904	11047	18	0.189196	1	1
MedAcidi-G1	552	2269	11047	24	0.211681	1	1
Mesoaciditogaceae	552	1333	11047	14	0.210186	1	1
Methylomirabilaceae	552	1625	11047	18	0.221679	1	1
MLS-C	552	1428	11047	11	0.154159	1	1
MLS-D	552	1484	11047	10	0.134856	1	1
Mor1	552	2009	11047	13	0.1295	1	1
Mucispirillaceae	552	1438	11047	15	0.208755	1	1
NAC60-12	552	2553	11047	50	0.391944	1	1
Nannocystaceae	552	3019	11047	55	0.36459	1	1
NC2-31	552	2198	11047	16	0.145679	1	1
Negativicoccaceae	552	1217	11047	11	0.180887	1	1
Neiellaceae	552	2216	11047	34	0.307054	1	1
Neosynechococcaceae	552	2359	11047	42	0.356309	1	1
NIC37A-2	552	1877	11047	18	0.191917	1	1
Nisaeaceae	552	2032	11047	15	0.147731	1	1
Nitriliruptoraceae	552	1986	11047	10	0.100769	1	1
Nitrococcaceae	552	2577	11047	53	0.411592	1	1
O2-12-FULL-43-9	552	1048	11047	6	0.114576	1	1
O2-12-FULL-45-9	552	1351	11047	15	0.222199	1	1
O2-12-FULL-62-2	552	1669	11047	17	0.203844	1	1
Oceanococcaceae	552	1944	11047	13	0.13383	1	1
OLB16	552	1628	11047	9	0.110635	1	1
OLB7	552	1552	11047	20	0.257895	1	1
Oligoflexaceae	552	2472	11047	41	0.331926	1	1
OPB95	552	1601	11047	22	0.275002	1	1
Oxobacteraceae	552	2380	11047	46	0.3868	1	1
OXYB2-FULL-49-7	552	1513	11047	18	0.238089	1	1
P2-11E	552	1775	11047	22	0.248044	1	1
PCC-7336	552	2042	11047	34	0.333218	1	1
PCC-7407	552	1951	11047	11	0.112834	1	1
Phaeomarinobacteraceae	552	1855	11047	20	0.21577	1	1
Prochlorotrichaceae	552	1972	11047	35	0.355195	1	1
Proteinivoraceae	552	1655	11047	21	0.253937	1	1
Pseudoxanthobacteraceae	552	2114	11047	24	0.227202	1	1
Puniceispirillaceae	552	2089	11047	24	0.229921	1	1
RA	552	1928	11047	18	0.18684	1	1
RAAP-2	552	1748	11047	10	0.114489	1	1
RBG-1	552	1327	11047	5	0.0754057	1	1
RBG-13-43-22	552	1481	11047	10	0.13513	1	1
RBG-13-44-9	552	1769	11047	20	0.22626	1	1
RBG-13-46-9	552	1059	11047	1	0.0188977	1	1
RBG-13-55-18	552	1380	11047	9	0.130517	1	1
RBG-13-65-10	552	1413	11047	6	0.0849795	1	1
RBG-13-66-14	552	1015	11047	7	0.138018	1	1
RBG-16-43-9	552	1148	11047	0	0	1	1
RBG-16-54-18	552	1711	11047	21	0.245626	1	1
RBG-16-55-9	552	1139	11047	9	0.158134	1	1
RBG-16-57-12	552	1463	11047	11	0.150471	1	1
RBG-16-60-22	552	1592	11047	15	0.188562	1	1
RBG-16-64-13	552	1446	11047	10	0.1384	1	1
RBG-16-64-22	552	1452	11047	14	0.19296	1	1
RBG-16-64-43	552	1097	11047	1	0.0182431	1	1
RBG-16-67-19	552	1551	11047	3	0.0387092	1	1
RBG-16-68-14	552	1229	11047	12	0.195405	1	1
RBG-16-70-10	552	1286	11047	1	0.015562	1	1
RBG-16-71-46	552	1662	11047	13	0.156537	1	1
Rhodothermaceae	552	1908	11047	27	0.283198	1	1
RS24	552	1759	11047	12	0.136528	1	1
Rubeoparvulaceae	552	1759	11047	19	0.216169	1	1
Rubidibacteraceae	552	2245	11047	42	0.374402	1	1
Rubrobacteraceae	552	2027	11047	29	0.286319	1	1
S15-B10	552	1744	11047	5	0.0573758	1	1
S36-B12	552	1967	11047	21	0.213659	1	1
S7086C20	552	1485	11047	10	0.134766	1	1
Salinibacteraceae	552	2074	11047	32	0.308778	1	1
Salinispiraceae	552	1866	11047	29	0.311022	1	1
Salinivirgaceae	552	2151	11047	39	0.362852	1	1
Sandaracinaceae	552	2750	11047	51	0.371144	1	1
SAR86	552	1229	11047	8	0.13027	1	1
SC-I-84	552	1452	11047	17	0.234308	1	1
SCGC-AAA003-L08	552	903	11047	1	0.0221624	1	1
SCN-69-37	552	1857	11047	28	0.301753	1	1
SG-bin7	552	1532	11047	7	0.0914418	1	1
SG8-11	552	2278	11047	24	0.210845	1	1
SG8-38	552	2380	11047	15	0.12613	1	1
SL26	552	1954	11047	14	0.143387	1	1
SM1-40	552	1441	11047	13	0.180545	1	1
SM1-73	552	1443	11047	10	0.138688	1	1
SM23-28-2	552	1402	11047	3	0.0428231	1	1
SM23-30	552	1501	11047	18	0.239992	1	1
SM23-32	552	1160	11047	5	0.0862616	1	1
SM23-42	552	1607	11047	9	0.112081	1	1
SM23-61	552	1694	11047	6	0.0708832	1	1
SM23-62	552	2047	11047	12	0.117319	1	1
SM23-73-2	552	1250	11047	3	0.0480304	1	1
SM23-81	552	1440	11047	7	0.0972839	1	1
Solirubrobacteraceae	552	2868	11047	62	0.432631	1	1
Spirochaetaceae_A	552	1494	11047	8	0.107163	1	1
Sporichthyaceae	552	1889	11047	18	0.190698	1	1
SSS58A	552	1568	11047	13	0.165921	1	1
Steroidobacteraceae	552	2649	11047	41	0.309747	1	1
Streptomycetaceae_A	552	1988	11047	28	0.281869	1	1
Succinispiraceae	552	1491	11047	7	0.0939562	1	1
Sulfurivirgaceae	552	1413	11047	3	0.0424898	1	1
Symbiobacteriaceae	552	1786	11047	15	0.16808	1	1
Synechococcaceae	552	1732	11047	13	0.150211	1	1
Syntrophothermaceae	552	1540	11047	15	0.194929	1	1
TCS52	552	955	11047	1	0.0209557	1	1
Terasakiellaceae	552	2137	11047	23	0.215392	1	1
TF	552	1988	11047	34	0.342269	1	1
Thermaerobacteraceae	552	1711	11047	21	0.245626	1	1
Thermoanaerobaculaceae	552	1829	11047	22	0.240721	1	1
Thermobaculaceae	552	1588	11047	13	0.163832	1	1
Thermodesulfatatoraceae	552	1649	11047	24	0.29127	1	1
Thermodesulfobiaceae	552	1333	11047	4	0.0600531	1	1
Thermodesulforhabdaceae	552	1609	11047	15	0.186569	1	1
Thermoflexaceae	552	1583	11047	9	0.11378	1	1
Thermoleophilaceae	552	1348	11047	7	0.103923	1	1
Thermomicrobiaceae	552	2217	11047	42	0.379131	1	1
Thermonemataceae	552	1980	11047	34	0.343652	1	1
Thermopetrobacteraceae	552	1649	11047	7	0.0849538	1	1
Thermosinaceae	552	2241	11047	30	0.267907	1	1
Thermosulfidibacteraceae	552	1410	11047	2	0.0283868	1	1
Thermotogaceae	552	1809	11047	17	0.188068	1	1
Thermovenabulaceae	552	1974	11047	24	0.243315	1	1
Thiohalomonadaceae	552	2223	11047	37	0.333095	1	1
Thiohalorhabdaceae	552	1801	11047	15	0.16668	1	1
Tindalliaceae	552	1774	11047	27	0.30459	1	1
TK06	552	1699	11047	13	0.153128	1	1
TMED109	552	1066	11047	0	0	1	1
TMED112	552	959	11047	1	0.0208683	1	1
TMED113	552	851	11047	0	0	1	1
TMED127	552	1389	11047	4	0.0576319	1	1
TMED161	552	828	11047	3	0.0725097	1	1
TMED25	552	1299	11047	0	0	1	1
TMED26	552	1607	11047	0	0	1	1
TMED6	552	1055	11047	0	0	1	1
TMED62	552	1227	11047	2	0.0326205	1	1
Trueperaceae	552	1780	11047	14	0.157403	1	1
UBA10029	552	1591	11047	16	0.201259	1	1
UBA10030	552	2177	11047	33	0.303362	1	1
UBA10066	552	1325	11047	4	0.0604156	1	1
UBA10183	552	1280	11047	13	0.203254	1	1
UBA10197	552	624	11047	0	0	1	1
UBA10199	552	1523	11047	16	0.210245	1	1
UBA10324	552	1204	11047	3	0.0498655	1	1
UBA10329	552	1382	11047	11	0.159291	1	1
UBA10348	552	1528	11047	4	0.0523892	1	1
UBA10353	552	1504	11047	6	0.0798378	1	1
UBA10428	552	1504	11047	13	0.172982	1	1
UBA10449	552	1943	11047	12	0.123599	1	1
UBA10450	552	1856	11047	14	0.150958	1	1
UBA1062	552	1983	11047	26	0.262395	1	1
UBA10626	552	1617	11047	23	0.284658	1	1
UBA1063	552	1191	11047	5	0.0840163	1	1
UBA10806	552	1788	11047	27	0.302205	1	1
UBA10936	552	1534	11047	20	0.260922	1	1
UBA1096	552	1695	11047	17	0.200717	1	1
UBA10988	552	1439	11047	19	0.26424	1	1
UBA1100	552	1736	11047	4	0.0461122	1	1
UBA11029	552	1758	11047	24	0.273211	1	1
UBA11051	552	1604	11047	24	0.299442	1	1
UBA11073	552	1064	11047	2	0.0376178	1	1
UBA11136	552	942	11047	1	0.0212449	1	1
UBA11138	552	1932	11047	25	0.258963	1	1
UBA11198	552	2083	11047	38	0.36509	1	1
UBA11236	552	1114	11047	4	0.0718588	1	1
UBA1127	552	1080	11047	3	0.0555908	1	1
UBA11320	552	1721	11047	6	0.0697711	1	1
UBA11346	552	1454	11047	18	0.24775	1	1
UBA1135	552	1406	11047	2	0.0284675	1	1
UBA11373	552	1697	11047	8	0.0943438	1	1
UBA1146	552	1636	11047	15	0.18349	1	1
UBA1149	552	1324	11047	0	0	1	1
UBA1151	552	1752	11047	19	0.217033	1	1
UBA11534	552	1168	11047	9	0.154207	1	1
UBA11579	552	1294	11047	1	0.0154658	1	1
UBA1161	552	1969	11047	30	0.304916	1	1
UBA11654	552	1455	11047	7	0.0962809	1	1
UBA11657	552	1422	11047	6	0.0844417	1	1
UBA1172	552	1579	11047	7	0.0887199	1	1
UBA11858	552	1762	11047	7	0.0795055	1	1
UBA11865	552	1484	11047	6	0.0809138	1	1
UBA11872	552	1226	11047	2	0.0326471	1	1
UBA12015	552	1435	11047	2	0.0278922	1	1
UBA12018	552	1494	11047	11	0.147349	1	1
UBA12059	552	2069	11047	37	0.357887	1	1
UBA12135	552	1605	11047	17	0.211972	1	1
UBA12170	552	1559	11047	10	0.128369	1	1
UBA12178	552	1344	11047	6	0.0893423	1	1
UBA12225	552	1531	11047	11	0.143788	1	1
UBA12247	552	1538	11047	15	0.195182	1	1
UBA12295	552	1768	11047	4	0.0452776	1	1
UBA12318	552	1124	11047	7	0.124634	1	1
UBA12327	552	1168	11047	2	0.0342683	1	1
UBA1238	552	1403	11047	16	0.228227	1	1
UBA12470	552	1012	11047	5	0.0988769	1	1
UBA12481	552	1758	11047	10	0.113838	1	1
UBA12508	552	910	11047	5	0.10996	1	1
UBA12532	552	1061	11047	4	0.0754484	1	1
UBA1257	552	983	11047	3	0.0610763	1	1
UBA1268	552	1949	11047	24	0.246436	1	1
UBA1318	552	1579	11047	7	0.0887199	1	1
UBA1319	552	1791	11047	24	0.268177	1	1
UBA1321	552	1530	11047	18	0.235443	1	1
UBA1384	552	514	11047	0	0	1	1
UBA1390	552	1715	11047	26	0.303399	1	1
UBA1398	552	1519	11047	18	0.237148	1	1
UBA1400	552	722	11047	1	0.0277184	1	1
UBA1402	552	1751	11047	22	0.251444	1	1
UBA1414	552	1479	11047	10	0.135312	1	1
UBA1429	552	1770	11047	24	0.271358	1	1
UBA1431	552	1162	11047	3	0.0516679	1	1
UBA1439	552	1313	11047	6	0.0914517	1	1
UBA1444	552	1604	11047	21	0.262011	1	1
UBA1532	552	1759	11047	4	0.0455092	1	1
UBA1551	552	1315	11047	7	0.106531	1	1
UBA1609	552	1887	11047	18	0.1909	1	1
UBA1671	552	2221	11047	26	0.234277	1	1
UBA1750	552	1793	11047	28	0.312524	1	1
UBA1820	552	1222	11047	6	0.0982619	1	1
UBA1845	552	1794	11047	25	0.278884	1	1
UBA1859	552	1052	11047	1	0.0190235	1	1
UBA1874	552	1271	11047	5	0.0787281	1	1
UBA1908	552	1152	11047	5	0.0868606	1	1
UBA1977	552	1178	11047	3	0.0509661	1	1
UBA2024	552	1771	11047	10	0.113002	1	1
UBA2029	552	1604	11047	17	0.212104	1	1
UBA2128	552	1142	11047	4	0.070097	1	1
UBA2135	552	546	11047	0	0	1	1
UBA2136	552	1247	11047	7	0.112341	1	1
UBA2162	552	986	11047	1	0.0202968	1	1
UBA2165	552	1924	11047	7	0.0728112	1	1
UBA2166	552	1306	11047	3	0.0459709	1	1
UBA2175	552	1290	11047	10	0.155137	1	1
UBA2192	552	1956	11047	29	0.296712	1	1
UBA2199	552	1926	11047	17	0.176644	1	1
UBA2201	552	1574	11047	16	0.203433	1	1
UBA2214	552	2045	11047	28	0.274012	1	1
UBA2224	552	2060	11047	34	0.330306	1	1
UBA2233	552	1337	11047	11	0.164652	1	1
UBA2241	552	1802	11047	29	0.322069	1	1
UBA2242	552	1478	11047	7	0.0947827	1	1
UBA2245	552	1776	11047	29	0.326784	1	1
UBA2251	552	1555	11047	16	0.205918	1	1
UBA2255	552	1377	11047	6	0.0872012	1	1
UBA2294	552	1464	11047	11	0.150369	1	1
UBA2361	552	1317	11047	3	0.045587	1	1
UBA2382	552	1559	11047	11	0.141206	1	1
UBA2386	552	1578	11047	13	0.16487	1	1
UBA2394	552	1332	11047	4	0.0600981	1	1
UBA2411	552	1863	11047	21	0.225586	1	1
UBA2428	552	1422	11047	6	0.0844417	1	1
UBA2466	552	1488	11047	9	0.121044	1	1
UBA2562	552	1687	11047	12	0.142355	1	1
UBA2565	552	1446	11047	14	0.19376	1	1
UBA2593	552	964	11047	1	0.02076	1	1
UBA2594	552	1142	11047	4	0.070097	1	1
UBA2595	552	1201	11047	1	0.0166633	1	1
UBA2598	552	1503	11047	7	0.0932061	1	1
UBA2766	552	1507	11047	3	0.0398394	1	1
UBA2770	552	1568	11047	3	0.0382896	1	1
UBA2774	552	1707	11047	7	0.0820672	1	1
UBA2777	552	1092	11047	7	0.128286	1	1
UBA2796	552	1596	11047	23	0.288403	1	1
UBA2962	552	1144	11047	4	0.0699744	1	1
UBA2963	552	1169	11047	2	0.034239	1	1
UBA2964	552	1732	11047	4	0.0462187	1	1
UBA2966	552	1689	11047	4	0.0473953	1	1
UBA2968	552	2035	11047	15	0.147514	1	1
UBA2979	552	1357	11047	4	0.058991	1	1
UBA2985	552	972	11047	0	0	1	1
UBA2991	552	1152	11047	0	0	1	1
UBA2995	552	1389	11047	0	0	1	1
UBA2998	552	1684	11047	7	0.0831881	1	1
UBA3015	552	1463	11047	4	0.0547168	1	1
UBA3054	552	866	11047	2	0.0462187	1	1
UBA3065	552	1488	11047	10	0.134494	1	1
UBA3067	552	1847	11047	16	0.173364	1	1
UBA3071	552	1274	11047	13	0.204211	1	1
UBA3072	552	1197	11047	12	0.200628	1	1
UBA3085	552	1228	11047	7	0.114079	1	1
UBA3086	552	1202	11047	4	0.0665979	1	1
UBA3088	552	1028	11047	2	0.0389352	1	1
UBA3123	552	1399	11047	0	0	1	1
UBA3254	552	1470	11047	8	0.108913	1	1
UBA3495	552	1772	11047	15	0.169408	1	1
UBA3496	552	1269	11047	0	0	1	1
UBA3505	552	1368	11047	2	0.0292583	1	1
UBA3531	552	551	11047	0	0	1	1
UBA3532	552	1985	11047	26	0.262131	1	1
UBA3534	552	1174	11047	7	0.119326	1	1
UBA3561	552	1430	11047	9	0.125954	1	1
UBA3569	552	1513	11047	6	0.0793629	1	1
UBA3575	552	1533	11047	8	0.104437	1	1
UBA3920	552	1268	11047	11	0.173612	1	1
UBA3940	552	1570	11047	12	0.152963	1	1
UBA3941	552	1314	11047	4	0.0609214	1	1
UBA3943	552	1442	11047	2	0.0277568	1	1
UBA4085	552	1861	11047	27	0.290351	1	1
UBA4093	552	1730	11047	26	0.300769	1	1
UBA4142	552	1733	11047	21	0.242508	1	1
UBA4149	552	2083	11047	23	0.220975	1	1
UBA4151	552	1524	11047	0	0	1	1
UBA4181	552	1448	11047	11	0.15203	1	1
UBA4427	552	2066	11047	15	0.1453	1	1
UBA4473	552	766	11047	1	0.0261262	1	1
UBA4486	552	2633	11047	50	0.380036	1	1
UBA4575	552	1432	11047	0	0	1	1
UBA4656	552	1927	11047	11	0.114239	1	1
UBA4660	552	1286	11047	3	0.0466859	1	1
UBA4661	552	1964	11047	28	0.285313	1	1
UBA4738	552	1727	11047	27	0.312879	1	1
UBA4744	552	1579	11047	3	0.0380228	1	1
UBA4765	552	1819	11047	10	0.11002	1	1
UBA4778	552	1613	11047	24	0.297771	1	1
UBA4802	552	1512	11047	10	0.132359	1	1
UBA4811	552	1709	11047	21	0.245914	1	1
UBA4820	552	1330	11047	14	0.21066	1	1
UBA4882	552	1579	11047	18	0.228137	1	1
UBA4997	552	1230	11047	4	0.0650819	1	1
UBA5066	552	1784	11047	21	0.235575	1	1
UBA5070	552	1534	11047	14	0.182645	1	1
UBA5072	552	1728	11047	3	0.0347442	1	1
UBA5184	552	1289	11047	5	0.0776287	1	1
UBA5214	552	1342	11047	16	0.238601	1	1
UBA5301	552	1339	11047	3	0.044838	1	1
UBA5335	552	1717	11047	4	0.0466224	1	1
UBA5342	552	1660	11047	22	0.265228	1	1
UBA5359	552	1315	11047	11	0.167406	1	1
UBA5368	552	1503	11047	4	0.0532606	1	1
UBA5377	552	1595	11047	13	0.163113	1	1
UBA5435	552	1540	11047	18	0.233914	1	1
UBA5500	552	1418	11047	14	0.197586	1	1
UBA5518	552	2033	11047	19	0.187034	1	1
UBA5542	552	909	11047	2	0.0440323	1	1
UBA5704	552	2076	11047	29	0.279561	1	1
UBA5734	552	1924	11047	21	0.218434	1	1
UBA5745	552	1617	11047	22	0.272281	1	1
UBA5754	552	1298	11047	9	0.138763	1	1
UBA5755	552	1221	11047	7	0.114733	1	1
UBA5767	552	1369	11047	8	0.116948	1	1
UBA5794	552	1911	11047	15	0.157085	1	1
UBA5859	552	1792	11047	5	0.055839	1	1
UBA5862	552	1769	11047	2	0.022626	1	1
UBA5962	552	1388	11047	12	0.17302	1	1
UBA5976	552	1026	11047	0	0	1	1
UBA6002	552	1536	11047	17	0.221495	1	1
UBA6080	552	1363	11047	13	0.190877	1	1
UBA6092	552	1640	11047	19	0.231854	1	1
UBA6098	552	1256	11047	12	0.191204	1	1
UBA6109	552	1797	11047	28	0.311828	1	1
UBA6215	552	1352	11047	13	0.19243	1	1
UBA6252	552	1776	11047	20	0.225368	1	1
UBA6262	552	1255	11047	9	0.143517	1	1
UBA6265	552	1332	11047	6	0.0901472	1	1
UBA6266	552	1195	11047	1	0.016747	1	1
UBA644	552	1047	11047	2	0.0382286	1	1
UBA6492	552	1537	11047	0	0	1	1
UBA6522	552	1664	11047	10	0.120269	1	1
UBA6594	552	904	11047	1	0.0221379	1	1
UBA6595	552	981	11047	3	0.0612009	1	1
UBA6615	552	1546	11047	11	0.142393	1	1
UBA6623	552	1106	11047	2	0.0361893	1	1
UBA6624	552	959	11047	1	0.0208683	1	1
UBA6663	552	2061	11047	16	0.155363	1	1
UBA6668	552	1534	11047	8	0.104369	1	1
UBA6769	552	1448	11047	3	0.0414627	1	1
UBA6821	552	1394	11047	8	0.11485	1	1
UBA6902	552	1862	11047	7	0.0752356	1	1
UBA6906	552	1873	11047	4	0.0427393	1	1
UBA6910	552	1870	11047	10	0.10702	1	1
UBA6911	552	1871	11047	9	0.0962662	1	1
UBA6915	552	1842	11047	13	0.14124	1	1
UBA6919	552	1627	11047	14	0.172205	1	1
UBA6926	552	977	11047	0	0	1	1
UBA6927	552	1022	11047	3	0.0587456	1	1
UBA6930	552	1299	11047	1	0.0154062	1	1
UBA6940	552	1900	11047	20	0.21066	1	1
UBA6952	552	964	11047	0	0	1	1
UBA6960	552	2238	11047	34	0.304035	1	1
UBA7239	552	1651	11047	3	0.0363647	1	1
UBA727	552	2170	11047	26	0.239783	1	1
UBA729	552	860	11047	1	0.0232706	1	1
UBA7326	552	1344	11047	5	0.0744519	1	1
UBA7332	552	1597	11047	16	0.200503	1	1
UBA7366	552	1294	11047	9	0.139192	1	1
UBA7415	552	2108	11047	17	0.161393	1	1
UBA7430	552	1224	11047	0	0	1	1
UBA7434	552	1932	11047	6	0.0621512	1	1
UBA7526	552	947	11047	1	0.0211327	1	1
UBA7541	552	2461	11047	48	0.390333	1	1
UBA7656	552	2179	11047	34	0.312268	1	1
UBA7662	552	1554	11047	16	0.206051	1	1
UBA7691	552	1979	11047	27	0.273038	1	1
UBA7694	552	1744	11047	25	0.286879	1	1
UBA7701	552	1796	11047	20	0.222858	1	1
UBA7702	552	1486	11047	16	0.21548	1	1
UBA7883	552	1297	11047	2	0.03086	1	1
UBA7887	552	1695	11047	4	0.0472276	1	1
UBA7893	552	1663	11047	7	0.0842386	1	1
UBA7916	552	954	11047	2	0.0419553	1	1
UBA7937	552	1454	11047	15	0.206458	1	1
UBA796	552	1829	11047	7	0.0765931	1	1
UBA7985	552	1493	11047	4	0.0536174	1	1
UBA8108	552	1547	11047	6	0.0776187	1	1
UBA8124	552	989	11047	7	0.141647	1	1
UBA8139	552	2051	11047	22	0.214666	1	1
UBA8153	552	1216	11047	8	0.131662	1	1
UBA8154	552	1425	11047	11	0.154484	1	1
UBA8156	552	1403	11047	7	0.0998494	1	1
UBA817	552	1105	11047	6	0.108666	1	1
UBA8228	552	1494	11047	4	0.0535815	1	1
UBA823	552	1868	11047	11	0.117848	1	1
UBA8231	552	1953	11047	9	0.0922243	1	1
UBA8240	552	1629	11047	6	0.0737115	1	1
UBA8248	552	1861	11047	26	0.279597	1	1
UBA8260	552	1397	11047	9	0.128929	1	1
UBA828	552	1131	11047	1	0.0176947	1	1
UBA830	552	1647	11047	4	0.048604	1	1
UBA8317	552	1432	11047	2	0.0279507	1	1
UBA8346	552	2223	11047	42	0.378107	1	1
UBA8366	552	1899	11047	5	0.0526927	1	1
UBA8399	552	1587	11047	15	0.189156	1	1
UBA840	552	1695	11047	12	0.141683	1	1
UBA8401	552	1494	11047	9	0.120558	1	1
UBA841	552	1203	11047	7	0.11645	1	1
UBA8438	552	1995	11047	17	0.170534	1	1
UBA8465	552	2341	11047	47	0.401792	1	1
UBA8468	552	998	11047	5	0.100264	1	1
UBA8477	552	1619	11047	8	0.0988891	1	1
UBA8481	552	1404	11047	11	0.156795	1	1
UBA8522	552	1515	11047	7	0.0924678	1	1
UBA8524	552	1549	11047	14	0.180876	1	1
UBA8530	552	1549	11047	10	0.129197	1	1
UBA8558	552	1037	11047	3	0.0578959	1	1
UBA8649	552	1240	11047	11	0.177532	1	1
UBA8742	552	1837	11047	18	0.196096	1	1
UBA8898	552	1785	11047	16	0.179385	1	1
UBA890	552	1616	11047	18	0.222914	1	1
UBA8901	552	1316	11047	8	0.121658	1	1
UBA8921	552	1220	11047	12	0.196846	1	1
UBA8958	552	1563	11047	18	0.230472	1	1
UBA8987	552	1112	11047	8	0.143976	1	1
UBA9042	552	1303	11047	1	0.0153589	1	1
UBA9087	552	831	11047	0	0	1	1
UBA9088	552	1018	11047	7	0.137612	1	1
UBA9089	552	981	11047	2	0.0408006	1	1
UBA9160	552	1802	11047	8	0.0888465	1	1
UBA9214	552	1445	11047	4	0.0553984	1	1
UBA9216	552	1583	11047	14	0.176991	1	1
UBA9217	552	2319	11047	34	0.293416	1	1
UBA9219	552	901	11047	1	0.0222116	1	1
UBA923	552	1387	11047	4	0.057715	1	1
UBA9290	552	743	11047	1	0.026935	1	1
UBA9312	552	1453	11047	19	0.261694	1	1
UBA9320	552	2055	11047	36	0.350587	1	1
UBA953	552	1443	11047	6	0.0832128	1	1
UBA9547	552	1132	11047	8	0.141432	1	1
UBA955	552	1624	11047	24	0.295754	1	1
UBA9615	552	1807	11047	6	0.0664505	1	1
UBA9662	552	1862	11047	5	0.0537397	1	1
UBA9673	552	1399	11047	13	0.185965	1	1
UBA9690	552	1933	11047	17	0.176004	1	1
UBA994	552	1673	11047	15	0.179432	1	1
UBA998	552	1751	11047	27	0.308591	1	1
UBA9980	552	1809	11047	27	0.298697	1	1
UBA999	552	1630	11047	14	0.171888	1	1
UJ101	552	1585	11047	7	0.0883841	1	1
UKL13-2	552	2424	11047	39	0.321986	1	1
UTPRO1	552	1707	11047	13	0.152411	1	1
Vampirovibrionaceae	552	1495	11047	20	0.267728	1	1
Verruc-01	552	1897	11047	23	0.242642	1	1
Vulgatibacteraceae	552	1798	11047	13	0.144697	1	1
Waddliaceae	552	1242	11047	9	0.145019	1	1
WCHB1-27	552	1674	11047	13	0.155415	1	1
Wenzhouxiangellaceae	552	1875	11047	11	0.117408	1	1
WO2-01-48-18	552	687	11047	1	0.0291305	1	1
WO2-38-22	552	765	11047	1	0.0261604	1	1
Xiphinematobacteraceae	552	797	11047	0	0	1	1
XYA12-FULL-58-9	552	1959	11047	35	0.357552	1	1
XYA2-FULL-39-19	552	1535	11047	21	0.273789	1	1
XYB2-FULL-48-7	552	1403	11047	15	0.213963	1	1
XYC2-FULL-37-10	552	1297	11047	13	0.20059	1	1
XYC2-FULL-46-14	552	1169	11047	7	0.119836	1	1
YA12-FULL-60-10	552	1612	11047	23	0.285541	1	1
YEK0313	552	2498	11047	29	0.232333	1	1
ZOR0009	552	1766	11047	13	0.147319	1	1

## Sheet: Order
Taxonomic rank enrichment of homoplasic Pfam annotations
rank	total_pfam_set_counts	total_taxon_counts	total_counts	success_in_sample	fold_enrichment	p	BH_q
Enterobacterales	552	6718	11047	498	1.48352	6.34033e-57	4.66014e-54
Betaproteobacteriales	552	6501	11047	490	1.50842	9.67219e-57	7.10906e-54
Pseudomonadales	552	6510	11047	490	1.50633	1.73048e-56	1.2719e-53
Xanthomonadales	552	4939	11047	387	1.56811	3.67483e-35	2.701e-32
Methylococcales	552	4435	11047	357	1.61094	7.75087e-33	5.69689e-30
Oscillospirales	552	4571	11047	355	1.55426	7.27504e-29	5.34716e-26
Sphingomonadales	552	4702	11047	356	1.51521	1.66554e-26	1.22417e-23
Lachnospirales	552	5134	11047	377	1.46957	2.23711e-26	1.64427e-23
Rhizobiales	552	5588	11047	397	1.4218	1.04359e-25	7.6704e-23
Rhodobacterales	552	4895	11047	359	1.46773	7.58039e-24	5.57159e-21
Desulfovibrionales	552	4167	11047	311	1.49363	7.23159e-20	5.31522e-17
Bacteroidales	552	5267	11047	364	1.38307	5.87334e-19	4.3169e-16
Clostridiales	552	4497	11047	324	1.44187	1.88081e-18	1.38239e-15
Acetobacterales	552	4146	11047	300	1.4481	1.41971e-16	1.04348e-13
Peptostreptococcales	552	4181	11047	296	1.41683	8.75397e-15	6.43417e-12
Tissierellales	552	3999	11047	286	1.43126	1.16109e-14	8.53401e-12
Bacillales	552	5637	11047	368	1.30649	1.8413e-14	1.35335e-11
Paenibacillales	552	4848	11047	329	1.35812	2.05439e-14	1.50998e-11
Lactobacillales	552	4450	11047	307	1.38065	6.47448e-14	4.75874e-11
Caulobacterales	552	4478	11047	308	1.37649	8.66408e-14	6.3681e-11
Campylobacterales	552	3907	11047	274	1.4035	1.2406e-12	9.11844e-10
Flavobacteriales	552	5492	11047	351	1.27903	1.18735e-11	8.72702e-09
Actinomycetales	552	4910	11047	318	1.29614	1.32783e-10	9.75955e-08
Desulfotomaculales	552	3460	11047	240	1.38816	4.89496e-10	3.5978e-07
Chitinophagales	552	4599	11047	299	1.30111	7.89496e-10	5.80279e-07
Ectothiorhodospirales	552	3445	11047	238	1.38259	9.51005e-10	6.98989e-07
Corynebacteriales	552	5265	11047	332	1.26196	1.05609e-09	7.76226e-07
Cytophagales	552	4852	11047	309	1.27451	3.6132e-09	2.6557e-06
Erysipelotrichales	552	3497	11047	238	1.36203	4.36295e-09	3.20677e-06
Selenomonadales	552	3282	11047	224	1.36589	1.52392e-08	1.12008e-05
Chromatiales	552	4136	11047	269	1.3016	1.87612e-08	1.37895e-05
Desulfitobacteriales	552	3534	11047	237	1.34211	2.06127e-08	1.51503e-05
Nostocales	552	4561	11047	290	1.27246	3.00598e-08	2.2094e-05
Veillonellales	552	2725	11047	190	1.39538	8.76373e-08	6.44134e-05
Geobacterales	552	3492	11047	228	1.30667	5.37692e-07	0.000395204
Thiomicrospirales	552	3136	11047	208	1.32737	7.99866e-07	0.000587902
Acetivibrionales	552	3478	11047	226	1.30042	9.48596e-07	0.000697218
Sphingobacteriales	552	4046	11047	255	1.2613	1.42841e-06	0.00104988
Treponematales	552	3648	11047	230	1.26176	8.08471e-06	0.00594226
Desulfobulbales	552	3806	11047	236	1.24093	2.01201e-05	0.0147883
Rhodospirillales	552	4076	11047	249	1.22256	3.01139e-05	0.0221337
Nitrosococcales	552	3216	11047	203	1.26324	4.07728e-05	0.029968
Coriobacteriales	552	3147	11047	199	1.2655	4.60424e-05	0.0338412
Desulfobacterales	552	4161	11047	252	1.21202	5.0468e-05	0.037094
Gastranaerophilales	552	2350	11047	155	1.31999	6.15778e-05	0.0452597
Streptomycetales	552	4582	11047	266	1.1618	0.000636419	0.467768
Fibrobacterales	552	2476	11047	154	1.24473	0.0011399	0.837827
Fusobacteriales	552	3098	11047	187	1.208	0.00121076	0.889906
Syntrophales	552	3573	11047	210	1.17623	0.00213088	1
TANB77	552	2086	11047	128	1.22801	0.00550782	1
Azospirillales	552	3976	11047	227	1.14258	0.0059816	1
Staphylococcales	552	3096	11047	181	1.16999	0.00661436	1
Synergistales	552	2909	11047	169	1.16265	0.0116945	1
RF39	552	1931	11047	117	1.21258	0.0119961	1
Desulfuromonadales	552	3580	11047	202	1.12921	0.018115	1
Acidithiobacillales	552	2575	11047	147	1.14247	0.0341225	1
UBA1784	552	2872	11047	162	1.12885	0.0378304	1
Christensenellales	552	3280	11047	181	1.10436	0.057206	1
Nitrospirales	552	3185	11047	175	1.0996	0.0703693	1
UBA9983	552	2443	11047	136	1.11409	0.0800605	1
Deinococcales	552	3414	11047	184	1.0786	0.111737	1
Eubacteriales	552	3023	11047	164	1.0857	0.111989	1
Verrucomicrobiales	552	3791	11047	203	1.07164	0.115	1
Syntrophomonadales	552	2804	11047	151	1.07772	0.148732	1
Brevibacillales	552	3393	11047	181	1.06758	0.149893	1
RF32	552	2097	11047	114	1.08796	0.165694	1
SG8-4	552	3137	11047	166	1.05901	0.197921	1
Sphaerochaetales	552	2491	11047	133	1.06852	0.200027	1
CAG-41	552	2316	11047	124	1.07149	0.201361	1
4C28d-15	552	2390	11047	127	1.06344	0.225326	1
Alicyclobacillales	552	2921	11047	154	1.0551	0.226659	1
Anaerolineales	552	3830	11047	198	1.0346	0.286207	1
Gemmatales	552	2910	11047	151	1.03846	0.305025	1
Brocadiales	552	2714	11047	141	1.03972	0.308043	1
RFN20	552	2284	11047	119	1.04269	0.316048	1
Streptosporangiales	552	3944	11047	202	1.02499	0.342179	1
Thermodesulfovibrionales	552	3030	11047	155	1.02375	0.37866	1
Propionibacteriales	552	4145	11047	211	1.01874	0.379047	1
Pirellulales	552	3892	11047	198	1.01812	0.389708	1
Syntrophorhabdales	552	2644	11047	135	1.02183	0.400733	1
RFP12	552	2133	11047	108	1.0133	0.455577	1
Opitutales	552	3913	11047	197	1.00754	0.463	1
Acidaminococcales	552	2462	11047	123	0.999821	0.518365	1
Cardiobacteriales	552	2711	11047	134	0.989192	0.576058	1
Thiotrichales	552	3228	11047	159	0.985755	0.603738	1
Acidobacteriales	552	3475	11047	170	0.979038	0.649818	1
Mariprofundales	552	2528	11047	123	0.973718	0.651686	1
Competibacterales	552	2877	11047	139	0.966897	0.697768	1
Rickettsiales	552	2414	11047	116	0.96167	0.703681	1
Mycoplasmatales	552	1683	11047	80	0.951286	0.708752	1
Legionellales	552	3131	11047	151	0.96516	0.716457	1
Saccharofermentanales	552	2974	11047	142	0.955548	0.756796	1
Saccharimonadales	552	1778	11047	83	0.934225	0.772941	1
Sporomusales	552	2966	11047	141	0.951378	0.775287	1
Parvibaculales	552	2860	11047	135	0.944655	0.798477	1
Nevskiales	552	3663	11047	173	0.94518	0.835689	1
Pseudanabaenales	552	2749	11047	127	0.924558	0.864092	1
Francisellales	552	2171	11047	99	0.9126	0.864148	1
Aneurinibacillales	552	3057	11047	142	0.929604	0.864306	1
Leptospirales	552	2876	11047	133	0.925482	0.868072	1
Moranbacterales	552	1733	11047	76	0.877648	0.910315	1
Acholeplasmatales	552	2246	11047	100	0.891037	0.917822	1
Micavibrionales	552	2954	11047	134	0.90782	0.919043	1
Desulfatiglanales	552	2638	11047	117	0.887598	0.943105	1
Elusimicrobiales	552	2399	11047	105	0.87592	0.949944	1
Chlorobiales	552	2735	11047	121	0.885387	0.950443	1
Frankiales	552	2902	11047	128	0.88271	0.960165	1
Deferribacterales	552	2801	11047	123	0.878815	0.961579	1
Exiguobacterales	552	2510	11047	109	0.869077	0.962693	1
Paceibacterales	552	1753	11047	73	0.833386	0.966704	1
Peptococcales	552	2647	11047	115	0.869459	0.966933	1
Syntrophobacterales	552	2920	11047	128	0.877268	0.967148	1
AqS3	552	1297	11047	51	0.786929	0.976692	1
Petrotogales	552	2488	11047	106	0.85263	0.976954	1
Pyrinomonadales	552	3215	11047	140	0.87147	0.979996	1
Phormidesmiales	552	3063	11047	132	0.862447	0.983284	1
BD1-5	552	1325	11047	51	0.770299	0.985055	1
Synechococcales_A	552	2884	11047	123	0.853523	0.985246	1
Phycisphaerales	552	3189	11047	137	0.859748	0.987048	1
Myxococcales	552	4159	11047	183	0.880577	0.98921	1
Thermoanaerobacterales	552	2420	11047	100	0.82697	0.989341	1
Ignavibacteriales	552	3016	11047	128	0.849345	0.98942	1
Chloroflexales	552	3154	11047	133	0.843908	0.993062	1
Spirochaetales	552	3222	11047	135	0.83852	0.995093	1
UBA3830	552	730	11047	23	0.630537	0.995325	1
Kapabacteriales	552	2782	11047	113	0.81288	0.99672	1
Dehalococcoidales	552	2246	11047	88	0.784112	0.997027	1
UBA5158	552	2195	11047	85	0.774979	0.99767	1
UBA101185	552	1270	11047	44	0.693353	0.997837	1
Isosphaerales	552	2789	11047	112	0.803664	0.997869	1
Babeliales	552	1410	11047	49	0.695476	0.998643	1
Kiloniellales	552	3259	11047	132	0.810578	0.998875	1
Leptospirillales	552	1676	11047	60	0.716444	0.998915	1
Uhrbacterales	552	1677	11047	60	0.716017	0.998936	1
Balneolales	552	2868	11047	113	0.788505	0.999148	1
Caldicoprobacterales	552	2415	11047	92	0.762388	0.999236	1
Magnetococcales	552	2286	11047	86	0.752883	0.999289	1
Propionisporales	552	2707	11047	105	0.776258	0.999315	1
Thermoactinomycetales	552	3234	11047	129	0.798279	0.999399	1
GIF9	552	1875	11047	67	0.71512	0.999489	1
UBA1400	552	1767	11047	62	0.702199	0.999555	1
Cloacimonadales	552	2110	11047	77	0.730321	0.999559	1
Pedosphaerales	552	3573	11047	144	0.806556	0.999559	1
Planctomycetales	552	3286	11047	130	0.791737	0.999639	1
UBA6257	552	1569	11047	52	0.663263	0.999794	1
GWA2-44-7	552	1693	11047	57	0.673788	0.999818	1
Brachyspirales	552	1790	11047	61	0.681996	0.999831	1
Beggiatoales	552	2833	11047	107	0.755862	0.999842	1
Bacteriovoracales	552	3197	11047	123	0.769959	0.999879	1
Levybacterales	552	1400	11047	44	0.62897	0.99988	1
GWC2-55-46	552	2274	11047	81	0.712853	0.999896	1
DTU010	552	2092	11047	73	0.698339	0.999898	1
Caedibacterales	552	1862	11047	63	0.677121	0.999902	1
Daviesbacterales	552	1389	11047	43	0.619543	0.999913	1
Izimaplasmatales	552	1891	11047	64	0.67732	0.999913	1
UBA920	552	1220	11047	36	0.590538	0.999923	1
Piscirickettsiales	552	1884	11047	63	0.669214	0.99994	1
Fimbriimonadales	552	2709	11047	99	0.73136	0.999943	1
Shapirobacterales	552	937	11047	24	0.512598	0.999965	1
Leptolyngbyales	552	2957	11047	109	0.737701	0.999966	1
Peribacterales	552	1405	11047	42	0.598244	0.999969	1
Magasanikibacterales	552	1678	11047	53	0.632105	0.999971	1
Absconditabacterales	552	972	11047	25	0.514729	0.999972	1
UBA1565	552	2418	11047	84	0.69523	0.999979	1
OPB41	552	1972	11047	64	0.649499	0.999986	1
UBA6184	552	947	11047	23	0.486052	0.999989	1
Carboxydothermales	552	1910	11047	61	0.639148	0.999989	1
Peregrinibacterales	552	1592	11047	47	0.590827	0.999994	1
SC72	552	968	11047	23	0.475508	0.999994	1
UBA10190	552	997	11047	24	0.48175	0.999994	1
UBA9649	552	1481	11047	42	0.567544	0.999996	1
Yanofskybacterales	552	1227	11047	32	0.521928	0.999996	1
GIF10	552	1958	11047	61	0.62348	0.999997	1
UBA6126	552	1126	11047	28	0.497651	0.999997	1
UBA1177	552	1346	11047	36	0.535257	0.999998	1
Polyangiales	552	4097	11047	155	0.757131	0.999998	1
Caldicellulosiruptorales	552	1958	11047	60	0.613259	0.999998	1
UBA2591	552	618	11047	10	0.32383	0.999998	1
Anaeromusales	552	1942	11047	59	0.608006	0.999999	1
Bdellovibrionales	552	2881	11047	99	0.687697	0.999999	1
Thermovenabulales	552	2338	11047	75	0.641981	0.999999	1
GWA2-73-35	552	2808	11047	95	0.677067	0.999999	1
Thermotogales	552	2087	11047	64	0.613709	0.999999	1
Gottesmanbacterales_A	552	1306	11047	33	0.50568	0.999999	1
UBA9629	552	1033	11047	23	0.445587	0.999999	1
Thermosynechococcales	552	2823	11047	95	0.67347	0.999999	1
UBA4733	552	1883	11047	55	0.584545	0.999999	1
Paracaedibacterales	552	1639	11047	45	0.549463	1	1
Chlamydiales	552	2353	11047	74	0.629383	1	1
Chthoniobacterales	552	3049	11047	104	0.682623	1	1
SHA-109	552	2017	11047	60	0.59532	1	1
DRI-13	552	2555	11047	82	0.642286	1	1
NS11-12g	552	2487	11047	79	0.635706	1	1
Haloplasmatales	552	1908	11047	55	0.576885	1	1
UBA10025	552	929	11047	18	0.387759	1	1
Omnitrophales	552	2073	11047	61	0.588892	1	1
Halobacteroidales	552	2513	11047	79	0.629129	1	1
Ga0077554	552	2061	11047	60	0.582611	1	1
Solibacterales	552	3172	11047	107	0.675081	1	1
Hydrogenothermales	552	1767	11047	48	0.543638	1	1
LD1-PB3	552	2143	11047	63	0.588334	1	1
2-12-FULL-54-10	552	1826	11047	50	0.547992	1	1
SJA-28	552	2102	11047	61	0.580768	1	1
GWE2-31-10	552	1978	11047	56	0.566588	1	1
Moorellales	552	2230	11047	66	0.592304	1	1
XYD2-FULL-50-16	552	1757	11047	47	0.535342	1	1
UBA8416	552	2355	11047	71	0.603355	1	1
UBA11705	552	959	11047	18	0.375629	1	1
WO2-41-13	552	1253	11047	28	0.447211	1	1
XYA2-FULL-43-10	552	596	11047	7	0.235048	1	1
Halanaerobiales	552	2607	11047	81	0.621798	1	1
UBA2169	552	938	11047	17	0.362703	1	1
Victivallales	552	2421	11047	73	0.603439	1	1
ML615J-28	552	1827	11047	49	0.536739	1	1
Bacillales_F	552	1984	11047	55	0.554787	1	1
Falkowbacterales	552	1545	11047	38	0.492221	1	1
2-01-FULL-39-13	552	572	11047	6	0.209923	1	1
Thalassobaculales	552	2480	11047	75	0.605222	1	1
UBA9339	552	1275	11047	28	0.439494	1	1
UBA5177	552	1687	11047	43	0.510104	1	1
Desulfobaccales	552	2098	11047	59	0.562797	1	1
UBA998	552	1980	11047	54	0.5458	1	1
Jacksonbacterales	552	734	11047	10	0.272652	1	1
Portnoybacterales	552	1057	11047	20	0.378669	1	1
Roizmanbacterales	552	1703	11047	43	0.505311	1	1
Tumebacillales	552	2582	11047	78	0.604566	1	1
Acidimicrobiales	552	2296	11047	66	0.575277	1	1
Chrysiogenales	552	1900	11047	50	0.52665	1	1
Tistrellales	552	2377	11047	69	0.580932	1	1
SBR1031	552	2667	11047	81	0.607809	1	1
Komeilibacterales	552	1252	11047	26	0.415599	1	1
Holosporales	552	1045	11047	19	0.363867	1	1
Oceanibaculales	552	2259	11047	64	0.566982	1	1
SB-45	552	1906	11047	50	0.524992	1	1
Kazan-3B-28	552	794	11047	11	0.277254	1	1
AqS2	552	1116	11047	21	0.376583	1	1
Desulfurobacteriales	552	1548	11047	36	0.465411	1	1
4484-211	552	573	11047	5	0.174631	1	1
JGIOTU-2	552	1469	11047	33	0.44957	1	1
CG1-02-37-114	552	1715	11047	42	0.490106	1	1
Chitinivibrionales	552	2282	11047	64	0.561267	1	1
UBA8953	552	1984	11047	52	0.524526	1	1
GWA2-35-9	552	699	11047	8	0.229044	1	1
UBA9968	552	2011	11047	53	0.527435	1	1
UBA4802	552	2415	11047	69	0.571791	1	1
Acidiferrobacterales	552	2875	11047	88	0.612562	1	1
Curtissbacterales	552	1084	11047	19	0.350776	1	1
Caenarcaniphilales	552	1558	11047	35	0.449579	1	1
Thermodesulfobacteriales	552	1960	11047	50	0.510528	1	1
2-12-FULL-50-11	552	599	11047	5	0.167051	1	1
Endomicrobiales	552	1700	11047	40	0.470887	1	1
Microtrichales	552	3164	11047	99	0.626187	1	1
DTUO25	552	1869	11047	46	0.492554	1	1
Buchananbacterales	552	1256	11047	24	0.382408	1	1
Rhizobiales_A	552	1232	11047	23	0.373613	1	1
Immundisolibacterales	552	2239	11047	60	0.536293	1	1
UBA4822	552	810	11047	10	0.24707	1	1
Desulfarculales	552	2417	11047	67	0.554758	1	1
2-12-FULL-45-22	552	1526	11047	33	0.432778	1	1
Aerophobales	552	1454	11047	30	0.412916	1	1
UBA12157	552	785	11047	9	0.229445	1	1
UBA10015	552	2053	11047	52	0.506897	1	1
RBG-16-42-10	552	709	11047	7	0.197586	1	1
CG2-30-40-12	552	482	11047	2	0.0830402	1	1
Woeseiales	552	2463	11047	68	0.552522	1	1
UBA6729	552	1287	11047	24	0.373197	1	1
BSN033	552	2424	11047	66	0.5449	1	1
HDB-SIOI813	552	1778	11047	41	0.461485	1	1
bac17	552	497	11047	2	0.0805339	1	1
Ryanbacterales	552	984	11047	14	0.284733	1	1
Pelagibacterales	552	2165	11047	55	0.508405	1	1
Desulfurellales	552	1796	11047	41	0.45686	1	1
Sungbacterales	552	1218	11047	21	0.345046	1	1
GWA2-38-13b	552	652	11047	5	0.153471	1	1
B142	552	854	11047	10	0.234341	1	1
OXYB2-FULL-49-7	552	1997	11047	48	0.481026	1	1
CG1-02-64-396	552	1700	11047	37	0.43557	1	1
UBA1875	552	617	11047	4	0.129742	1	1
Azambacterales	552	1073	11047	16	0.298418	1	1
Brevinematales	552	1732	11047	38	0.439077	1	1
Lutisporales	552	2523	11047	68	0.539383	1	1
UBA1551	552	1510	11047	30	0.397603	1	1
Kuenenbacterales	552	832	11047	9	0.216483	1	1
Woykebacterales	552	947	11047	12	0.253593	1	1
UBA2200	552	1937	11047	45	0.464931	1	1
O2-12-FULL-59-9	552	1118	11047	17	0.304307	1	1
Uhrbacterales_A	552	839	11047	9	0.214677	1	1
WO2-01-FULL-40-	552	585	11047	3	0.102629	1	1
UBA6264	552	723	11047	6	0.16608	1	1
Desulfitibacterales	552	2158	11047	53	0.491507	1	1
AC1	552	1727	11047	37	0.42876	1	1
HK1	552	1557	11047	31	0.398454	1	1
UBA2247	552	1096	11047	16	0.292156	1	1
RBG-13-37-8	552	1647	11047	34	0.413134	1	1
XYB2-FULL-38-15	552	685	11047	5	0.146078	1	1
DSM-100886	552	3416	11047	104	0.609285	1	1
UBA4664	552	850	11047	9	0.211899	1	1
Nitrococcales	552	2946	11047	84	0.570626	1	1
TMED189	552	647	11047	4	0.123726	1	1
Mahellales	552	1662	11047	34	0.409405	1	1
Moduliflexales	552	2414	11047	62	0.513996	1	1
UBA1301	552	2911	11047	82	0.563737	1	1
Thermacetogeniales	552	2214	11047	54	0.488114	1	1
UBA8349	552	1312	11047	22	0.335578	1	1
Caldanaerobiales	552	2172	11047	52	0.479125	1	1
UBA4248	552	1227	11047	19	0.309895	1	1
UBA1212	552	1797	11047	38	0.423195	1	1
Veblenbacterales	552	799	11047	7	0.17533	1	1
UBA4055	552	1543	11047	29	0.376129	1	1
UBA10575	552	2131	11047	50	0.469561	1	1
UBA10839	552	1299	11047	21	0.323531	1	1
Reyranellales	552	2873	11047	79	0.550296	1	1
2-01-FULL-47-10	552	674	11047	4	0.11877	1	1
UBA1845	552	2138	11047	50	0.468023	1	1
UBA9942	552	1639	11047	32	0.39073	1	1
SM23-31	552	1307	11047	21	0.32155	1	1
Thiohalospirales	552	2300	11047	56	0.487265	1	1
UBA1280	552	1614	11047	31	0.384382	1	1
ZOR0006	552	1279	11047	20	0.312943	1	1
Methylacidiphilales	552	2435	11047	61	0.501344	1	1
SDB-A	552	1498	11047	27	0.360709	1	1
2013-40CM-41-45	552	1499	11047	27	0.360469	1	1
9FT-COMBO-53-11	552	513	11047	1	0.0390111	1	1
UBA4068	552	1907	11047	41	0.430267	1	1
UBA995	552	1416	11047	24	0.339198	1	1
UBA4971	552	1942	11047	42	0.432818	1	1
UBA7967	552	825	11047	7	0.169805	1	1
UBA4975	552	1663	11047	32	0.385091	1	1
Dam-1	552	1723	11047	34	0.394911	1	1
UBA1572	552	1455	11047	25	0.343861	1	1
Limnochordales	552	2118	11047	48	0.453545	1	1
CPR2	552	953	11047	10	0.209997	1	1
Heliobacteriales	552	1700	11047	33	0.388481	1	1
Nautiliales	552	1505	11047	26	0.345734	1	1
Turneriellales	552	1773	11047	35	0.395061	1	1
UBA7540	552	2055	11047	45	0.438234	1	1
RBG-13-61-14	552	1689	11047	32	0.379163	1	1
CG2-30-33-46	552	716	11047	4	0.111803	1	1
OPB14	552	1750	11047	34	0.388818	1	1
Aminicenantales	552	2308	11047	54	0.468234	1	1
Thermicanales	552	2175	11047	49	0.45086	1	1
UBA12402	552	1757	11047	34	0.387269	1	1
CG2-30-59-28	552	1641	11047	30	0.365863	1	1
DTU084	552	1788	11047	35	0.391747	1	1
ACK-M1	552	2498	11047	61	0.4887	1	1
NRL2	552	2074	11047	45	0.434219	1	1
CG2-30-40-21	552	1237	11047	17	0.275033	1	1
UBA6077	552	1939	11047	40	0.412845	1	1
Gemmatimonadales	552	3034	11047	82	0.540883	1	1
Dissulfuribacterales	552	1886	11047	38	0.403225	1	1
Rhodothermales	552	2770	11047	71	0.51296	1	1
Borreliales	552	876	11047	7	0.159919	1	1
Gottesmanbacterales	552	1321	11047	19	0.287843	1	1
2-02-FULL-49-11	552	640	11047	2	0.0625396	1	1
UBA3073	552	1155	11047	14	0.242578	1	1
Nitrospinales	552	1996	11047	41	0.411082	1	1
UBA8919	552	1560	11047	26	0.333545	1	1
32-111	552	1371	11047	20	0.291943	1	1
Latescibacterales	552	1133	11047	13	0.229625	1	1
AABM5-125-24	552	1375	11047	20	0.291094	1	1
GWB1-36-13	552	1411	11047	21	0.29785	1	1
SM23-33	552	1693	11047	30	0.354625	1	1
D8A-2	552	1577	11047	26	0.329949	1	1
UBA8473	552	1452	11047	22	0.303222	1	1
Tepidibacillales	552	2221	11047	48	0.432512	1	1
UBA4092	552	1675	11047	29	0.346488	1	1
Natranaerobiales	552	1857	11047	35	0.377191	1	1
4484-93	552	916	11047	7	0.152935	1	1
UBA1544	552	671	11047	2	0.0596503	1	1
JdFR-54	552	1082	11047	11	0.203456	1	1
UBA1018	552	2447	11047	56	0.457994	1	1
UBA2392	552	1529	11047	24	0.31413	1	1
Sulfobacillales	552	2013	11047	40	0.397669	1	1
UBA10121	552	1084	11047	11	0.203081	1	1
O2-12-FULL-45-9	552	1566	11047	25	0.319487	1	1
GWF2-35-9	552	1237	11047	15	0.242676	1	1
Limnotrichales	552	1960	11047	38	0.388001	1	1
UBA6191	552	1412	11047	20	0.283466	1	1
UBA7956	552	1475	11047	22	0.298494	1	1
Solirubrobacterales	552	2978	11047	76	0.510733	1	1
UBA6186	552	933	11047	7	0.150149	1	1
UBA7966	552	2191	11047	46	0.420166	1	1
Thermomicrobiales	552	2469	11047	56	0.453913	1	1
43-37	552	1147	11047	12	0.209374	1	1
Ktedonobacterales	552	2398	11047	53	0.442315	1	1
Tenderiales	552	2232	11047	47	0.421414	1	1
UBA7950	552	1109	11047	11	0.198503	1	1
AKYH767	552	2328	11047	50	0.429826	1	1
Coxiellales	552	1959	11047	37	0.377983	1	1
PH28-bin88	552	2076	11047	41	0.395241	1	1
UBA10946	552	1497	11047	22	0.294108	1	1
UBA5377	552	1870	11047	34	0.363867	1	1
UBA7539	552	1752	11047	30	0.342683	1	1
CG2-30-54-11	552	963	11047	7	0.145471	1	1
CG2-30-66-41	552	1908	11047	35	0.367109	1	1
CPR3	552	769	11047	3	0.0780729	1	1
Desulfofervidales	552	1636	11047	26	0.31805	1	1
F11	552	911	11047	6	0.131807	1	1
Nonnen-W8red	552	1539	11047	23	0.299085	1	1
Obscuribacterales	552	2000	11047	38	0.380241	1	1
Sneathiellales	552	2600	11047	60	0.461831	1	1
UBA1113	552	1439	11047	20	0.278147	1	1
UBA1144	552	1087	11047	10	0.184109	1	1
AKYH767-A	552	1589	11047	24	0.302268	1	1
Caldatribacteriales	552	1820	11047	31	0.340875	1	1
SPLOWO2-01-44-7	552	1328	11047	16	0.241117	1	1
SS1-B-03-39	552	2160	11047	43	0.398401	1	1
Thermincolales	552	1894	11047	34	0.359256	1	1
UBA10353	552	2997	11047	75	0.500818	1	1
UBA2258	552	1470	11047	20	0.272281	1	1
UBA3567ia	552	1898	11047	34	0.358499	1	1
UBA5829	552	1769	11047	30	0.33939	1	1
XYC2-FULL-46-14	552	1400	11047	18	0.257306	1	1
YA12-FULL-61-11	552	1602	11047	24	0.299815	1	1
1-40CM-2-68-10	552	1114	11047	0	0	1	1
2-01-FULL-59-12	552	1269	11047	10	0.157704	1	1
2-01-FULL-66-17	552	1045	11047	1	0.0191509	1	1
2-02-FULL-39-32	552	1619	11047	17	0.210139	1	1
2-02-FULL-40-11	552	1376	11047	4	0.0581764	1	1
2-02-FULL-44-16	552	1235	11047	12	0.194455	1	1
2-02-FULL-50-16	552	1275	11047	3	0.0470887	1	1
2-02-FULL-51-18	552	1113	11047	4	0.0719234	1	1
2-12-FULL-49-11	552	807	11047	1	0.0247989	1	1
20CM-2-55-15	552	1749	11047	10	0.114424	1	1
20CM-4-69-9	552	1411	11047	0	0	1	1
4484-107	552	1037	11047	4	0.0771945	1	1
4484-113	552	1005	11047	7	0.139392	1	1
4484-171	552	994	11047	5	0.100667	1	1
4484-213	552	791	11047	0	0	1	1
4484-219	552	1023	11047	0	0	1	1
4484-49	552	827	11047	0	0	1	1
4484-87	552	1378	11047	3	0.043569	1	1
4572-55	552	1546	11047	21	0.271841	1	1
4572-78	552	1433	11047	11	0.153621	1	1
54-19	552	2191	11047	43	0.392764	1	1
9FT-COMBO-42-15	552	1078	11047	6	0.111388	1	1
AABM5-25-91	552	1577	11047	11	0.139594	1	1
AB16	552	1698	11047	17	0.200363	1	1
ABS-6	552	1943	11047	12	0.123599	1	1
Acidothermales	552	1501	11047	3	0.0399987	1	1
Adiutricales	552	1095	11047	0	0	1	1
Ammonifexales	552	1911	11047	33	0.345588	1	1
Aquificales	552	1754	11047	25	0.285243	1	1
Ardenticatenales	552	2386	11047	44	0.369052	1	1
Berkiellales	552	2021	11047	33	0.326778	1	1
C00003060	552	1939	11047	31	0.319955	1	1
Caldalkalibacillales	552	2434	11047	37	0.304219	1	1
Caldilineales	552	2495	11047	49	0.393035	1	1
Caldisericales	552	1413	11047	13	0.184122	1	1
Calditerricolales	552	1620	11047	9	0.111182	1	1
Calditrichales	552	1879	11047	22	0.234316	1	1
Calescibacteriales	552	1318	11047	8	0.121473	1	1
Carboxydocellales	552	1696	11047	12	0.141599	1	1
CG1-02-43-210	552	1008	11047	0	0	1	1
CG2-30-53-67	552	1442	11047	16	0.222055	1	1
CG2-30-64-16	552	1514	11047	15	0.198276	1	1
CG2-30-70-394	552	1500	11047	3	0.0400254	1	1
Chloracidobacteriales	552	1711	11047	23	0.269019	1	1
Chthonomonadales	552	1644	11047	9	0.109558	1	1
Coprothermobacterales	552	1223	11047	11	0.18	1	1
CSP1-3	552	1960	11047	17	0.173579	1	1
CSP1-4	552	2106	11047	31	0.294584	1	1
D2-FULL-39-29	552	1578	11047	20	0.253646	1	1
Deferrisomatales	552	1877	11047	26	0.277213	1	1
Desulfomonilales	552	1909	11047	25	0.262083	1	1
Desulfuribacillales	552	1975	11047	32	0.324256	1	1
Dethiobacterales	552	2114	11047	38	0.359736	1	1
DG-23	552	1175	11047	2	0.0340641	1	1
Dictyoglomales	552	1404	11047	7	0.0997783	1	1
Diplorickettsiales	552	1515	11047	20	0.264194	1	1
Dongiales	552	2188	11047	12	0.109759	1	1
DTU012	552	1421	11047	2	0.028167	1	1
DTU014	552	1427	11047	2	0.0280486	1	1
DTU022	552	1912	11047	14	0.146536	1	1
DTU030	552	1349	11047	6	0.0890112	1	1
DTU065	552	1611	11047	20	0.24845	1	1
DTU080	552	1490	11047	18	0.241764	1	1
DTU086	552	1650	11047	16	0.194062	1	1
DTU087	552	1393	11047	2	0.0287332	1	1
Elsterales	552	2516	11047	36	0.28635	1	1
Entotheonellales	552	2054	11047	33	0.321528	1	1
Eurycoccales	552	2243	11047	39	0.347969	1	1
Evansiales	552	427	11047	0	0	1	1
Ga0077536	552	2570	11047	22	0.171315	1	1
Ga0077560	552	1855	11047	14	0.151039	1	1
GBS-1	552	1513	11047	16	0.211634	1	1
GCA-001730085	552	1012	11047	5	0.0988769	1	1
GCA-1735895	552	1918	11047	17	0.17738	1	1
GCF-002020875	552	1900	11047	26	0.273858	1	1
Geminicoccales	552	2444	11047	31	0.253843	1	1
Gloeobacterales	552	2198	11047	36	0.327778	1	1
Gloeomargaritales	552	1706	11047	24	0.281538	1	1
Granulosicoccales	552	3220	11047	76	0.472349	1	1
GWA2-38-11	552	1629	11047	16	0.196564	1	1
GWA2-58-10	552	1677	11047	12	0.143203	1	1
GWD2-39-127	552	1479	11047	15	0.202968	1	1
Halothiobacillales	552	2112	11047	40	0.379028	1	1
Holophagales	552	2647	11047	49	0.370465	1	1
HTCC5015	552	1679	11047	22	0.262227	1	1
Hydrogenedentiales	552	2191	11047	41	0.374496	1	1
IMCC26256	552	1361	11047	4	0.0588176	1	1
JdFR-72	552	1303	11047	2	0.0307179	1	1
JdFR-76	552	1526	11047	5	0.0655723	1	1
JdFR-78	552	1460	11047	3	0.0411219	1	1
JdFR-97	552	1767	11047	8	0.0906064	1	1
Jiangellales	552	2439	11047	43	0.352827	1	1
Kerfeldbacterales	552	1189	11047	11	0.185147	1	1
Kiritimatiellales	552	1621	11047	19	0.234572	1	1
Kofleriales	552	2690	11047	37	0.275267	1	1
Kryptoniales	552	1692	11047	12	0.141934	1	1
Kyrpidiales	552	1817	11047	29	0.31941	1	1
Lentisphaerales	552	1774	11047	27	0.30459	1	1
Leptolyngbyales_A	552	2655	11047	59	0.444726	1	1
Marinisomatales	552	2432	11047	26	0.213951	1	1
MBNT15	552	2207	11047	31	0.281102	1	1
Mesoaciditogales	552	1333	11047	14	0.210186	1	1
Methylomirabilales	552	2255	11047	40	0.354992	1	1
Mor1	552	2009	11047	13	0.1295	1	1
MSB-5A5	552	1836	11047	16	0.174402	1	1
Nannocystales	552	3019	11047	55	0.36459	1	1
Neosynechococcales	552	2359	11047	42	0.356309	1	1
Nisaeales	552	2032	11047	15	0.147731	1	1
Nitriliruptorales	552	1986	11047	10	0.100769	1	1
O2-12-FULL-43-9	552	1048	11047	6	0.114576	1	1
O2-12-FULL-62-2	552	1669	11047	17	0.203844	1	1
OLB16	552	1628	11047	9	0.110635	1	1
OLB7	552	1552	11047	20	0.257895	1	1
Oligoflexales	552	2472	11047	41	0.331926	1	1
OS-L	552	1530	11047	18	0.235443	1	1
P2-11E	552	1775	11047	22	0.248044	1	1
PCC-7407	552	1951	11047	11	0.112834	1	1
Proteinivoracales	552	1655	11047	21	0.253937	1	1
Puniceispirillales	552	2243	11047	36	0.321202	1	1
RBG-13-44-9	552	1769	11047	20	0.22626	1	1
RBG-13-55-18	552	1380	11047	9	0.130517	1	1
RBG-13-65-10	552	1413	11047	6	0.0849795	1	1
RBG-13-66-14	552	1015	11047	7	0.138018	1	1
RBG-16-55-9	552	1139	11047	9	0.158134	1	1
RBG-16-57-12	552	1463	11047	11	0.150471	1	1
RBG-16-64-13	552	1446	11047	10	0.1384	1	1
RBG-16-64-22	552	1452	11047	14	0.19296	1	1
RBG-16-70-10	552	1286	11047	1	0.015562	1	1
RBG-16-71-46	552	1662	11047	13	0.156537	1	1
Rubeoparvulales	552	1759	11047	19	0.216169	1	1
Rubrobacterales	552	2027	11047	29	0.286319	1	1
S15B-MN24	552	2011	11047	31	0.3085	1	1
SAR202	552	2033	11047	30	0.295317	1	1
SAR324	552	2553	11047	50	0.391944	1	1
SAR86	552	1678	11047	20	0.23853	1	1
SCGC-AAA003-L08	552	1417	11047	7	0.0988629	1	1
SG8-11	552	2278	11047	24	0.210845	1	1
SG8-19	552	2022	11047	27	0.267232	1	1
SG8-23	552	2238	11047	34	0.304035	1	1
SL26	552	1954	11047	14	0.143387	1	1
SM1-40	552	1441	11047	13	0.180545	1	1
SM23-28-2	552	1608	11047	14	0.17424	1	1
SM23-32	552	1160	11047	5	0.0862616	1	1
SM23-42	552	1607	11047	9	0.112081	1	1
SM23-61	552	1694	11047	6	0.0708832	1	1
SM23-81	552	1440	11047	7	0.0972839	1	1
Spechtbacterales	552	765	11047	1	0.0261604	1	1
Sporichthyales	552	1889	11047	18	0.190698	1	1
SSS58A	552	1568	11047	13	0.165921	1	1
Steroidobacterales	552	2649	11047	41	0.309747	1	1
Symbiobacteriales	552	1786	11047	15	0.16808	1	1
Synechococcales	552	1732	11047	13	0.150211	1	1
Synechococcales_B	552	1972	11047	35	0.355195	1	1
Terrybacterales	552	918	11047	5	0.109002	1	1
Thermaerobacterales	552	1711	11047	21	0.245626	1	1
Thermoanaerobaculales	552	1829	11047	22	0.240721	1	1
Thermobaculales	552	1588	11047	13	0.163832	1	1
Thermodesulfobiales	552	1333	11047	4	0.0600531	1	1
Thermoflexales	552	1583	11047	9	0.11378	1	1
Thermosulfidibacterales	552	1410	11047	2	0.0283868	1	1
Thiohalomonadales	552	2223	11047	37	0.333095	1	1
Thiohalorhabdales	552	1801	11047	15	0.16668	1	1
TMED109	552	1573	11047	13	0.165394	1	1
TMED25	552	1299	11047	0	0	1	1
TMED26	552	1607	11047	0	0	1	1
UBA10029	552	1591	11047	16	0.201259	1	1
UBA10030	552	2473	11047	39	0.315606	1	1
UBA10183	552	1280	11047	13	0.203254	1	1
UBA10199	552	1523	11047	16	0.210245	1	1
UBA1062	552	1983	11047	26	0.262395	1	1
UBA1063	552	1191	11047	5	0.0840163	1	1
UBA10806	552	1916	11047	29	0.302906	1	1
UBA10936	552	1534	11047	20	0.260922	1	1
UBA10988	552	1439	11047	19	0.26424	1	1
UBA11029	552	1758	11047	24	0.273211	1	1
UBA11136	552	942	11047	1	0.0212449	1	1
UBA11236	552	1114	11047	4	0.0718588	1	1
UBA1127	552	1080	11047	3	0.0555908	1	1
UBA11346	552	1454	11047	18	0.24775	1	1
UBA1135	552	1406	11047	2	0.0284675	1	1
UBA1146	552	1636	11047	15	0.18349	1	1
UBA1149	552	1324	11047	0	0	1	1
UBA1151	552	1752	11047	19	0.217033	1	1
UBA1161	552	1969	11047	30	0.304916	1	1
UBA11654	552	1455	11047	7	0.0962809	1	1
UBA11872	552	1226	11047	2	0.0326471	1	1
UBA12015	552	1435	11047	2	0.0278922	1	1
UBA12135	552	1605	11047	17	0.211972	1	1
UBA12178	552	1344	11047	6	0.0893423	1	1
UBA12225	552	1531	11047	11	0.143788	1	1
UBA12247	552	1538	11047	15	0.195182	1	1
UBA12318	552	1124	11047	7	0.124634	1	1
UBA1384	552	514	11047	0	0	1	1
UBA1398	552	1519	11047	18	0.237148	1	1
UBA1414	552	1479	11047	10	0.135312	1	1
UBA1429	552	1770	11047	24	0.271358	1	1
UBA1439	552	1313	11047	6	0.0914517	1	1
UBA1444	552	1604	11047	21	0.262011	1	1
UBA1560	552	1532	11047	19	0.248199	1	1
UBA1671	552	2221	11047	26	0.234277	1	1
UBA1874	552	1271	11047	5	0.0787281	1	1
UBA2199	552	1926	11047	17	0.176644	1	1
UBA2201	552	1574	11047	16	0.203433	1	1
UBA2214	552	2045	11047	28	0.274012	1	1
UBA2233	552	1337	11047	11	0.164652	1	1
UBA2241	552	1802	11047	29	0.322069	1	1
UBA2242	552	1711	11047	24	0.280716	1	1
UBA2361	552	1317	11047	3	0.045587	1	1
UBA2386	552	1578	11047	13	0.16487	1	1
UBA2394	552	1332	11047	4	0.0600981	1	1
UBA2428	552	1422	11047	6	0.0844417	1	1
UBA2466	552	1488	11047	9	0.121044	1	1
UBA2562	552	1687	11047	12	0.142355	1	1
UBA2565	552	1446	11047	14	0.19376	1	1
UBA2766	552	1507	11047	3	0.0398394	1	1
UBA2770	552	1568	11047	3	0.0382896	1	1
UBA2774	552	1917	11047	18	0.187912	1	1
UBA2777	552	1358	11047	15	0.221053	1	1
UBA2963	552	1169	11047	2	0.034239	1	1
UBA2964	552	1901	11047	8	0.0842196	1	1
UBA2966	552	1689	11047	4	0.0473953	1	1
UBA2968	552	2163	11047	20	0.185046	1	1
UBA2979	552	1357	11047	4	0.058991	1	1
UBA2985	552	972	11047	0	0	1	1
UBA2991	552	1152	11047	0	0	1	1
UBA3054	552	866	11047	2	0.0462187	1	1
UBA3071	552	1274	11047	13	0.204211	1	1
UBA3072	552	1197	11047	12	0.200628	1	1
UBA3088	552	1028	11047	2	0.0389352	1	1
UBA3495	552	1772	11047	15	0.169408	1	1
UBA3505	552	1368	11047	2	0.0292583	1	1
UBA3561	552	1430	11047	9	0.125954	1	1
UBA3569	552	1513	11047	6	0.0793629	1	1
UBA3575	552	1533	11047	8	0.104437	1	1
UBA4142	552	1733	11047	21	0.242508	1	1
UBA4151	552	1524	11047	0	0	1	1
UBA4473	552	766	11047	1	0.0261262	1	1
UBA4486	552	2633	11047	50	0.380036	1	1
UBA4575	552	1432	11047	0	0	1	1
UBA4738	552	1886	11047	28	0.297113	1	1
UBA4820	552	1330	11047	14	0.21066	1	1
UBA4882	552	1579	11047	18	0.228137	1	1
UBA5066	552	1784	11047	21	0.235575	1	1
UBA5070	552	1534	11047	14	0.182645	1	1
UBA5184	552	1289	11047	5	0.0776287	1	1
UBA5214	552	1342	11047	16	0.238601	1	1
UBA5301	552	1339	11047	3	0.044838	1	1
UBA5335	552	1717	11047	4	0.0466224	1	1
UBA5359	552	1315	11047	11	0.167406	1	1
UBA5435	552	1540	11047	18	0.233914	1	1
UBA5704	552	2076	11047	29	0.279561	1	1
UBA5767	552	1574	11047	14	0.178004	1	1
UBA5794	552	2244	11047	26	0.231876	1	1
UBA5859	552	1792	11047	5	0.055839	1	1
UBA6002	552	1536	11047	17	0.221495	1	1
UBA6098	552	1256	11047	12	0.191204	1	1
UBA6215	552	1352	11047	13	0.19243	1	1
UBA6262	552	1255	11047	9	0.143517	1	1
UBA6266	552	1195	11047	1	0.016747	1	1
UBA6492	552	1537	11047	0	0	1	1
UBA6522	552	1664	11047	10	0.120269	1	1
UBA6595	552	1238	11047	9	0.145488	1	1
UBA6615	552	1546	11047	11	0.142393	1	1
UBA6624	552	959	11047	1	0.0208683	1	1
UBA6902	552	1930	11047	12	0.124431	1	1
UBA6911	552	1871	11047	9	0.0962662	1	1
UBA6915	552	1842	11047	13	0.14124	1	1
UBA6919	552	1627	11047	14	0.172205	1	1
UBA6926	552	977	11047	0	0	1	1
UBA6952	552	964	11047	0	0	1	1
UBA727	552	2170	11047	26	0.239783	1	1
UBA7326	552	1344	11047	5	0.0744519	1	1
UBA7366	552	1294	11047	9	0.139192	1	1
UBA7526	552	947	11047	1	0.0211327	1	1
UBA7541	552	2535	11047	54	0.426306	1	1
UBA7656	552	2179	11047	34	0.312268	1	1
UBA7662	552	1554	11047	16	0.206051	1	1
UBA7691	552	1979	11047	27	0.273038	1	1
UBA7694	552	1744	11047	25	0.286879	1	1
UBA7702	552	1486	11047	16	0.21548	1	1
UBA7883	552	1297	11047	2	0.03086	1	1
UBA7887	552	1695	11047	4	0.0472276	1	1
UBA7893	552	1663	11047	7	0.0842386	1	1
UBA7916	552	1226	11047	6	0.0979413	1	1
UBA7937	552	1454	11047	15	0.206458	1	1
UBA796	552	2525	11047	53	0.420068	1	1
UBA7976	552	2098	11047	19	0.18124	1	1
UBA7985	552	1493	11047	4	0.0536174	1	1
UBA8108	552	1547	11047	6	0.0776187	1	1
UBA8153	552	1216	11047	8	0.131662	1	1
UBA8228	552	1494	11047	4	0.0535815	1	1
UBA8231	552	1953	11047	9	0.0922243	1	1
UBA8240	552	1629	11047	6	0.0737115	1	1
UBA8248	552	1911	11047	26	0.272281	1	1
UBA8260	552	1397	11047	9	0.128929	1	1
UBA828	552	1131	11047	1	0.0176947	1	1
UBA8346	552	2223	11047	42	0.378107	1	1
UBA8366	552	2256	11047	21	0.186288	1	1
UBA8468	552	998	11047	5	0.100264	1	1
UBA8477	552	1619	11047	8	0.0988891	1	1
UBA8481	552	1404	11047	11	0.156795	1	1
UBA8558	552	1037	11047	3	0.0578959	1	1
UBA8649	552	1240	11047	11	0.177532	1	1
UBA8742	552	1837	11047	18	0.196096	1	1
UBA8890	552	1785	11047	16	0.179385	1	1
UBA890	552	1616	11047	18	0.222914	1	1
UBA9042	552	1303	11047	1	0.0153589	1	1
UBA9087	552	1435	11047	11	0.153407	1	1
UBA9088	552	1018	11047	7	0.137612	1	1
UBA9089	552	981	11047	2	0.0408006	1	1
UBA9160	552	2492	11047	24	0.192739	1	1
UBA9214	552	1445	11047	4	0.0553984	1	1
UBA9217	552	2319	11047	34	0.293416	1	1
UBA9615	552	1807	11047	6	0.0664505	1	1
UBA9673	552	1399	11047	13	0.185965	1	1
UBA994	552	1911	11047	26	0.272281	1	1
UBA9980	552	1809	11047	27	0.298697	1	1
UTPRO1	552	1707	11047	13	0.152411	1	1
Vampirovibrionales	552	1495	11047	20	0.267728	1	1
WGA-4E	552	2180	11047	43	0.394746	1	1
XYA12-FULL-58-9	552	1959	11047	35	0.357552	1	1

## Sheet: Class
Taxonomic rank enrichment of homoplasic Pfam annotations
rank	total_pfam_set_counts	total_taxon_counts	total_counts	success_in_sample	fold_enrichment	p	BH_q
Alphaproteobacteria	552	6623	11047	481	1.45343	6.15865e-47	1.66284e-44
Gammaproteobacteria	552	8168	11047	530	1.29857	1.65092e-45	4.4575e-43
Clostridia	552	6215	11047	430	1.38463	1.00861e-27	2.72325e-25
Desulfovibrionia	552	4167	11047	311	1.49363	7.23159e-20	1.95253e-17
Bacteroidia	552	6780	11047	433	1.2781	1.2113e-18	3.27052e-16
Bacilli	552	6578	11047	424	1.28996	1.33978e-18	3.61742e-16
Bacilli_A	552	5190	11047	359	1.38431	1.56516e-18	4.22594e-16
Negativicutes	552	3971	11047	294	1.48167	1.27395e-17	3.43968e-15
Actinobacteria	552	6180	11047	396	1.28237	3.47254e-15	9.37586e-13
Campylobacteria	552	3914	11047	275	1.4061	8.33954e-13	2.25168e-10
Desulfotomaculia	552	3539	11047	246	1.3911	1.82765e-10	4.93466e-08
Oxyphotobacteria	552	5025	11047	320	1.27444	1.07406e-09	2.89995e-07
Desulfuromonadia	552	4085	11047	266	1.30315	2.22065e-08	5.99577e-06
Desulfitobacteriia	552	3586	11047	239	1.33381	3.05795e-08	8.25647e-06
Spirochaetia	552	4200	11047	271	1.29129	3.62253e-08	9.78084e-06
Desulfobacteria	552	4257	11047	264	1.2411	3.25177e-06	0.000877979
Coriobacteriia	552	3368	11047	215	1.27753	8.63442e-06	0.00233129
Desulfobulbia	552	3806	11047	236	1.24093	2.01201e-05	0.00543243
Planctomycetia	552	4400	11047	261	1.18712	0.00016	0.0431999
Verrucomicrobiae	552	4877	11047	285	1.16949	0.000174491	0.0471125
Melainabacteria	552	3114	11047	189	1.21464	0.000840963	0.22706
Fusobacteriia	552	3124	11047	188	1.20435	0.00135873	0.366857
Syntrophia	552	3573	11047	210	1.17623	0.00213088	0.575337
Phycisphaerae	552	4055	11047	230	1.13512	0.0077758	1
Synergistia	552	2909	11047	169	1.16265	0.0116945	1
Fibrobacteria	552	2826	11047	161	1.14014	0.0279336	1
Paceibacteria	552	3121	11047	175	1.12215	0.0370538	1
Acidobacteriia	552	4100	11047	225	1.09826	0.0385748	1
Nitrospiria	552	3420	11047	190	1.11182	0.0403046	1
Alicyclobacillia	552	3341	11047	185	1.10816	0.0484863	1
Lentisphaeria	552	3551	11047	193	1.08771	0.080196	1
Deinococci	552	3414	11047	184	1.0786	0.111737	1
Anaerolineae	552	4312	11047	227	1.05354	0.16157	1
Syntrophomonadia	552	3000	11047	160	1.06734	0.172879	1
ABY1	552	2758	11047	141	1.02313	0.390462	1
Syntrophorhabdia	552	2644	11047	135	1.02183	0.400733	1
Thermodesulfovibrionia	552	3116	11047	156	1.00192	0.505257	1
Elusimicrobia	552	3089	11047	154	0.997719	0.530489	1
Kiritimatiellae	552	3416	11047	170	0.995947	0.5427	1
Brocadiae	552	2899	11047	143	0.987173	0.589914	1
Zetaproteobacteria	552	2528	11047	123	0.973718	0.651686	1
Leptospirae	552	2978	11047	145	0.974425	0.662049	1
Dehalococcoidia	552	3587	11047	175	0.976364	0.66919	1
Microgenomatia	552	2695	11047	130	0.965361	0.698259	1
Gracilibacteria	552	2279	11047	109	0.957166	0.717002	1
Thermoanaerobacteria	552	2811	11047	135	0.961121	0.723347	1
Thermotogae	552	2732	11047	131	0.959612	0.72699	1
Peptococcia	552	3047	11047	145	0.952359	0.774793	1
Saccharimonadia	552	1834	11047	85	0.927523	0.798051	1
Ignavibacteria	552	3229	11047	146	0.904878	0.936992	1
koll11	552	2756	11047	123	0.893164	0.938982	1
Chlorobia	552	2735	11047	121	0.885387	0.950443	1
Blastocatellia	552	3460	11047	155	0.896522	0.959324	1
Deferribacteres	552	2801	11047	123	0.878815	0.961579	1
Rhodothermia	552	3371	11047	150	0.890508	0.964836	1
Syntrophobacteria	552	2920	11047	128	0.877268	0.967148	1
Chloroflexia	552	3604	11047	158	0.877359	0.983077	1
Cloacimonadia	552	2229	11047	92	0.826006	0.986191	1
Myxococcia	552	4159	11047	183	0.880577	0.98921	1
Bacteriovoracia	552	3431	11047	146	0.851603	0.99339	1
Moorellia	552	2818	11047	114	0.809597	0.99736	1
WWE3	552	1381	11047	49	0.710081	0.997581	1
Kapabacteria	552	2868	11047	116	0.809439	0.997626	1
Babeliae	552	1410	11047	49	0.695476	0.998643	1
Mahellia	552	2561	11047	100	0.78144	0.99873	1
Leptospirillia	552	1676	11047	60	0.716444	0.998915	1
Magnetococcia	552	2286	11047	86	0.752883	0.999289	1
Thermovenabulia	552	2491	11047	95	0.76323	0.999356	1
Fimbriimonadia	552	2819	11047	109	0.773814	0.999552	1
Halanaerobiia	552	3005	11047	116	0.772536	0.999752	1
Brachyspirae	552	1790	11047	61	0.681996	0.999831	1
GWC2-55-46	552	2274	11047	81	0.712853	0.999896	1
Doudnabacteria	552	1220	11047	36	0.590538	0.999923	1
Limnochordia	552	2809	11047	103	0.733822	0.999954	1
Polyangia	552	4360	11047	174	0.798671	0.99997	1
Endomicrobia	552	2065	11047	67	0.649322	0.999992	1
Andersenbacteria	552	997	11047	24	0.48175	0.999994	1
WS6	552	1197	11047	31	0.51829	0.999996	1
UBA1177	552	1346	11047	36	0.535257	0.999998	1
Bdellovibrionia	552	2881	11047	99	0.687697	0.999999	1
Rokubacteria	552	2808	11047	95	0.677067	0.999999	1
SHA-98	552	2235	11047	70	0.626795	0.999999	1
UBA4733	552	1883	11047	55	0.584545	0.999999	1
Berkelbacteria	552	1106	11047	25	0.452366	1	1
SHA-109	552	2017	11047	60	0.59532	1	1
Chlamydiia	552	2359	11047	74	0.627782	1	1
Omnitrophica	552	2073	11047	61	0.588892	1	1
Acidimicrobiia	552	3608	11047	127	0.704438	1	1
GWE2-31-10	552	1978	11047	56	0.566588	1	1
Aquificae	552	2071	11047	59	0.570134	1	1
UBA4882	552	2772	11047	88	0.635323	1	1
UBA5177	552	1687	11047	43	0.510104	1	1
Desulfobaccia	552	2098	11047	59	0.562797	1	1
Chrysiogenetes	552	1900	11047	50	0.52665	1	1
JS1	552	1906	11047	50	0.524992	1	1
Kazan	552	794	11047	11	0.277254	1	1
Desulfurobacteriia	552	1548	11047	36	0.465411	1	1
4484-211	552	573	11047	5	0.174631	1	1
Chitinivibrionia	552	2282	11047	64	0.561267	1	1
UBA8953	552	1984	11047	52	0.524526	1	1
UBA4802	552	2415	11047	69	0.571791	1	1
Caldisericia	552	1748	11047	42	0.480854	1	1
Thermodesulfobacteria	552	1960	11047	50	0.510528	1	1
DTU015	552	2211	11047	59	0.534034	1	1
2-12-FULL-45-22	552	1526	11047	33	0.432778	1	1
UBA10199	552	2069	11047	53	0.51265	1	1
BSN033	552	2702	11047	78	0.577716	1	1
Aerophobia	552	1454	11047	30	0.412916	1	1
Desulfarculia	552	2465	11047	67	0.543955	1	1
SAR324	552	2814	11047	81	0.576058	1	1
Desulfurellia	552	1796	11047	41	0.45686	1	1
CG2-30-59-28	552	2152	11047	54	0.502177	1	1
OXYB2-FULL-49-7	552	1997	11047	48	0.481026	1	1
CG1-02-64-396	552	1700	11047	37	0.43557	1	1
Brevinematia	552	1732	11047	38	0.439077	1	1
UBA1551	552	1510	11047	30	0.397603	1	1
TC1	552	2080	11047	50	0.481074	1	1
AC1	552	1727	11047	37	0.42876	1	1
RBG-13-37-8	552	1647	11047	34	0.413134	1	1
Moduliflexia	552	2414	11047	62	0.513996	1	1
UBA8349	552	1312	11047	22	0.335578	1	1
DSM-100886	552	3451	11047	104	0.603106	1	1
UBA4248	552	1227	11047	19	0.309895	1	1
UBA4055	552	1543	11047	29	0.376129	1	1
CPR2	552	1032	11047	13	0.252098	1	1
UBA9942	552	1639	11047	32	0.39073	1	1
SM23-31	552	1307	11047	21	0.32155	1	1
Gemmatimonadetes	552	3338	11047	98	0.58755	1	1
SDB-A	552	1498	11047	27	0.360709	1	1
GR-WP33-30	552	2803	11047	75	0.53548	1	1
WM88	552	1723	11047	34	0.394911	1	1
Thermoleophilia	552	3381	11047	98	0.580078	1	1
RBG-13-61-14	552	1689	11047	32	0.379163	1	1
CG2-30-33-46	552	716	11047	4	0.111803	1	1
UBA5377	552	2090	11047	46	0.44047	1	1
DTU084	552	1788	11047	35	0.391747	1	1
CG2-30-40-21	552	1237	11047	17	0.275033	1	1
WOR-1	552	1708	11047	32	0.374945	1	1
OPB14	552	2025	11047	43	0.424961	1	1
Dissulfuribacteria	552	1886	11047	38	0.403225	1	1
UBA3073	552	1155	11047	14	0.242578	1	1
Nitrospinia	552	1996	11047	41	0.411082	1	1
UBA8919	552	1560	11047	26	0.333545	1	1
32-111	552	1371	11047	20	0.291943	1	1
AABM5-125-24	552	1375	11047	20	0.291094	1	1
UBA4092	552	1675	11047	29	0.346488	1	1
Natranaerobiia	552	1857	11047	35	0.377191	1	1
Proteinivoracia	552	2029	11047	41	0.404396	1	1
UBA6098	552	1360	11047	19	0.279589	1	1
Sulfobacillia	552	2013	11047	40	0.397669	1	1
UBA6191	552	1412	11047	20	0.283466	1	1
GWF2-35-9	552	1701	11047	29	0.341192	1	1
Ktedonobacteria	552	2398	11047	53	0.442315	1	1
Aminicenantia	552	2615	11047	61	0.466835	1	1
Thermoanaerobaculia	552	2772	11047	67	0.483712	1	1
UBA5829	552	1898	11047	35	0.369043	1	1
CG2-30-54-11	552	963	11047	7	0.145471	1	1
Desulfofervidia	552	1636	11047	26	0.31805	1	1
Sericytochromatia	552	2415	11047	53	0.439202	1	1
Caldatribacteriia	552	1820	11047	31	0.340875	1	1
YA12-FULL-61-11	552	1602	11047	24	0.299815	1	1
4484-213	552	791	11047	0	0	1	1
4572-55	552	1546	11047	21	0.271841	1	1
AB16	552	1698	11047	17	0.200363	1	1
Calditrichia	552	2209	11047	40	0.362384	1	1
Calescibacteriia	552	1318	11047	8	0.121473	1	1
CG2-30-53-67	552	1442	11047	16	0.222055	1	1
CG2-30-70-394	552	1500	11047	3	0.0400254	1	1
Chthonomonadetes	552	1644	11047	9	0.109558	1	1
Coprothermobacteria	552	1223	11047	11	0.18	1	1
CSP1-3	552	1960	11047	17	0.173579	1	1
D2-FULL-39-29	552	1578	11047	20	0.253646	1	1
Deferrisomatia	552	1877	11047	26	0.277213	1	1
Desulfomonilia	552	2439	11047	47	0.385648	1	1
Desulfuribacillia	552	1975	11047	32	0.324256	1	1
Dethiobacteria	552	2384	11047	50	0.419729	1	1
DG-26	552	1735	11047	20	0.230694	1	1
Dictyoglomia	552	1404	11047	7	0.0997783	1	1
DTU014	552	1794	11047	19	0.211951	1	1
DTU030	552	1349	11047	6	0.0890112	1	1
DTU065	552	1611	11047	20	0.24845	1	1
Ellin6529	552	2375	11047	45	0.379188	1	1
EM3	552	1551	11047	6	0.0774185	1	1
Entotheonellia	552	2054	11047	33	0.321528	1	1
FAC87	552	1488	11047	9	0.121044	1	1
GBS-1	552	1513	11047	16	0.211634	1	1
GCA-001730085	552	1012	11047	5	0.0988769	1	1
Glassbacteria	552	1677	11047	12	0.143203	1	1
GWA2-38-11	552	1629	11047	16	0.196564	1	1
Holophagae	552	2647	11047	49	0.370465	1	1
Hydrogenedentia	552	2191	11047	41	0.374496	1	1
JdFR-97	552	1767	11047	8	0.0906064	1	1
JG37-AG-4	552	2109	11047	21	0.199273	1	1
Kryptonia	552	1692	11047	12	0.141934	1	1
Latescibacteria	552	1531	11047	16	0.209146	1	1
Marinisomatia	552	2534	11047	32	0.252725	1	1
MBNT15	552	2207	11047	31	0.281102	1	1
Methylomirabilia	552	2255	11047	40	0.354992	1	1
MSB-5A5	552	2236	11047	44	0.393809	1	1
O2-12-FULL-43-9	552	1523	11047	7	0.0919821	1	1
O2-12-FULL-62-2	552	1669	11047	17	0.203844	1	1
OLB16	552	1628	11047	9	0.110635	1	1
Oligoflexia	552	2817	11047	62	0.440464	1	1
RBG-13-55-18	552	1380	11047	9	0.130517	1	1
RBG-13-65-10	552	1413	11047	6	0.0849795	1	1
RBG-13-66-14	552	1015	11047	7	0.138018	1	1
RBG-16-64-22	552	1452	11047	14	0.19296	1	1
RBG-16-71-46	552	1662	11047	13	0.156537	1	1
Rubrobacteria	552	2027	11047	29	0.286319	1	1
Symbiobacteriia	552	1786	11047	15	0.16808	1	1
Thermaerobacteria	552	1711	11047	21	0.245626	1	1
Thermincolia	552	2085	11047	39	0.374338	1	1
Thermodesulfobiia	552	1333	11047	4	0.0600531	1	1
Thermosulfidibacteria	552	1410	11047	2	0.0283868	1	1
UBA10030	552	2473	11047	39	0.315606	1	1
UBA10936	552	1534	11047	20	0.260922	1	1
UBA10988	552	1439	11047	19	0.26424	1	1
UBA11346	552	1454	11047	18	0.24775	1	1
UBA1135	552	1966	11047	15	0.152691	1	1
UBA1144	552	2016	11047	28	0.277954	1	1
UBA12135	552	1605	11047	17	0.211972	1	1
UBA1414	552	1479	11047	10	0.135312	1	1
UBA1439	552	1575	11047	7	0.0889452	1	1
UBA1671	552	2221	11047	26	0.234277	1	1
UBA2214	552	2550	11047	41	0.321773	1	1
UBA2233	552	1337	11047	11	0.164652	1	1
UBA2235	552	1760	11047	13	0.147821	1	1
UBA2242	552	1711	11047	24	0.280716	1	1
UBA2394	552	1793	11047	10	0.111616	1	1
UBA2968	552	2436	11047	25	0.205385	1	1
UBA3054	552	866	11047	2	0.0462187	1	1
UBA3072	552	1197	11047	12	0.200628	1	1
UBA3569	552	1788	11047	13	0.145506	1	1
UBA4738	552	1886	11047	28	0.297113	1	1
UBA4820	552	1330	11047	14	0.21066	1	1
UBA5184	552	1289	11047	5	0.0776287	1	1
UBA5214	552	1342	11047	16	0.238601	1	1
UBA5301	552	1339	11047	3	0.044838	1	1
UBA5359	552	1315	11047	11	0.167406	1	1
UBA5767	552	1574	11047	14	0.178004	1	1
UBA6262	552	1255	11047	9	0.143517	1	1
UBA6624	552	1339	11047	8	0.119568	1	1
UBA6911	552	1871	11047	9	0.0962662	1	1
UBA6919	552	1997	11047	34	0.340727	1	1
UBA727	552	2336	11047	26	0.222744	1	1
UBA7526	552	947	11047	1	0.0211327	1	1
UBA7883	552	1297	11047	2	0.03086	1	1
UBA796	552	2702	11047	57	0.422177	1	1
UBA7976	552	2098	11047	19	0.18124	1	1
UBA8108	552	2463	11047	36	0.292512	1	1
UBA8240	552	1629	11047	6	0.0737115	1	1
UBA8248	552	1911	11047	26	0.272281	1	1
UBA8468	552	998	11047	5	0.100264	1	1
UBA8477	552	1619	11047	8	0.0988891	1	1
UBA8481	552	1404	11047	11	0.156795	1	1
UBA8742	552	2246	11047	40	0.356415	1	1
UBA890	552	2500	11047	30	0.240152	1	1
UBA9042	552	1743	11047	3	0.0344452	1	1
UBA9087	552	1824	11047	25	0.274297	1	1
UBA9088	552	1018	11047	7	0.137612	1	1
UBA9089	552	981	11047	2	0.0408006	1	1
UBA9160	552	2492	11047	24	0.192739	1	1
UBA9217	552	2319	11047	34	0.293416	1	1
UBA994	552	1911	11047	26	0.272281	1	1
UBA9980	552	1809	11047	27	0.298697	1	1
UBP1	552	1568	11047	13	0.165921	1	1
WGA-4E	552	2180	11047	43	0.394746	1	1
WOR-3	552	1861	11047	24	0.258089	1	1
XYA12-FULL-58-9	552	1959	11047	35	0.357552	1	1
ZB3	552	1238	11047	9	0.145488	1	1

## Sheet: Phylum
Taxonomic rank enrichment of homoplasic Pfam annotations
rank	total_pfam_set_counts	total_taxon_counts	total_counts	success_in_sample	fold_enrichment	p	BH_q
Proteobacteria	552	8550	11047	530	1.24055	5.39762e-36	5.99136e-34
Firmicutes_A	552	6255	11047	430	1.37577	6.34562e-27	7.04364e-25
Desulfobacterota	552	5432	11047	386	1.42211	3.28202e-24	3.64304e-22
Firmicutes_B	552	4410	11047	326	1.4794	1.07183e-20	1.18973e-18
Firmicutes	552	6939	11047	441	1.27188	4.49435e-19	4.98873e-17
Bacteroidetes	552	6989	11047	440	1.25992	7.23734e-18	8.03345e-16
Firmicutes_C	552	3971	11047	294	1.48167	1.27395e-17	1.41409e-15
Actinobacteria	552	6553	11047	415	1.2674	8.08783e-16	8.9775e-14
Cyanobacteria	552	5528	11047	360	1.30329	1.17958e-13	1.30933e-11
Verrucomicrobia	552	5438	11047	347	1.27701	2.68308e-11	2.97822e-09
Epsilonbacterota	552	4022	11047	275	1.36835	2.75545e-11	3.05855e-09
Planctomycetes	552	5273	11047	334	1.26763	4.38834e-10	4.87106e-08
Spirochaetes	552	4896	11047	310	1.26714	6.79217e-09	7.53931e-07
Desulfuromonadota	552	4085	11047	266	1.30315	2.22065e-08	2.46493e-06
Patescibacteria	552	4249	11047	271	1.2764	1.22539e-07	1.36018e-05
Chloroflexi	552	5090	11047	307	1.20705	2.53898e-06	0.000281827
Nitrospirota	552	4078	11047	242	1.18761	0.000359698	0.0399265
Fusobacteria	552	3124	11047	188	1.20435	0.00135873	0.150819
Acidobacteria	552	5110	11047	283	1.10833	0.00875508	0.971814
Synergistetes	552	2975	11047	170	1.14358	0.0210885	1
Fibrobacteres	552	3422	11047	191	1.11701	0.0335952	1
Deinococcota	552	3414	11047	184	1.0786	0.111737	1
Elusimicrobia	552	3370	11047	180	1.06893	0.146207	1
Desulfobacterota_B	552	2644	11047	135	1.02183	0.400733	1
Bdellovibrionota	552	4085	11047	207	1.01411	0.413489	1
Myxococcota	552	5264	11047	264	1.00368	0.48348	1
Firmicutes_G	552	3550	11047	178	1.00345	0.493804	1
Omnitrophica	552	3010	11047	146	0.970715	0.6829	1
Thermotogae	552	2732	11047	131	0.959612	0.72699	1
Armatimonadetes	552	3453	11047	158	0.915727	0.922575	1
Deferribacteres	552	2801	11047	123	0.878815	0.961579	1
Cloacimonetes	552	2229	11047	92	0.826006	0.986191	1
Dependentiae	552	1410	11047	49	0.695476	0.998643	1
Nitrospirota_A	552	1676	11047	60	0.716444	0.998915	1
Firmicutes_F	552	3005	11047	116	0.772536	0.999752	1
GWC2-55-46	552	2274	11047	81	0.712853	0.999896	1
Aquificae	552	2240	11047	74	0.661133	0.999994	1
UBP6	552	1346	11047	36	0.535257	0.999998	1
Methylomirabilota	552	3049	11047	105	0.689187	0.999999	1
Firmicutes_D	552	2932	11047	99	0.675735	1	1
WPS-2	552	2017	11047	60	0.59532	1	1
Nitrospinota	552	2786	11047	91	0.653681	1	1
Atribacteria	552	2302	11047	68	0.591165	1	1
Chrysiogenetes	552	1900	11047	50	0.52665	1	1
Firmicutes_E	552	2968	11047	93	0.627082	1	1
Riflebacteria	552	1984	11047	52	0.524526	1	1
WOR-3	552	2450	11047	70	0.571791	1	1
Caldiserica	552	1748	11047	42	0.480854	1	1
UBA10199	552	2069	11047	53	0.51265	1	1
Aerophobetes	552	1454	11047	30	0.412916	1	1
Margulisbacteria	552	2312	11047	61	0.528016	1	1
SAR324	552	2814	11047	81	0.576058	1	1
Desantisbacteria	552	1510	11047	30	0.397603	1	1
Edwardsbacteria	552	1727	11047	37	0.42876	1	1
Gemmatimonadetes	552	3454	11047	105	0.608376	1	1
Modulibacteria	552	2414	11047	62	0.513996	1	1
UBA8349	552	1312	11047	22	0.335578	1	1
Delongbacteria	552	1543	11047	29	0.376129	1	1
SM23-31	552	1307	11047	21	0.32155	1	1
UBP10	552	2803	11047	75	0.53548	1	1
Aegiribacterota	552	1723	11047	34	0.394911	1	1
RBG-13-61-14	552	1689	11047	32	0.379163	1	1
Acetothermia	552	2025	11047	43	0.424961	1	1
AABM5-125-24	552	1375	11047	20	0.291094	1	1
Desantisbacteria_A	552	1568	11047	26	0.331843	1	1
UBP4	552	1675	11047	29	0.346488	1	1
UBP14	552	1360	11047	19	0.279589	1	1
UBA6191	552	1412	11047	20	0.283466	1	1
YA12-FULL-61-11	552	1602	11047	24	0.299815	1	1
4572-55	552	1546	11047	21	0.271841	1	1
AD3	552	2109	11047	21	0.199273	1	1
Bdellovibrionota_A	552	1488	11047	9	0.121044	1	1
Calditrichota	552	2209	11047	40	0.362384	1	1
Calescamantes	552	1318	11047	8	0.121473	1	1
CG2-30-53-67	552	1442	11047	16	0.222055	1	1
CG2-30-70-394	552	1500	11047	3	0.0400254	1	1
Coprothermobacterota	552	1223	11047	11	0.18	1	1
Dadabacteria	552	2016	11047	28	0.277954	1	1
Deferrisomatota	552	1877	11047	26	0.277213	1	1
Dictyoglomi	552	1404	11047	7	0.0997783	1	1
DTU030	552	1349	11047	6	0.0890112	1	1
Eisenbacteria	552	2059	11047	25	0.24299	1	1
Entotheonellota	552	2054	11047	33	0.321528	1	1
Firestonebacteria	552	1578	11047	20	0.253646	1	1
Firmicutes_H	552	1960	11047	17	0.173579	1	1
Hydrogenedentes	552	2191	11047	41	0.374496	1	1
KSB1	552	2550	11047	41	0.321773	1	1
Latescibacteria	552	2828	11047	46	0.325525	1	1
Marinimicrobia	552	2986	11047	67	0.449045	1	1
MBNT15	552	2207	11047	31	0.281102	1	1
O2-12-FULL-43-9	552	1523	11047	7	0.0919821	1	1
O2-12-FULL-62-2	552	1669	11047	17	0.203844	1	1
OLB16	552	1628	11047	9	0.110635	1	1
Poribacteria	552	2180	11047	43	0.394746	1	1
RBG-13-65-10	552	1413	11047	6	0.0849795	1	1
RBG-13-66-14	552	1015	11047	7	0.138018	1	1
Schekmanbacteria	552	1629	11047	16	0.196564	1	1
TA06	552	1735	11047	20	0.230694	1	1
Thermodesulfobiota	552	1333	11047	4	0.0600531	1	1
Thermosulfidibacterota	552	1410	11047	2	0.0283868	1	1
UBA1439	552	1012	11047	5	0.0988769	1	1
UBA2233	552	1337	11047	11	0.164652	1	1
UBA3054	552	866	11047	2	0.0462187	1	1
UBA5184	552	1289	11047	5	0.0776287	1	1
UBA5359	552	1315	11047	11	0.167406	1	1
UBA7526	552	947	11047	1	0.0211327	1	1
UBA8481	552	1404	11047	11	0.156795	1	1
UBP3	552	1575	11047	7	0.0889452	1	1
UBP7	552	1339	11047	8	0.119568	1	1
Wallbacteria	552	1809	11047	27	0.298697	1	1
Zixibacteria	552	2236	11047	44	0.393809	1	1

## Sheet: Column Glossary
Column Name	Explanation
rank	Taxonomic rank name
total_pfam_set_counts	Number of Pfam annotations in the set. We considered the bottom 5% of Pfam annotations with at least one presence state in any of the species in the GTDB tree
total_taxon_counts	Sum of the binary presence/absence profile for 'rank'. '1': at least one genome within 'rank' has the Pfam annotation; '0': otherwise
total_counts	Total number of Pfam annotations with at least one presence state in any of the genomes in the GTDB tree
success_in_sample	Sum of the binary presence/absence states corresponding to the 5% most homoplasic Pfam annotations for the profile of 'rank''1': at least one genome within 'rank' has the Pfam annotation; '0': otherwise
fold_enrichment	Ratio of 'successes_in_sample'/'total_pfam_set_counts' and 'total_taxon_counts'/'total_counts'
p	P statistic for the right-handed hypergeometric test
BH_q	Benjamini-Hochberg/FDR-adjusted P value for multiple tests within the level where the number of levels is the total number of unique taxonomic ranks within the level, regardless of rank profile
